# Supplementary material for: MICU2 up-regulation enhances tumor aggressiveness and metabolic reprogramming during colorectal cancer development
Source: PLoS Biol. 2024 Oct 28;22(10):e3002854. doi: 10.1371/journal.pbio.3002854 (PMC11542858; doi:10.1371/journal.pbio.3002854)
Supplement: S1 Data — (XLSX) [file pbio.3002854.s008.xlsx]

## Sheet: Figure 1B
Figure 1B (left)													Figure 1B (right)
MICU1		MICU2		MCU		MCUb		MCUR1		SMDT1			Normal Colon	Normal Liver	Normal Lung	Primary Tumor	Liver Metastasis	Lung Metastasis
Stage I-II-III	Stage IV	Stage I-II-III2	Stage IV3	Stage I-II-III4	Stage IV5	Stage I-II-III6	Stage IV7	Stage I-II-III8	Stage IV9	Stage I-II-III10	Stage IV11		8.797	8.0088	8.2182	7.7567	9.485	8.2782
5.63212	6.23244	5.56948	5.66756	6.11866	5.9727	2.07791	3.74451	5.89924	6.16602	4.25039	6.20522		8.6202	8.0455	8.3362	10.0234	9.5185	8.813
5.80216	5.52162	6.16292	7.34262	6.02201	5.76742	4.37249	4.20505	6.01319	5.62192	5.04129	5.47232		9.2128	7.9529	8.1744	8.5014	9.4029	9.3291
6.34826	4.89154	5.26298	5.01607	6.429	5.17885	4.29571	2.92879	5.42103	4.9513	4.71448	5.40603		9.1791	8.215	8.4099	8.5942	8.6368	7.3642
5.94503	5.34397	6.53395	3.91572	6.77317	5.68889	4.54287	1.46483	5.65464	4.72747	5.81061	5.7459		8.6011	8.839	8.6204	9.3357	9.5814	8.9018
5.25474	5.75227	5.89197	5.55751	5.68776	6.08659	3.32009	2.16394	6.40644	5.94958	5.03041	5.22132		8.8278	8.8289	7.8738	8.4853	9.732	7.8305
5.48592	5.91273	6.13211	6.3639	6.11859	6.56693	3.99772	5.25421	5.80058	5.50362	5.21429	4.91395		8.0873	7.9585	8.1687	9.1305	9.6359	9.0848
5.45502	5.80444	5.36474	6.30659	5.35822	6.13922	2.54796	4.24532	5.20125	5.44112	5.2069	5.41346		8.784	8.5192		8.3394	9.4956	9.0226
5.98963	6.01932	4.83335	6.68109	5.23028	6.26597	4.22942	4.7182	4.91334	6.36099	5.82705	6.55517		9.2541	8.3746		8.8299	9.6582	8.8452
6.10656	5.48039	5.36148	5.35095	6.65023	5.86684	3.38343	1.5117	5.89096	5.98954	5.03594	5.5717		8.834	8.0472		9.285	9.7478	7.6124
5.79184	6.14053	6.15642	5.78301	6.16466	5.74676	3.59319	3.23689	5.85632	4.98012	6.26384	5.66364		8.1659	8.5802		9.1235	8.1735	8.8193
5.41951	4.96814	6.88315	6.14359	5.91122	5.18553	3.34396	2.32021	6.63452	5.92283	5.28102	5.25181		8.6808	8.6031		9.5738	8.586	8.0872
6.01075	5.13507	5.47313	5.92098	6.52967	5.34132	4.25778	2.7468	4.95266	5.83604	4.82499	5.20549		8.3506			10.0015	8.6203	9.457
5.54205	5.36246	5.97531	5.44577	6.37775	6.01348	4.17431	3.00373	5.50292	5.44027	5.00387	6.27211		8.4674			8.4534	8.303	8.7519
5.32829	6.1776	5.44741	6.55099	5.85035	6.34294	3.69379	2.89308	4.62078	5.41585	4.46413	5.30799		7.9658			9.7893	9.1817	7.5447
5.68722	5.38656	7.23556	5.97959	6.12004	4.82659	4.68646	2.93844	5.57607	6.00588	6.39188	4.94106		8.7827			7.8793	9.2837	8.7093
6.15666	5.47367	6.81402	6.22497	5.21142	5.36308	5.77047	3.48196	4.82308	5.88894	6.29681	4.93816		8.8137			9.5766	9.0962	8.5096
4.6017	5.5414	4.06953	7.85629	4.85916	5.53839	3.93471	2.13421	4.87765	6.84261	5.98249	6.24342		7.8985			8.9369	9.3109	8.1984
5.71842	5.05772	5.52932	5.3644	6.30405	5.36554	1.56783	3.08093	5.80442	4.86051	5.21787	6.29242		8.4798			9.6999	8.4621	9.5035
5.96432	5.69039	5.93661	5.21183	6.96324	5.64158	4.04236	5.21526	5.3941	5.96618	5.80403	5.74235		8.5018			9.0427	8.9971	8.2996
5.67995	6.24651	5.48314	6.65324	6.36681	5.82295	2.73502	2.70954	5.42191	5.43045	4.56233	5.33245		9.0054			9.185	9.3058	9.7792
5.41338	6.0161	5.80345	6.41591	5.17661	6.44893	3.87341	3.8569	6.56485	6.53532	5.8158	5.49025		8.9304			9.2407	8.8642
6.06966	5.3517	5.12806	7.18037	6.47544	5.21606	4.76655	3.58206	5.2309	5.87782	4.5359	4.45778		9.1973			9.0658	8.2559
6.49838	5.07099	4.90288	4.29756	6.46613	5.51618	4.44543	3.41648	5.53639	4.85859	5.27717	5.66262		9.0328			9.8492	8.886
5.98149	5.59036	5.39879	6.57496	5.67762	5.51946	3.0378	3.42619	5.57461	5.54416	5.46981	4.37585		8.9295			8.8115	8.9292
4.60395	6.28176	5.71884	5.05385	4.17821	5.95748	3.29793	4.8098	5.6789	5.24974	4.13247	4.34511		8.9092			8.9939	8.3139
5.90536	5.87675	5.68224	6.26204	5.92883	5.04204	2.66396	4.66989	6.10073	6.0034	5.76829	5.15454		9.4358			9.0515	9.5802
5.52036	5.56036	5.60136	6.38708	5.82644	6.23833	4.23524	3.21265	5.85115	6.38618	4.48097	6.03846		9.1507			10.1813	9.4084
5.18432	5.86199	5.80486	6.51561	5.46489	6.57957	3.37306	4.38869	5.43523	5.33598	5.6761	6.30888		8.7505			9.1743	9.0281
6.57676	5.53053	5.63167	5.8731	6.97601	5.87096	4.65899	2.72858	5.78834	5.56002	5.30726	5.18134		8.6083			8.4869	10.8042
5.86727	5.91064	5.81975	4.59229	6.35119	5.34652	3.89905	3.63506	5.38301	4.6176	5.91779	5.38535		9.3347			9.6735	10.3706
6.33549	6.24222	5.12926	5.93029	5.96302	6.9862	4.30464	4.64062	6.49181	4.95342	5.08153	4.268		8.4403			9.6284	10.265
5.52925	5.33226	6.48573	6.44984	6.51793	4.55006	2.46936	1.65798	6.06785	6.3661	5.37708	5.0245		8.6202			8.9313	9.3977
4.93963	5.45326	5.59155	5.32921	5.355	5.50202	2.71887	4.89449	5.20126	5.34443	4.22732	4.68889		9.1296			7.7686	8.9992
5.68268	5.27831	5.79764	6.64642	5.47956	6.14243	4.09945	3.80563	4.82127	6.10368	4.84625	4.31051		9.244			8.5981	9.1389
6.1991	5.2521	5.37249	5.98481	5.28763	5.76812	3.57896	3.53783	5.75563	6.05849	4.6145	6.08586		8.9412			10.0189	7.8386
5.28189	5.80877	5.17343	5.60325	6.04167	5.95268	4.30632	3.36604	5.07866	5.7091	5.07866	4.80903		9.001			9.3081	8.7172
5.75328	5.38303	5.27483	7.1464	5.67055	5.80012	4.59366	3.8467	4.73447	5.88278	4.26525	5.26671		9.0676			9.1806	8.2771
6.11799	5.33564	5.30838	5.96811	6.8237	6.27855	3.42559	2.9381	6.19356	6.03946	5.87842	5.31021		8.6922			10.0075	9.4588
6.26102	5.79028	4.72002	6.19803	5.15006	5.94644	4.55001	2.97505	4.89692	5.01009	4.80869	5.45791		9.0822			9.6825	9.3546
5.22441	5.80066	5.75396	5.58976	5.52998	5.46341	3.52962	3.45002	5.69811	6.31436	5.66967	5.8098		9.1256			9.083	9.4931
5.66774	5.72736	5.69524	5.89051	6.54987	6.49788	5.1244	4.05573	6.06033	6.04553	5.51063	5.89453		8.65			9.2605	9.6549
5.85383	5.54661	6.53173	6.25709	5.89356	5.35203	3.98702	3.59583	5.28333	5.15773	5.19343	4.97845		9.2625			9.4507	9.1979
5.81657	5.86488	5.53087	6.02929	5.12614	5.99415	4.28386	3.08046	4.81284	5.93408	4.95789	5.10252		9.3419			7.9551	9.6235
5.84362	4.99403	6.84098	5.457	6.34871	5.34248	4.01348	3.1104	5.70312	6.4257	6.28959	5.03558		9.538			8.8932	7.8052
5.95941	4.81474	5.43174	4.98959	6.34912	4.71425	3.527	4.33385	5.72605	4.96933	5.42645	4.72967		9.1382			8.775
5.95573	5.69491	5.76787	7.15225	5.74754	5.59787	2.60046	2.63542	4.71812	5.54513	5.14081	6.01139		9.1225			8.3882
5.66491	6.51401	5.19446	5.39471	6.22371	6.87321	3.63705	5.2815	4.71181	5.74618	5.15213	4.52819		8.9889			8.812
5.51656	6.3741	6.12974	5.42788	5.55823	6.84781	2.14691	4.98498	5.46465	5.8916	5.19004	4.77762		8.5508			9.2986
5.14299	5.4828	5.39425	5.50561	5.18689	6.3402	3.43721	2.71212	5.63241	5.30611	4.85885	5.7792		8.6324			9.8723
6.32786	5.11339	5.40898	5.51309	6.74138	4.64405	4.92659	4.53534	5.76748	4.92827	5.3371	4.84773		8.9755			8.5941
7.02082	4.92781	5.48348	6.1134	7.33704	6.17833	5.60573	4.86217	5.09909	5.40421	5.34278	4.76317		9.0912			8.3715
5.94269	5.60029	7.16628	5.73027	6.74995	5.68578	4.17967	3.76438	5.58847	5.53691	6.11857	5.29243		8.2429			9.7095
5.86478	6.01147	5.0609	5.49131	6.24681	6.84601	3.53488	3.17243	5.80801	5.92047	5.50543	4.8695		9.3476			8.9623
5.46897	6.01116	5.87077	6.22602	5.63083	6.14662	2.99856	3.8285	5.63852	5.73698	4.71298	4.88034					8.6513
5.33833	5.37494	6.83414	5.34243	5.69621	4.99039	4.18615	2.17251	6.52966	4.90391	5.18801	4.77585					8.823
5.99985	5.66901	5.67637	5.42542	6.86576	5.59696	4.04652	3.39932	5.44515	6.65709	5.25546	6.12732					7.8123
5.16683	6.40869	6.77405	7.20442	4.88955	7.15397	2.40442	3.65731	6.43117	5.50208	5.05705	6.93243					8.993
5.66285	5.4097	5.74129	5.8813	6.02068	5.50209	4.6937	2.96328	5.31927	6.25514	5.65675	5.38937					8.7495
6.08082	5.73514	6.73317	5.89912	6.26788	6.42481	3.02987	3.22998	5.82598	6.16936	4.8551	6.48763					8.1875
5.19523	5.93648	6.15133	6.27733	5.74425	5.26232	1.85958	2.55666	7.07052	6.61219	5.67283	5.31194					8.5665
5.65913	5.32317	5.68478	6.20316	5.36017	5.61027	4.36974	3.58935	5.92643	5.14893	4.76929	4.00029					8.2945
5.84157	5.54136	7.25895	5.97326	6.46666	6.08562	4.09454	3.45335	5.63957	5.67906	5.04708	5.54136					8.6395
5.78314	5.69641	5.10894	5.94817	6.06024	6.50081	4.19114	3.11789	5.77944	5.84536	4.41933	4.53683					8.2698
4.81313		4.8181		5.31343		2.93033		5.32745		5.91764						8.1064
5.98875		6.33738		6.24693		4.75457		5.93848		5.91025						8.4586
6.40454		5.34556		7.43462		4.44535		5.13695		5.55625						9.2319
5.99032		5.53468		6.55483		4.6739		5.73958		5.42619						8.8312
5.86044		5.34961		5.66856		4.32909		5.17599		5.47309						8.3639
5.67968		6.15347		6.26364		3.63348		5.66545		5.045						8.8102
5.78307		5.79312		6.38114		4.63545		5.5678		5.6438						7.4684
6.07297		6.21268		5.6344		2.85273		6.44974		4.11495						8.455
4.98154		6.32058		5.47341		3.43264		6.22097		5.00739						8.8947
5.11955		5.8978		5.47697		2.9893		6.4168		5.24407						9.1152
6.12698		6.12119		6.17401		3.53174		5.81311		6.09297						9.4655
6.06077		5.47989		6.80945		5.45689		5.35931		6.04654						8.0051
5.06028		6.77814		5.19712		3.86076		6.43493		4.44142						8.6044
6.04886		6.53304		5.59058		4.6165		5.81052		6.09172						9.0858
5.68787		6.38218		6.72927		5.36889		5.57911		4.45436						8.2965
5.83032		5.34008		6.2651		3.75714		4.71248		4.98702						9.2773
5.15763		5.41591		4.71746		4.3056		4.9535		5.27966						9.5963
5.33982		5.69026		5.48266		4.25616		4.9241		5.28439						8.4506
5.77658		5.84127		6.54386		3.49876		5.01635		5.68355						8.166
5.50038		5.74589		6.07681		4.29217		5.31761		4.37347						8.5251
5.56612		5.80508		6.37961		4.65344		5.23496		5.679						8.8398
5.85297		6.53573		6.34861		5.57033		5.99161		3.80531						7.8129
5.84302		6.762		5.5185		2.73684		6.59174		6.11287						8.4611
5.27617		6.61094		5.52749		3.54635		5.84765		4.71932						8.3356
5.61388		6.57189		5.96809		3.71326		5.90297		5.19196						9.365
5.99825		6.42029		6.95637		6.09852		5.70685		5.53445						8.5151
6.03328		5.8743		6.33289		1.87523		5.69475		4.80494						8.3901
6.21859		5.08185		6.65595		5.06856		4.93645		5.13267						8.3107
5.22411		6.19751		5.85738		5.13759		5.93911		5.15457						8.7582
6.15461		4.98404		6.83382		3.4603		6.35331		5.69521						8.5285
6.01328		5.65325		6.35698		5.18031		5.52656		4.05213						8.4147
5.5916		5.92337		6.05212		4.30945		5.00511		4.88028						8.4714
5.3829		5.62501		5.30098		3.7751		6.12397		4.87854						9.2531
5.79916		4.89006		6.73164		5.12433		5.55365		5.20535						9.4581
5.55826		6.26164		6.0096		3.66574		6.24894		5.54099						9.0819
5.6688		5.81111		5.47246		3.5205		6.09388		5.2991						8.2517
5.27436		5.60635		6.16148		4.62764		5.48581		4.59418						8.5903
6.06161		5.96945		6.70884		4.86991		5.85574		6.56885						9.2455
5.67797		5.84466		6.23065		3.10715		5.69761		5.68782						8.3138
5.97733		5.55314		6.62705		5.57436		5.59528		5.38913						8.8498
5.61328		5.82978		6.36769		4.7909		5.4031		4.38742						8.578
6.30975		4.98696		7.02478		4.95216		5.23873		6.09791						8.3125
5.84431		6.51763		4.91207		4.23286		5.14747		4.76104						8.2833
5.41564		5.45157		5.12941		3.3772		5.01522		5.06953						9.0738
5.38843		6.29534		6.03779		4.86705		6.0812		6.45539						8.4111
6.50294		5.85711		7.0681		4.33087		5.69959		5.7426						9.2353
5.74897		5.6142		5.83485		2.78038		5.05567		5.822						9.5595
5.92062		6.07499		6.67066		5.05353		5.3071		5.87114						8.9518
6.00935		5.35657		6.16126		4.13609		5.3402		4.99742						8.4334
5.52169		5.45597		6.77176		4.91261		5.0887		5.12674						9.0498
5.41786		6.25661		5.48154		2.02894		6.47072		5.47468						8.5015
6.08636		5.75612		6.68297		5.05085		5.27037		5.90115						9.0653
5.63155		4.88338		5.7142		3.37019		5.79581		5.43292						10.1654
6.14686		5.86108		7.0196		5.05502		5.56857		5.38022						8.4549
5.69616		5.22226		4.89328		3.00868		4.64011		5.6622						8.5163
6.28282		6.52277		6.71931		2.90507		5.04891		5.22843						8.8245
5.19915		5.56447		5.85684		3.55827		5.517		5.15787						7.6712
5.62777		5.43794		5.76973		3.25177		5.60609		4.5508						7.61
5.95596		5.1436		6.30867		3.29582		5.71539		4.29773						9.1807
6.31538		6.01689		6.70445		4.35614		5.72263		5.3638						7.5612
6.28699		5.12848		6.93243		3.82767		6.17561		5.49105						9.1801
6.03877		6.22599		6.5745		6.06247		5.10931		6.54559						9.3557
5.56177		5.29867		6.11664		4.29008		6.48234		4.82526						8.2706
5.62789		6.27904		6.12867		3.89729		5.00899		5.32921						8.9932
5.57407		4.59417		5.576		2.2836		5.89581		5.96359						9.0413
5.95027		6.30153		6.61016		4.45398		6.30929		6.05507						8.1233
5.67478		7.19044		5.90888		4.66579		6.00156		4.7197						7.9292
5.60787		5.94778		6.15501		4.05647		6.05352		5.16406						8.4601
6.10991		6.097		6.05498		3.63968		5.39503		4.58452						8.9488
5.60883		5.24697		6.49394		4.80418		5.1264		5.08386						9.0899
5.92989		6.62273		5.85956		3.6305		6.0556		4.71832						8.8761
6.11083		6.14715		6.06282		2.34584		6.75416		4.88329						7.8627
5.70349		5.80331		5.43401		5.64535		5.85672		5.76446						8.3069
5.47863		6.05421		6.06311		3.05835		6.11358		5.90938						9.4613
5.62476		6.38558		6.19542		3.92598		5.31913		6.67877						8.6997
5.70709		6.89574		5.68815		3.85047		4.66081		5.05214						8.1483
5.80679		5.11278		5.84924		4.53659		5.87999		5.2534						9.3269
6.42221		6.63638		6.59803		5.64551		5.77982		5.09354						9.1268
5.5237		5.72575		5.46235		3.22083		5.91889		4.6601						8.7497
6.86737		5.9573		7.73573		5.90817		5.96212		5.54403						8.0038
5.8289		5.07875		6.90386		5.66574		5.61818		5.56996						9.0868
5.61048		5.57284		6.04497		3.78644		6.3147		4.75076						8.9345
5.53957		4.93121		5.15051		3.52529		5.03968		6.25977						8.6607
5.55499		6.70632		6.42824		5.40617		6.13037		5.91501						9.3419
5.90949		5.67194		6.1071		4.11995		4.67233		5.64217						8.7631
5.77976		5.59973		5.98331		3.95496		6.53401		4.83905						9.4181
5.6668		5.5982		6.36999		3.12049		5.40206		5.31199						8.9181
6.32786		6.48275		6.79863		4.08098		6.43194		5.64568						8.5752
6.20317		5.81237		5.82234		4.14958		5.39506		4.67643						8.9994
6.01502		5.27738		6.38064		5.17027		5.3644		5.70233						9.7291
5.98891		5.26095		6.35978		3.81912		5.48616		5.07125						8.4693
5.72437		6.64511		5.82602		4.23618		6.31095		5.2544						9.4868
6.00268		6.32453		6.47691		4.89351		6.58559		5.68823						8.521
5.22252		5.90679		5.35549		3.77053		5.37352		5.14064						8.3681
5.77285		4.88956		6.79738		4.51485		5.18181		5.58184						9.3575
5.62527		5.59366		6.32546		3.13991		4.99992		5.33155						9.1305
6.25174		5.47817		6.50963		4.85319		5.62559		5.40829						9.4508
5.26781		5.45905		5.29442		3.11924		5.40773		3.63491						8.3752
5.75984		5.47302		5.64007		3.96843		5.44018		5.2379						7.7249
5.60702		5.49682		6.31753		2.82032		5.30669		4.98572						8.7926
5.74314		5.0942		6.17658		3.70833		4.81405		5.68526						9.2498
5.48585		6.5363		5.415		3.62622		5.84729		5.43269						9.0415
5.66649		5.33387		5.55179		4.27084		5.23534		4.57552						7.4036
6.2185		5.84596		6.77306		4.11788		5.91037		4.67554						10.0282
5.94017		5.38954		5.79664		6.06857		5.18991		5.6052						8.6042
6.12005		5.84971		5.86476		2.31871		5.01837		5.90115						8.5747
5.97755		3.88985		6.27716		4.37417		5.99753		6.19457						8.4405
6.25129		6.71173		6.64752		4.58866		6.4317		4.528						9.486
5.95557		5.4762		6.27291		3.94943		5.38713		4.81717						8.6871
5.42565		6.23959		5.48283		4.7239		5.86379		5.12204						9.3795
6.27302		5.62384		6.25261		5.56383		5.56383		4.37969						8.7294
5.77353		6.66528		5.41383		3.10415		5.79824		5.22478						9.1409
5.69194		6.10394		6.00553		4.8635		5.49646		5.40895						8.4272
5.92157		6.06638		6.05694		3.83939		5.17291		5.22562						9.0519
5.89081		5.24473		6.31266		3.64656		5.06532		5.9471						8.7507
6.0252		5.90137		6.56264		3.85966		5.13902		3.84897						8.4326
6.13323		4.31012		6.51715		4.89908		6.31944		4.47541						9.6821
5.9888		6.13955		6.65525		4.7411		5.64657		6.04044						9.2776
5.62217		5.28646		5.99094		4.24674		4.99893		6.10753						9.4328
5.74144		6.07285		5.43338		3.9928		5.34503		4.61963						8.9265
5.39676		5.65038		5.54083		3.89885		5.80857		4.91383						8.2664
5.7264		5.41246		5.58093		4.77722		5.29719		4.45929						7.2415
4.26616		4.42662		5.16886		3.70498		4.86215		5.84866
5.82684		5.17984		6.43093		4.52233		5.17746		5.06824
5.12326		4.59375		4.47119		1.49515		5.0433		5.40948
5.75569		5.9015		6.5811		3.83446		5.90246		4.82892
5.17837		6.05276		5.25892		3.42931		5.80246		4.89063
5.53715		6.07175		5.8258		3.8714		6.69078		4.84905
5.05384		3.45957		5.27955		3.15965		4.3505		6.01704
5.78546		5.56431		6.20692		3.32057		5.88328		5.64635
5.75775		5.62512		6.09957		3.87017		6.0303		5.8072
5.54223		5.58964		5.64881		3.21906		5.15382		4.84868
5.48063		4.68215		5.33075		4.26552		4.84411		6.18884
6.28314		5.94949		6.22964		4.19357		5.6811		5.92565
6.11244		5.06712		6.6201		4.39739		6.09612		4.99854
5.97394		6.35291		5.90588		3.21117		5.63843		5.28052
6.37951		6.08477		6.63087		4.54807		5.91917		5.90256
5.49219		5.37249		6.01854		3.78016		6.24127		5.7112
7.10246		5.58055		8.12211		4.04861		5.90478		5.28562
5.45781		6.02332		6.0089		3.48771		5.6125		5.58286
6.49541		6.04703		7.29905		3.75974		5.80431		5.80913
5.95873		6.5884		6.50529		4.20674		5.39017		5.51075
6.31201		5.49131		6.86151		4.25538		5.54178		5.77752
5.88747		5.57034		6.22472		4.65239		5.9376		5.2512
6.19384		5.78626		6.57789		4.88593		6.45743		5.74777
6.12477		5.97008		6.19586		4.84412		5.22749		5.62278
5.61062		5.3721		5.40206		3.10269		5.66023		4.85587
6.77512		5.10618		6.91021		4.10495		5.50181		5.79992
5.67037		6.01598		6.25283		4.08127		5.10856		5.01009
6.69227		5.04305		7.58419		5.07979		5.33356		5.14497
5.61444		6.53358		5.45437		3.52022		5.94115		4.6741
6.19287		6.44323		6.31376		3.00579		6.91236		5.46415
5.68271		5.9351		6.32379		3.57584		6.01238		5.79007
5.26214		5.84107		5.57205		4.02639		6.05572		5.12264
6.16754		5.86702		6.91647		4.85149		5.15265		5.20245
5.68701		5.37613		6.27696		5.02845		4.16081		4.82437
5.80391		4.6742		6.39662		5.55728		5.60143		4.68791
5.54643		5.08983		6.23811		3.1074		5.06549		4.7937
5.46481		5.76743		5.18722		2.35965		6.25302		4.80007
5.66413		5.34707		5.27678		4.68105		4.27394		4.48762
5.51329		4.04642		5.67991		3.51546		4.8846		5.78318
5.63525		7.01396		6.24418		3.64457		6.09758		4.93727
5.91545		5.23912		6.28892		3.30688		5.58117		4.90463
5.64399		5.19813		6.56711		4.69235		4.94873		4.88414
4.65269		4.9422		5.12336		3.64359		4.90205		5.89312
5.09721		7.23641		5.73418		3.14076		5.41358		5.95242
5.62966		5.22818		6.494		5.72386		5.80541		5.24353
5.56974		3.58645		5.6561		1.90447		4.80549		5.61261
6.06675		6.48337		6.33459		3.62447		6.58912		6.54835
5.64151		7.55642		5.9172		3.97245		5.53528		5.03817
5.2055		6.4394		5.08862		3.24573		5.31709		4.85093
6.20515		5.67835		6.63044		3.86898		5.15682		5.19486
6.80571		5.48427		6.18737		4.59646		5.16896		5.54878
6.2791		6.63341		6.86922		4.54916		5.55304		5.79142
4.95171		5.76295		5.0325		4.51308		6.02503		6.78764
5.37295		6.32108		5.38302		2.66956		6.04056		5.86845
6.92962		7.03964		6.99846		4.04565		6.71446		5.67048
5.46153		6.56061		6.5717		3.20614		6.06818		5.91499
5.67673		6.36578		5.89916		4.13711		5.57637		4.68501
6.21286		5.58388		7.3107		5.14443		5.43166		5.09999
5.67266		5.5073		5.34286		3.82544		4.89694		4.65359
5.57919		5.82558		5.73411		4.57073		6.49053		5.44175
5.95419		5.2532		6.80998		4.32975		5.63336		5.72897
5.70664		5.28337		5.71091		2.7942		6.13667		4.5981
5.91658		5.89539		6.31543		4.7664		5.73668		5.36961
5.77175		5.54489		6.59381		3.91253		5.55382		5.29275
6.61194		5.48988		7.33546		3.38671		4.95052		4.61964
5.66467		6.24159		6.27116		3.21021		5.69483		5.24904
5.76103		4.44231		5.91649		2.72335		4.93593		5.02407
5.28278		5.73806		5.57389		3.64717		6.25084		4.97197
5.57124		6.19847		5.91311		3.30307		5.46557		4.73661
5.36219		5.69655		5.82048		3.47041		5.66315		5.19839
5.80753		5.75302		6.32782		3.16735		4.96478		4.61504
6.15064		5.15713		6.56152		3.29031		5.35318		5.5911
6.04127		5.66181		6.9401		3.40547		5.35738		5.60131
5.57711		6.02645		5.53492		2.15737		6.04014		5.6155
5.30619		7.09383		6.34351		4.0576		5.61985		5.55455
5.78396		5.38865		6.39236		3.54355		5.33677		5.01609
5.55786		5.77179		5.93139		3.73196		5.5523		4.76734
5.56266		4.53259		5.65682		3.37116		5.11111		5.78308
6.34249		6.30645		6.97393		3.88668		6.72064		5.63982
5.72777		5.49867		5.98572		3.305		5.74952		6.90242
6.90519		4.25808		6.51112		4.83161		5.08371		5.46689
5.47284		6.94736		6.16573		5.37242		5.88232		4.71656
5.11931		5.78167		6.35244		4.04228		5.59507		5.61604
5.24982		5.25417		5.37084		2.46977		4.73582		4.88247
5.68543		6.92904		6.21079		4.67112		6.142		6.12158
5.48712		6.7703		5.50256		3.21102		5.69292		4.84828
5.71274		6.23233		5.36549		3.54809		5.10423		5.77733
5.81118		5.65622		5.97391		3.5585		5.80611		5.64773
5.5441		5.77677		6.20608		2.67347		5.39997		5.52332
6.44648		5.636		7.23577		4.94355		6.7314		4.84253
6.35698		3.98562		6.58155		3.84705		5.55199		4.8529
5.87193		5.76787		7.40817		4.41078		5.8596		5.97101
6.07377		5.76772		6.80471		6.42869		5.48747		5.66034
5.34864		7.18038		5.88501		3.11232		5.56118		5.48606
6.107		5.45186		7.0232		4.11033		4.92516		4.28115
6.6997		5.32775		7.01882		4.94456		4.89775		5.04147
6.11432		6.5578		7.12458		4.24259		5.339		5.21638
5.18725		6.20937		5.09108		2.787		5.79338		4.98655
5.73072		5.84072		6.47431		3.01144		5.56121		4.57682
5.41032		6.78992		6.2675		4.4957		5.7284		5.36095
5.84746		6.16448		6.03704		3.7691		5.56827		5.60755
5.57046		5.66023		5.30383		4.03378		4.93542		4.53381
6.17534		6.99134		7.28577		4.24096		5.7581		5.16528
5.82045		6.05542		6.30304		3.44309		5.49578		5.98811
6.46244		5.5412		7.31801		3.45793		5.16019		4.75495
5.28253		3.80621		6.33399		4.13857		4.64421		5.6125
6.49286		5.55492		7.22251		4.56423		5.44434		5.1212
5.80801		5.24749		5.70466		2.84431		6.00083		3.7466
5.68319		5.66256		5.43749		4.40813		5.21773		4.35769
5.42215		5.87641		5.90995		2.43767		5.41949		5.30388
5.41463		6.495		5.67511		4.02676		6.45873		5.49947
5.4996		5.75468		5.782		3.17122		5.78552		5.6947
5.49204		5.7309		6.07467		3.29319		5.62704		4.7702
6.4121		5.43979		6.81995		5.16431		4.94694		5.01928
5.68942		5.7561		6.15998		2.16311		5.49136		5.50259
6.23853		6.54087		7.08242		4.76493		5.6578		7.59273
5.7598		5.62829		6.58402		4.2107		5.63135		5.39643
5.33811		5.19772		6.1387		3.25539		5.79681		5.20312
5.42504		5.70483		5.93395		4.11203		5.72631		5.35321
4.57052		4.15472		5.26479		3.29692		5.02557		5.4894
6.85953		4.48161		7.49829		4.89792		5.89729		6.13407
5.45123		5.03835		6.26119		3.70111		5.70061		5.70652
5.92219		6.43163		6.37214		4.69623		5.15518		5.7154
5.11281		6.59608		5.32569		3.3698		5.62388		5.47028
6.58598		6.15253		6.88411		3.72797		6.67513		5.66908
5.38883		5.79507		7.25563		5.16501		5.92222		5.44688
6.22831		5.88685		5.7339		3.14361		5.07995		4.60147
6.06865		5.81961		6.93498		4.75642		5.42224		4.97726
5.33034		6.09066		5.56226		3.36628		5.80856		4.94186
5.93429		5.23747		6.45471		4.85505		5.54108		5.71056
5.63524		5.57849		6.48027		5.47736		5.64102		5.61422
5.77262		4.60495		5.93386		3.167		5.69684		5.43606
6.08681		5.10738		5.9372		4.67303		5.37735		4.03765
6.04575		6.43143		6.5338		3.74818		6.47963		5.31724
5.89976		4.32935		6.35608		3.51992		5.02905		5.42359
6.97949		6.31542		7.39729		3.35702		5.89546		5.45806
6.09614		6.55187		6.80011		3.17798		5.65818		5.06673
6.11677		5.62997		7.27632		4.20277		5.71655		5.33723
6.60317		5.73922		6.31486		4.98539		5.41716		5.29007
5.41307		6.08063		5.48199		2.90291		6.46804		6.13192
5.47213		5.04327		6.33625		4.59889		5.26307		4.74123
5.55993		6.00775		6.02354		4.39242		4.33754		4.28048
6.03758		5.93253		6.69357		3.65992		6.26194		5.25527
6.26618		4.94189		6.64679		5.28138		5.45168		5.62944
5.43247		6.44069		4.99512		3.76214		5.06671		4.59274
5.78731		5.29103		6.01323		4.25669		5.08444		4.81377
5.13443		6.16507		5.1088		3.46378		5.71823		4.53623
6.38194		5.41102		6.89449		5.24776		5.09246		4.85015
5.90527		4.62398		6.29929		4.90475		5.33706		6.65976
5.88618		5.64013		5.79044		3.39033		6.0617		5.20087
5.83831		5.75857		6.5077		4.02829		5.58089		5.90663
5.0122		4.39776		5.64474		5.20547		5.02549		5.46144
5.5866		5.10681		5.48919		2.37204		6.03385		5.62379
6.16873		6.50445		6.70822		5.13401		5.50604		5.93354
5.92399		6.01303		6.30906		4.05394		5.27286		6.12246
5.95519		5.6216		6.38512		3.46833		5.0576		4.6213
5.98398		6.0931		6.10599		3.2891		5.01039		5.17902
5.41096		4.52128		5.17212		3.23045		5.8956		5.12369
6.30029		5.60625		6.31972		4.94127		5.29393		4.62253
5.72878		6.44563		5.61465		3.52781		6.31604		6.02746
5.66904		5.58692		5.72461		4.10707		5.43013		4.33515
5.81452		5.68123		6.81488		6.11904		6.06595		5.40353
5.66305		5.51985		5.94088		3.17129		5.78172		5.20353
5.80773		5.98879		6.54964		3.08856		5.60572		4.66382
5.03119		6.28571		4.82299		0.986569		5.63996		5.63758
5.78588		5.68956		5.88838		4.03683		5.50587		5.02196
5.96162		5.53698		6.03267		4.02888		5.14155		5.25102
4.90031		5.68398		5.07643		2.80631		6.15592		4.63589
5.78604		6.0848		5.53864		3.46974		6.03085		4.64779
5.61878		6.13535		6.30898		3.24256		5.66172		5.75832
5.61992		6.391		6.02147		3.22585		5.1035		4.95049
5.31908		6.2801		5.4951		2.16776		6.01761		5.21007
5.71533		6.23597		5.44625		4.49348		6.07217		5.95912
6.1178		6.00755		6.40853		5.99166		6.41847		5.51102
5.41026		5.34737		6.19305		4.50284		5.59132		5.54965
5.97275		5.65435		6.34704		4.75578		5.4731		5.46064
6.70702		6.20955		7.40119		4.84982		6.40931		4.7008
5.83885		6.80264		6.51846		4.97598		6.48208		5.69368
5.60586		5.26685		5.76425		4.01088		5.34995		4.87166
6.44094		4.6397		7.42724		4.61188		5.55237		5.19543
6.28305		5.62964		7.41705		4.19622		5.5918		4.6494
5.71831		4.45543		6.49732		2.47804		5.23318		5.82799
5.92018		5.74323		6.64169		3.56149		6.09962		5.01868
6.00513		5.10019		6.26436		3.86575		5.13046		5.14187
5.91905		6.42031		5.88563		5.33803		5.88844		4.46176
5.72231		6.04995		6.13973		3.17756		5.65482		5.46879
5.23846		6.06917		5.35422		1.97147		5.12303		4.93968
5.72424		6.11456		5.82287		2.99272		6.2884		5.24223
6.39113		5.57997		6.86233		4.8186		6.08251		5.21935
5.61932		5.68647		5.79001		4.50832		4.96493		5.96246
5.93877		5.33749		6.03658		4.8544		5.4849		5.61312
6.82226		5.95854		7.31867		5.68018		5.87876		5.79225
5.6596		6.08115		5.25131		4.43377		6.01319		4.54675
5.36476		6.03061		6.09593		2.8776		5.34731		5.41029

## Sheet: Figure 1C-E
Figure 1C (left)							Figure 1C (middle)							Figure 1C (right)
NCM356	HT29	DLD1	SW480	HCT116	SW620		NCM356	HT29	DLD1	SW480	HCT116	SW620		NCM356	HT29	DLD1	SW480	HCT116	SW620
		0.114109	0.283776	0.140923	0.353836										0.820764	0.754826		0.735125	0.664351	200123
	0.2741	0.0646371	0.139737	0.140327	0.27242			0.119449	0.117289	0.276563	0.170735	0.255341			0.729269	0.357533	0.138812	0.256762	0.15716	160223
	0.0403735	0.0391061	0.151945	0.191315	0.088581			0.633894	0.400905	0.339664	0.425142	0.704226			0.0856492	0.185326	0.151512	0.217736	0.161637	20323
	0.189471	0.063316	0.167691	0.166487	0.414372			0.638572	0.640409		0.422649				0.127134	0.27757	0.159785	0.342395	0.138662	10423
0.0168554	0.0301024	0.0122323	0.100331	0.0289685	0.0253126			0.191569	0.143765	0.21762	0.178514	0.374215			0.186651	0.333201	0.321334		0.301249	280423
								0.311404	0.148886	0.741131	0.413254	0.521736			0.278062	0.363616	0.445607	0.416429	0.304029	280423
0.0385142	0.10365	0.044344	0.101689	0.125796	0.0779334		0.423008	0.881851	0.240477	1.01925	0.678426	0.38403		0.0995207	0.0585603	0.173876	0.533279	0.227804	0.18327	60523
0.104639														0.119177	0.10157	0.150826	0.170189	0.243732	0.105355	240523
0.0563305	0.0400649	0.0562511	0.040932	0.0691166	0.111433		0.332628	0.355155	0.237092	0.59758	0.261723	0.189203		0.0948691						240523
0.0668939							0.181561
							0.182542	0.221072	0.114914	0.569203	0.233093	0.413507
							0.0435465
							0.0566673	0.0539672	0.0222054	0.218061	0.136594	0.213557
							0.208471
Figure 1D (left)				Figure 1D (middle)				Figure 1D (right)
CONTROL KO	MICU2 #A KO	MICU2 #B KO		CONTROL KO	MICU2 #A KO	MICU2 #B KO		CONTROL KO	MICU2 #A KO	MICU2 #B KO
1	0.566874	0.671215		1	0.00453257	0.0054244		1	1.42399	1.22441
1	0.901974	1.06193		1	0.0216511	0.0145025		1	0.697347	0.777282
1	1.47928	1.11412		1	0.0606351	0.00853743		1	2.04125	1.88193
1	1.61473	1.64333		1	0.0481982	0.0744246		1	1.34114	0.937879
1	1.58618	1.2112		1	0.00019256	0		1	1.12708	1.21699
				1	0.00072222	0.0012511
Figure 1E
Membrane 1 bruit de fond						Membrane 1					ratios / SDHA			pourcentages
	MCU	MCU	MCU	SDHA			MCU	MCU	MCU	SDHA	MCU	MCU	MCU	MCU	MCU	MCU
	~700 kDa	~450 kDA	~300 kDa				~700 kDa	~450 kDA	~300 kDa		~700 kDa	~450 kDA	~300 kDa	~700 kDa	~450 kDA	~300 kDa
CONTROL KO	0.00169318	0.00169881	0.00132607	0.00216243		CONTROL KO	0.997462	2.0381	0.461914	16.2252	0.061	0.126	0.028	78.76	108.47	130.22
CONTROL KO	0.00169805	0.00149099	0.0011648	0.00201617		CONTROL KO	1.32678	1.50086	0.312359	12.154	0.109	0.123	0.026	139.85	106.64	117.56
CONTROL KO	0.00149209	0.00119523	0.000736776	0.00174404		CONTROL KO	0.653649	1.01143	0.117474	10.2889	0.064	0.098	0.011	81.39	84.89	52.22
MICU2 #A KO	0.00152036	0.00125242	0.000798042	0.00204223		MICU2 #A KO	0.496765	0.895262	0.625297	11.7281	0.042	0.076	0.053	54.26	65.92	243.87
MICU2 #A KO	0.00158557	0.00128215	0.0009053	0.0021787		MICU2 #A KO	0.678231	0.693766	0.679654	14.4298	0.047	0.048	0.047	60.22	41.52	215.44
MICU2 #A KO	0.00155146	0.00127824	0.000869896	0.00160249		MICU2 #A KO	1.23996	0.650043	0.4135	9.95197	0.125	0.065	0.042	159.62	56.41	190.05
MICU2 #B KO	0.00159956	0.00143531	0.00129265	0.00192204		MICU2 #B KO	1.05754	1.14057	1.25053	14.4737	0.073	0.079	0.086	93.61	68.05	395.2
MICU2 #B KO	0.00151507	0.00145242	0.00162617	0.00202372		MICU2 #B KO	0.736609	1.1376	1.89899	15.9726	0.046	0.071	0.119	59.08	61.5	543.82
MICU2 #B KO	0.00163779	0.00154113	0.00133542	0.00120839		MICU2 #B KO	0.714713	0.95817	0.546214	8.5401	0.084	0.112	0.064	107.22	96.89	292.55
moy	0.00158813	0.00140297	0.00111724	0.0018778		moy					0.078	0.116	0.022	100	100	100
DS	7.60114e-05	0.000163489	0.000303313	0.000312807		DS					0.027	0.015	0.009	34.539	13.119	41.856
10x ET	0.000760114	0.00163489	0.00303313	0.00312807
Membrane 2 bruit de fond						Membrane 2					ratios / SDHA			pourcentages
	MCU	MCU	MCU	SDHA			MCU	MCU	MCU	SDHA	MCU	MCU	MCU	MCU	MCU	MCU
	~700 kDa	~450 kDA	~300 kDa				~700 kDa	~450 kDA	~300 kDa		~700 kDa	~450 kDA	~300 kDa	~700 kDa	~450 kDA	~300 kDa
CONTROL KO	0.00255999	0.00269919	0.00190487	0.00124444		CONTROL KO	2.25877	2.8785	0.658895	7.29858	0.309	0.394	0.09	140.89	171.98	134.66
CONTROL KO	0.00265718	0.00234861	0.0017674	0.00227392		CONTROL KO	2.85451	2.06031	0.66464	13.7797	0.207	0.15	0.048	94.31	65.2	71.94
CONTROL KO	0.00241217	0.00226843	0.00177122	0.00259733		CONTROL KO	1.9702	1.99392	0.866718	13.8414	0.142	0.144	0.063	64.8	62.82	93.4
MICU2 #A KO	0.00207955	0.00182457	0.00174773	0.00287035		MICU2 #A KO	1.2496	1.20148	2.35554	14.9908	0.083	0.08	0.157	37.95	34.95	234.38
MICU2 #A KO	0.00192167	0.00144317	0.00128822	0.0023884		MICU2 #A KO	1.568	0.602045	1.47434	12.8377	0.122	0.047	0.115	55.6	20.45	171.3
MICU2 #A KO	0.00178891	0.00133736	0.000937309	0.00160932		MICU2 #A KO	2.4941	0.646071	0.417599	8.94986	0.279	0.072	0.047	126.87	31.48	69.6
MICU2 #B KO	0.00184517	0.00153582	0.00122644	0.00165805		MICU2 #B KO	1.99573	0.895859	1.37777	7.94899	0.251	0.113	0.173	114.3	49.15	258.53
MICU2 #B KO	0.00173173	0.00159969	0.00136862	0.0018858		MICU2 #B KO	2.08163	1.20339	2.48205	12.6112	0.165	0.095	0.197	75.15	41.61	293.57
MICU2 #B KO	0.00133765	0.00126244	0.00103319	0.00123486		MICU2 #B KO	1.10548	0.618289	0.887773	5.76466	0.192	0.107	0.154	87.3	46.77	229.71
moy	0.00203711	0.00181325	0.00144944	0.00197361		moy					0.22	0.229	0.067	100	100	100
DS	0.000432235	0.000508456	0.000356865	0.000588733		DS					0.084	0.143	0.021	38.364	62.35	31.873
10x ET	0.00432235	0.00508456	0.00356865	0.00588733
	Moyenne MB1 MB2	pourcentages			stat
		MCU	MCU	MCU	MCU	MCU	MCU
		~700 kDa	~450 kDA	~300 kDa	~700 kDa	~450 kDA	~300 kDa
	CONTROL KO	78.7581	108.473	130.22
	CONTROL KO	139.853	106.638	117.555
	CONTROL KO	73.0949	73.8535	72.8124
	CONTROL KO	140.892	171.982	134.656
	CONTROL KO	94.307	65.2	71.9441
	MICU2 #A KO	54.264	65.9187	243.873
	MICU2 #A KO	60.2154	41.5184	215.444
	MICU2 #A KO	143.244	43.9422	129.825
	MICU2 #A KO	37.9487	34.9498	234.376
	MICU2 #A KO	55.6045	20.4501	171.3
	MICU2 #B KO	93.6068	68.0502	395.204
	MICU2 #B KO	59.0814	61.5038	543.818
	MICU2 #B KO	97.2592	71.829	261.131
	MICU2 #B KO	114.299	49.1454	258.532
	MICU2 #B KO	75.1452	41.6109	293.565
Moy	CONTROL KO	105.381	105.229	105.438
	SD	32.8754	41.9977	30.8259
Moy	MICU2 #A KO	70.2553	41.3558	198.964	NS	p=0.0158	p=0.032
	SD	41.6599	16.4934	47.6655
Moy	MICU2 #B KO	87.8783	58.4279	350.45
	SD	21.2736	12.7536	121.508	NS	p=0.032	p=0.0079

## Sheet: Figure 2A
Figure 2A
Genes	TCGA-AA-3527-01A-01R-0821-07	TCGA-AA-3514-01A-02R-0821-07	TCGA-A6-5665-01B-03R-2302-07	TCGA-AA-3672-01A-01R-0905-07	TCGA-AA-A01T-01A-21R-A16W-07	TCGA-A6-2683-01A-01R-0821-07	TCGA-AA-A01R-01A-21R-A083-07	TCGA-AA-A02O-01A-21R-A16W-07	TCGA-AA-A004-01A-01R-A00A-07	TCGA-AA-3848-01A-01R-0905-07	TCGA-A6-2672-01B-03R-2302-07	TCGA-AA-3560-01A-01R-0821-07	TCGA-AA-3684-01A-02R-0905-07	TCGA-AZ-6601-01A-11R-1774-07	TCGA-AY-A71X-01A-12R-A37K-07	TCGA-AA-3715-01A-01R-0905-07	TCGA-AA-3667-01A-01R-0905-07	TCGA-AA-A03F-01A-11R-A16W-07	TCGA-AA-A01S-01A-21R-A083-07	TCGA-AA-3492-01A-01R-1410-07	TCGA-AA-A03J-01A-21R-A16W-07	TCGA-AA-A01V-01A-23R-A083-07	TCGA-CM-4747-01A-01R-1410-07	TCGA-AA-A01X-01A-21R-A083-07	TCGA-AA-3531-01A-01R-0821-07	TCGA-AA-A01Z-01A-11R-A083-07	TCGA-AA-3510-01A-01R-1410-07	TCGA-AD-6964-01A-11R-1928-07	TCGA-AA-3554-01A-01R-0826-07	TCGA-AA-A02R-01A-01R-A00A-07	TCGA-A6-2679-01A-02R-1410-07	TCGA-AY-6196-01A-11R-1723-07	TCGA-AA-3812-01A-01R-0905-07	TCGA-A6-2685-01A-01R-1410-07	TCGA-AA-A01D-01A-01R-A00A-07	TCGA-D5-6530-01A-11R-1723-07	TCGA-AA-3710-01A-01R-1022-07	TCGA-F4-6704-01A-11R-1839-07	TCGA-AZ-4308-01A-01R-1410-07	TCGA-A6-2686-01A-01R-A32Z-07	TCGA-AA-3841-01A-01R-0905-07	TCGA-CA-5797-01A-01R-1653-07	TCGA-CM-4746-01A-01R-1410-07	TCGA-A6-2671-01A-01R-1410-07	TCGA-NH-A6GC-01A-12R-A41B-07	TCGA-AA-3819-01A-01R-0905-07	TCGA-D5-6540-01A-11R-1723-07	TCGA-D5-6927-01A-21R-1928-07	TCGA-AZ-6607-01A-11R-1839-07
LINC00545	-4.81188876705311	-4.94102372148665	-4.2707540819399	-3.7862446332143	-4.64542097583447	-3.21699618944321	-5.41739157972519	-3.86247551206164	-4.00192873087391	-4.7309811432602	-3.31987432679545	-4.84258200996398	-4.79783621033514	-6.68635523166947	-5.22715885785423	-4.74435184118405	-2.75990371288577	-4.37467792706577	-5.22932202295179	-5.24800961776921	-5.20834504769149	-5.39371149137982	-1.37989288461264	-3.93111331699234	-3.38882388100156	-5.00792298149737	-3.95219013216453	-4.4878234735677	-3.07041499449865	-5.35784908668352	-3.56102920809404	-2.6676653807612	-4.36428995793797	-3.8843269034813	-5.49708351582571	-6.33142397931255	-3.61376662975253	-7.33223883509574	-5.03312597395825	-6.63412327163298	-4.24515011143731	-5.06717428970289	-4.98888720190238	-5.63337303807816	-5.91983710991562	-4.2276597083968	-4.85831901103916	-3.41792077007529	-3.70037353012292
SMPX	-4.81188876705311	-1.77109872004433	-5.85571658266106	-3.7862446332143	-3.06045847511332	-3.21699618944321	-5.41739157972519	-1.7469982946417	-2.41696623015275	-1.2715495246229	-5.64180242168281	-0.319020053906971	-4.79783621033514	-5.10139273094831	-3.64219635713308	-4.74435184118405	-4.34486621360693	-4.37467792706577	-2.90739392806443	-5.24800961776921	0.814022765336963	-0.108309272517571	-2.9648553853338	-0.561879507326622	-4.97378638172271	-5.00792298149737	-5.53715263288569	-6.07278597428885	-3.07041499449865	-0.602961584520049	-3.56102920809404	-2.28064225765196	-4.36428995793797	0.940101531935243	0.912307420311989	-4.00949588442519	-2.39137420841608	0.0856136797901565	-5.03312597395825	0.399299729904466	-4.24515011143731	-1.16028369409437	-3.40392470118123	-4.04841053735701	-2.46040549127833	-5.81262220911795	-3.63592658970271	-3.90334759724553	-4.43733912428912
LINC01923	-4.81188876705311	-4.94102372148665	-5.85571658266106	-3.7862446332143	-3.06045847511332	-4.80195869016437	-5.41739157972519	-5.44743801278279	-4.00192873087391	-4.7309811432602	-5.64180242168281	-4.84258200996398	-4.79783621033514	-6.68635523166947	-6.81212135857539	-4.74435184118405	-2.75990371288577	-4.37467792706577	-5.22932202295179	-5.24800961776921	-5.20834504769149	-5.39371149137982	-2.22788979116759	-3.93111331699234	-4.97378638172271	-5.00792298149737	-5.53715263288569	-3.75085787940149	-5.39234308938601	-5.35784908668352	-3.56102920809404	-6.36810509890229	-2.77932745721682	-5.46928940420246	-5.49708351582571	-6.33142397931255	-5.19872913047369	-7.33223883509574	-3.44816347323709	-6.63412327163298	-2.66018761071615	-3.84478186836644	-4.98888720190238	-3.3114449431908	-5.91983710991562	-5.81262220911795	-6.44328151176031	-6.2252756921329	-6.02230162501028
BX510359.5	-3.22692626633195	-4.94102372148665	-5.85571658266106	-3.7862446332143	-4.64542097583447	-4.80195869016437	-5.41739157972519	-5.44743801278279	-4.00192873087391	-4.7309811432602	-5.64180242168281	-4.84258200996398	-3.21287370961398	-6.68635523166947	-6.81212135857539	-4.74435184118405	-4.34486621360693	-4.37467792706577	-5.22932202295179	-2.0780846163269	-3.62338254697034	-5.39371149137982	-4.54981788605495	-1.42861297646316	-4.97378638172271	-5.00792298149737	-5.53715263288569	-6.07278597428885	-5.39234308938601	-5.35784908668352	-3.56102920809404	-6.36810509890229	-4.36428995793797	-5.46928940420246	-3.91212101510456	-6.33142397931255	-5.19872913047369	-7.33223883509574	-5.03312597395825	-6.63412327163298	-1.92322201654995	-3.48221178898173	-4.98888720190238	-3.3114449431908	-3.59790901502826	-5.81262220911795	-6.44328151176031	-4.64031319141174	-6.02230162501028
AC112255.1	-4.81188876705311	-4.94102372148665	-3.04836166060345	-3.7862446332143	-4.64542097583447	-3.21699618944321	-5.41739157972519	-5.44743801278279	-4.00192873087391	-4.7309811432602	-3.31987432679545	-4.84258200996398	-4.79783621033514	-1.07164538755426	-4.49019326368803	-4.74435184118405	-4.34486621360693	-4.37467792706577	-5.22932202295179	-3.66304711704805	-5.20834504769149	-5.39371149137982	-4.54981788605495	-5.5160758177135	-3.38882388100156	-5.00792298149737	-3.21522453799833	-4.4878234735677	-3.07041499449865	-5.35784908668352	-3.56102920809404	-3.56075017684469	-4.36428995793797	-3.1473613093151	0.806697232351391	-3.52406905725495	-3.61376662975253	-7.33223883509574	-5.03312597395825	-4.31219517674562	-4.24515011143731	-2.40420927698046	-4.98888720190238	-5.63337303807816	-5.91983710991562	-3.49069411423059	-4.85831901103916	-3.05535069069058	-6.02230162501028
LINC01819	0.0460922280744651	-4.94102372148665	0.373102107834826	0.606072789564456	0.564032389794477	0.48344352869788	2.42181220837175	-3.86247551206164	-4.00192873087391	-1.2715495246229	-1.7349118260743	-1.67265700852167	1.46895033035976	-0.419568690974564	-0.622296799695372	0.747501255145623	2.50062383733745	0.0176394957129902	-3.64435952223063	-2.92608152288185	-2.03842004624918	-3.80874899065866	-4.54981788605495	1.81484106040112	-1.06689578611419	0.606786862617835	4.15459088628559	-1.82485846084527	1.90227765950561	-1.89841746804622	1.72437301076821	-2.908673480265	2.11144347302842	2.5805591452481	6.85689030599246	0.238431629018397	-2.39137420841608	-5.74727633437459	6.51617739455533	-0.751480222271143	6.58536509553953	-5.06717428970289	1.35096280098224	3.92695979613428	-4.33487460919447	0.337124910386728	2.13036567573301	-3.05535069069058	3.9187459813303
AC068647.2	-4.81188876705311	-3.35606122076549	-5.85571658266106	-3.7862446332143	-3.06045847511332	-3.21699618944321	-5.41739157972519	-3.12550991789543	-4.00192873087391	-4.7309811432602	-3.31987432679545	-2.52065391507662	-3.21287370961398	-6.68635523166947	-1.45456935395731	-4.74435184118405	-4.34486621360693	-4.37467792706577	-5.22932202295179	-2.0780846163269	-3.62338254697034	-2.22378648993751	-4.54981788605495	-5.5160758177135	-4.97378638172271	-5.00792298149737	-3.95219013216453	-4.4878234735677	-5.39234308938601	-5.35784908668352	-3.56102920809404	-4.78314259818114	-4.36428995793797	1.64965166852105	0.057505335851925	-3.52406905725495	-5.19872913047369	-7.33223883509574	-5.03312597395825	-0.484376152128302	-4.24515011143731	-6.65213679042405	-4.98888720190238	-1.93293331993707	-3.59790901502826	-4.2276597083968	-4.12135341687295	-6.2252756921329	-0.812848259381328
RPS15AP17	-4.81188876705311	-3.35606122076549	-4.2707540819399	-3.7862446332143	-4.64542097583447	-4.80195869016437	-5.41739157972519	-2.27751301134048	-4.00192873087391	-4.7309811432602	-3.31987432679545	-1.14214229182289	-3.21287370961398	-2.43842771822588	-2.05723385641192	-4.74435184118405	-4.34486621360693	-2.05274983217841	-5.22932202295179	-0.203615498410755	-5.20834504769149	-1.4868208957713	-2.9648553853338	-3.93111331699234	-1.51435476308542	-3.42296048077622	-1.2892251194421	-3.26543105223125	-2.2224180879437	-0.313454967325064	-3.56102920809404	-4.78314259818114	-4.36428995793797	-0.259836038573509	0.117626328289496	-2.87199236067525	0.0866730883885617	-1.55087912157108	-5.03312597395825	-2.93368355349189	-4.24515011143731	-3.19270517178675	-0.465325245845369	-4.04841053735701	-3.59790901502826	0.416196481377926	-4.85831901103916	-6.2252756921329	-3.21494670295267
AC026336.3	-0.904998171444588	-1.48159210284935	-5.85571658266106	-3.7862446332143	-0.738530380225954	1.2641305002934	0.811427110770687	-2.64008309072519	0.245998782569679	1.37754331351797	-5.64180242168281	-0.935691414355465	-1.33840459169784	-6.68635523166947	-4.00476643651779	-1.93699691912645	0.0474512091718305	-4.37467792706577	-3.64435952223063	-5.24800961776921	0.217919707010606	-2.22378648993751	0.205069616108514	0.858963613633428	-1.27334666358162	-2.20056805943977	-3.95219013216453	-3.75085787940149	-5.39234308938601	-5.35784908668352	-3.56102920809404	0.171053712205737	4.02372732740716	0.258631050360741	1.88662077664834	-6.33142397931255	-5.19872913047369	-7.33223883509574	-2.22577105190065	-6.63412327163298	3.25469577564589	-1.69794048003717	-4.98888720190238	-3.3114449431908	0.102530703112831	-0.768228089759501	-6.44328151176031	-6.2252756921329	-6.02230162501028
AL590483.3	-4.81188876705311	-4.94102372148665	-4.2707540819399	-3.7862446332143	-4.64542097583447	-3.21699618944321	-5.41739157972519	-3.86247551206164	-4.00192873087391	-3.14601864253905	-2.83444749962521	-2.52065391507662	-4.79783621033514	-6.68635523166947	-3.1116816404343	-4.74435184118405	-2.02293811871957	-4.37467792706577	-5.22932202295179	-5.24800961776921	-2.40099012563389	-3.07178339649246	-2.22788979116759	-3.93111331699234	-2.16643145966511	-5.00792298149737	-5.53715263288569	-4.4878234735677	-3.07041499449865	-5.35784908668352	-3.56102920809404	-4.04617700401493	-4.36428995793797	-2.66193448214485	-5.49708351582571	-2.24396113806221	-3.61376662975253	-7.33223883509574	-5.03312597395825	-1.67992696124611	-2.66018761071615	-5.06717428970289	-3.40392470118123	-5.63337303807816	-2.46040549127833	-3.49069411423059	-4.12135341687295	-4.64031319141174	-4.43733912428912
SAP18P2	-4.81188876705311	-4.94102372148665	-4.2707540819399	-2.20128213249315	-4.64542097583447	-4.80195869016437	-3.09546348483783	-3.86247551206164	-1.68000063598654	-4.7309811432602	-4.05683992096166	-1.67265700852167	-2.47590811544777	-6.68635523166947	-6.81212135857539	-3.1593893404629	-4.34486621360693	-2.78971542634461	-2.42196710089418	-1.00008210432562	-3.62338254697034	-3.07178339649246	-2.9648553853338	-2.70872089565589	-3.38882388100156	-1.54849136286008	-1.8367129147446	-6.07278597428885	-1.93291147074872	-3.77288658596236	-1.97606670737288	-6.36810509890229	-2.77932745721682	-3.8843269034813	-3.17515542093835	-4.74646147859139	-3.61376662975253	-7.33223883509574	-5.03312597395825	-4.31219517674562	-1.92322201654995	-6.65213679042405	-1.52945558326508	-3.3114449431908	-5.91983710991562	-3.49069411423059	-6.44328151176031	-6.2252756921329	-6.02230162501028
TPT1P6	-1.64196376561079	-3.35606122076549	-1.94882598705254	-2.20128213249315	-4.64542097583447	-1.34252707152707	-5.41739157972519	-0.692550510619323	-4.00192873087391	-3.14601864253905	-1.7349118260743	-0.0876945078005153	-2.47590811544777	-0.904995518144806	-2.90523076296687	-3.1593893404629	-2.75990371288577	-0.915246308428473	-2.05939702150948	0.424415724202287	-2.03842004624918	0.583568432120096	-4.54981788605495	-1.26814830426991	-1.51435476308542	-2.20056805943977	-0.78226513072222	-1.98532313303851	-3.80738058866486	-3.03592099179615	-1.97606670737288	-3.56075017684469	-4.36428995793797	-1.38182656295212	-0.542887205438837	-2.87199236067525	-2.39137420841608	-1.97468683047766	-1.57369435532095	-1.50484025468802	-2.66018761071615	-3.19270517178675	-1.28844748376129	-2.17394141944087	-5.91983710991562	-2.64269720767564	-3.273356510318	-2.5248359739918	-4.43733912428912
RPL21P1	-3.22692626633195	-3.35606122076549	-0.646263217032105	-3.7862446332143	-4.64542097583447	-1.10151897202328	-2.61003665766759	-3.86247551206164	-4.00192873087391	-4.7309811432602	-0.215537666980716	-2.52065391507662	-4.79783621033514	-5.10139273094831	-6.81212135857539	-4.74435184118405	-2.75990371288577	-4.37467792706577	-5.22932202295179	-3.66304711704805	-2.40099012563389	-5.39371149137982	-2.9648553853338	-3.93111331699234	-4.97378638172271	-5.00792298149737	-1.8367129147446	-4.4878234735677	-3.80738058866486	-5.35784908668352	-1.97606670737288	-4.78314259818114	-2.77932745721682	-5.46928940420246	-3.17515542093835	-4.00949588442519	-5.19872913047369	-4.16231383365343	-3.44816347323709	-2.93368355349189	-4.24515011143731	-4.33020869553668	-2.18153227984478	-2.17394141944087	-5.91983710991562	-4.2276597083968	-6.44328151176031	-6.2252756921329	-6.02230162501028
ALKAL2	-4.81188876705311	-0.417461765429634	-1.60778906921747	-1.46431653832694	-3.06045847511332	-1.63203368872206	-5.41739157972519	-2.27751301134048	-1.68000063598654	-0.824090547651683	0.466722035095355	0.286701006980983	-0.890945614726618	-4.3644271367821	-1.68283834163042	-4.74435184118405	-1.17494121216462	-2.78971542634461	-3.64435952223063	-2.0780846163269	-1.30145445208297	-1.69327177323873	-0.157500463276194	-0.561879507326622	-2.16643145966511	-5.00792298149737	-0.679171637758117	-1.82485846084527	-0.347948970027559	-2.55049416462591	0.962532747962977	-0.813516247224657	-0.66385023979688	-1.22136189075887	-3.17515542093835	-4.00949588442519	-0.340748135346115	-0.957199403748817	0.324426030659834	-1.01941342751778	-1.075225109995	-0.721399452861161	-1.81896220046007	-1.10981108202115	-2.46040549127833	0.981793657232151	-4.85831901103916	-2.13781285088256	-1.0681053146234
ACSL6	3.29139904135892	2.19852763091215	-4.2707540819399	0.461682880229281	3.70772584966361	3.45070674228588	1.70154949299831	-0.493241702395916	-4.00192873087391	4.13629759644946	-1.7349118260743	2.99662177813296	3.90606736310953	0.10806063468064	2.6162388141289	-0.837461245575533	3.67194207407962	-2.78971542634461	3.07901700718762	4.68124879086776	5.70678740125916	2.87775153652455	5.98448499639968	5.20245705835572	4.31853525107933	4.70460401894245	7.59068052012529	2.68543724043787	-0.868781133329	-2.1879240852412	4.59378890095807	1.63751945029158	1.65807785509048	5.29475281310413	-1.24915600238213	1.81323426351933	-1.11126628922335	-1.499348820931	4.95129248484289	0.749581020841068	2.72063417322478	6.14288819353734	2.9711147301657	2.75464424726697	3.06030246772353	3.44240636070078	-3.273356510318	3.60286079206121	-1.49873966895327
TAC1	-3.22692626633195	-2.13366879942904	-4.2707540819399	-3.7862446332143	-4.64542097583447	3.08678455873389	-3.09546348483783	-1.7469982946417	-0.832003729431594	-4.7309811432602	-5.64180242168281	-0.450264587185224	-1.99048128827753	-3.87900030961186	-3.64219635713308	-3.1593893404629	-4.34486621360693	-1.56732300500817	2.10159485516283	-0.203615498410755	-3.62338254697034	-3.07178339649246	0.404378424331921	1.9017766971724	-2.65185828683535	-2.68599488661001	-1.63026203727717	-6.07278597428885	-1.00002566660725	-3.03592099179615	0.68689830534955	-6.36810509890229	-2.04236186305061	3.03453633379329	-1.40962067457537	-4.00949588442519	-0.443841628310218	2.53349443575602	-0.0789296635713745	-0.158389840666586	-1.92322201654995	1.8986099949592	-4.98888720190238	-0.878485535914695	0.523106385933105	-1.16876601934323	-4.12135341687295	0.432935790618899	2.8935777538255
AL136962.1	-2.48996067216574	-4.94102372148665	-1.21186039288633	-3.7862446332143	-3.06045847511332	-3.21699618944321	-2.61003665766759	-3.86247551206164	-4.00192873087391	-4.7309811432602	-1.55433958043247	-3.25761950924283	-1.62791120889282	1.14019325562145	-5.22715885785423	2.67350067370185	-0.644426495465838	-4.37467792706577	1.51214496344936	-1.34111902216069	-3.62338254697034	-1.93427987274252	-1.74246296399735	-2.70872089565589	2.37494177250836	-1.30748326335628	-3.95219013216453	2.18930887108133	0.757404030118669	-1.65740936854243	-3.56102920809404	-0.87625200257262	-1.19436495649566	-2.29936440276015	-5.49708351582571	-3.16149897787024	-5.19872913047369	-2.93992141231698	0.324426030659834	-3.82676834957538	1.86337434534086	-5.06717428970289	1.58096840642857	-5.63337303807816	-2.74991210847331	1.58825722716423	-4.85831901103916	-2.31838509652438	-1.62998420223152
KL	-0.288326810996094	-1.24058400334555	-0.90152027227418	-0.326813014577007	-1.47549597439216	-2.48003059527701	-2.24746657828288	-2.64008309072519	-0.542497112236609	-0.483053629816616	-0.512519404737848	-3.25761950924283	0.246557909023317	-0.311315800322541	-1.19741151446018	-1.93699691912645	-0.25740337235659	-2.78971542634461	-2.42196710089418	-0.855692194990448	0.149206956926592	-3.07178339649246	-2.9648553853338	1.11328080236611	-2.16643145966511	-2.20056805943977	1.33321208669772	-1.11858966390198	-0.637455587222544	-1.27038624543318	-3.56102920809404	1.61488847579202	0.680104161420481	0.553078408825996	0.284276197698947	-2.24396113806221	-0.154335011115233	1.57164301064044	-3.44816347323709	-1.42466990600403	-1.92322201654995	-0.0227801703444375	-0.130906206774809	0.0945474164850357	0.269987448964394	-0.32076911278828	-2.19535399831673	-1.18088157277444	-0.893018608065311
FSIP1	-3.22692626633195	-2.61909562659928	-2.39628496402376	-3.7862446332143	1.98393564424514	-3.21699618944321	-3.09546348483783	-1.35997517153245	-4.00192873087391	-1.9236262212026	-0.783821426555242	-2.52065391507662	-1.33840459169784	-2.43842771822588	-2.90523076296687	-4.74435184118405	-4.34486621360693	-0.674238208924678	-0.705760066894776	-2.92608152288185	-1.30145445208297	-2.58635656932222	-2.22788979116759	-2.70872089565589	-1.06689578611419	-1.83799798005506	-2.07772101424839	-1.42892978451413	-1.69190337124492	-1.65740936854243	-3.56102920809404	-1.72424890912757	-2.77932745721682	-1.22136189075887	-1.59019292021719	1.33391193787263	-0.806411707694926	-2.47425783996817	-2.71119787907089	-1.34872105277074	-4.24515011143731	0.0893301959770998	-1.28844748376129	-2.17394141944087	-3.11248218785802	-1.56469469567437	-2.35581867050997	-0.392385677968154	-2.11541102940176
AL589647.1	-3.22692626633195	-3.35606122076549	-5.85571658266106	-2.20128213249315	-3.06045847511332	-1.63203368872206	-3.09546348483783	-3.86247551206164	-4.00192873087391	-4.7309811432602	-4.05683992096166	-0.450264587185224	-2.47590811544777	-4.3644271367821	-5.22715885785423	-4.74435184118405	-2.02293811871957	-4.37467792706577	-2.42196710089418	-3.66304711704805	-5.20834504769149	-3.07178339649246	-2.9648553853338	-3.19414772282613	-2.65185828683535	-5.00792298149737	-0.327699267256739	-4.4878234735677	-1.69190337124492	-5.35784908668352	-3.56102920809404	-6.36810509890229	-2.77932745721682	-3.1473613093151	-3.91212101510456	-6.33142397931255	-3.61376662975253	-5.74727633437459	-5.03312597395825	-5.04916077091183	-4.24515011143731	-6.65213679042405	-1.08199660629386	-3.3114449431908	-5.91983710991562	-1.56469469567437	-6.44328151176031	-6.2252756921329	-6.02230162501028
BX119917.1	-1.35245714841581	-1.24058400334555	-0.363863486331381	-1.46431653832694	-0.738530380225954	1.17532123333555	-0.559410584597622	0.742386546097226	-2.41696623015275	-1.9236262212026	0.139557291841845	0.286701006980983	-1.62791120889282	-1.26009047696737	-2.72465851732505	-0.220789885127039	-0.885434594969633	-0.467787331457251	-0.585465833177064	-0.293813307382333	0.573014665833168	1.57207279328227	-0.849378167913862	0.414661519849389	-1.8038613802804	-1.10103238588885	1.5181298026155	-2.61335435565156	-0.263060072441046	-2.55049416462591	-0.391104206651723	-1.61321759673883	-0.276827116687633	0.14542043991275	-0.542887205438837	-2.42453338370403	-0.675167174416674	-1.4495957857339	0.1763273916707	-2.24180584885422	-1.075225109995	-1.60774267106559	1.11963725487579	0.670407710098939	-1.67190959647204	-0.527219990255706	-2.05096408898155	-1.58141950235817	-1.37844543523555
AC007537.1	-4.81188876705311	-4.94102372148665	-1.21186039288633	-3.7862446332143	-4.64542097583447	-4.80195869016437	-2.61003665766759	-3.12550991789543	-4.00192873087391	-4.7309811432602	-0.512519404737848	-3.25761950924283	-4.79783621033514	-4.3644271367821	-6.81212135857539	-4.74435184118405	-4.34486621360693	-2.05274983217841	-5.22932202295179	-2.92608152288185	-5.20834504769149	-5.39371149137982	-4.54981788605495	-3.93111331699234	-3.38882388100156	-2.68599488661001	-1.44968979163535	-3.75085787940149	-3.07041499449865	-5.35784908668352	-3.56102920809404	-6.36810509890229	-4.36428995793797	-5.46928940420246	-3.17515542093835	-4.74646147859139	-5.19872913047369	-4.16231383365343	-5.03312597395825	-3.82676834957538	-4.24515011143731	-5.06717428970289	-4.98888720190238	-2.17394141944087	-4.33487460919447	-5.81262220911795	-6.44328151176031	-2.7658440734956	-6.02230162501028
AF064858.2	-4.81188876705311	-3.35606122076549	-2.68579158121874	-3.7862446332143	-4.64542097583447	-4.80195869016437	-3.83242907900404	-5.44743801278279	-4.00192873087391	-4.7309811432602	-2.18237080304552	-4.84258200996398	-4.79783621033514	-3.87900030961186	-3.1116816404343	-3.1593893404629	-4.34486621360693	-4.37467792706577	-2.90739392806443	-5.24800961776921	-2.88641695280413	-3.07178339649246	-4.54981788605495	-3.19414772282613	-4.97378638172271	-1.30748326335628	-5.53715263288569	-3.75085787940149	-5.39234308938601	-5.35784908668352	-3.56102920809404	-4.78314259818114	-2.77932745721682	-5.46928940420246	-5.49708351582571	-4.74646147859139	-5.19872913047369	-7.33223883509574	-5.03312597395825	-6.63412327163298	-4.24515011143731	-4.33020869553668	-4.98888720190238	-2.17394141944087	-3.11248218785802	-3.00526728706035	-4.85831901103916	-3.05535069069058	-6.02230162501028
LINC01602	-4.81188876705311	-4.94102372148665	-5.85571658266106	-3.7862446332143	-3.06045847511332	-0.554031176720782	-5.41739157972519	-1.54054741717427	-4.00192873087391	0.313412976098252	-4.05683992096166	-3.25761950924283	-3.21287370961398	-6.68635523166947	-4.00476643651779	-3.1593893404629	2.7531658693536	-4.37467792706577	-2.05939702150948	-5.24800961776921	-3.62338254697034	-3.80874899065866	-4.54981788605495	-3.19414772282613	-2.65185828683535	0.201530384131576	-5.53715263288569	-3.75085787940149	-5.39234308938601	-5.35784908668352	-3.56102920809404	-6.36810509890229	-4.36428995793797	-1.76884968606137	-5.49708351582571	-4.74646147859139	-2.87680103558632	-1.499348820931	-3.44816347323709	1.33742028231779	-0.157687270186971	-0.924216335860848	-4.98888720190238	-5.63337303807816	-5.91983710991562	-3.00526728706035	-6.44328151176031	-6.2252756921329	-6.02230162501028
LINC01411	-2.48996067216574	-4.94102372148665	-4.2707540819399	-2.20128213249315	-0.557958134584133	-1.34252707152707	-3.09546348483783	-3.12550991789543	1.92880860668898	-3.14601864253905	3.98937463402116	-2.03522708790638	-1.33840459169784	-6.68635523166947	-0.789753545546935	-4.74435184118405	-2.02293811871957	-0.126750413622185	-3.64435952223063	1.25978502242949	4.08397658511055	-0.439515180992945	-1.74246296399735	-2.0566441990762	-3.38882388100156	2.49192290558583	-3.21522453799833	-6.07278597428885	-0.438146778999137	-3.03592099179615	0.345861387514483	-4.04617700401493	-4.36428995793797	0.759529286293422	-2.68972859376811	-1.1219706136836	-5.19872913047369	-5.74727633437459	1.19569271653763	-6.63412327163298	-2.66018761071615	-2.40420927698046	-0.901424360652042	-2.82601811602056	1.90671137737529	-1.42030478633919	-0.293534392255631	-4.64031319141174	-6.02230162501028
AL022718.1	-2.0045338449955	-2.13366879942904	-5.85571658266106	-3.7862446332143	-2.32349288094711	-4.80195869016437	-2.24746657828288	-3.86247551206164	-4.00192873087391	-4.7309811432602	-5.64180242168281	-0.935691414355465	-4.79783621033514	-2.77946463606095	-5.22715885785423	-3.1593893404629	-4.34486621360693	-2.78971542634461	-2.90739392806443	1.32184599056174	-2.88641695280413	-1.69327177323873	-1.37989288461264	-2.70872089565589	-0.329930191947988	-2.20056805943977	0.190767821677511	-6.07278597428885	0.538394248176874	1.60793519797857	-3.56102920809404	-3.56075017684469	-4.36428995793797	0.203135937769037	1.21716200184041	-6.33142397931255	1.56945519430324	-4.16231383365343	-1.57369435532095	-3.82676834957538	-4.24515011143731	-3.84478186836644	-0.130906206774809	-4.04841053735701	-4.33487460919447	2.94560100560877	-4.12135341687295	-4.64031319141174	-4.43733912428912
WIF1	-2.48996067216574	-0.693096208043061	-5.85571658266106	0.301218208036035	-2.32349288094711	-4.80195869016437	-5.41739157972519	-5.44743801278279	-4.00192873087391	-4.7309811432602	-3.31987432679545	1.3862366805319	-1.33840459169784	-6.68635523166947	-5.22715885785423	-1.04391212304296	6.02691043073099	-4.37467792706577	-1.14185918170145	-3.66304711704805	3.00597407310927	-3.07178339649246	2.27036107636023	0.893315118424205	1.13473807505546	-5.00792298149737	-5.53715263288569	-3.75085787940149	-5.39234308938601	-3.03592099179615	-3.56102920809404	-3.56075017684469	2.11144347302842	-0.259836038573509	-2.68972859376811	-2.63098426117146	-5.19872913047369	-0.762383226764794	1.37626496217945	-6.63412327163298	1.63749293792453	3.99801742325105	-0.596569779123621	3.28250634075761	-1.52751968713686	0.295902247660215	-6.44328151176031	-2.13781285088256	-6.02230162501028
RPS3AP26	0.473513451809142	0.416528283131437	1.1555106727622	-1.46431653832694	0.483862041110494	0.48344352869788	1.68064050323533	1.29402897361836	-0.095038135265388	-1.2715495246229	1.51806891509558	3.60450121624567	-0.274274254278124	2.29948670533387	0.895237773505493	0.209844469202824	-0.885434594969633	-0.287215085815431	-0.47443452078832	3.87869485507398	1.4498664350603	2.10613439570339	-0.301890372611369	0.414661519849389	1.53400825847598	0.719997473065826	3.00587918736955	0.435008665909844	0.335577365177186	0.945931661493585	1.93082388823564	-0.87625200257262	-2.04236186305061	1.13062343798467	1.39773424748223	0.436760345464376	-0.244532820086811	2.46704278642618	1.73505835081868	4.10481341004316	-0.785718492800013	1.0273433090814	3.17601972477331	1.23699168150524	-1.83237426866528	1.4447656335747	-0.214462821264433	0.914275660265898	0.317548377874347
RPL21P4	-4.81188876705311	-4.94102372148665	-0.241006738545847	-3.7862446332143	-4.64542097583447	-4.80195869016437	-3.09546348483783	-2.64008309072519	-2.41696623015275	-4.7309811432602	0.139557291841845	-1.67265700852167	-3.21287370961398	-3.51643023022715	-5.22715885785423	-4.74435184118405	-4.34486621360693	-2.78971542634461	-5.22932202295179	-5.24800961776921	-5.20834504769149	-1.4868208957713	-4.54981788605495	-2.70872089565589	-4.97378638172271	-5.00792298149737	-1.63026203727717	-3.75085787940149	-3.80738058866486	-3.77288658596236	-3.56102920809404	-4.78314259818114	-4.36428995793797	-5.46928940420246	-5.49708351582571	-2.63098426117146	-5.19872913047369	-2.93992141231698	-2.71119787907089	-2.54666043038264	-4.24515011143731	-3.84478186836644	-2.66695910701502	-2.17394141944087	-5.91983710991562	-3.49069411423059	-6.44328151176031	-3.05535069069058	-4.43733912428912
NDFIP2	5.72046715823574	5.27935460620858	4.4763199657006	5.02432700152684	5.25996602918366	6.11018216613135	5.07546304044955	4.53127244632357	4.42852382079163	5.37361761030417	5.0385571018309	6.59569004616085	5.71687784380335	6.25780775418532	6.21699328689365	5.4467073733476	6.61296134722681	4.94950261955297	5.63254031710736	7.06515685820799	5.63007102810585	5.7954953432172	6.05473534302408	5.66321128693251	6.78235291665022	5.93678907954611	6.89303853730601	5.8277035105458	6.14730041685202	5.12495887004315	6.10608233398099	5.70235131704236	5.78164218788254	5.6670609372517	6.72962970879325	6.21812005898904	6.36112591103994	5.78783700540201	6.20468149976489	6.62134795583408	6.37415284397838	6.29896575457729	6.95179344652171	6.39142034662439	5.15764624694388	6.72046413304966	5.9412324496383	6.14731734100785	5.96389596219599
AC090013.1	-1.35245714841581	-2.61909562659928	-2.68579158121874	-3.7862446332143	-3.06045847511332	-1.34252707152707	-1.7169518615841	-1.98800639414549	-4.00192873087391	-4.7309811432602	-2.4718774202405	-3.25761950924283	-1.99048128827753	-3.87900030961186	-3.35268973993809	-3.1593893404629	-2.02293811871957	-1.20475292562346	-3.64435952223063	-1.34111902216069	-2.40099012563389	-1.93427987274252	-4.54981788605495	-2.34615081627118	-2.16643145966511	-5.00792298149737	-2.36722763144338	-4.4878234735677	-3.07041499449865	-3.77288658596236	-3.56102920809404	-6.36810509890229	-4.36428995793797	-5.46928940420246	-5.49708351582571	-4.00949588442519	-2.87680103558632	-2.68838264532102	-3.44816347323709	-1.99026708185826	-1.92322201654995	-4.33020869553668	-1.81896220046007	-2.17394141944087	-5.91983710991562	-3.00526728706035	-4.85831901103916	-3.90334759724553	-4.43733912428912
RPS3AP49	-0.288326810996094	-1.03413312587813	-1.60778906921747	-1.46431653832694	-1.18598935719718	-1.34252707152707	0.849394960969707	-1.35997517153245	-4.00192873087391	-3.14601864253905	-2.4718774202405	1.04006103939786	-3.21287370961398	-1.82837423654189	-2.05723385641192	-4.74435184118405	-2.75990371288577	-1.56732300500817	-1.76989040431449	0.479910836793991	-1.74891342905419	-1.69327177323873	-1.09038626741766	-1.26814830426991	-0.115805386595141	-1.10103238588885	2.02508979133538	-2.90286097284654	-3.80738058866486	-1.89841746804622	0.345861387514483	-3.19818009745998	-2.77932745721682	-1.22136189075887	-1.59019292021719	-2.24396113806221	-5.19872913047369	-1.71752899098053	0.581583870156959	-0.656843348133068	-1.92322201654995	-2.56467394917371	1.42050373423532	0.432716152379609	-4.33487460919447	0.295902247660215	-2.98384989312302	-2.5248359739918	-2.56287000637298
AC090515.1	-3.22692626633195	-3.35606122076549	-2.39628496402376	-3.7862446332143	-2.32349288094711	-2.48003059527701	-3.83242907900404	-5.44743801278279	-4.00192873087391	-4.7309811432602	-1.94136270354172	-1.14214229182289	-4.79783621033514	-2.59889239041913	-2.05723385641192	-4.74435184118405	-4.34486621360693	-4.37467792706577	-2.90739392806443	-3.66304711704805	-5.20834504769149	-1.69327177323873	-4.54981788605495	-3.19414772282613	-2.65185828683535	-2.68599488661001	-0.407869615940722	-4.4878234735677	-2.2224180879437	-1.65740936854243	-3.56102920809404	-4.04617700401493	-4.36428995793797	-3.1473613093151	-3.91212101510456	-3.16149897787024	-2.87680103558632	-2.68838264532102	-1.57369435532095	-2.11056131557597	-2.66018761071615	-2.95169707228295	-0.901424360652042	-0.878485535914695	-3.59790901502826	-1.72515936786761	-2.74284179361922	-1.58141950235817	-4.43733912428912
RPL21P116	-4.81188876705311	-3.35606122076549	-5.85571658266106	-3.7862446332143	-4.64542097583447	-4.80195869016437	-1.7169518615841	-3.12550991789543	-4.00192873087391	-4.7309811432602	-5.64180242168281	-4.84258200996398	-3.21287370961398	-4.3644271367821	-6.81212135857539	-3.1593893404629	-1.17494121216462	-0.674238208924678	-0.837004600173028	-2.4406546957116	-1.5079053295504	-2.58635656932222	-2.9648553853338	-1.60918522210498	-2.16643145966511	-2.68599488661001	-1.8367129147446	-4.4878234735677	-2.58498816732841	-5.35784908668352	-3.56102920809404	-4.04617700401493	-4.36428995793797	-3.8843269034813	-5.49708351582571	-3.52406905725495	-3.61376662975253	-3.42534823948722	-1.86320097251594	-3.17469165299569	-4.24515011143731	-3.48221178898173	-0.465325245845369	-0.878485535914695	-4.33487460919447	-4.2276597083968	-6.44328151176031	-3.41792077007529	-6.02230162501028
AL078604.1	-3.22692626633195	-2.61909562659928	-2.68579158121874	-3.7862446332143	-4.64542097583447	-2.48003059527701	-3.83242907900404	-2.64008309072519	-4.00192873087391	-4.7309811432602	-1.24948499890405	-1.14214229182289	-2.47590811544777	-2.43842771822588	-5.22715885785423	-3.1593893404629	-4.34486621360693	-4.37467792706577	-3.64435952223063	-0.0385562521402586	-2.03842004624918	-2.22378648993751	-4.54981788605495	-5.5160758177135	-3.38882388100156	-2.68599488661001	-1.44968979163535	-4.4878234735677	-2.2224180879437	-5.35784908668352	-1.97606670737288	-3.56075017684469	-4.36428995793797	-3.1473613093151	-3.91212101510456	-4.74646147859139	-3.61376662975253	-2.93992141231698	-1.86320097251594	-1.87923576946952	-4.24515011143731	-6.65213679042405	-1.08199660629386	-2.82601811602056	-4.33487460919447	-5.81262220911795	-4.12135341687295	-3.41792077007529	-3.21494670295267
RPL12P47	-1.11144904891201	-2.61909562659928	-5.85571658266106	-2.20128213249315	-1.47549597439216	-1.63203368872206	-3.09546348483783	-1.05512059000403	-1.68000063598654	-3.14601864253905	-4.05683992096166	-0.319020053906971	-2.47590811544777	-6.68635523166947	-4.49019326368803	-4.74435184118405	-2.75990371288577	-0.467787331457251	-3.64435952223063	-0.390028622641636	-1.5079053295504	-1.4868208957713	-2.22788979116759	-1.60918522210498	-1.27334666358162	-2.68599488661001	-0.179600628267605	-6.07278597428885	-1.48545249377749	0.524793962678324	-3.56102920809404	-4.78314259818114	-2.77932745721682	-0.945727448145446	-0.367800498880746	-6.33142397931255	-1.29183853486517	-7.33223883509574	-2.71119787907089	-5.04916077091183	-4.24515011143731	-6.65213679042405	0.296515016959867	-2.82601811602056	-5.91983710991562	0.164657714381962	-6.44328151176031	-6.2252756921329	-6.02230162501028
MZT1	2.17679591971906	1.97783951578795	2.08092135634152	1.25814948614415	2.61196686685818	2.397713654672	2.95329582708202	2.61325791890476	1.97535119262601	2.16383662004774	2.90122939857242	3.37173711083678	1.77201939799581	5.1246179883327	4.61780838277788	3.35893596722797	2.93125819166731	0.754605089879196	4.91661012286873	3.42087536649704	3.19679641544485	3.09412854244323	2.32054683352845	2.92271603486476	3.86226397333536	4.01166774686051	4.56744612067868	4.42406780309919	4.0772987278535	4.30570901753376	3.7150951971802	3.44727819691124	1.65807785509048	3.19248869356953	4.76618568454695	5.07955728773125	4.82502522282573	4.63101852153731	2.9836823137283	4.54889172924977	2.97401840902485	4.74286172407762	4.87993535287262	3.99416084639463	3.81317821177034	4.45064699125471	5.18379632875708	4.61786021897845	4.37108883243371
AC108022.1	-3.22692626633195	-3.35606122076549	-2.39628496402376	-3.7862446332143	-4.64542097583447	-2.48003059527701	-3.09546348483783	-3.12550991789543	-4.00192873087391	-3.14601864253905	-4.05683992096166	-2.03522708790638	-3.21287370961398	-3.87900030961186	-5.22715885785423	-4.74435184118405	-4.34486621360693	-2.78971542634461	-2.42196710089418	-0.118726600824242	-5.20834504769149	-3.07178339649246	-4.54981788605495	-3.19414772282613	-2.16643145966511	-5.00792298149737	-1.2892251194421	-3.75085787940149	-5.39234308938601	-5.35784908668352	-3.56102920809404	-3.56075017684469	-4.36428995793797	-3.8843269034813	-3.17515542093835	-4.00949588442519	-2.02880412903137	-4.16231383365343	-2.22577105190065	-2.3861957581894	-1.075225109995	-4.33020869553668	-2.66695910701502	-4.04841053735701	-5.91983710991562	-4.2276597083968	-6.44328151176031	-4.64031319141174	-3.70037353012292
AC011979.1	-1.11144904891201	-2.13366879942904	-3.53378848777369	-2.20128213249315	-1.18598935719718	-0.554031176720782	-1.32992873847485	-1.35997517153245	-4.00192873087391	-2.40905304837284	-2.18237080304552	-3.25761950924283	-3.21287370961398	-2.29403780889071	-2.28855940251838	-3.1593893404629	-1.17494121216462	-1.20475292562346	-0.837004600173028	-0.724447661712195	-1.12088220644115	-2.22378648993751	-1.37989288461264	-1.26814830426991	-1.8038613802804	-5.00792298149737	-0.407869615940722	-1.98532313303851	-1.93291147074872	-2.1879240852412	-0.753674286036432	-3.56075017684469	-4.36428995793797	-1.56239880859394	-2.68972859376811	-2.08349646586896	-2.87680103558632	-1.18249171559106	1.23366056673665	-1.20785851693089	-4.24515011143731	-2.95169707228295	0.140395815042585	-0.504090021133197	-3.11248218785802	-2.64269720767564	-3.63592658970271	-1.70171373607588	-2.85237662356797
MICU2	3.45957426085127	3.58645328457375	3.68924785012818	3.80621240405378	3.88985440078633	3.91571773290203	3.9856204438498	4.04641743645803	4.06953363168272	4.15471523007919	4.20211862960622	4.25808032904121	4.29756081245742	4.31011825706376	4.32934719681769	4.3977552161185	4.42662325589367	4.44230569618961	4.45542659746984	4.48161112578383	4.52127569586155	4.53258450340129	4.5922891712476	4.5937548365653	4.59416969369275	4.60494551579367	4.62397925009862	4.63025241469756	4.6397026375448	4.67419664024729	4.68214477537891	4.72002059328591	4.81810439546656	4.83334951958509	4.88337754926326	4.88955887176923	4.89005910824322	4.90287787930051	4.93121489383417	4.9418886025738	4.94220196176319	4.98403465121187	4.9869607661044	4.98959390671235	5.01606457235196	5.03834594186448	5.04305074100835	5.04326630816723	5.05384590301223
AADACP1	-0.168032577278382	-1.24058400334555	-3.04836166060345	-3.7862446332143	0.909167875843164	-2.48003059527701	-5.41739157972519	0.618651177674981	-4.00192873087391	-0.483053629816616	-4.05683992096166	0.442820208898264	0.156360100051738	-2.77946463606095	1.73091046167985	-4.74435184118405	0.298989976167795	-2.78971542634461	-2.42196710089418	1.8709314549543	0.62454496647325	-0.0361594867617361	-2.9648553853338	-0.658094822585925	0.518066714606962	0.664502360474122	-1.63026203727717	-0.291426260764193	-1.48545249377749	-5.35784908668352	-3.56102920809404	-0.753395254787086	-1.55693503588037	3.26202962682261	2.30381638409459	0.144309451653847	-3.61376662975253	-0.486748784151366	0.1763273916707	2.52322366372986	-2.66018761071615	1.81138758284713	-0.740959688458796	-0.141519941748489	2.01680082908695	0.695172431080742	-0.466001588260397	-0.799010937430798	2.2397932203599
PLUT	-1.35245714841581	-3.35606122076549	-1.94882598705254	-1.46431653832694	-1.47549597439216	-0.714495848914029	-3.83242907900404	-1.98800639414549	-1.68000063598654	-1.2715495246229	0.0861180328803849	-0.594654496520398	-4.79783621033514	-3.87900030961186	-0.70359690179722	-4.74435184118405	-2.02293811871957	-4.37467792706577	-3.64435952223063	-2.92608152288185	0.149206956926592	-5.39371149137982	-1.37989288461264	-0.471681698355043	-0.218898879559244	-5.00792298149737	-3.21522453799833	-6.07278597428885	-3.07041499449865	-1.65740936854243	-1.97606670737288	-2.12017758545871	-2.77932745721682	-2.29936440276015	0.385559533536129	-1.68756778953783	-2.02880412903137	-0.537822968745635	0.0961570429867168	-3.17469165299569	-0.338259515828792	-3.84478186836644	-1.52945558326508	-4.04841053735701	-0.790554092970657	-1.72515936786761	-1.9197195557033	-3.05535069069058	-3.70037353012292
AC092155.2	-4.81188876705311	-4.94102372148665	-3.53378848777369	-3.7862446332143	-4.64542097583447	-4.80195869016437	-5.41739157972519	-2.64008309072519	-4.00192873087391	-4.7309811432602	-4.05683992096166	-3.25761950924283	-4.79783621033514	-2.59889239041913	-2.90523076296687	-4.74435184118405	-4.34486621360693	-2.78971542634461	-5.22932202295179	-1.34111902216069	-2.40099012563389	-3.80874899065866	-4.54981788605495	-3.19414772282613	-4.97378638172271	-2.68599488661001	-1.63026203727717	-1.42892978451413	-5.39234308938601	-5.35784908668352	-3.56102920809404	-3.56075017684469	-4.36428995793797	-3.1473613093151	-5.49708351582571	-1.93910655653379	-5.19872913047369	-2.80867687903873	-5.03312597395825	-1.07953441995535	-4.24515011143731	-2.25981936764529	-3.40392470118123	-3.3114449431908	-4.33487460919447	-5.81262220911795	-2.74284179361922	-3.05535069069058	-2.56287000637298
RPL21P11	-4.81188876705311	-3.35606122076549	-4.2707540819399	-3.7862446332143	-2.32349288094711	-1.99460376810676	-3.09546348483783	-3.12550991789543	-2.41696623015275	-3.14601864253905	-3.31987432679545	-2.52065391507662	-4.79783621033514	-2.29403780889071	-1.60266799294644	-1.93699691912645	-2.75990371288577	-2.05274983217841	-3.64435952223063	-2.4406546957116	-1.74891342905419	-1.00139406860106	-1.74246296399735	-3.93111331699234	-3.38882388100156	-3.42296048077622	-1.14483521010693	-2.16589537868033	-5.39234308938601	-5.35784908668352	-3.56102920809404	-4.78314259818114	-4.36428995793797	-1.76884968606137	-2.68972859376811	-2.08349646586896	-3.61376662975253	-2.12278546946679	-2.71119787907089	-0.703385934070098	-1.92322201654995	-2.25981936764529	-1.08199660629386	-1.93293331993707	-3.59790901502826	-3.49069411423059	-2.98384989312302	-1.83295826935414	-2.32186190686919
GPALPP1	2.6879571200301	2.33510068378759	4.46508396622058	1.49915758564794	3.41527495585308	3.53343166452956	3.10224467311802	2.93194035428847	2.47380470009249	2.87634917048941	4.56399082771434	3.82630297430226	2.60304322594705	4.45766563759743	4.63341086045292	2.90669984999488	3.80995189544517	2.56783657827347	3.8973824498914	4.19285954984166	3.7831767983842	3.11011424661593	3.64493896836729	3.75771978150077	4.57503552673604	3.66096200276887	3.93248918435383	3.79294729656291	3.62724763897187	3.42022804285184	2.27186080607071	4.03170686042339	2.75465111478553	3.98809147487008	4.57035084493081	4.26755899172354	3.57934799906167	4.17506028902702	4.0194420768459	4.3764048342535	3.55574978848299	3.95426842227374	3.828096421353	4.32807665632003	4.47355334752836	4.64167708450194	4.39197940686717	4.05897005769677	4.15137551129314
RPL21P75	-1.64196376561079	-1.77109872004433	0.0269264667007859	-1.46431653832694	-2.32349288094711	-1.99460376810676	-1.7169518615841	-3.12550991789543	-2.41696623015275	-4.7309811432602	-4.05683992096166	-0.450264587185224	-1.33840459169784	-1.5570722147245	-1.60266799294644	-4.74435184118405	-4.34486621360693	-2.05274983217841	-0.981394509508203	-2.4406546957116	-0.960417534247906	-2.22378648993751	-0.849378167913862	-1.8156360995724	-2.16643145966511	-2.68599488661001	0.0174362187919487	1.89875757966192	-3.80738058866486	-3.03592099179615	-1.97606670737288	-1.72424890912757	-4.36428995793797	-3.8843269034813	-2.03765189718841	-0.905159224610452	-2.87680103558632	-1.14241427621572	0.897611363604637	-1.67992696124611	-1.92322201654995	-1.52285377347908	0.296515016959867	-0.878485535914695	-1.67190959647204	-2.64269720767564	-1.01701675705822	-0.733422595803221	-1.16432062988271
TPT1P9	2.13062573828613	1.50191977436208	-0.726433565716089	0.301218208036035	1.4631034809437	3.33246763005656	1.59383567569806	2.51256391928529	3.09610335208662	-0.087124953485477	-1.1182404656258	2.16864524545927	0.816873633780071	-0.210621800703068	-0.472271355690765	0.113629153943521	1.80488090589775	1.29774741490573	1.5908569394634	3.40662641075876	2.29150083939171	3.56339055018247	1.06489195806025	2.20502337099369	1.53400825847598	1.1006014752808	3.85301632331449	-1.0283918549304	1.14681572172202	-0.713992896908793	4.18716364149542	-2.28064225765196	0.589906352448902	2.09295302001861	1.01071112437298	-1.37722766892568	0.415980713641522	-0.889295339247013	2.97249857523563	0.37710398379027	0.00277740200627548	-1.52285377347908	3.828096421353	3.13149855265793	-2.74991210847331	0.873878318065264	-1.9197195557033	-1.36729469700532	-0.812848259381328
RPL21P120	-1.11144904891201	-0.693096208043061	-2.15527686451996	-3.7862446332143	-2.32349288094711	-0.714495848914029	-1.32992873847485	-2.64008309072519	-1.68000063598654	-3.14601864253905	-0.997946231908089	-0.198725820189259	-4.79783621033514	-1.73215892128259	-3.1116816404343	-3.1593893404629	-2.02293811871957	-1.56732300500817	-0.585465833177064	-0.49312211560574	-1.5079053295504	-0.439515180992945	-0.642927290446435	-1.42861297646316	-1.8038613802804	-2.68599488661001	0.345490416476153	-2.16589537868033	-1.48545249377749	-5.35784908668352	-1.23910111320667	-4.78314259818114	-2.04236186305061	-2.29936440276015	-1.79664379768462	-2.87199236067525	-2.87680103558632	-2.20295581815077	0.639299368013246	-1.34872105277074	-1.92322201654995	-3.48221178898173	-2.18153227984478	-0.423919672449214	-5.91983710991562	-1.56469469567437	-3.273356510318	-2.31838509652438	-3.70037353012292
RPSAP49	-1.35245714841581	-2.61909562659928	-4.2707540819399	-2.20128213249315	-1.83806605377687	-0.554031176720782	-1.51050098411668	-0.692550510619323	-1.68000063598654	-3.14601864253905	-5.64180242168281	-0.594654496520398	-1.99048128827753	-2.59889239041913	-2.72465851732505	-3.1593893404629	-2.02293811871957	-1.20475292562346	-1.32243142734327	2.34444741949887	-0.960417534247906	0.0981416049498547	-1.74246296399735	0.211844636849702	-2.65185828683535	-1.83799798005506	0.345490416476153	-4.4878234735677	-1.69190337124492	-1.89841746804622	0.139410510047056	-4.78314259818114	-2.77932745721682	-0.111737399584375	-1.24915600238213	-4.00949588442519	-2.39137420841608	-3.2447759938454	0.581583870156959	-4.31219517674562	-4.24515011143731	-5.06717428970289	0.368664802715702	-0.878485535914695	-4.33487460919447	-2.35319059048066	-4.85831901103916	-2.31838509652438	-3.70037353012292
MTMR6	3.4964502630863	3.09789526780566	4.39102401583209	3.47114320947835	2.29709352950477	4.0340916648937	2.99623634929898	3.51545799255447	2.56792687745704	3.69108362291261	4.48102557312485	4.71392404470794	3.69801881655203	5.02831959563854	4.74390563414929	4.32442643680136	4.39322604601356	3.20275090096998	4.03980465619763	5.11064158312368	3.94900188767135	4.03045479743828	4.32976536355783	4.33098152837784	4.65739067398127	4.82338426230468	4.9815005227877	4.8318486473793	5.39637524330445	4.81832406242397	3.33378855521391	5.1030620348221	4.01508840913329	4.95802343993251	5.46364247901335	5.2754438580616	5.39466199231805	5.21441451255921	4.13429217187349	5.23816683865511	4.58457262364875	5.03392595947137	5.43212565387684	5.09709709910606	4.27122210461603	5.43826832660539	5.02890160442923	4.77824221997571	5.65761825350814
AL445433.1	-1.64196376561079	-4.94102372148665	-1.76825374141072	-3.7862446332143	-3.06045847511332	-1.99460376810676	-2.61003665766759	-3.86247551206164	-1.68000063598654	-4.7309811432602	-2.83444749962521	-4.84258200996398	-2.47590811544777	-2.43842771822588	-3.64219635713308	-4.74435184118405	-4.34486621360693	-1.56732300500817	-2.42196710089418	-2.4406546957116	-3.62338254697034	-1.30624865012948	-2.22788979116759	-2.34615081627118	-3.38882388100156	-3.42296048077622	-1.01359067682868	-2.90286097284654	-5.39234308938601	-3.77288658596236	-1.97606670737288	-6.36810509890229	-4.36428995793797	-3.8843269034813	-5.49708351582571	-3.16149897787024	-3.61376662975253	-3.42534823948722	-5.03312597395825	-2.72723267602447	-2.66018761071615	-3.19270517178675	-2.18153227984478	-3.3114449431908	-5.91983710991562	-3.49069411423059	-6.44328151176031	-4.64031319141174	-6.02230162501028
EEF1AKMT1	3.27026027430076	2.35359702740498	0.773640037418554	1.34303838373066	3.86633167793291	3.1346792488382	2.62152740956711	2.30075483680667	1.97535119262601	2.25770354351196	1.67108053360154	3.93549511957137	1.97034811444179	2.53523188959534	2.92089396311057	0.870358002931156	3.13894956365733	1.55605941049712	2.69549048065399	2.43147048173624	3.59578597349183	2.18371733665593	3.58460843416597	2.43229141387118	2.71970057577661	2.28669776739425	2.79823772180824	1.00402962276198	2.30114386811331	2.12596669058074	3.63864313674233	2.41652974665523	2.53052780536997	2.82991861418482	3.19988401040857	2.28696152294606	2.99602772394856	2.94737174595674	3.79659676112781	2.0488713120487	2.97401840902485	1.80319042988051	4.59795258605944	3.60264115382192	2.10806888665426	3.18455727181967	2.26752492193904	1.50943392809294	1.6430342921749
LRRC36	-0.904998171444588	0.18825929545832	-0.570314363798807	-3.7862446332143	3.56889814496629	3.06222745448991	-3.83242907900404	1.84718273610884	1.28347348798834	2.65272314921385	0.240840627679027	2.50614614426709	-0.0429487081716685	-0.496530672789449	3.78872075581191	-2.42242374629669	2.13086721735947	0.483303068061802	1.45717850423143	-1.00008210432562	2.87380399366238	1.17614411695113	1.42746203744496	3.33254712271584	2.3571304963919	2.17198610851756	0.691666057610192	-0.344865519725653	-0.0347910847679289	-3.03592099179615	2.32161384126781	1.11571067836196	-0.116362444494387	3.26880285541803	0.56900567463206	-0.603503524749351	-1.73929751183639	1.23381520307535	2.85561727494001	-0.61175545860453	2.3842065086423	1.91391724774704	3.02792108578417	-0.423919672449214	3.90193687205494	1.82400241142569	-1.48908520137344	0.250457738833502	-2.11541102940176
AL662899.1	-4.81188876705311	-4.94102372148665	-5.85571658266106	-3.7862446332143	-4.64542097583447	-1.99460376810676	-5.41739157972519	-3.86247551206164	-4.00192873087391	-3.14601864253905	-5.64180242168281	-4.84258200996398	-4.79783621033514	-5.10139273094831	-4.00476643651779	-4.74435184118405	-0.885434594969633	-4.37467792706577	-5.22932202295179	-5.24800961776921	-2.03842004624918	-3.80874899065866	-1.74246296399735	-5.5160758177135	-2.16643145966511	-5.00792298149737	-3.21522453799833	-3.75085787940149	-5.39234308938601	-3.77288658596236	-3.56102920809404	-6.36810509890229	-2.04236186305061	-2.00985778556516	-5.49708351582571	-3.52406905725495	-5.19872913047369	-7.33223883509574	-1.86320097251594	-6.63412327163298	-1.92322201654995	-4.33020869553668	-3.40392470118123	-2.17394141944087	-1.67190959647204	-5.81262220911795	-6.44328151176031	-6.2252756921329	-6.02230162501028
AC007207.1	-1.64196376561079	-4.94102372148665	-3.04836166060345	0.301218208036035	-0.557958134584133	-0.714495848914029	-0.207938214096244	-0.589457017655219	-2.41696623015275	-0.824090547651683	0.928053186648134	-0.935691414355465	-1.62791120889282	-3.87900030961186	-3.64219635713308	-4.74435184118405	-2.75990371288577	-0.915246308428473	-2.05939702150948	0.178255136932889	-2.88641695280413	-3.80874899065866	0.404378424331921	-0.992513861656484	-1.51435476308542	-1.54849136286008	0.135272709085807	-3.75085787940149	-2.58498816732841	-2.55049416462591	-3.56102920809404	-3.19818009745998	-2.04236186305061	-2.00985778556516	-5.49708351582571	-0.550064265787891	-5.19872913047369	-5.74727633437459	-3.44816347323709	-5.04916077091183	-0.785718492800013	-5.06717428970289	-1.28844748376129	-4.04841053735701	-2.74991210847331	-1.56469469567437	-4.12135341687295	-2.31838509652438	-3.21494670295267
AL031985.2	-4.81188876705311	-4.94102372148665	-1.94882598705254	-3.7862446332143	-4.64542097583447	-1.99460376810676	-3.09546348483783	-3.12550991789543	-4.00192873087391	-4.7309811432602	-2.18237080304552	-4.84258200996398	-4.79783621033514	-2.77946463606095	-5.22715885785423	-4.74435184118405	-2.75990371288577	-4.37467792706577	-3.64435952223063	-1.54756989962812	-2.03842004624918	-1.00139406860106	-2.22788979116759	-1.60918522210498	-4.97378638172271	-1.10103238588885	-1.8367129147446	-3.26543105223125	-5.39234308938601	-3.77288658596236	-3.56102920809404	-4.78314259818114	-2.77932745721682	-3.8843269034813	-3.17515542093835	-3.16149897787024	-3.61376662975253	-2.80867687903873	-1.86320097251594	-0.852763558108324	-4.24515011143731	-5.06717428970289	-2.18153227984478	-2.17394141944087	-5.91983710991562	-4.2276597083968	-4.12135341687295	-2.5248359739918	-4.43733912428912
AL158823.1	-1.64196376561079	-1.48159210284935	-0.90152027227418	-2.20128213249315	-3.06045847511332	-0.895068094555849	-1.32992873847485	-1.98800639414549	-2.41696623015275	-4.7309811432602	-0.886914919519346	0.5149699946541	-2.47590811544777	-2.98591551352837	-2.90523076296687	-4.74435184118405	-4.34486621360693	-2.78971542634461	-2.90739392806443	-0.855692194990448	-1.74891342905419	-2.58635656932222	-1.09038626741766	-1.8156360995724	-4.97378638172271	-3.42296048077622	1.17709288478043	-2.61335435565156	-1.93291147074872	-3.77288658596236	-1.97606670737288	-2.908673480265	-1.55693503588037	-3.8843269034813	-5.49708351582571	-1.80786202325554	-2.87680103558632	-2.37804252470887	0.581583870156959	-0.751480222271143	-1.92322201654995	-2.95169707228295	-0.0346908915155065	-0.775392042950591	-5.91983710991562	-1.05773470695449	-2.5363909161518	-1.70171373607588	-2.32186190686919
RPL21P134	-4.81188876705311	-4.94102372148665	-3.53378848777369	-3.7862446332143	-4.64542097583447	-3.21699618944321	-5.41739157972519	-5.44743801278279	-4.00192873087391	-4.7309811432602	-2.4718774202405	-4.84258200996398	-4.79783621033514	-1.73215892128259	-3.1116816404343	-4.74435184118405	-4.34486621360693	-2.78971542634461	-5.22932202295179	-5.24800961776921	-5.20834504769149	-5.39371149137982	-4.54981788605495	-5.5160758177135	-4.97378638172271	-5.00792298149737	-3.95219013216453	-1.54922401823184	-5.39234308938601	-5.35784908668352	-3.56102920809404	-3.56075017684469	-4.36428995793797	-3.8843269034813	-5.49708351582571	-1.80786202325554	-5.19872913047369	-2.20295581815077	-5.03312597395825	0.134061053143942	-4.24515011143731	-4.33020869553668	-3.40392470118123	-4.04841053735701	-3.59790901502826	-5.81262220911795	-2.19535399831673	-1.70171373607588	-6.02230162501028
TGDS	3.13647846453157	2.0923992800508	3.3850747495009	2.6231463029234	2.29709352950477	3.02458979712655	2.77736527469705	2.73743733012549	0.641927458900818	2.78471869502384	2.96922237562454	4.43121358925028	2.88164388917031	4.16148512396125	4.03728374237237	3.03043521841712	3.02145600063889	2.16448088404226	2.94560365954889	4.97960632564502	3.14480177780659	3.65885655942433	2.91778766402804	3.0114011883469	4.51606157871659	4.00050564057321	4.12995890918934	3.80219537336492	3.54134756556622	3.9753062636271	1.86523554660806	3.63330309549051	2.29392152481382	3.66770170787777	5.37251032741507	4.04687087659934	4.72459835494551	4.52457571740727	3.2100480095147	4.78214647289022	2.74353457533486	3.97994962241113	4.15321985540017	3.92313301659376	3.59389048603681	4.16035757694834	4.24584289315294	4.28152774566275	3.64480991706475
AC138305.3	-4.81188876705311	-4.94102372148665	-5.85571658266106	-3.7862446332143	-4.64542097583447	-3.21699618944321	-5.41739157972519	-3.86247551206164	-2.41696623015275	-4.7309811432602	-5.64180242168281	-3.25761950924283	-4.79783621033514	-2.59889239041913	-2.5641938451318	-3.1593893404629	-4.34486621360693	-2.78971542634461	-3.64435952223063	-5.24800961776921	-2.88641695280413	-5.39371149137982	-2.22788979116759	-3.19414772282613	-4.97378638172271	-2.68599488661001	-2.07772101424839	-3.75085787940149	-2.58498816732841	-2.55049416462591	-1.97606670737288	-4.04617700401493	-4.36428995793797	-2.00985778556516	-0.853227326050988	-4.00949588442519	-2.02880412903137	-4.16231383365343	-3.44816347323709	-4.31219517674562	-4.24515011143731	-2.95169707228295	-2.66695910701502	-4.04841053735701	-4.33487460919447	-2.35319059048066	-2.98384989312302	-3.05535069069058	-3.70037353012292
RPL21	7.19618964381515	6.25311751737649	7.0163811041468	6.03233754426655	7.36475742818607	6.7092998053379	7.13695744233824	7.6161255978022	4.26016611449627	6.26124912170569	7.71341100643321	9.27010183504169	5.9377198135764	7.27915852230941	7.78784958066363	6.67823859270851	7.5127260720906	7.1415145508136	7.15788755776785	8.88537345192474	8.11175033716961	7.65528616153125	7.9442876620061	7.57816685109552	8.0944880739978	8.03630035419224	8.13913505326219	8.20979572551102	7.16392345419698	8.58182194593134	6.50371355665622	7.13012083244762	6.13056562655323	7.87514521772153	8.84311431719317	8.45008942223039	7.95085923304284	8.13457051686282	8.1053058323186	8.97462245447782	6.37231735385689	7.45287138932603	9.36087779331017	7.21622753675932	7.27814742345998	8.43700978563038	7.877730519134	8.50683872347956	7.66693200464777
AC079140.2	-2.0045338449955	-3.35606122076549	-0.301127730983418	-3.7862446332143	-1.83806605377687	-2.48003059527701	-5.41739157972519	-0.403043893424338	-4.00192873087391	-4.7309811432602	0.424286768774958	-1.67265700852167	-2.47590811544777	-1.64196111231101	-2.72465851732505	-3.1593893404629	-4.34486621360693	-0.467787331457251	-3.64435952223063	-0.118726600824242	-0.816027624912732	0.439178522784922	-2.22788979116759	-0.38679280076853	-1.8038613802804	-1.10103238588885	-1.14483521010693	-3.26543105223125	-3.07041499449865	-1.65740936854243	-3.56102920809404	-4.04617700401493	-4.36428995793797	-2.66193448214485	-1.24915600238213	-3.52406905725495	-0.675167174416674	-1.71752899098053	-1.86320097251594	-2.11056131557597	-4.24515011143731	-3.19270517178675	-1.28844748376129	-2.46344803663585	-4.33487460919447	-0.858425898731079	-2.5363909161518	-2.7658440734956	-2.56287000637298
KLRC2	-1.11144904891201	-4.94102372148665	-1.21186039288633	-3.7862446332143	-3.06045847511332	-4.80195869016437	-2.61003665766759	-2.27751301134048	-4.00192873087391	-2.40905304837284	-2.4718774202405	-2.03522708790638	0.0601447847924351	-1.82837423654189	-6.81212135857539	-3.1593893404629	-4.34486621360693	-2.78971542634461	-5.22932202295179	-1.16054677651887	-1.5079053295504	-0.749855301605095	-2.9648553853338	0.893315118424205	-2.65185828683535	-1.10103238588885	-2.36722763144338	-6.07278597428885	-2.2224180879437	-1.89841746804622	-3.56102920809404	-2.12017758545871	-2.04236186305061	-2.66193448214485	-3.91212101510456	-2.42453338370403	-1.11126628922335	-2.80867687903873	-2.22577105190065	-1.14227017530331	-1.92322201654995	-2.74524619481553	-4.98888720190238	-5.63337303807816	-2.46040549127833	-3.00526728706035	-0.715361057197114	-0.867723687514812	-1.16432062988271
AL138820.1	-3.22692626633195	-3.35606122076549	1.65998325562299	-1.46431653832694	-0.94498125769338	-2.48003059527701	-3.09546348483783	-3.86247551206164	-4.00192873087391	-3.14601864253905	1.75907701459937	-1.67265700852167	-1.99048128827753	-1.40095301280722	-1.19741151446018	-4.74435184118405	-2.75990371288577	-4.37467792706577	-5.22932202295179	-5.24800961776921	-2.40099012563389	-1.93427987274252	-0.849378167913862	-2.0566441990762	-2.65185828683535	-3.42296048077622	-3.21522453799833	-2.16589537868033	-3.07041499449865	-2.1879240852412	-3.56102920809404	-2.908673480265	-2.77932745721682	-3.1473613093151	-0.63910252069814	-1.20214096236758	-2.87680103558632	-1.30987102206729	-2.22577105190065	-1.87923576946952	-4.24515011143731	-2.40420927698046	-4.98888720190238	-1.93293331993707	-1.67190959647204	-2.11218249097686	-2.19535399831673	-2.7658440734956	-3.21494670295267
AC098935.1	-0.904998171444588	-0.417461765429634	-1.21186039288633	-2.20128213249315	-2.32349288094711	0.870466651807128	-1.02507415694643	0.618651177674981	-1.1945738088163	-2.40905304837284	-1.7349118260743	0.366871355664966	-1.99048128827753	-1.07164538755426	-1.68283834163042	-0.100495651409327	-1.53751129154933	0.0176394957129902	-1.32243142734327	1.46623589989691	0.217919707010606	0.439178522784922	-1.37989288461264	0.316814196451245	-1.27334666358162	-0.364066791722649	1.20431435351546	-2.16589537868033	-1.93291147074872	-0.313454967325064	-0.101597589456738	-2.908673480265	-1.55693503588037	1.62874267875807	0.385559533536129	-1.93910655653379	-0.950801617030101	-1.35495891159582	-0.0789296635713745	-0.259083840286059	-4.24515011143731	-1.60774267106559	0.296515016959867	-0.207108283376066	-3.59790901502826	-4.2276597083968	-2.98384989312302	-1.01582232650395	-2.85237662356797
AC116345.1	-2.48996067216574	-4.94102372148665	-3.53378848777369	-3.7862446332143	-1.83806605377687	2.29607339279616	-5.41739157972519	1.02829541818361	-4.00192873087391	3.29692485330968	0.139557291841845	1.34724254891603	-4.79783621033514	-1.47690186604052	-1.95414036344782	-3.1593893404629	-2.02293811871957	-1.56732300500817	-0.371341027824216	1.05577113040789	-1.30145445208297	-5.39371149137982	-2.9648553853338	-5.5160758177135	0.580802469954925	-5.00792298149737	-2.72979771082808	-2.90286097284654	-5.39234308938601	-5.35784908668352	-1.97606670737288	-4.78314259818114	-1.55693503588037	0.0852994474751786	-0.63910252069814	-6.33142397931255	-5.19872913047369	-7.33223883509574	-1.57369435532095	-1.2765712670149	-2.66018761071615	-2.40420927698046	-4.98888720190238	-0.989516848303439	-5.91983710991562	-2.64269720767564	-4.85831901103916	-6.2252756921329	-6.02230162501028
DAB1	1.52796123583152	-3.35606122076549	0.744196259526072	-3.7862446332143	-0.12185901977746	-2.48003059527701	-3.83242907900404	-2.64008309072519	-4.00192873087391	-2.40905304837284	-1.1182404656258	-0.935691414355465	1.0848068390267	-2.98591551352837	-2.41980393579663	-1.57442683974174	-4.34486621360693	-0.126750413622185	-1.76989040431449	2.9068084912829	2.69252176028926	-1.93427987274252	-0.462355044804615	-2.34615081627118	-2.65185828683535	-1.30748326335628	-2.36722763144338	-2.16589537868033	-1.93291147074872	-3.77288658596236	0.345861387514483	-1.84454314284528	-0.904858339300675	-1.0769719814237	-1.79664379768462	-2.42453338370403	-5.19872913047369	3.10134660605475	-0.640808551179489	0.0801222460331387	-1.92322201654995	-2.25981936764529	0.683538140069114	-4.04841053735701	-0.790554092970657	1.2208007924195	-1.68839400959684	-1.47038818996943	2.04916073754635
AL139082.1	-3.22692626633195	-2.13366879942904	-2.15527686451996	-3.7862446332143	-1.47549597439216	-1.99460376810676	-3.09546348483783	-3.12550991789543	-4.00192873087391	-2.40905304837284	0.424286768774958	-1.14214229182289	-4.79783621033514	-2.29403780889071	-0.979231344410648	-4.74435184118405	-1.17494121216462	-2.78971542634461	-1.5288823048107	-3.66304711704805	-1.5079053295504	-5.39371149137982	-4.54981788605495	-2.70872089565589	0.155496635222254	-3.42296048077622	-2.72979771082808	-1.54922401823184	-3.80738058866486	-3.03592099179615	-3.56102920809404	-0.753395254787086	-1.55693503588037	-3.1473613093151	0.057505335851925	-1.80786202325554	-3.61376662975253	-2.37804252470887	-1.33268625581716	-2.54666043038264	-1.92322201654995	-2.00828060064932	-2.18153227984478	-1.93293331993707	-1.83237426866528	-2.64269720767564	-2.05096408898155	-2.13781285088256	-3.70037353012292
AC037198.2	-3.22692626633195	-3.35606122076549	-0.0743568691363957	-3.7862446332143	3.00563071534446	-4.80195869016437	-1.7169518615841	-5.44743801278279	-4.00192873087391	-2.40905304837284	0.288934915880072	-1.14214229182289	-1.09739649219404	-5.10139273094831	-4.49019326368803	-3.1593893404629	-2.75990371288577	0.579518383321105	-0.0198686573228388	-2.92608152288185	-5.20834504769149	-2.58635656932222	-4.54981788605495	-3.93111331699234	-2.16643145966511	-2.68599488661001	-3.21522453799833	-6.07278597428885	-2.58498816732841	-5.35784908668352	-3.56102920809404	-0.753395254787086	-2.04236186305061	-0.515093093815583	-1.10476609304695	1.83348294736314	-3.61376662975253	-5.74727633437459	-2.22577105190065	-3.46419827019067	-4.24515011143731	-1.52285377347908	-4.98888720190238	-3.3114449431908	-2.74991210847331	-2.11218249097686	-4.12135341687295	-1.27107938174602	-2.85237662356797
EIF4A2P3	-4.81188876705311	-4.94102372148665	-5.85571658266106	-3.7862446332143	-3.06045847511332	-4.80195869016437	-5.41739157972519	-3.12550991789543	-4.00192873087391	-4.7309811432602	-4.05683992096166	-4.84258200996398	-3.21287370961398	-5.10139273094831	-3.64219635713308	-4.74435184118405	-4.34486621360693	-4.37467792706577	-2.90739392806443	-1.78857799913191	-2.88641695280413	-1.00139406860106	-4.54981788605495	-3.19414772282613	-4.97378638172271	-5.00792298149737	-1.8367129147446	-3.75085787940149	-2.58498816732841	-3.03592099179615	-3.56102920809404	-6.36810509890229	-4.36428995793797	-3.8843269034813	-3.17515542093835	-4.74646147859139	-1.49828941233259	-4.52488391303814	-3.44816347323709	-4.31219517674562	-1.92322201654995	-3.84478186836644	-2.66695910701502	-5.63337303807816	-5.91983710991562	-5.81262220911795	-4.85831901103916	-3.05535069069058	-3.70037353012292
RLN2	-4.81188876705311	-3.35606122076549	-5.85571658266106	-1.46431653832694	-1.47549597439216	-4.80195869016437	-3.83242907900404	-1.35997517153245	-2.41696623015275	-1.56105614181789	-1.7349118260743	-2.52065391507662	-4.79783621033514	-3.87900030961186	-0.881384021012503	-4.74435184118405	-2.02293811871957	-4.37467792706577	-0.981394509508203	-1.00008210432562	-2.40099012563389	-5.39371149137982	-2.9648553853338	-0.992513861656484	-1.51435476308542	-5.00792298149737	-1.63026203727717	0.302253457058072	-5.39234308938601	-5.35784908668352	-3.56102920809404	-2.12017758545871	-2.77932745721682	-3.1473613093151	-3.91212101510456	-2.87199236067525	-2.87680103558632	-0.92284789895804	-1.57369435532095	-3.46419827019067	-1.43779518937971	-4.33020869553668	0.437377552799716	-1.54591019682782	-2.0129465143071	-1.28906025306094	-0.0682420804133887	-6.2252756921329	-1.77437411156669
AC087343.1	-4.81188876705311	-4.94102372148665	0.373102107834826	-3.7862446332143	-3.06045847511332	-2.48003059527701	-0.893829623668181	-1.98800639414549	-2.41696623015275	-4.7309811432602	-0.14994932535314	-2.03522708790638	-1.99048128827753	1.04835438855637	-1.76772723921694	-1.93699691912645	-2.75990371288577	-4.37467792706577	-1.32243142734327	-0.49312211560574	-2.03842004624918	-0.0361594867617361	-2.22788979116759	-1.42861297646316	-2.65185828683535	-0.615605558718613	0.135272709085807	-0.190142924927011	0.0339216653160852	-1.65740936854243	-3.56102920809404	-2.6676653807612	-2.77932745721682	-2.29936440276015	-2.03765189718841	1.52032506210351	-2.87680103558632	0.347241264409704	-5.03312597395825	0.642001133641253	-1.92322201654995	-2.12857483436703	1.77929712287454	-1.38544552463458	-2.21939739177453	-1.56469469567437	-0.466001588260397	-0.733422595803221	-2.85237662356797
AC022034.2	-4.81188876705311	-4.94102372148665	-5.85571658266106	-3.7862446332143	-3.06045847511332	-1.63203368872206	-3.83242907900404	-1.98800639414549	-4.00192873087391	-4.7309811432602	-4.05683992096166	-4.84258200996398	-3.21287370961398	-3.87900030961186	-4.00476643651779	-3.1593893404629	-2.02293811871957	-2.78971542634461	-3.64435952223063	-3.66304711704805	-1.74891342905419	-3.07178339649246	-4.54981788605495	-5.5160758177135	-2.65185828683535	-3.42296048077622	-2.36722763144338	-6.07278597428885	-3.80738058866486	-5.35784908668352	-1.97606670737288	-6.36810509890229	-4.36428995793797	-5.46928940420246	-5.49708351582571	-6.33142397931255	-3.61376662975253	-4.16231383365343	-5.03312597395825	-3.46419827019067	-4.24515011143731	-5.06717428970289	-3.40392470118123	-2.46344803663585	-5.91983710991562	-5.81262220911795	-4.85831901103916	-3.90334759724553	-6.02230162501028
AL158063.1	-3.22692626633195	-4.94102372148665	-4.2707540819399	-3.7862446332143	-1.83806605377687	-3.21699618944321	-3.83242907900404	-2.64008309072519	-4.00192873087391	-3.14601864253905	-4.05683992096166	-4.84258200996398	-2.47590811544777	-3.51643023022715	-1.38585660387329	-4.74435184118405	-1.53751129154933	-4.37467792706577	-3.64435952223063	-2.92608152288185	-2.40099012563389	-3.07178339649246	-2.9648553853338	-5.5160758177135	-2.16643145966511	-5.00792298149737	-3.95219013216453	-1.82485846084527	-3.80738058866486	-5.35784908668352	-3.56102920809404	-4.04617700401493	-4.36428995793797	-3.8843269034813	-3.17515542093835	-3.16149897787024	-2.87680103558632	-5.01031074020838	-2.71119787907089	-3.17469165299569	-4.24515011143731	-4.33020869553668	-3.40392470118123	-2.82601811602056	-1.2759809201409	-1.90573161350944	-2.98384989312302	-3.41792077007529	-6.02230162501028
AC106872.2	0.473513451809142	-3.35606122076549	-2.39628496402376	-3.7862446332143	-3.06045847511332	-1.99460376810676	-2.61003665766759	-2.27751301134048	-4.00192873087391	-3.14601864253905	-2.4718774202405	-1.67265700852167	-4.79783621033514	-2.59889239041913	-4.00476643651779	-4.74435184118405	-4.34486621360693	-4.37467792706577	-3.64435952223063	-5.24800961776921	-3.62338254697034	-1.93427987274252	-2.9648553853338	-2.70872089565589	-1.27334666358162	-5.00792298149737	-0.893296443110964	-3.26543105223125	-2.2224180879437	-5.35784908668352	-1.97606670737288	-4.04617700401493	-4.36428995793797	-3.1473613093151	-3.17515542093835	-4.00949588442519	-3.61376662975253	-3.87280721645844	-1.57369435532095	-2.93368355349189	-4.24515011143731	-6.65213679042405	-1.08199660629386	-1.38544552463458	-4.33487460919447	-4.2276597083968	-4.12135341687295	-3.90334759724553	-3.70037353012292
AL354696.1	-3.22692626633195	-2.61909562659928	0.620016848305342	-3.7862446332143	-1.83806605377687	-1.99460376810676	-2.61003665766759	-1.98800639414549	-2.41696623015275	-1.9236262212026	-0.783821426555242	-1.38315039132669	-4.79783621033514	-1.40095301280722	-0.437081927228465	-2.42242374629669	-2.02293811871957	-0.915246308428473	-1.32243142734327	-0.855692194990448	-1.74891342905419	-1.69327177323873	-2.9648553853338	-3.93111331699234	-1.8038613802804	-5.00792298149737	-1.2892251194421	-0.943502957343886	-0.868781133329	-1.65740936854243	-3.56102920809404	-2.46121450329378	-2.77932745721682	-2.29936440276015	-0.367800498880746	-0.222899522534381	-1.49828941233259	-2.04683661623349	-5.03312597395825	-0.405304581137103	-4.24515011143731	-2.40420927698046	-1.52945558326508	-2.17394141944087	-0.965640799528748	-1.16876601934323	-1.23382814613136	-1.36729469700532	-2.11541102940176
LINC00460	-0.904998171444588	-4.94102372148665	-5.85571658266106	-2.20128213249315	-2.32349288094711	0.407494675464582	-3.83242907900404	1.26680750488333	-1.1945738088163	0.941444198711294	-1.55433958043247	2.68879945055233	-0.890945614726618	-5.10139273094831	-2.41980393579663	0.983568613379147	0.178695742450083	-4.37467792706577	-0.47443452078832	-3.66304711704805	1.6118339147237	-1.69327177323873	0.404378424331921	-0.306622452084547	0.956950955840173	0.664502360474122	-5.53715263288569	0.336604961848849	0.162245762291625	0.134004009646157	1.08282698168069	-4.04617700401493	3.54859937829199	0.363600609962283	0.56900567463206	-0.973871974694467	1.10505161770342	-1.71752899098053	0.849517075403592	-1.99026708185826	2.57502885097788	-1.89724928826058	-0.345031012127657	-0.207108283376066	-0.965640799528748	-2.11218249097686	-2.19535399831673	-4.64031319141174	-0.46771277333264
HBZ	-4.81188876705311	-4.94102372148665	-5.85571658266106	3.45216010611077	-4.64542097583447	-4.80195869016437	-5.41739157972519	-3.86247551206164	-0.832003729431594	1.86893169892693	-5.64180242168281	-3.25761950924283	4.19368563574056	-6.68635523166947	-5.22715885785423	-0.220789885127039	0.410021288556539	-4.37467792706577	-5.22932202295179	-5.24800961776921	-3.62338254697034	1.57207279328227	-4.54981788605495	1.1421356650383	-3.38882388100156	3.43086887108089	-5.53715263288569	-6.07278597428885	-3.07041499449865	-5.35784908668352	-3.56102920809404	-4.04617700401493	1.7017992325198	-5.46928940420246	-5.49708351582571	-6.33142397931255	-0.340748135346115	-7.33223883509574	-3.44816347323709	-6.63412327163298	0.884132905507656	-6.65213679042405	-4.98888720190238	-5.63337303807816	-5.91983710991562	-5.81262220911795	-6.44328151176031	-4.64031319141174	-6.02230162501028
AL139317.2	-1.64196376561079	-0.186136219323178	-4.2707540819399	-2.20128213249315	-0.94498125769338	-0.278396734107355	-1.7169518615841	-1.7469982946417	3.09610335208662	-4.7309811432602	-5.64180242168281	-3.25761950924283	-1.33840459169784	-4.3644271367821	-6.81212135857539	-3.1593893404629	-2.02293811871957	-2.05274983217841	-0.184927903593335	-3.66304711704805	-2.88641695280413	-2.58635656932222	-2.22788979116759	-0.992513861656484	-0.581468958943952	-1.30748326335628	0.485215180142766	-6.07278597428885	-1.48545249377749	-5.35784908668352	3.73359154079759	-4.78314259818114	-1.55693503588037	-2.66193448214485	-3.91212101510456	-6.33142397931255	-5.19872913047369	-5.01031074020838	0.458727122371425	-5.04916077091183	-1.92322201654995	-6.65213679042405	0.565701649775256	0.670407710098939	-3.59790901502826	-3.00526728706035	-6.44328151176031	-6.2252756921329	-4.43733912428912
MIR4737	3.12474917194946	3.11967221020091	-5.85571658266106	0.606072789564456	-0.94498125769338	3.18103488452994	-1.16946406628161	-0.0898860081647078	-2.41696623015275	0.398301873684765	-4.05683992096166	-3.25761950924283	0.628428544366961	-3.87900030961186	-6.81212135857539	0.209844469202824	-0.437975617998411	-0.674238208924678	0.498598431611411	-2.4406546957116	-0.960417534247906	-1.93427987274252	-1.09038626741766	-1.26814830426991	0.580802469954925	-2.20056805943977	-2.07772101424839	-3.75085787940149	-2.58498816732841	-1.10992157323993	-0.391104206651723	-3.19818009745998	1.65807785509048	-1.56239880859394	-2.3271585143834	-6.33142397931255	-2.39137420841608	-3.87280721645844	0.849517075403592	-3.82676834957538	-0.544710393296218	-6.65213679042405	-1.08199660629386	-4.04841053735701	-3.59790901502826	-3.49069411423059	-6.44328151176031	-4.64031319141174	-4.43733912428912
AHSG	-0.563961253609522	0.0131725889002288	-4.2707540819399	5.41097205989575	-4.64542097583447	-1.10151897202328	-5.41739157972519	-0.803581823008067	0.245998782569679	3.78077151050718	-5.64180242168281	-0.594654496520398	6.70151142254146	-3.51643023022715	-0.125620831392171	2.05006402516605	1.9949837892777	-1.56732300500817	-5.22932202295179	-5.24800961776921	-3.62338254697034	4.45020955990921	-2.22788979116759	3.89119194653123	-0.115805386595141	5.67945270194009	-5.53715263288569	-4.4878234735677	-1.14441557594243	-5.35784908668352	-0.391104206651723	-1.84454314284528	4.62155197906537	-2.00985778556516	-3.17515542093835	-6.33142397931255	2.05865871221897	-5.01031074020838	-5.03312597395825	-5.04916077091183	3.43432998806814	-4.33020869553668	-0.233999699738913	-5.63337303807816	-3.59790901502826	-1.90573161350944	-4.85831901103916	-2.5248359739918	-2.11541102940176
LIN28A	-3.22692626633195	-4.94102372148665	-1.94882598705254	2.44257405728158	-4.64542097583447	-4.80195869016437	-5.41739157972519	-5.44743801278279	-4.00192873087391	0.996939311302998	-0.997946231908089	-4.84258200996398	4.01914741292024	-6.68635523166947	-3.64219635713308	-1.04391212304296	-0.885434594969633	-4.37467792706577	-5.22932202295179	-5.24800961776921	-5.20834504769149	2.07389405870318	-4.54981788605495	1.08383702447363	-3.38882388100156	3.18683387292487	-3.95219013216453	-6.07278597428885	-3.80738058866486	-5.35784908668352	-3.56102920809404	-4.78314259818114	1.78545716156671	-5.46928940420246	-5.49708351582571	-4.74646147859139	0.158822874144397	-5.74727633437459	-5.03312597395825	-5.04916077091183	-0.157687270186971	-6.65213679042405	-3.40392470118123	-4.04841053735701	-4.33487460919447	-5.81262220911795	-6.44328151176031	-4.64031319141174	-6.02230162501028
SNHG25	4.75226072293262	4.7611489638789	-0.997735587533483	4.75678718704093	6.2934234816317	6.37732841448164	6.10076977603176	6.06875446509657	9.5625780534648	4.4563709299403	-0.687606111295939	3.76844278734337	4.70797534358446	-1.01392988969797	0.588758077706795	3.65225293999781	4.51000216965331	4.32228959916852	6.57763030525895	0.109542386848875	3.81124568066639	3.14156388524098	2.91778766402804	4.57006040731381	3.94209299711306	4.90346900634609	5.30126344291165	0.0769611452158293	4.71748756489278	1.80202225009487	8.08237606902164	-1.72424890912757	3.92572888899465	2.18176228697647	-0.742196013662244	0.355076547870668	2.69001411842457	-1.65981349312425	7.8481792114558	1.57044787261622	3.59405367665963	-1.4426834247951	6.2501145558632	4.49976917432244	-2.0129465143071	4.24942392860254	0.756390833076051	0.0415108485620058	-6.02230162501028
AC125437.2	-1.64196376561079	-3.35606122076549	0.858528935005067	-0.9788897111567	-0.12185901977746	0.242435429194086	-0.662504077561725	-2.64008309072519	1.48992436545577	0.554421075602047	-0.14994932535314	-4.84258200996398	-2.47590811544777	-6.68635523166947	-5.22715885785423	-4.74435184118405	-1.17494121216462	0.380209575097699	-1.5288823048107	-3.66304711704805	-1.74891342905419	-1.14578397793623	-2.22788979116759	-2.0566441990762	-0.725858868279127	-3.42296048077622	-5.53715263288569	-6.07278597428885	-3.80738058866486	-3.77288658596236	-3.56102920809404	-4.78314259818114	0.4936910371896	-3.1473613093151	-3.91212101510456	-6.33142397931255	-2.39137420841608	-7.33223883509574	-5.03312597395825	-6.63412327163298	-0.785718492800013	-4.33020869553668	-4.98888720190238	-1.93293331993707	-5.91983710991562	-2.35319059048066	-4.85831901103916	-6.2252756921329	-6.02230162501028
AC012618.1	4.06155534546227	4.16488478708451	0.252807874117114	2.84311198686531	3.27939152777131	5.21902124873984	4.75628555657823	3.38228472230327	7.4404964624577	2.08919781915499	-1.55433958043247	2.33732708005095	2.56848600391068	-3.51643023022715	-1.25753250689775	2.02383248359287	2.16292842659177	2.78519340971262	3.48835440011461	1.74067506900296	2.35389737652958	1.82545702908234	1.95797675414374	2.52284317157881	2.3571304963919	1.98076170527479	4.24911699476278	-2.90286097284654	2.25870860179292	0.664518726344937	6.50640515266249	-4.04617700401493	2.66913304359948	1.40107531538095	0.692741043054305	-2.63098426117146	0.529191324089512	-3.08431132165216	4.53483010145722	-1.77614227650541	1.94467444744271	-2.95169707228295	5.32739432984384	3.71756614346827	-2.0129465143071	0.695172431080742	-3.63592658970271	-3.90334759724553	-2.56287000637298
RPL11P3	3.06462817951189	2.8981800666103	3.26062737857641	1.07173636191327	2.63070342943976	3.12285381344141	4.27783671177056	1.88347886533183	5.51967170884982	-0.087124953485477	3.2499812815355	2.31728932681441	0.930084244228062	-2.98591551352837	-2.5641938451318	0.541050377678197	0.609330096779945	2.41973793928434	3.80134511329515	-0.390028622641636	0.464080294280004	1.90090925751181	1.12260745591654	2.80133679605137	1.09230280873506	0.969356942002543	4.9026782510957	-4.4878234735677	1.14681572172202	-1.27038624543318	5.83771448384416	-4.04617700401493	-0.116362444494387	1.03850523599624	-2.68972859376811	-4.74646147859139	-1.73929751183639	-4.52488391303814	3.92397606760404	-3.46419827019067	0.398706078337414	-3.84478186836644	4.70285631726889	4.62754649558474	-3.11248218785802	0.164657714381962	-2.5363909161518	-3.05535069069058	-3.70037353012292
AC005165.2	-0.904998171444588	-1.03413312587813	-5.85571658266106	0.120645962394214	0.969288868280735	1.53789131272026	2.53097565185948	0.529841910717125	4.24124525259904	-1.2715495246229	-5.64180242168281	-0.755119168713644	-0.890945614726618	-6.68635523166947	-4.49019326368803	-2.42242374629669	-0.885434594969633	-0.126750413622185	1.56509384339832	-0.724447661712195	-0.254148737304617	-0.0361594867617361	-4.54981788605495	-0.158523813095413	-0.725858868279127	-2.68599488661001	1.35766513042225	-4.4878234735677	-0.868781133329	-5.35784908668352	3.5157863889568	-3.56075017684469	-2.04236186305061	-0.515093093815583	-3.91212101510456	-4.00949588442519	-2.39137420841608	-4.52488391303814	2.63220994322693	-3.46419827019067	-0.338259515828792	-6.65213679042405	1.85660284904199	1.42190939742303	-5.91983710991562	-0.683339192172988	-4.85831901103916	-6.2252756921329	-3.70037353012292
DLK1	-4.81188876705311	-4.94102372148665	-5.85571658266106	3.0841200863691	-4.64542097583447	-4.80195869016437	0.363968133799466	-5.44743801278279	-1.68000063598654	2.23480314140189	-5.64180242168281	-4.84258200996398	4.86572189388214	-6.68635523166947	-6.81212135857539	-1.04391212304296	1.01268579101115	-4.37467792706577	-5.22932202295179	-3.66304711704805	-5.20834504769149	2.68843754997405	-4.54981788605495	1.37874194559445	-2.65185828683535	3.68207498992207	-5.53715263288569	-4.4878234735677	-3.07041499449865	-3.77288658596236	-3.56102920809404	-2.28064225765196	2.71252563911286	-3.1473613093151	-5.49708351582571	-6.33142397931255	-0.0694461135287203	-7.33223883509574	-5.03312597395825	-2.93368355349189	1.42727523053419	-6.65213679042405	-3.40392470118123	-1.93293331993707	-5.91983710991562	-5.81262220911795	-6.44328151176031	-6.2252756921329	-6.02230162501028
NDUFB1P1	-0.288326810996094	-0.548706298707886	-0.726433565716089	-2.20128213249315	0.2125600192931	-0.895068094555849	-0.372997460366741	-1.35997517153245	3.57550009716184	-1.56105614181789	0.191087592481927	-0.198725820189259	-1.99048128827753	-6.68635523166947	-5.22715885785423	-3.1593893404629	-2.02293811871957	-4.37467792706577	1.07445872522531	-5.24800961776921	-2.88641695280413	-1.69327177323873	-4.54981788605495	-1.12375839493474	-1.51435476308542	-1.83799798005506	1.17709288478043	-6.07278597428885	-0.263060072441046	-5.35784908668352	3.78769894613704	-4.78314259818114	-1.55693503588037	-2.66193448214485	-2.68972859376811	-6.33142397931255	-2.39137420841608	-3.87280721645844	1.03296321649952	-6.63412327163298	-1.075225109995	-6.65213679042405	1.69761332528084	0.809570457770565	-5.91983710991562	-2.35319059048066	-4.12135341687295	-3.90334759724553	-4.43733912428912
AFP	-3.22692626633195	-0.417461765429634	-5.85571658266106	4.5220943969251	-3.06045847511332	-3.21699618944321	-2.61003665766759	-3.12550991789543	-1.1945738088163	2.90564347728345	-5.64180242168281	-2.52065391507662	5.62947663379983	-2.16279327561245	-1.68283834163042	0.810237010493586	1.32755912836457	-4.37467792706577	-1.76989040431449	-2.92608152288185	-1.5079053295504	3.84707984078214	-4.54981788605495	2.57668132320636	-2.65185828683535	4.79782089065425	-3.95219013216453	-4.4878234735677	-2.2224180879437	-5.35784908668352	-3.56102920809404	-3.56075017684469	3.67462903135433	-3.1473613093151	-2.3271585143834	-4.00949588442519	1.45948235227811	-5.74727633437459	-5.03312597395825	-5.04916077091183	2.19779338441142	-3.19270517178675	-2.66695910701502	-5.63337303807816	-5.91983710991562	-4.2276597083968	-6.44328151176031	-6.2252756921329	-6.02230162501028
LINC01641	-0.724425925802767	-1.77109872004433	-3.04836166060345	-1.46431653832694	-1.47549597439216	-0.554031176720782	-0.463195269338319	-2.64008309072519	1.83096128329084	-3.14601864253905	-5.64180242168281	-1.38315039132669	-1.09739649219404	-5.10139273094831	-4.49019326368803	-2.42242374629669	-0.0969387001633443	-2.05274983217841	-0.47443452078832	-2.92608152288185	-2.40099012563389	-3.80874899065866	-2.22788979116759	-2.34615081627118	-1.8038613802804	-5.00792298149737	-0.407869615940722	-6.07278597428885	-2.2224180879437	-5.35784908668352	2.88191428775469	-6.36810509890229	-4.36428995793797	-5.46928940420246	-5.49708351582571	-4.74646147859139	-2.39137420841608	-5.01031074020838	0.639299368013246	-5.04916077091183	-4.24515011143731	-5.06717428970289	0.437377552799716	-1.72648244246964	-5.91983710991562	-3.49069411423059	-6.44328151176031	-6.2252756921329	-6.02230162501028
H2AFZP4	-0.724425925802767	-0.417461765429634	1.82376351684439	-1.46431653832694	-0.94498125769338	-1.63203368872206	-0.288108562780227	-1.35997517153245	1.20752463475504	-1.2715495246229	3.04819554973663	-2.52065391507662	-0.549908696891551	-6.68635523166947	-4.49019326368803	-4.74435184118405	-1.53751129154933	-2.78971542634461	0.262531073377886	-5.24800961776921	-2.88641695280413	-2.58635656932222	-4.54981788605495	-5.5160758177135	-1.51435476308542	-2.68599488661001	0.440127290614228	-4.4878234735677	-1.93291147074872	-3.03592099179615	1.29695178703354	-4.78314259818114	-2.04236186305061	-2.29936440276015	-5.49708351582571	-6.33142397931255	-2.87680103558632	-5.74727633437459	-2.71119787907089	-6.63412327163298	-4.24515011143731	-4.33020869553668	0.220566163726568	-0.27582103346008	-5.91983710991562	-3.49069411423059	-4.85831901103916	-3.41792077007529	-6.02230162501028
CALML3	2.48273198183852	1.56677091871205	-5.85571658266106	-0.9788897111567	0.483862041110494	-0.554031176720782	-3.09546348483783	1.73247107723214	-4.00192873087391	1.29138666976825	-2.4718774202405	-0.755119168713644	-4.79783621033514	-3.51643023022715	-1.38585660387329	-4.74435184118405	0.940536005255319	0.380209575097699	0.0560801959104598	-3.66304711704805	-2.40099012563389	3.78868286202471	-2.22788979116759	-0.658094822585925	1.32999436645439	-5.00792298149737	-3.21522453799833	-0.0955060507889362	-5.39234308938601	-3.77288658596236	2.11139613387746	-2.46121450329378	-0.66385023979688	-2.00985778556516	-1.40962067457537	0.268488862874577	-5.19872913047369	3.75721164602017	1.65337455322497	-4.31219517674562	2.19779338441142	-1.29458478580596	1.27789933879252	6.30877488231669	-0.56228510529754	-3.49069411423059	-6.44328151176031	-6.2252756921329	-4.43733912428912
AC053503.4	3.48731925133417	3.43835464558462	-2.39628496402376	0.461682880229281	-2.32349288094711	-2.48003059527701	-5.41739157972519	-3.12550991789543	-4.00192873087391	-1.9236262212026	-5.64180242168281	-4.84258200996398	2.02234275208005	-3.22692361303217	-6.81212135857539	-4.74435184118405	-2.75990371288577	-1.56732300500817	-1.32243142734327	-5.24800961776921	-5.20834504769149	-5.39371149137982	1.28307212810979	1.6234755346853	-4.97378638172271	-3.42296048077622	-2.72979771082808	-6.07278597428885	-0.0347910847679289	-3.77288658596236	-3.56102920809404	-6.36810509890229	3.27233466260568	3.86833249779005	1.27110080895121	-6.33142397931255	-3.61376662975253	-1.71752899098053	1.34191345738868	-3.46419827019067	-1.92322201654995	-2.12857483436703	-3.40392470118123	1.26144472522978	-2.74991210847331	-5.81262220911795	-6.44328151176031	-2.7658440734956	-3.21494670295267
AC007387.1	-0.419571344274347	-1.03413312587813	-2.68579158121874	-1.46431653832694	-1.47549597439216	0.75263016151327	0.197318264390014	-0.589457017655219	3.59052830639417	-3.14601864253905	-2.4718774202405	-2.03522708790638	-3.21287370961398	-2.77946463606095	-2.05723385641192	-3.1593893404629	-1.53751129154933	-2.78971542634461	1.03746451774311	-5.24800961776921	-2.03842004624918	-0.439515180992945	-4.54981788605495	-0.992513861656484	-2.65185828683535	-2.20056805943977	1.53966296416514	-3.75085787940149	-2.58498816732841	-5.35784908668352	3.89018190373829	-3.56075017684469	-2.04236186305061	-3.8843269034813	-3.91212101510456	-4.00949588442519	-5.19872913047369	-2.68838264532102	2.61792571722068	-0.801233257468242	-1.43779518937971	-4.33020869553668	0.683538140069114	1.28549019919643	-2.74991210847331	-4.2276597083968	-2.05096408898155	-3.41792077007529	-3.21494670295267
PITPNM2-AS1	-2.0045338449955	-2.61909562659928	1.86538260604613	-0.9788897111567	-1.18598935719718	-1.34252707152707	-1.16946406628161	-0.923876056725779	-4.00192873087391	-0.338663720481441	2.07929676702437	-4.84258200996398	-3.21287370961398	-4.3644271367821	-3.64219635713308	-4.74435184118405	-0.0969387001633443	-2.05274983217841	-2.90739392806443	-5.24800961776921	-1.5079053295504	-2.22378648993751	-2.9648553853338	-3.93111331699234	-1.27334666358162	-5.00792298149737	-5.53715263288569	-4.4878234735677	-2.58498816732841	-5.35784908668352	-3.56102920809404	-4.78314259818114	-2.77932745721682	-3.1473613093151	-5.49708351582571	-6.33142397931255	-5.19872913047369	-7.33223883509574	-3.44816347323709	-6.63412327163298	-2.66018761071615	-6.65213679042405	-4.98888720190238	-3.3114449431908	-5.91983710991562	-1.90573161350944	-3.273356510318	-4.64031319141174	-6.02230162501028
DCT	0.31739424989186	-1.48159210284935	-1.10082908049759	4.26360391623626	-4.64542097583447	-4.80195869016437	-5.41739157972519	-1.19951049933921	-2.41696623015275	2.72022996857213	-4.05683992096166	-4.84258200996398	5.34299356043786	-6.68635523166947	-1.95414036344782	1.36417261559412	1.38305424095627	-2.78971542634461	-2.90739392806443	-2.92608152288185	-3.62338254697034	3.75349343356241	-4.54981788605495	2.13497587346543	-2.16643145966511	4.72509234018859	-5.53715263288569	-3.26543105223125	-1.93291147074872	-3.77288658596236	-3.56102920809404	-2.6676653807612	3.13555592914523	-3.1473613093151	-5.49708351582571	-2.63098426117146	1.72013410680091	-2.68838264532102	-5.03312597395825	-1.14227017530331	1.73212981206261	-5.06717428970289	-4.98888720190238	-2.82601811602056	-4.33487460919447	-4.2276597083968	-3.63592658970271	-6.2252756921329	-4.43733912428912
CLMAT3	0.232505352305346	0.731401620484849	2.54942488047529	0.461682880229281	-1.83806605377687	-0.895068094555849	0.197318264390014	-1.98800639414549	4.18294661203438	-0.824090547651683	2.17197876953422	0.0153989851635882	0.156360100051738	-3.87900030961186	-5.22715885785423	0.0105356609794166	0.178695742450083	-2.78971542634461	-1.32243142734327	-1.54756989962812	-1.5079053295504	-1.69327177323873	-4.54981788605495	-1.8156360995724	-1.8038613802804	-0.484361025440361	0.729633907809213	-4.4878234735677	0.538394248176874	-3.77288658596236	2.41625071540588	-1.15865173327334	0.0280274648407877	0.720535154677559	-1.79664379768462	-6.33142397931255	-2.39137420841608	-5.74727633437459	1.44260745700815	-6.63412327163298	-0.544710393296218	-3.84478186836644	0.140395815042585	1.33241124658392	-2.74991210847331	-2.35319059048066	-4.85831901103916	-3.90334759724553	-2.56287000637298
RHAG	-4.81188876705311	-4.94102372148665	-5.85571658266106	1.07173636191327	-4.64542097583447	-4.80195869016437	-5.41739157972519	-5.44743801278279	-4.00192873087391	0.398301873684765	-5.64180242168281	-4.84258200996398	3.02871227695578	-6.68635523166947	-6.81212135857539	-1.93699691912645	-0.885434594969633	-4.37467792706577	-5.22932202295179	-3.66304711704805	-5.20834504769149	0.873075049315082	-2.9648553853338	0.0986340264017116	-4.97378638172271	2.15194835528102	-5.53715263288569	-6.07278597428885	-5.39234308938601	-5.35784908668352	-3.56102920809404	-6.36810509890229	0.680104161420481	-3.8843269034813	-5.49708351582571	-6.33142397931255	-1.73929751183639	-7.33223883509574	-5.03312597395825	-5.04916077091183	-0.785718492800013	-6.65213679042405	-4.98888720190238	-5.63337303807816	-5.91983710991562	-5.81262220911795	-6.44328151176031	-6.2252756921329	-6.02230162501028
RPS18P1	-0.0570012648896384	0.673686122628562	-2.68579158121874	-0.326813014577007	-2.32349288094711	0.152237620222507	0.886389168451909	-1.05512059000403	2.76625559390302	-1.9236262212026	-1.94136270354172	-0.935691414355465	-0.405518787556376	-6.68635523166947	-6.81212135857539	-1.57442683974174	-1.17494121216462	-4.37467792706577	0.128229981666295	-3.66304711704805	-2.88641695280413	-3.80874899065866	-1.74246296399735	-1.8156360995724	-2.16643145966511	-1.30748326335628	0.766628115291414	-6.07278597428885	-1.00002566660725	-5.35784908668352	3.00882640023691	-4.78314259818114	-0.904858339300675	-3.8843269034813	-5.49708351582571	-3.52406905725495	-2.39137420841608	-7.33223883509574	1.978101281465	-5.04916077091183	-0.785718492800013	-3.84478186836644	1.2399314885935	-1.93293331993707	-5.91983710991562	-2.11218249097686	-4.85831901103916	-4.64031319141174	-6.02230162501028
AC018695.1	3.59325269608324	3.33974704864396	-3.53378848777369	1.07173636191327	1.58339771466141	3.7867559454179	3.74499974903171	1.02829541818361	4.2026424133753	0.0239063589032668	-4.05683992096166	2.21270042553721	1.43098248016074	-4.3644271367821	-4.00476643651779	0.0105356609794166	0.410021288556539	0.982874077552314	2.9555533199565	-1.54756989962812	-0.0790620307465252	0.488931557982021	0.205069616108514	1.1421356650383	1.17596073778197	-0.0537266711104982	4.53564990165852	-4.4878234735677	1.17751251894494	-3.03592099179615	5.20384238264205	-6.36810509890229	0.390597544225496	0.797497136492443	-3.91212101510456	-3.52406905725495	-5.19872913047369	-5.74727633437459	3.91815874100872	-4.31219517674562	0.612830883690262	-5.06717428970289	4.34426814840823	3.13149855265793	-5.91983710991562	0.663111221848443	-6.44328151176031	-6.2252756921329	-4.43733912428912
AC008750.4	0.969470946471553	-0.0830427263590743	-3.53378848777369	-3.7862446332143	-0.12185901977746	0.62430606453773	-1.7169518615841	-0.589457017655219	2.7924871354762	-3.14601864253905	-5.64180242168281	-3.25761950924283	-0.890945614726618	-5.10139273094831	-5.22715885785423	-3.1593893404629	-4.34486621360693	-2.05274983217841	-1.5288823048107	-1.00008210432562	-1.5079053295504	-0.108309272517571	-2.9648553853338	0.156349524257999	-0.725858868279127	-2.20056805943977	-0.179600628267605	-4.4878234735677	-2.2224180879437	-3.77288658596236	1.64842415753491	-6.36810509890229	-2.04236186305061	-1.0769719814237	-1.10476609304695	-6.33142397931255	-5.19872913047369	-7.33223883509574	-0.640808551179489	-3.82676834957538	-1.43779518937971	-6.65213679042405	-0.233999699738913	-0.775392042950591	-5.91983710991562	-4.2276597083968	-6.44328151176031	-4.64031319141174	-4.43733912428912
HPR	-4.81188876705311	-2.61909562659928	0.373102107834826	-0.9788897111567	-3.06045847511332	-3.21699618944321	-3.83242907900404	-2.27751301134048	-4.00192873087391	-2.40905304837284	0.548022137197203	-0.319020053906971	-1.33840459169784	-5.10139273094831	-1.52671913971314	-2.42242374629669	-2.75990371288577	-4.37467792706577	-5.22932202295179	-5.24800961776921	-5.20834504769149	-3.80874899065866	-4.54981788605495	-5.5160758177135	-4.97378638172271	-3.42296048077622	-3.95219013216453	-2.37234625614776	-5.39234308938601	-5.35784908668352	-3.56102920809404	-2.6676653807612	-2.77932745721682	-3.8843269034813	-5.49708351582571	0.679803276110704	-2.87680103558632	-4.16231383365343	-5.03312597395825	-6.63412327163298	-4.24515011143731	-5.06717428970289	0.625822642212827	-4.04841053735701	-2.0129465143071	-3.00526728706035	-6.44328151176031	-6.2252756921329	-6.02230162501028
SLC25A6P2	4.20213170326183	4.03911585615251	-5.85571658266106	1.70560846311537	0.483862041110494	5.14202122417937	2.67536556119466	2.20361367839614	7.85954594425187	1.15166190610164	-5.64180242168281	2.48833486815063	2.3820728796798	-5.10139273094831	-4.00476643651779	0.300042278174402	1.14698688272274	0.579518383321105	1.61616802799259	0.634633431592633	1.80288220773176	2.19874554588826	-0.301890372611369	1.58195626524703	2.52605950536049	1.56193262683357	4.59598957951491	-2.16589537868033	1.34912389701513	-1.27038624543318	5.39025550687294	-4.78314259818114	1.61298996556194	0.870560598682166	-3.17515542093835	-4.74646147859139	-1.49828941233259	-4.16231383365343	3.34625239311301	-2.93368355349189	1.90459700806737	-2.95169707228295	3.65857122455254	2.50105328214276	-5.91983710991562	0.295902247660215	-3.63592658970271	-3.05535069069058	-4.43733912428912
GAPDHP29	-2.48996067216574	-1.48159210284935	-5.85571658266106	-0.616319631771992	-0.94498125769338	-1.63203368872206	-0.662504077561725	-1.7469982946417	1.6127811132413	-1.9236262212026	-4.05683992096166	-2.52065391507662	-1.33840459169784	-5.10139273094831	-5.22715885785423	-1.57442683974174	-1.53751129154933	-0.915246308428473	-1.14185918170145	-2.92608152288185	-2.40099012563389	-3.80874899065866	-2.9648553853338	-3.19414772282613	-4.97378638172271	-5.00792298149737	0.440127290614228	-6.07278597428885	-0.868781133329	-5.35784908668352	0.345861387514483	-6.36810509890229	-2.77932745721682	-2.66193448214485	-5.49708351582571	-6.33142397931255	-3.61376662975253	-7.33223883509574	1.11662114554643	-5.04916077091183	-4.24515011143731	-5.06717428970289	-1.08199660629386	-1.2410556152994	-5.91983710991562	-4.2276597083968	-4.12135341687295	-4.64031319141174	-6.02230162501028
AC091544.2	-4.81188876705311	-3.35606122076549	1.08679792267818	-3.7862446332143	-4.64542097583447	-3.21699618944321	-5.41739157972519	-3.86247551206164	-4.00192873087391	-4.7309811432602	-1.39387490823923	-4.84258200996398	-3.21287370961398	-5.10139273094831	1.3016208074738	-1.93699691912645	-4.34486621360693	-4.37467792706577	-5.22932202295179	-5.24800961776921	-5.20834504769149	-5.39371149137982	-4.54981788605495	-5.5160758177135	-2.65185828683535	-5.00792298149737	-5.53715263288569	-3.75085787940149	-5.39234308938601	-5.35784908668352	-3.56102920809404	2.1593719071581	-4.36428995793797	-3.1473613093151	-2.3271585143834	-0.716714135197342	-3.61376662975253	-2.93992141231698	-5.03312597395825	-4.31219517674562	-4.24515011143731	-6.65213679042405	-4.98888720190238	-3.3114449431908	0.821629876485524	-2.64269720767564	-1.9197195557033	-3.90334759724553	-4.43733912428912
IFITM9P	0.232505352305346	0.18825929545832	1.34395576217531	-3.7862446332143	-0.397493462390887	-0.278396734107355	0.604976233303261	-2.27751301134048	0.641927458900818	-1.56105614181789	0.466722035095355	-1.67265700852167	-4.79783621033514	-2.29403780889071	-4.00476643651779	-2.42242374629669	-1.17494121216462	-1.56732300500817	0.920425096552894	-1.54756989962812	-1.5079053295504	-0.264428474434853	-2.22788979116759	-0.471681698355043	-1.51435476308542	-1.10103238588885	1.00200617822234	-2.90286097284654	-3.07041499449865	-3.03592099179615	3.20715511668289	-4.78314259818114	-4.36428995793797	-0.945727448145446	-3.17515542093835	-4.00949588442519	-5.19872913047369	-3.63179911695465	1.83723874562515	-3.46419827019067	-2.66018761071615	-4.33020869553668	1.48684622906402	2.84640722595094	-5.91983710991562	-3.00526728706035	-4.12135341687295	-4.64031319141174	-4.43733912428912
ACTG1P15	-0.0570012648896384	-1.24058400334555	-2.15527686451996	-2.20128213249315	-1.83806605377687	0.242435429194086	3.38673944145812	-1.98800639414549	2.33792127201072	-2.40905304837284	-0.356400202820566	-0.755119168713644	-1.62791120889282	4.31434903734178	-2.5641938451318	-3.1593893404629	-0.644426495465838	-0.126750413622185	-0.100039006006822	-1.00008210432562	-2.88641695280413	-1.69327177323873	-2.9648553853338	-1.8156360995724	-2.16643145966511	-0.364066791722649	0.691666057610192	-2.61335435565156	-0.748486899611288	-5.35784908668352	1.56825380885093	-1.32371097954384	-2.77932745721682	-1.56239880859394	-3.91212101510456	-3.16149897787024	-2.39137420841608	-3.08431132165216	0.393138780743848	-2.93368355349189	-0.338259515828792	-2.95169707228295	-1.08199660629386	1.42190939742303	-3.59790901502826	-1.72515936786761	-3.63592658970271	-2.7658440734956	-4.43733912428912
HBE1	-4.81188876705311	-3.35606122076549	-5.85571658266106	5.30915238957825	-4.64542097583447	-4.80195869016437	-5.41739157972519	-5.44743801278279	-0.542497112236609	3.19383136034558	-5.64180242168281	-3.25761950924283	6.1915582895096	-6.68635523166947	-6.81212135857539	3.71917253208713	2.1942925975011	-4.37467792706577	-5.22932202295179	-3.66304711704805	-5.20834504769149	4.21546724676216	-2.22788979116759	3.16691876596819	-4.97378638172271	5.20518123814453	-5.53715263288569	-2.16589537868033	-1.69190337124492	-3.77288658596236	-3.56102920809404	-3.56075017684469	3.64133459125591	-3.8843269034813	-5.49708351582571	-4.74646147859139	1.67163558910972	-1.65981349312425	-5.03312597395825	-2.54666043038264	2.57502885097788	-1.60774267106559	-2.66695910701502	-4.04841053735701	-5.91983710991562	-5.81262220911795	-6.44328151176031	-6.2252756921329	-6.02230162501028
HBG2	-4.81188876705311	-4.94102372148665	-1.76825374141072	1.70560846311537	-4.64542097583447	-2.48003059527701	-5.41739157972519	-5.44743801278279	-4.00192873087391	-0.087124953485477	-1.94136270354172	-3.25761950924283	3.69801881655203	-5.10139273094831	-4.00476643651779	-0.656888999933712	-0.644426495465838	-4.37467792706577	-5.22932202295179	-5.24800961776921	-5.20834504769149	1.42646747103537	-4.54981788605495	0.366567231648344	-4.97378638172271	2.62870163904628	-5.53715263288569	-3.75085787940149	-3.80738058866486	-3.77288658596236	-3.56102920809404	-4.78314259818114	1.36363049662523	-5.46928940420246	-3.91212101510456	-6.33142397931255	-1.29183853486517	-7.33223883509574	-5.03312597395825	-3.46419827019067	-1.075225109995	-5.06717428970289	-4.98888720190238	-2.17394141944087	-3.59790901502826	-5.81262220911795	-4.85831901103916	-3.90334759724553	-3.21494670295267
ALB	-4.81188876705311	-3.35606122076549	-5.85571658266106	5.528904929042	-4.64542097583447	-4.80195869016437	-2.61003665766759	-5.44743801278279	-0.301489012732814	3.54048188464417	-5.64180242168281	-4.84258200996398	6.72621570838269	-5.10139273094831	5.02590069972916	1.9971151452171	1.9949837892777	-4.37467792706577	-5.22932202295179	-5.24800961776921	-5.20834504769149	4.79240274816182	-4.54981788605495	2.92271603486476	-2.16643145966511	5.81783085138574	-2.72979771082808	-6.07278597428885	-1.00002566660725	-5.35784908668352	-3.56102920809404	-4.04617700401493	4.49679694805742	-3.8843269034813	-3.91212101510456	-6.33142397931255	2.21912338441221	-5.74727633437459	-5.03312597395825	-5.04916077091183	3.40590157974162	-6.65213679042405	-3.40392470118123	-4.04841053735701	-3.59790901502826	-5.81262220911795	-4.12135341687295	-6.2252756921329	-4.43733912428912
PRSS2	5.37917044747855	0.18825929545832	-0.0228265684963137	2.75291417789373	-1.83806605377687	-1.34252707152707	-1.32992873847485	6.15665184868639	1.72599172368929	2.1393835763232	-2.83444749962521	3.83337502297777	7.05975607536239	-6.68635523166947	3.909832254226	1.18638549637883	4.85725761022353	4.54120145177	-2.90739392806443	3.36301517953814	-1.30145445208297	5.41122618067209	2.78109899205966	3.59505985252121	-1.06689578611419	2.28669776739425	-2.07772101424839	-0.863332608659903	0.797481469494005	-5.35784908668352	7.75355403618016	5.5659542959985	2.26506666214164	2.88385742129562	5.32069960594882	-1.93910655653379	4.12094299047331	7.36249991861304	7.20557730546948	-1.14227017530331	1.86337434534086	-1.4426834247951	13.7863147426996	-2.17394141944087	1.93191193150043	-0.603168843489005	2.89434039023219	-3.41792077007529	1.58502868873933
AC133561.1	1.8174678530265	-0.853560880236307	-5.85571658266106	-0.0858049150732122	0.969288868280735	-0.278396734107355	-3.83242907900404	-3.86247551206164	-4.00192873087391	-0.643518302009862	0.507944697821868	-3.25761950924283	-1.09739649219404	-5.10139273094831	-5.22715885785423	-2.42242374629669	-2.75990371288577	1.1171751692639	-2.42196710089418	-3.66304711704805	-2.88641695280413	-1.69327177323873	-4.54981788605495	-5.5160758177135	-2.16643145966511	-1.10103238588885	-3.95219013216453	-2.16589537868033	-1.14441557594243	-2.1879240852412	-3.56102920809404	-6.36810509890229	-2.77932745721682	-1.56239880859394	-2.68972859376811	-6.33142397931255	-5.19872913047369	-5.01031074020838	-5.03312597395825	-6.63412327163298	-0.157687270186971	-6.65213679042405	-1.81896220046007	-2.46344803663585	-3.59790901502826	-5.81262220911795	-6.44328151176031	-4.64031319141174	-6.02230162501028
AC140076.1	0.142307543333768	0.941619327875195	0.411069958033846	0.461682880229281	-0.00156478605974791	0.689894406165307	1.59383567569806	0.333921700741868	2.4074622052638	-1.9236262212026	0.38056539134564	0.0153989851635882	0.246557909023317	-6.68635523166947	-6.81212135857539	-0.100495651409327	0.178695742450083	-0.674238208924678	1.24641140801461	-2.92608152288185	-1.30145445208297	-0.439515180992945	-1.09038626741766	0.0986340264017116	-0.886323540472373	-2.20056805943977	2.41121459869899	-6.07278597428885	-0.438146778999137	-2.1879240852412	4.06102261136234	-6.36810509890229	-1.19436495649566	-1.56239880859394	-3.91212101510456	-6.33142397931255	-1.49828941233259	-4.52488391303814	0.521462877719388	-5.04916077091183	-1.43779518937971	-6.65213679042405	2.82489398931466	1.28549019919643	-4.33487460919447	-0.954641213990383	-6.44328151176031	-4.64031319141174	-6.02230162501028
ACTBP11	1.95629555772382	2.11425871401454	-3.04836166060345	1.8284652109009	2.04107955134875	2.86337722702081	3.15625560776813	1.58598498875466	5.23886260128805	0.695283611441896	-1.24948499890405	0.111614300422891	2.07252850924827	-1.5570722147245	-2.5641938451318	0.681912913518046	1.26984363050828	1.85414076343011	1.5908569394634	0.774358195259246	1.66201967189191	1.54880301395942	-0.301890372611369	1.42643868762574	-0.0195900713358374	0.34962902312071	2.78025998087918	-2.16589537868033	2.68980595196786	-2.55049416462591	4.75638340567083	-3.19818009745998	0.279566231836752	0.680457715302223	-2.68972859376811	-3.52406905725495	-0.675167174416674	-2.47425783996817	3.31116993395757	-2.54666043038264	1.3695597326779	-3.19270517178675	1.55027160920565	2.34962053661615	-5.91983710991562	-0.603168843489005	-1.58530051663274	-3.41792077007529	-2.56287000637298
AC006529.1	-1.11144904891201	-0.693096208043061	1.42040782261318	-0.616319631771992	-1.47549597439216	-0.714495848914029	-1.32992873847485	-3.12550991789543	-0.095038135265388	-1.2715495246229	1.74190187079124	-3.25761950924283	-4.79783621033514	-6.68635523166947	-6.81212135857539	-2.42242374629669	-1.17494121216462	-2.05274983217841	-2.42196710089418	-5.24800961776921	-2.40099012563389	-3.80874899065866	-4.54981788605495	-1.26814830426991	-4.97378638172271	-3.42296048077622	-0.78226513072222	-6.07278597428885	-2.58498816732841	-5.35784908668352	-1.23910111320667	-4.78314259818114	-2.04236186305061	-1.22136189075887	-5.49708351582571	-6.33142397931255	-2.87680103558632	-7.33223883509574	-5.03312597395825	-5.04916077091183	-1.92322201654995	-6.65213679042405	-1.28844748376129	-0.0186631939629554	-5.91983710991562	-3.49069411423059	-4.85831901103916	-6.2252756921329	-6.02230162501028
AC020893.2	-1.64196376561079	-0.693096208043061	0.411069958033846	-3.7862446332143	-1.18598935719718	-1.63203368872206	0.255033762246302	-2.64008309072519	3.03149427066354	-1.9236262212026	0.897356389425217	-3.25761950924283	-0.710373369084798	-5.10139273094831	-4.49019326368803	-2.42242374629669	-1.53751129154933	-2.78971542634461	-1.14185918170145	-2.0780846163269	-2.88641695280413	-1.69327177323873	-4.54981788605495	-0.761188315550028	-1.8038613802804	-3.42296048077622	0.528936557572084	-6.07278597428885	-1.14441557594243	-3.77288658596236	2.27186080607071	-6.36810509890229	-2.04236186305061	-3.1473613093151	-5.49708351582571	-4.00949588442519	-2.39137420841608	-7.33223883509574	-3.44816347323709	-3.82676834957538	-2.66018761071615	-5.06717428970289	-0.233999699738913	-0.27582103346008	-4.33487460919447	-3.49069411423059	-4.12135341687295	-3.90334759724553	-4.43733912428912
AP006621.1	0.0460922280744651	0.18825929545832	-5.85571658266106	0.120645962394214	0.639981243027776	0.407494675464582	-0.559410584597622	0.702309106721891	3.91096060535606	1.24629878023971	-5.64180242168281	-1.67265700852167	-0.0429487081716685	-2.98591551352837	-0.336387927608992	1.03700787234061	1.08139854109517	0.982874077552314	-0.0198686573228388	-1.78857799913191	0.149206956926592	-0.749855301605095	0.404378424331921	0.156349524257999	0.155496635222254	-0.0537266711104982	0.0174362187919487	-3.26543105223125	-0.637455587222544	-1.27038624543318	3.6188798819209	-3.56075017684469	0.15927199811904	0.0225636921272161	-0.542887205438837	-0.905159224610452	-0.950801617030101	-1.35495891159582	0.989241839070205	-2.11056131557597	0.00277740200627548	-6.65213679042405	1.11963725487579	1.52649829870023	-0.710383744286674	-0.258033357440317	-2.98384989312302	-2.5248359739918	-4.43733912428912
RPS29P8	0.142307543333768	-0.0830427263590743	-4.2707540819399	-1.46431653832694	-3.06045847511332	-0.554031176720782	0.648697610732579	-2.64008309072519	0.245998782569679	-3.14601864253905	-3.31987432679545	-0.935691414355465	-2.47590811544777	-5.10139273094831	-5.22715885785423	-2.42242374629669	-2.02293811871957	-2.78971542634461	-0.184927903593335	-5.24800961776921	-1.74891342905419	-2.22378648993751	-4.54981788605495	-2.70872089565589	-2.16643145966511	-2.68599488661001	0.802697369998936	-6.07278597428885	-2.58498816732841	-5.35784908668352	2.91470422287236	-6.36810509890229	-1.19436495649566	-3.8843269034813	-5.49708351582571	-4.74646147859139	-3.61376662975253	-5.01031074020838	0.0961570429867168	-4.31219517674562	-2.66018761071615	-6.65213679042405	0.84400281226236	-2.82601811602056	-5.91983710991562	-3.00526728706035	-6.44328151176031	-4.64031319141174	-6.02230162501028
GAPDHP38	1.11884857050978	0.613565130190991	-1.76825374141072	1.42320873241465	1.02700436613702	1.3065657666138	1.89549137555916	0.96195292335491	4.72258512224604	-0.483053629816616	-0.512519404737848	0.5149699946541	-0.405518787556376	-3.87900030961186	-3.35268973993809	0.870358002931156	0.178695742450083	2.31182260011745	2.25449375431247	0.533350095755451	0.00110831793745802	0.537025846183066	-1.09038626741766	-0.306622452084547	0.383765622895371	0.0364711378610801	3.49351450336125	-3.75085787940149	0.982696341960912	-1.65740936854243	4.13245774940529	-3.56075017684469	-0.904858339300675	-1.0769719814237	-3.91212101510456	-3.52406905725495	-1.49828941233259	-3.42534823948722	-0.640808551179489	-2.54666043038264	0.96430325419164	-5.06717428970289	2.19102188811255	1.85044273918609	-2.46040549127833	-0.768228089759501	-2.74284179361922	-3.90334759724553	-3.70037353012292
RPS12P26	1.45489777364179	1.6288318868443	2.59961063764351	-2.20128213249315	-0.738530380225954	2.14055581517487	3.39318005501595	-0.237984647153842	2.22688995962197	0.223215167126674	2.53312326081786	0.111614300422891	-0.153980020560412	-1.40095301280722	-1.68283834163042	-0.837461245575533	-0.437975617998411	0.83477543856318	2.53222920949269	0.178255136932889	1.13150495519313	0.628656321648635	-0.0262559299979412	1.02308299339453	-0.4502244256657	0.546665870180264	3.32393427310971	-4.4878234735677	-0.534362094258441	-2.1879240852412	4.67259046866567	-1.97578767612353	-0.904858339300675	0.363600609962283	-2.3271585143834	-2.24396113806221	-2.02880412903137	-3.08431132165216	3.23833705394612	-1.67992696124611	-1.43779518937971	-3.19270517178675	3.49089306212672	2.08772615062902	-4.33487460919447	-0.140196867146459	-0.610391497595572	-1.47038818996943	-3.21494670295267
BOLA2P1	-1.64196376561079	-1.24058400334555	-5.85571658266106	-0.9788897111567	-0.738530380225954	-0.0470711880008992	-0.662504077561725	-1.98800639414549	2.91693450640069	-3.14601864253905	-5.64180242168281	-3.25761950924283	-2.47590811544777	-6.68635523166947	-5.22715885785423	-4.74435184118405	-2.75990371288577	-2.05274983217841	-0.275125712564913	-2.0780846163269	-2.40099012563389	-1.4868208957713	-2.9648553853338	-1.8156360995724	-0.725858868279127	-1.54849136286008	0.295737381279053	-6.07278597428885	-0.637455587222544	-3.77288658596236	1.56825380885093	-6.36810509890229	-4.36428995793797	-1.22136189075887	-5.49708351582571	-6.33142397931255	-5.19872913047369	-7.33223883509574	-2.71119787907089	-6.63412327163298	-2.66018761071615	-6.65213679042405	0.625822642212827	-0.58897891871971	-5.91983710991562	-2.64269720767564	-6.44328151176031	-6.2252756921329	-6.02230162501028
RETNLB	6.87242154407124	3.03051983246413	-5.85571658266106	1.34303838373066	4.13265615370089	3.83103650697859	-1.16946406628161	6.3960905218283	0.085534110376433	4.33241393802831	-2.83444749962521	7.39133719862299	4.4524622075712	-2.16279327561245	8.44780576052872	-1.28492022254675	1.84495834527309	5.81884743343544	4.71172558338879	0.634633431592633	-0.35036405256392	5.85599456558988	1.38091945150793	2.32312797038345	3.12950142668931	1.1006014752808	2.09947198765796	7.75286849601005	1.66293934611518	-2.55049416462591	5.89224142591659	0.0748383969464339	3.88837547451228	3.92945428773573	3.24775032167383	6.64101738725098	1.51551638719244	3.22139045882062	3.4706997640375	0.107343714768163	-0.338259515828792	-1.3667345715618	8.43514783139628	0.432716152379609	8.36838012455368	1.62200601851877	-6.44328151176031	0.954633397882039	-1.77437411156669
MUC16	-0.288326810996094	-4.94102372148665	2.56634818351176	2.6231463029234	-1.83806605377687	-3.21699618944321	3.4436953262702	-3.12550991789543	3.66340718631127	-0.207419187203189	7.09396512558382	2.5582974263182	2.66976933974786	-2.77946463606095	-6.81212135857539	5.02878736553564	1.84495834527309	-4.37467792706577	-2.90739392806443	-1.34111902216069	0.900179409086677	2.50715531660093	-2.9648553853338	-0.0242227213838222	1.04858143130574	1.33192702138725	-1.8367129147446	0.527126867898275	-3.80738058866486	5.50556287225812	-1.97606670737288	1.58026213268238	1.19029889373966	-5.46928940420246	-0.367800498880746	-3.16149897787024	3.18064923659758	-0.856505404129344	-0.0789296635713745	-2.93368355349189	1.90459700806737	-3.84478186836644	-1.52945558326508	-0.775392042950591	-0.493572355213526	-3.49069411423059	2.80701690614602	-3.90334759724553	7.97884263761226
KIF19	3.79913603025425	-0.548706298707886	-1.76825374141072	2.5175361149628	0.780843778867625	-1.63203368872206	1.5014716575494	4.3091183097413	1.28347348798834	4.09874159182586	-0.783821426555242	2.35709033487238	1.57720322101179	-0.17856059147077	4.2219897875212	0.810237010493586	-1.53751129154933	2.63654932835748	1.71319248238745	-1.78857799913191	-0.163950928333038	2.95943533411826	-2.22788979116759	-1.42861297646316	0.383765622895371	-1.83799798005506	1.33321208669772	2.23555305585055	0.874443451308889	-0.834287130626505	1.64842415753491	2.11973493492076	0.279566231836752	0.905750027144466	-1.40962067457537	5.97378277969617	0.0866730883885617	5.16436531947986	1.34191345738868	-0.444298712752967	0.278411844619702	-1.69794048003717	3.44156534976315	1.89800842243815	0.269987448964394	-0.0312624955932947	0.499232993578926	1.30610576838342	-1.16432062988271
APOB	-4.81188876705311	0.0131725889002288	-2.15527686451996	5.29856375459006	-4.64542097583447	-4.80195869016437	-3.83242907900404	-5.44743801278279	3.23647600845117	3.55903770367242	-2.18237080304552	-3.25761950924283	6.43158347789528	-2.43842771822588	1.17087221611892	2.15046592212389	2.28449040647268	-4.37467792706577	-5.22932202295179	-5.24800961776921	-2.88641695280413	4.75476509079846	1.64000667282506	2.83707100778459	-2.65185828683535	5.56288145622712	-3.21522453799833	-1.82485846084527	-0.868781133329	-5.35784908668352	-3.56102920809404	2.54777427993348	4.10738525645407	-1.38182656295212	2.64757472700617	-4.74646147859139	2.37869969756206	-1.06545229440084	-2.71119787907089	-4.31219517674562	3.10357804279377	-1.79415579529648	-3.40392470118123	-1.2410556152994	-3.59790901502826	-1.72515936786761	-6.44328151176031	-3.90334759724553	-3.70037353012292
ACTG1P19	-0.563961253609522	0.268429644142303	-4.2707540819399	-2.20128213249315	-0.557958134584133	0.242435429194086	0.513345757837692	-0.803581823008067	2.4074622052638	-3.14601864253905	-5.64180242168281	-1.38315039132669	-1.99048128827753	-4.3644271367821	-3.35268973993809	-2.42242374629669	-0.885434594969633	-0.915246308428473	-0.184927903593335	0.682727719793678	-0.163950928333038	-1.00139406860106	-2.22788979116759	-1.60918522210498	-2.16643145966511	-2.20056805943977	0.244207080638971	-4.4878234735677	-0.263060072441046	-5.35784908668352	0.526433633156304	-4.04617700401493	-4.36428995793797	-0.71440190203899	-5.49708351582571	-6.33142397931255	-2.87680103558632	-3.87280721645844	0.458727122371425	-5.04916077091183	-2.66018761071615	-6.65213679042405	-0.596569779123621	1.46465904488236	-5.91983710991562	-2.11218249097686	-4.85831901103916	-6.2252756921329	-4.43733912428912
BPIFB2	-4.81188876705311	-4.94102372148665	-5.85571658266106	1.34303838373066	-4.64542097583447	-3.21699618944321	-3.83242907900404	-0.403043893424338	-4.00192873087391	0.0239063589032668	-5.64180242168281	-1.14214229182289	3.10303059764561	-6.68635523166947	-3.64219635713308	-3.1593893404629	-1.17494121216462	-2.78971542634461	-5.22932202295179	-5.24800961776921	-5.20834504769149	0.873075049315082	-4.54981788605495	0.366567231648344	-2.16643145966511	2.13162837090142	-3.95219013216453	-3.75085787940149	-5.39234308938601	-5.35784908668352	0.345861387514483	-0.941840344200197	0.680104161420481	-5.46928940420246	1.34840653511866	-6.33142397931255	-0.443841628310218	0.822579273956363	-5.03312597395825	-5.04916077091183	0.14716731134145	-6.65213679042405	0.055506917456072	-5.63337303807816	-0.965640799528748	-5.81262220911795	-4.12135341687295	-6.2252756921329	-6.02230162501028
TRPV6	-2.0045338449955	-0.0830427263590743	2.08092135634152	3.41342771162206	-4.64542097583447	-3.21699618944321	2.83527385272505	2.72748766971789	-0.301489012732814	-1.9236262212026	4.63780815936967	-1.14214229182289	1.17944371316478	1.76072799454019	0.13039314676385	2.78702961933226	-4.34486621360693	3.90609284306483	-5.22932202295179	2.89664862506267	0.00110831793745802	-3.07178339649246	-1.74246296399735	-0.992513861656484	-3.38882388100156	-2.68599488661001	-2.36722763144338	-3.26543105223125	2.63556290718387	3.4462819344998	1.79652279652405	-1.97578767612353	-1.55693503588037	-5.46928940420246	-1.79664379768462	1.82339412973955	1.30906550972501	-1.4495957857339	-3.44816347323709	4.0321007311702	-0.785718492800013	-5.06717428970289	0.89375584745946	-2.82601811602056	-4.33487460919447	-3.00526728706035	-1.23382814613136	0.669542071175048	3.17982219882018
AC129492.7	-1.64196376561079	-4.94102372148665	0.448064165516048	-3.7862446332143	-4.64542097583447	-4.80195869016437	-5.41739157972519	-5.44743801278279	-4.00192873087391	-3.14601864253905	-3.31987432679545	-3.25761950924283	-1.62791120889282	-5.10139273094831	-1.60266799294644	-4.74435184118405	-4.34486621360693	-4.37467792706577	-5.22932202295179	-2.92608152288185	-2.88641695280413	-3.07178339649246	-2.22788979116759	-3.93111331699234	-4.97378638172271	-5.00792298149737	-3.95219013216453	-2.61335435565156	-1.48545249377749	-5.35784908668352	-3.56102920809404	-4.04617700401493	-4.36428995793797	-5.46928940420246	-2.03765189718841	-1.68756778953783	-2.02880412903137	1.01205707282008	-5.03312597395825	-2.11056131557597	-4.24515011143731	-6.65213679042405	-1.52945558326508	-3.3114449431908	-4.33487460919447	-5.81262220911795	2.18242733130415	-6.2252756921329	-4.43733912428912
RPL31P61	1.41692992344277	1.87915524092854	-3.04836166060345	0.968642868949164	1.33185894766544	2.06840602941904	2.42181220837175	-0.237984647153842	4.24124525259904	-1.03054142511911	-5.64180242168281	0.885338444599215	0.487566008527112	-4.3644271367821	-3.64219635713308	-0.496424327740466	0.513114781520642	1.05158682763633	2.45015807655366	-3.66304711704805	-0.453457545528023	-1.30624865012948	-1.37989288461264	0.926867678135231	0.452478372979385	-1.54849136286008	2.96667310511006	-3.75085787940149	0.440546924778729	-5.35784908668352	4.41051434585674	-3.56075017684469	-0.904858339300675	-1.38182656295212	-5.49708351582571	-4.00949588442519	-2.02880412903137	-5.74727633437459	2.2242618687344	-2.93368355349189	0.398706078337414	-4.33020869553668	2.94775073710019	1.67950991720619	-5.91983710991562	-0.455070204499871	-3.63592658970271	-3.90334759724553	-4.43733912428912
AC074085.2	2.92282085317273	3.19340259873428	-5.85571658266106	1.8284652109009	2.93200785220128	3.9293603408607	3.84705102050141	2.78618166397691	6.82064210007626	1.71196235258853	-4.05683992096166	2.19084099157347	2.34171514206366	-1.82837423654189	-4.49019326368803	1.63068759016287	2.13086721735947	2.90144647820847	2.96543483147046	2.80183893168135	2.06777935758275	2.51917784485014	2.95002800102825	1.81484106040112	2.57310807816492	2.59940733225224	4.45578570328013	-1.82485846084527	1.90227765950561	1.43656677966659	6.6689912276116	-4.04617700401493	1.90249658275693	1.35088955821273	1.6218575568978	-3.52406905725495	2.49475782702564	-2.68838264532102	4.11407895098398	-1.07953441995535	1.77721770159114	-2.95169707228295	4.74412811978358	4.04434660356285	-4.33487460919447	1.34724912766044	-4.85831901103916	-3.41792077007529	-6.02230162501028
AL591846.1	7.15497713333443	1.74547680569657	2.59961063764351	1.88618070875719	4.64690065696757	6.7759421467226	0.137197271952443	1.84718273610884	-0.095038135265388	5.66883081606548	2.50285582114907	2.21270042553721	6.36769893104279	0.390460365381365	-3.1116816404343	5.56966486271731	6.54767660304162	2.76487342533302	4.85681420207552	1.19493387807952	2.10453790759286	2.09010428588444	1.23154182746971	2.3604411288515	4.76599422805055	6.043965674408	1.70125210643939	-3.26543105223125	-1.93291147074872	5.26694636917672	2.36970812946885	-1.72424890912757	7.10586047733639	0.680457715302223	3.79062886372374	-4.00949588442519	-1.73929751183639	-4.52488391303814	5.49337326517832	-0.0949644605249526	6.24570076530299	-4.33020869553668	1.2399314885935	4.87144594955468	-4.33487460919447	-1.05773470695449	0.376897450654874	-3.05535069069058	-0.977907505651824
UBE2SP2	0.232505352305346	0.731401620484849	-5.85571658266106	0.120645962394214	-0.738530380225954	0.62430606453773	1.59383567569806	0.483299324780095	4.37744963619736	-1.2715495246229	-1.7349118260743	-0.755119168713644	0.411617155293813	-1.931467729506	-3.1116816404343	-0.220789885127039	-0.644426495465838	-0.467787331457251	1.56509384339832	0.860514839008961	-0.684783091634479	-0.264428474434853	-2.22788979116759	-1.26814830426991	0.155496635222254	-0.615605558718613	1.77573032239867	-3.75085787940149	0.490299959975829	-1.65740936854243	2.84836172804367	-6.36810509890229	-0.457399362329454	-1.76884968606137	-1.59019292021719	-4.00949588442519	-2.87680103558632	-3.2447759938454	0.989241839070205	-1.42466990600403	0.278411844619702	-3.48221178898173	1.69761332528084	2.18040815313887	-5.91983710991562	-1.28906025306094	-3.273356510318	-3.41792077007529	-3.21494670295267
AC091839.1	-1.64196376561079	-2.61909562659928	-5.85571658266106	-2.20128213249315	-1.47549597439216	-1.34252707152707	0.849394960969707	-2.64008309072519	0.856052264253666	-2.40905304837284	-2.83444749962521	-1.14214229182289	-1.62791120889282	-6.68635523166947	-6.81212135857539	-3.1593893404629	-1.53751129154933	-2.78971542634461	0.701415314611098	-5.24800961776921	-1.74891342905419	-1.93427987274252	-2.22788979116759	-1.60918522210498	-1.51435476308542	-2.20056805943977	0.872238303252013	-6.07278597428885	-1.48545249377749	-5.35784908668352	3.25914975432115	-4.78314259818114	-4.36428995793797	-2.66193448214485	-5.49708351582571	-6.33142397931255	-2.87680103558632	-7.33223883509574	1.03296321649952	-6.63412327163298	-4.24515011143731	-6.65213679042405	1.38615222944454	-0.141519941748489	-5.91983710991562	-3.00526728706035	-6.44328151176031	-6.2252756921329	-6.02230162501028
GAPDHP67	-1.11144904891201	-0.853560880236307	-5.85571658266106	-0.616319631771992	-1.47549597439216	-0.158102500389643	0.255033762246302	-1.7469982946417	2.3018520173032	-2.40905304837284	-5.64180242168281	-1.14214229182289	-0.710373369084798	-6.68635523166947	-6.81212135857539	-0.352034418405291	-4.34486621360693	0.0176394957129902	0.38538782116342	-5.24800961776921	-2.88641695280413	-1.69327177323873	-2.22788979116759	-2.70872089565589	-1.8038613802804	-2.20056805943977	1.6023987195131	-4.4878234735677	-1.48545249377749	-3.03592099179615	0.68689830534955	-6.36810509890229	-2.04236186305061	-2.29936440276015	-5.49708351582571	-4.74646147859139	-2.39137420841608	-5.01031074020838	-3.44816347323709	-3.82676834957538	-2.66018761071615	-6.65213679042405	-0.0346908915155065	-0.0787841864005261	-5.91983710991562	-4.2276597083968	-4.85831901103916	-6.2252756921329	-4.43733912428912
RHBDL3	0.31739424989186	0.891866292678095	-5.85571658266106	-0.9788897111567	-1.83806605377687	-0.554031176720782	-2.24746657828288	3.39491233063102	0.245998782569679	-0.824090547651683	-1.94136270354172	-0.450264587185224	1.46895033035976	-3.87900030961186	2.1449806829869	-1.57442683974174	-0.437975617998411	-2.05274983217841	0.999496667544092	-2.4406546957116	-2.03842004624918	0.628656321648635	-1.37989288461264	-0.992513861656484	-1.06689578611419	-1.83799798005506	-0.893296443110964	3.68377034823523	-0.868781133329	-3.77288658596236	-3.56102920809404	2.82911159420776	0.589906352448902	-0.0430246495003606	-0.542887205438837	3.60668534690669	-2.87680103558632	1.72575288766343	-0.94566313270791	-1.87923576946952	-1.43779518937971	-2.56467394917371	3.3642596235957	-0.878485535914695	2.63858360335304	-0.527219990255706	0.298185474640833	-1.70171373607588	-0.664749620392194
AC008549.3	1.02100124711163	0.613565130190991	-5.85571658266106	0.737317322842709	0.308775334552402	0.555593314453716	0.957647851621731	-0.803581823008067	-0.095038135265388	0.626570861357882	-5.64180242168281	-0.594654496520398	0.411617155293813	-3.87900030961186	-4.49019326368803	-0.837461245575533	-1.53751129154933	-2.05274983217841	0.960502535928229	-2.0780846163269	-1.74891342905419	-2.58635656932222	-4.54981788605495	-0.471681698355043	-1.8038613802804	-3.42296048077622	-1.01359067682868	-6.07278597428885	-3.07041499449865	-1.27038624543318	2.11139613387746	-6.36810509890229	1.19029889373966	-1.76884968606137	-1.59019292021719	-4.74646147859139	-2.87680103558632	-4.52488391303814	2.61792571722068	-5.04916077091183	-0.544710393296218	-4.33020869553668	1.11963725487579	-0.504090021133197	-5.91983710991562	-2.64269720767564	-4.85831901103916	-6.2252756921329	-4.43733912428912
AC011754.1	0.916031687510092	-2.13366879942904	-5.85571658266106	-3.7862446332143	-4.64542097583447	-4.80195869016437	-5.41739157972519	-0.403043893424338	2.73953825552724	-1.2715495246229	-5.64180242168281	-3.25761950924283	-1.99048128827753	-6.68635523166947	-5.22715885785423	-4.74435184118405	-4.34486621360693	-2.78971542634461	-5.22932202295179	-0.293813307382333	-5.20834504769149	5.62379290972959	-4.54981788605495	-2.0566441990762	-4.97378638172271	-2.68599488661001	-3.95219013216453	-4.4878234735677	-1.48545249377749	-5.35784908668352	-1.23910111320667	-6.36810509890229	-4.36428995793797	-5.46928940420246	-5.49708351582571	-4.00949588442519	-5.19872913047369	-5.74727633437459	0.252276244903999	-6.63412327163298	-4.24515011143731	-6.65213679042405	3.0167373472915	-5.63337303807816	-5.91983710991562	-5.81262220911795	-6.44328151176031	-4.64031319141174	-6.02230162501028
EIF3IP1	-1.11144904891201	0.416528283131437	-5.85571658266106	-0.9788897111567	-0.00156478605974791	0.152237620222507	0.00887317497690404	-1.19951049933921	1.88071431848793	-2.40905304837284	-5.64180242168281	-0.755119168713644	-3.21287370961398	-5.10139273094831	-6.81212135857539	-1.93699691912645	-1.53751129154933	0.269178262708955	0.603567991212953	0.306579233908429	-2.88641695280413	-1.00139406860106	-2.9648553853338	-2.0566441990762	-2.65185828683535	-2.68599488661001	1.23103169189124	-6.07278597428885	-1.00002566660725	-2.1879240852412	2.46133860493442	-4.78314259818114	-1.55693503588037	-0.825433214427734	-5.49708351582571	-6.33142397931255	-2.87680103558632	-5.74727633437459	-0.175144978830678	-4.31219517674562	-1.43779518937971	-6.65213679042405	1.69761332528084	0.995983582001446	-5.91983710991562	-2.64269720767564	-6.44328151176031	-6.2252756921329	-6.02230162501028
SLC6A19	2.53683938717797	4.64205904601629	-5.85571658266106	2.58879479813262	1.13593873769019	-0.714495848914029	5.81922062049056	-1.54054741717427	3.52945272964241	-0.338663720481441	-4.05683992096166	-2.03522708790638	4.80021628982646	-1.47690186604052	-3.64219635713308	-1.93699691912645	-0.437975617998411	-4.37467792706577	-1.14185918170145	-1.54756989962812	3.24698217261307	-3.80874899065866	2.39269661928429	1.9515297323695	1.92103138158523	-1.10103238588885	1.8637268033965	-1.68046855151009	-0.0347910847679289	-2.55049416462591	3.75185374719032	-0.813516247224657	6.76434885491462	4.04837998393135	7.295910075177	-6.33142397931255	-0.340748135346115	-7.33223883509574	2.14678311605668	-5.04916077091183	1.3695597326779	-1.22587203572195	-4.98888720190238	-5.63337303807816	-5.91983710991562	3.12695700519674	-4.12135341687295	-6.2252756921329	-4.43733912428912
HSPB1P2	0.969470946471553	2.07020353393661	-5.85571658266106	-0.0858049150732122	2.51445036094392	3.86692629410188	0.0744615166044809	1.73247107723214	5.1092069393608	0.478472222368748	-4.05683992096166	0.286701006980983	1.77201939799581	-2.98591551352837	-3.64219635713308	1.2780159718444	0.298989976167795	1.35324252749743	1.56509384339832	1.76321763765405	0.346243803986146	0.38764822214484	0.0940383037197706	1.53920661778769	0.383765622895371	0.121360035447593	2.36371417509506	-3.26543105223125	0.67374610107176	-0.834287130626505	3.15321630957209	-2.6676653807612	1.30813538403352	2.80217362370192	-2.3271585143834	-3.52406905725495	-1.11126628922335	-2.28784471573729	1.07539848281992	-1.07953441995535	1.48277034312589	-1.60774267106559	0.565701649775256	3.37505558399242	-4.33487460919447	-0.858425898731079	-2.05096408898155	-2.5248359739918	-2.56287000637298
RPS2P35	1.66384466391329	1.68833289859296	-2.68579158121874	0.301218208036035	2.24939678747347	2.31698238255914	2.84470326564499	0.96195292335491	1.83096128329084	-0.087124953485477	-1.7349118260743	0.649271086365691	0.411617155293813	-2.77946463606095	-3.1116816404343	-0.837461245575533	-0.0969387001633443	1.60260199643415	2.86343511796806	-0.604153427994484	0.94140207181319	1.17614411695113	0.205069616108514	1.76004858756074	-0.886323540472373	0.121360035447593	2.12818328429949	-2.61335435565156	-1.00002566660725	-2.55049416462591	3.93881667898917	-3.19818009745998	-2.04236186305061	-2.29936440276015	-3.17515542093835	-2.42453338370403	-1.11126628922335	-2.57735133293227	3.24764479617235	-2.54666043038264	-2.66018761071615	-3.19270517178675	2.79901535748905	1.54653605193677	-3.59790901502826	-3.49069411423059	-3.273356510318	-3.05535069069058	-4.43733912428912
GNG13	3.61017599911971	-2.61909562659928	-3.53378848777369	-3.7862446332143	-1.83806605377687	-1.10151897202328	-2.61003665766759	3.24255995863665	-0.095038135265388	0.223215167126674	-2.18237080304552	-0.450264587185224	-1.33840459169784	-2.77946463606095	-0.0439370337984632	-4.74435184118405	-4.34486621360693	4.02192685411609	1.80410097858566	-5.24800961776921	-5.20834504769149	-3.80874899065866	-4.54981788605495	-3.19414772282613	-4.97378638172271	-2.20056805943977	-2.36722763144338	-2.61335435565156	-3.80738058866486	-3.77288658596236	-1.97606670737288	-3.56075017684469	-0.457399362329454	-2.66193448214485	-5.49708351582571	-4.74646147859139	-2.39137420841608	-5.01031074020838	-2.71119787907089	-4.31219517674562	-1.92322201654995	-6.65213679042405	-1.08199660629386	-0.679176727691289	3.00794085216672	-2.35319059048066	-4.12135341687295	-3.90334759724553	-4.43733912428912
AL049830.1	1.02100124711163	1.03625620201327	-5.85571658266106	-0.326813014577007	0.846432120495202	1.82739792991524	1.96631271274886	1.210773469969	3.39895070540828	-0.643518302009862	-5.64180242168281	0.366871355664966	0.0601447847924351	-3.87900030961186	-4.49019326368803	-0.352034418405291	-0.0969387001633443	1.45821208709897	2.84214033960484	-1.78857799913191	0.464080294280004	0.160877360297818	-0.849378167913862	1.30410314470169	-0.4502244256657	0.664502360474122	2.65760422153656	-6.07278597428885	0.280082252585483	-2.55049416462591	5.2875937323353	-6.36810509890229	0.0280274648407877	-0.340006387257492	-5.49708351582571	-4.00949588442519	-2.87680103558632	-4.16231383365343	2.71506687563121	-3.46419827019067	-0.157687270186971	-3.19270517178675	3.35540870601344	1.95908399918992	-5.91983710991562	-0.603168843489005	-4.85831901103916	-3.90334759724553	-6.02230162501028
ESRG	-3.22692626633195	-4.94102372148665	-1.60778906921747	0.85761155656042	-4.64542097583447	-3.21699618944321	-5.41739157972519	-3.86247551206164	-4.00192873087391	-0.483053629816616	-2.83444749962521	-4.84258200996398	2.36203512644325	-4.3644271367821	-6.81212135857539	-1.93699691912645	-1.53751129154933	-4.37467792706577	-0.585465833177064	-3.66304711704805	-5.20834504769149	0.0981416049498547	-4.54981788605495	-1.60918522210498	-4.97378638172271	1.01444483153108	-5.53715263288569	-6.07278597428885	-5.39234308938601	-5.35784908668352	-3.56102920809404	-6.36810509890229	0.0280274648407877	-5.46928940420246	-5.49708351582571	-6.33142397931255	-2.87680103558632	-7.33223883509574	-5.03312597395825	-4.31219517674562	-2.66018761071615	-6.65213679042405	-4.98888720190238	-4.04841053735701	-5.91983710991562	-5.81262220911795	-1.79942532198559	-6.2252756921329	-3.70037353012292
LINC00930	-4.81188876705311	-2.61909562659928	-5.85571658266106	-3.7862446332143	-2.32349288094711	-3.21699618944321	-5.41739157972519	-3.12550991789543	-4.00192873087391	-4.7309811432602	-5.64180242168281	-3.25761950924283	-3.21287370961398	-4.3644271367821	2.17372057842795	-1.93699691912645	-2.02293811871957	-4.37467792706577	-5.22932202295179	-3.66304711704805	-2.03842004624918	-3.80874899065866	-4.54981788605495	-5.5160758177135	-3.38882388100156	-3.42296048077622	-3.95219013216453	0.370157521559876	-3.07041499449865	-5.35784908668352	-3.56102920809404	2.57733873747562	-2.77932745721682	-5.46928940420246	-1.79664379768462	-0.716714135197342	-2.87680103558632	-5.01031074020838	-5.03312597395825	-2.72723267602447	-4.24515011143731	-6.65213679042405	-1.52945558326508	-5.63337303807816	1.35628729535861	-2.35319059048066	-2.05096408898155	-6.2252756921329	-6.02230162501028
DBH	0.31739424989186	-0.186136219323178	-2.15527686451996	0.461682880229281	-3.06045847511332	-1.34252707152707	1.02555191612353	-1.05512059000403	0.245998782569679	-1.2715495246229	-0.284250417064731	-4.84258200996398	-0.710373369084798	-0.904995518144806	-1.19741151446018	-0.656888999933712	-1.53751129154933	-1.20475292562346	-2.42196710089418	-5.24800961776921	-1.12088220644115	3.72782202596021	-2.9648553853338	-0.658094822585925	-2.65185828683535	-1.30748326335628	-2.36722763144338	-1.42892978451413	-1.93291147074872	-3.03592099179615	-3.56102920809404	0.83156724593407	-4.36428995793797	-2.66193448214485	-2.3271585143834	-1.1219706136836	-1.29183853486517	-2.28784471573729	0.393138780743848	-2.3861957581894	-4.24515011143731	-3.84478186836644	-3.40392470118123	-3.3114449431908	4.18737996567576	-3.49069411423059	-1.48908520137344	-0.116751235354727	-2.85237662356797
HSPD1P2	-0.724425925802767	-0.0830427263590743	-5.85571658266106	-0.9788897111567	-1.47549597439216	0.0560223049632041	0.604976233303261	-1.7469982946417	0.856052264253666	-3.14601864253905	-3.31987432679545	-2.52065391507662	-4.79783621033514	-5.10139273094831	-5.22715885785423	-1.57442683974174	-2.75990371288577	-2.78971542634461	1.34053358537916	-5.24800961776921	-5.20834504769149	-2.58635656932222	-2.9648553853338	-0.561879507326622	-4.97378638172271	-3.42296048077622	1.6023987195131	-6.07278597428885	-1.48545249377749	-5.35784908668352	1.86523554660806	-6.36810509890229	-4.36428995793797	-3.1473613093151	-5.49708351582571	-6.33142397931255	-3.61376662975253	-5.74727633437459	0.1763273916707	-5.04916077091183	-1.43779518937971	-6.65213679042405	0.055506917456072	1.18680592433702	-5.91983710991562	-2.35319059048066	-6.44328151176031	-4.64031319141174	-6.02230162501028
AL161742.1	-1.64196376561079	0.416528283131437	0.587226913187673	-1.46431653832694	-0.738530380225954	-0.895068094555849	-0.207938214096244	-0.923876056725779	3.09610335208662	-1.56105614181789	0.424286768774958	-2.52065391507662	-1.62791120889282	-6.68635523166947	-3.64219635713308	-2.42242374629669	-2.75990371288577	-1.56732300500817	-0.275125712564913	-1.16054677651887	-2.88641695280413	-2.22378648993751	-4.54981788605495	-1.8156360995724	-2.16643145966511	-2.20056805943977	-0.407869615940722	-4.4878234735677	-0.182889723757063	-2.55049416462591	1.64842415753491	-4.78314259818114	-1.55693503588037	-1.76884968606137	-5.49708351582571	-4.74646147859139	-3.61376662975253	-4.16231383365343	0.69479448060495	-5.04916077091183	-1.43779518937971	-6.65213679042405	-1.28844748376129	-1.38544552463458	-5.91983710991562	-4.2276597083968	-6.44328151176031	-3.90334759724553	-6.02230162501028
EIF3KP3	-1.35245714841581	-0.548706298707886	-3.53378848777369	-1.46431653832694	-1.18598935719718	-0.895068094555849	-0.463195269338319	-1.7469982946417	1.04246538848455	-2.40905304837284	-5.64180242168281	-1.38315039132669	-3.21287370961398	-6.68635523166947	-6.81212135857539	-2.42242374629669	-4.34486621360693	-4.37467792706577	-0.371341027824216	-3.66304711704805	-2.40099012563389	-3.80874899065866	-2.22788979116759	-3.19414772282613	-2.65185828683535	-3.42296048077622	-0.045299536556014	-4.4878234735677	-1.48545249377749	-3.77288658596236	0.962532747962977	-6.36810509890229	-1.55693503588037	-3.1473613093151	-3.91212101510456	-6.33142397931255	-3.61376662975253	-7.33223883509574	-2.22577105190065	-6.63412327163298	-1.92322201654995	-6.65213679042405	0.625822642212827	-0.775392042950591	-5.91983710991562	-5.81262220911795	-6.44328151176031	-6.2252756921329	-6.02230162501028
AC036164.1	-0.724425925802767	-1.48159210284935	-1.10082908049759	-1.46431653832694	-1.83806605377687	-0.554031176720782	-1.51050098411668	-1.19951049933921	2.18789582800611	-1.2715495246229	-1.39387490823923	-3.25761950924283	-1.62791120889282	-6.68635523166947	-6.81212135857539	-3.1593893404629	-4.34486621360693	-0.915246308428473	-0.981394509508203	-2.4406546957116	-1.74891342905419	-2.22378648993751	-2.9648553853338	-2.0566441990762	-3.38882388100156	-3.42296048077622	-0.179600628267605	-6.07278597428885	-2.2224180879437	-3.77288658596236	-0.101597589456738	-6.36810509890229	-0.904858339300675	-1.56239880859394	-3.91212101510456	-6.33142397931255	-2.39137420841608	-5.74727633437459	-3.44816347323709	-6.63412327163298	-4.24515011143731	-6.65213679042405	0.220566163726568	-0.347970819215915	-5.91983710991562	-2.11218249097686	-6.44328151176031	-6.2252756921329	-6.02230162501028
MIR210	-2.0045338449955	-1.77109872004433	-5.85571658266106	1.07173636191327	1.58339771466141	-1.99460376810676	-1.7169518615841	-1.19951049933921	-4.00192873087391	0.941444198711294	-5.64180242168281	-4.84258200996398	-1.99048128827753	-3.87900030961186	-1.38585660387329	0.541050377678197	0.940536005255319	-0.287215085815431	0.498598431611411	-5.24800961776921	-1.74891342905419	-1.69327177323873	-2.9648553853338	-1.8156360995724	-1.8038613802804	-2.68599488661001	-1.14483521010693	-3.75085787940149	-2.2224180879437	-5.35784908668352	-0.391104206651723	-3.56075017684469	-0.66385023979688	-5.46928940420246	-3.17515542093835	-4.74646147859139	-2.87680103558632	-4.16231383365343	0.324426030659834	-1.58972915227453	0.14716731134145	-6.65213679042405	-3.40392470118123	-1.93293331993707	-1.52751968713686	-5.81262220911795	-1.68839400959684	-1.70171373607588	-3.21494670295267
GALNT9	5.81290668880713	0.344378497375602	-5.85571658266106	1.34303838373066	3.06193815624641	3.47881207996623	4.40438240224537	-1.05512059000403	-2.41696623015275	5.07476272889142	3.6913529286278	-3.25761950924283	2.07252850924827	-2.29403780889071	-3.35268973993809	3.65225293999781	0.699527905751524	-2.78971542634461	-2.90739392806443	-0.203615498410755	-0.816027624912732	-1.4868208957713	-1.09038626741766	2.03081864217414	-2.65185828683535	-0.364066791722649	-3.21522453799833	-6.07278597428885	-2.58498816732841	3.62229049095564	1.48336491126442	-2.6676653807612	-0.904858339300675	-0.945727448145446	-1.79664379768462	-4.74646147859139	-0.806411707694926	-2.93992141231698	-1.33268625581716	-0.61175545860453	0.14716731134145	-5.06717428970289	-3.40392470118123	-3.3114449431908	-3.11248218785802	-2.64269720767564	-1.79942532198559	-3.41792077007529	-0.59603687030818
AC006122.1	0.232505352305346	0.550829374843028	-2.39628496402376	-0.9788897111567	-1.18598935719718	1.3065657666138	1.0904030604735	-0.0898860081647078	3.51377110741014	-1.56105614181789	0.335477501817102	-0.594654496520398	-1.99048128827753	-2.98591551352837	-2.90523076296687	-3.1593893404629	-2.75990371288577	-2.05274983217841	-0.0198686573228388	-0.203615498410755	-0.564488857916767	-1.93427987274252	-1.09038626741766	-0.872219627938772	-1.27334666358162	-1.10103238588885	0.135272709085807	-2.90286097284654	-3.80738058866486	-3.77288658596236	2.81401022325289	-4.78314259818114	-0.66385023979688	-1.76884968606137	-3.91212101510456	-4.74646147859139	-2.02880412903137	-2.93992141231698	0.393138780743848	-1.99026708185826	-0.157687270186971	-4.33020869553668	1.03348061112607	-0.141519941748489	-3.59790901502826	-3.49069411423059	-4.85831901103916	-3.05535069069058	-3.70037353012292
AC091544.4	-4.81188876705311	-1.77109872004433	0.885750403740092	-3.7862446332143	-1.47549597439216	-3.21699618944321	-5.41739157972519	-0.923876056725779	-4.00192873087391	-3.14601864253905	-1.94136270354172	-2.03522708790638	-3.21287370961398	-3.22692361303217	2.72120837373044	-1.57442683974174	-4.34486621360693	-0.915246308428473	-0.981394509508203	-5.24800961776921	-2.40099012563389	-2.22378648993751	-4.54981788605495	-5.5160758177135	-0.725858868279127	-5.00792298149737	-2.36722763144338	-0.0955060507889362	-3.80738058866486	-3.03592099179615	-3.56102920809404	3.43441126621893	-2.77932745721682	-1.76884968606137	-2.68972859376811	0.808127373086243	-0.950801617030101	-0.992388832211117	-5.03312597395825	-2.24180584885422	-4.24515011143731	-6.65213679042405	-0.901424360652042	-2.46344803663585	2.80467674320433	-0.527219990255706	-0.103431508875689	-2.13781285088256	-3.70037353012292
AC137055.1	-1.35245714841581	-1.77109872004433	1.85164254941983	-3.7862446332143	-3.06045847511332	-0.554031176720782	-1.7169518615841	-2.64008309072519	-0.542497112236609	-0.087124953485477	2.00924926949611	-4.84258200996398	-1.33840459169784	-3.87900030961186	-4.49019326368803	-3.1593893404629	-2.75990371288577	-2.78971542634461	-1.5288823048107	-2.92608152288185	-0.960417534247906	-1.4868208957713	-4.54981788605495	-1.8156360995724	-4.97378638172271	-2.20056805943977	-2.36722763144338	-4.4878234735677	-5.39234308938601	-3.77288658596236	-0.391104206651723	-3.56075017684469	-4.36428995793797	-2.29936440276015	-5.49708351582571	-4.00949588442519	-2.87680103558632	-4.16231383365343	-1.33268625581716	-3.46419827019067	-4.24515011143731	-3.19270517178675	-2.66695910701502	-1.72648244246964	-5.91983710991562	-4.2276597083968	-6.44328151176031	-6.2252756921329	-4.43733912428912
GAPDHP68	0.397564598575843	0.786896733076553	-3.04836166060345	0.120645962394214	0.308775334552402	0.81275115395084	1.637890855776	-1.54054741717427	4.35121809462418	-0.207419187203189	-2.18237080304552	0.366871355664966	0.156360100051738	-4.3644271367821	-5.22715885785423	0.300042278174402	0.298989976167795	0.579518383321105	1.24641140801461	-0.390028622641636	-2.03842004624918	0.220998352735388	-1.74246296399735	-0.658094822585925	-1.06689578611419	-0.149941986369801	2.61766547616642	-6.07278597428885	1.52652014788858	-3.77288658596236	1.08282698168069	-6.36810509890229	-0.904858339300675	-3.1473613093151	-3.91212101510456	-4.74646147859139	-1.49828941233259	-3.2447759938454	0.944153949541667	-3.17469165299569	0.509737390726158	-3.84478186836644	1.31489354627472	1.18680592433702	-5.91983710991562	-1.72515936786761	-4.12135341687295	-3.41792077007529	-3.70037353012292
SPINK4	4.87985475211817	3.48104104468617	4.8211220238131	6.05453329038075	5.68885230947272	1.3065657666138	2.16003724831055	10.5498517482354	6.24718472183982	6.135525068966	-3.31987432679545	9.83827195407809	8.34729987794662	5.80123361471656	10.0315421156896	2.99035777904179	4.8375281397976	6.56856946883578	4.74078386766039	3.31804442040188	5.48949131027088	7.02861613259474	4.5027501647492	5.70973412291005	5.35376626235853	4.52150757264878	6.71166442639281	0.435008665909844	5.48494104413718	1.11788434428288	8.41589285975704	7.89288791980027	9.10776619956438	6.74957650586722	9.47207812903869	8.26657034648904	7.02134684051062	6.48903689266822	7.90406391112294	3.43331108912354	6.97341312475296	-0.0822811820930993	13.2704468994107	0.842360392888234	8.02148565362231	7.20505616787842	9.31147553247936	3.36904891179195	4.99798387583437
AC020983.1	-0.904998171444588	-0.853560880236307	-4.2707540819399	-1.46431653832694	-1.47549597439216	-0.714495848914029	0.957647851621731	-1.98800639414549	-1.68000063598654	-4.7309811432602	-4.05683992096166	-2.03522708790638	-1.62791120889282	-4.3644271367821	-5.22715885785423	-4.74435184118405	-4.34486621360693	-0.287215085815431	-0.47443452078832	-2.4406546957116	-3.62338254697034	-1.00139406860106	-1.37989288461264	-1.26814830426991	-2.65185828683535	-1.83799798005506	1.17709288478043	-4.4878234735677	-2.2224180879437	-3.03592099179615	-0.101597589456738	-4.78314259818114	-4.36428995793797	-3.8843269034813	-5.49708351582571	-4.74646147859139	-5.19872913047369	-4.16231383365343	-0.785198460514664	-6.63412327163298	-4.24515011143731	-6.65213679042405	0.739033252660818	-0.423919672449214	-5.91983710991562	-3.49069411423059	-6.44328151176031	-3.90334759724553	-6.02230162501028
ACTBP7	0.860536574918389	1.6288318868443	-0.997735587533483	0.301218208036035	0.969288868280735	2.04353136078001	0.691132877052975	1.23906251440043	4.49392629601326	-0.824090547651683	-1.55433958043247	-0.450264587185224	0.874589131636359	-0.853465217504724	-2.72465851732505	0.613200163434032	0.298989976167795	1.24003191704944	0.603567991212953	0.533350095755451	0.814022765336963	0.714812965398349	-1.37989288461264	0.0385130339641406	-0.115805386595141	-0.759995468053788	1.45153205388648	-3.75085787940149	1.05060040646272	-1.65740936854243	1.08282698168069	-3.56075017684469	0.279566231836752	-0.611308409074886	-2.68972859376811	-4.00949588442519	-0.675167174416674	-3.2447759938454	2.46671991312496	-1.14227017530331	0.00277740200627548	-2.00828060064932	0.502965894427293	1.585795482384	-5.91983710991562	-1.56469469567437	-1.48908520137344	-1.97734817868931	-1.49873966895327
KRT18P33	0.679964329276568	-0.297167531711922	-3.53378848777369	0.301218208036035	-0.397493462390887	0.81275115395084	2.30370760898199	-0.318154995837825	2.81825023154128	-4.7309811432602	-3.31987432679545	-0.319020053906971	-0.274274254278124	-1.82837423654189	-3.35268973993809	-1.28492022254675	-2.02293811871957	0.269178262708955	0.498598431611411	-0.855692194990448	-1.12088220644115	-1.4868208957713	-2.22788979116759	-2.70872089565589	-2.65185828683535	-1.10103238588885	1.81157552134539	-4.4878234735677	1.05060040646272	-5.35784908668352	3.00882640023691	-4.78314259818114	-2.77932745721682	-0.825433214427734	-5.49708351582571	-4.74646147859139	-1.11126628922335	-5.74727633437459	1.27065477421885	-4.31219517674562	-1.075225109995	-6.65213679042405	0.739033252660818	1.91352142180947	-5.91983710991562	-1.56469469567437	-4.85831901103916	-6.2252756921329	-6.02230162501028
SST	-2.0045338449955	-4.94102372148665	-5.85571658266106	-3.7862446332143	-2.32349288094711	-4.80195869016437	4.41391566407686	-1.19951049933921	-1.68000063598654	-3.14601864253905	-5.64180242168281	-3.25761950924283	1.0350538038296	-4.3644271367821	-5.22715885785423	-3.1593893404629	-2.75990371288577	3.23265238668384	-5.22932202295179	2.2833718427471	-2.40099012563389	-5.39371149137982	-2.22788979116759	-1.60918522210498	-4.97378638172271	-5.00792298149737	-1.63026203727717	-4.4878234735677	-0.637455587222544	-3.03592099179615	-3.56102920809404	-6.36810509890229	2.50607476164543	1.03850523599624	-0.367800498880746	-4.74646147859139	0.0866730883885617	-5.01031074020838	0.0961570429867168	-4.31219517674562	0.14716731134145	-2.74524619481553	-4.98888720190238	-2.82601811602056	-5.91983710991562	0.164657714381962	-1.68839400959684	-2.7658440734956	1.01112137652717
RPL13P2	2.6879571200301	2.23888536852829	-2.39628496402376	1.76834421846333	2.22494374374893	3.79423106598004	2.87262726720742	1.82868639249145	5.65449613240387	0.313412976098252	-2.18237080304552	2.48833486815063	1.61155472580256	-1.73215892128259	-3.35268973993809	0.810237010493586	1.48802380055781	2.00036150428115	2.83137390873577	0.584880396395533	1.80288220773176	2.18371733665593	1.28307212810979	2.77394302921912	2.12424570123781	2.09010910146315	4.23928039955904	-2.61335435565156	1.68447250766482	-0.148395721054568	5.23013368046098	-3.56075017684469	1.19029889373966	1.29889492057447	-1.10476609304695	-3.16149897787024	-1.11126628922335	-2.12278546946679	4.14926837944628	-1.01941342751778	1.11240189318077	-3.19270517178675	3.87839153780728	2.40554595121414	-4.33487460919447	0.981793657232151	-6.44328151176031	-2.5248359739918	-4.43733912428912
AL356535.1	0.614375987648991	-0.0830427263590743	-5.85571658266106	0.120645962394214	0.308775334552402	2.1867259966078	2.45912536683981	0.927601418564133	4.85293965238633	-0.643518302009862	-1.7349118260743	0.286701006980983	0.246557909023317	-1.82837423654189	-1.85792504818851	-2.42242374629669	-0.644426495465838	1.35324252749743	1.75936266382038	-0.203615498410755	1.88968703526903	0.796113067500197	-0.462355044804615	1.66383327230144	-0.581468958943952	0.483930114832301	3.09584256425727	-3.26543105223125	0.982696341960912	-1.65740936854243	5.05735629416457	-2.6676653807612	0.0280274648407877	0.507990519297458	-5.49708351582571	-1.2870298599541	-3.61376662975253	-1.7776499834181	2.93841757999252	-1.20785851693089	-0.785718492800013	-1.89724928826058	3.20586965251987	2.12817819436632	-2.74991210847331	-0.527219990255706	-2.35581867050997	-3.05535069069058	-3.70037353012292
TF	-1.64196376561079	3.8038101160129	-0.90152027227418	4.85400030300804	-1.83806605377687	-0.158102500389643	-2.24746657828288	-1.7469982946417	-0.832003729431594	3.16988566472055	-1.1182404656258	-0.935691414355465	6.17872791308019	-1.40095301280722	2.29378714999577	2.07582712123114	2.31334526914487	-2.78971542634461	-1.32243142734327	-3.66304711704805	-2.03842004624918	4.11606351294712	-2.22788979116759	2.63874229133861	-1.51435476308542	4.87012793123116	-3.21522453799833	-0.863332608659903	-1.14441557594243	-2.55049416462591	-3.56102920809404	3.79302678408201	3.78036828489391	1.16006721587715	-2.68972859376811	-1.80786202325554	1.06805741022121	-2.93992141231698	-1.33268625581716	-1.50484025468802	3.06773284384705	-4.33020869553668	-3.40392470118123	-0.141519941748489	-2.21939739177453	1.48199853977367	-2.05096408898155	-3.90334759724553	-2.32186190686919
AC095059.2	1.29663568972506	1.08134409154181	-5.85571658266106	-0.9788897111567	-0.00156478605974791	1.3065657666138	0.886389168451909	0.167271831332417	3.23647600845117	-1.2715495246229	-5.64180242168281	0.111614300422891	0.487566008527112	-6.68635523166947	-4.00476643651779	-0.352034418405291	-1.53751129154933	-0.674238208924678	0.262531073377886	-0.855692194990448	0.346243803986146	0.835107199116061	-0.642927290446435	0.0385130339641406	-1.06689578611419	-1.30748326335628	2.30205115521126	-3.75085787940149	-1.30488024813567	-2.55049416462591	1.29695178703354	-6.36810509890229	-0.457399362329454	-1.56239880859394	-5.49708351582571	-6.33142397931255	-3.61376662975253	-5.74727633437459	0.69479448060495	-5.04916077091183	-1.43779518937971	-5.06717428970289	1.27789933879252	1.18680592433702	-5.91983710991562	-1.16876601934323	-6.44328151176031	-6.2252756921329	-6.02230162501028
APOA2	-4.81188876705311	5.37751908821608	-1.76825374141072	3.85037998732934	-4.64542097583447	-4.80195869016437	-5.41739157972519	-3.86247551206164	-2.41696623015275	2.01048584314095	-4.05683992096166	-1.38315039132669	5.31720743982657	-6.68635523166947	3.87874965071692	0.928073500787444	1.32755912836457	-4.37467792706577	-5.22932202295179	-2.4406546957116	-1.5079053295504	3.26092453714815	-4.54981788605495	2.06135301032225	-2.16643145966511	4.19420084233309	-5.53715263288569	-3.26543105223125	-1.93291147074872	-5.35784908668352	-1.23910111320667	-3.56075017684469	3.08692115389436	-5.46928940420246	2.87360389098151	-6.33142397931255	0.355859721203951	-4.52488391303814	-1.12623537834973	-3.82676834957538	1.63749293792453	-0.112977979316016	-4.98888720190238	-5.63337303807816	-5.91983710991562	-5.81262220911795	-6.44328151176031	-3.90334759724553	-6.02230162501028
AC098591.2	1.491891981124	1.90446632945773	0.964462379754133	1.16795167717257	1.58339771466141	3.67782157386473	1.45297313985821	2.44130523611547	3.87458821569109	-0.824090547651683	1.87389741660123	0.5149699946541	0.559715794282947	-3.22692361303217	-2.5641938451318	0.541050377678197	0.940536005255319	2.36678905933538	3.06988599543549	2.41732629941597	1.05844149300341	2.63419450519006	0.494576233303499	2.27182674167793	1.04858143130574	1.33192702138725	3.33629147962969	-2.61335435565156	0.982696341960912	-2.55049416462591	3.35783402918056	-3.56075017684469	0.589906352448902	-0.259836038573509	-1.79664379768462	-3.16149897787024	-1.49828941233259	-3.2447759938454	2.90351196504432	-2.24180584885422	0.509737390726158	-3.84478186836644	2.67644871528279	3.43540523990725	-5.91983710991562	-1.05773470695449	-3.273356510318	-3.90334759724553	-3.70037353012292
CPS1	0.31739424989186	-0.548706298707886	-0.726433565716089	5.19389494442485	-2.32349288094711	-2.48003059527701	-1.7169518615841	-0.589457017655219	4.91991220620058	2.90564347728345	-0.512519404737848	0.990308004200758	5.0492211357562	0.493553858345469	5.8798402056414	3.1565149667967	1.08139854109517	4.74685559027426	-0.837004600173028	2.29888484211843	1.09543570048561	4.11606351294712	-0.157500463276194	1.72232892161158	-2.16643145966511	3.91391795557712	-2.07772101424839	4.3773942728759	2.07526246069698	5.29589169202305	2.22033050543062	1.20932372913345	3.01941433453608	0.870560598682166	5.8488760805784	4.85407094489832	1.06805741022121	4.21994992446141	2.04368962309258	1.72782050210226	1.18111464326479	-0.385350249729146	8.24697744917965	-0.207108283376066	-0.965640799528748	0.491158539059148	4.24933398993427	0.488969825533227	2.9972891033476
AL353662.2	2.08292899625484	2.00149078385259	1.73674045460703	0.968642868949164	0.483862041110494	2.37795039985057	2.49549775650477	1.67150305994072	3.54496572901373	-0.824090547651683	1.75907701459937	1.66521263023471	1.0848068390267	-2.29403780889071	-2.90523076296687	-1.28492022254675	0.0474512091718305	2.41973793928434	1.86871006000874	-0.390028622641636	1.09543570048561	1.59497319539235	-0.157500463276194	1.76004858756074	0.383765622895371	0.773436732027286	3.78702791373305	-6.07278597428885	-0.637455587222544	-2.55049416462591	4.86103555807878	-4.04617700401493	0.390597544225496	-0.424895284844005	-3.17515542093835	-4.00949588442519	-1.49828941233259	-2.93992141231698	3.59986922318471	-1.77614227650541	-0.338259515828792	-3.48221178898173	3.522865451865	2.63808998982621	-2.21939739177453	-0.455070204499871	-2.74284179361922	-4.64031319141174	-4.43733912428912
AL365357.1	9.90004701998737	1.53470970947975	0.620016848305342	2.32227982356386	6.42805117814199	9.11755644430921	1.29685393794093	1.09172079832524	0.390388691904854	6.95420565333515	-0.783821426555242	2.7498750273041	7.41981862302889	3.26929467585891	-4.49019326368803	7.02093425753963	7.58993037857147	2.70213766998506	5.88767165459519	-0.118726600824242	1.47815547949173	1.42646747103537	1.75396286212215	2.62858242511839	6.36662010913058	7.22059511621882	2.17020649919519	-6.07278597428885	-0.438146778999137	7.0239642093048	4.88605401811562	0.400079225874632	8.31980114859112	0.0852994474751786	5.75025066220302	-3.16149897787024	-2.87680103558632	-4.16231383365343	7.03800115099006	1.38268501605357	7.49589546557253	-5.06717428970289	2.10914488105815	5.09369651994554	-4.33487460919447	-0.140196867146459	2.61471021099886	-3.05535069069058	1.77859827491003
AC048380.2	-3.22692626633195	-0.853560880236307	3.01772752985432	-1.46431653832694	-0.12185901977746	-4.80195869016437	-1.16946406628161	-1.19951049933921	-4.00192873087391	-0.483053629816616	2.9543873344616	-1.38315039132669	-1.33840459169784	-4.3644271367821	-4.49019326368803	-1.93699691912645	-0.0969387001633443	0.910724291796478	-1.32243142734327	-5.24800961776921	0.00110831793745802	0.0981416049498547	-0.157500463276194	-1.60918522210498	-2.65185828683535	-2.20056805943977	-1.8367129147446	-4.4878234735677	-1.30488024813567	-3.77288658596236	-3.56102920809404	-4.78314259818114	-1.19436495649566	-0.825433214427734	-5.49708351582571	-4.00949588442519	-1.73929751183639	-5.01031074020838	0.0961570429867168	-6.63412327163298	-4.24515011143731	-3.84478186836644	-4.98888720190238	-1.72648244246964	-2.74991210847331	-1.90573161350944	-3.63592658970271	-6.2252756921329	-4.43733912428912
B3GNT6	-0.168032577278382	0.344378497375602	-0.429451827958958	3.45216010611077	2.96190933791514	2.80537162358524	-1.9579599610879	5.79989616524594	4.26016611449627	3.70781070931806	-3.31987432679545	5.05375039394596	4.7158913856173	-2.98591551352837	6.37600382168015	5.5329355589463	1.63241370989299	4.55310003501657	4.04912743526869	-0.203615498410755	2.83057394160081	3.53406647070252	2.36904535121964	2.97176421610955	2.90273056484229	1.29585776667973	3.78251948806131	4.03181277927552	2.71094471902601	-1.89841746804622	3.53700287486649	3.21873468905953	5.73768571301126	3.81842297534699	1.32309544658948	7.6555735004365	3.80408588513337	7.0976255416452	3.24764479617235	-3.82676834957538	4.35847623354888	-2.95169707228295	8.17680495041773	-2.17394141944087	8.1480173594723	4.15748368149423	4.02737736230024	-1.18088157277444	3.80583485918383
AC130472.1	-0.0570012648896384	0.416528283131437	-0.498164578042972	-1.46431653832694	0.483862041110494	1.2641305002934	-0.288108562780227	-1.7469982946417	2.18789582800611	-3.14601864253905	-0.356400202820566	-0.935691414355465	-2.47590811544777	-2.77946463606095	-6.81212135857539	-2.42242374629669	-2.75990371288577	-1.20475292562346	0.498598431611411	-1.34111902216069	-1.30145445208297	-0.870149535322807	-1.09038626741766	-0.158523813095413	-0.581468958943952	-1.30748326335628	1.72023520980696	-6.07278597428885	-0.534362094258441	-3.03592099179615	1.08282698168069	-6.36810509890229	-1.55693503588037	-1.22136189075887	-5.49708351582571	-6.33142397931255	-1.49828941233259	-7.33223883509574	1.40981752189048	-2.72723267602447	-0.785718492800013	-6.65213679042405	1.07720198855539	-0.423919672449214	-5.91983710991562	-2.64269720767564	-6.44328151176031	-6.2252756921329	-6.02230162501028
ARF1P2	-0.419571344274347	-1.03413312587813	0.773640037418554	-2.20128213249315	-4.64542097583447	0.62430606453773	-1.32992873847485	-2.27751301134048	-1.1945738088163	-0.824090547651683	2.05168453581651	-1.67265700852167	-1.99048128827753	-6.68635523166947	-4.49019326368803	-2.42242374629669	-2.02293811871957	-2.78971542634461	-1.76989040431449	-2.0780846163269	-2.03842004624918	-2.22378648993751	-1.74246296399735	-3.19414772282613	-1.51435476308542	-5.00792298149737	-0.327699267256739	-3.75085787940149	-1.69190337124492	-3.77288658596236	-0.101597589456738	-6.36810509890229	-1.19436495649566	-2.66193448214485	-5.49708351582571	-4.74646147859139	-3.61376662975253	-7.33223883509574	0.581583870156959	-5.04916077091183	-4.24515011143731	-6.65213679042405	-0.465325245845369	0.388994774950291	-5.91983710991562	-3.49069411423059	-6.44328151176031	-6.2252756921329	-6.02230162501028
POLD2P1	-1.35245714841581	-0.548706298707886	-5.85571658266106	-3.7862446332143	-0.557958134584133	0.407494675464582	-0.463195269338319	-1.7469982946417	1.88071431848793	-4.7309811432602	-5.64180242168281	-3.25761950924283	-1.99048128827753	-5.10139273094831	-6.81212135857539	-3.1593893404629	-1.53751129154933	0.579518383321105	-0.981394509508203	-0.49312211560574	-2.03842004624918	-0.870149535322807	-4.54981788605495	-0.658094822585925	-1.06689578611419	-2.68599488661001	-0.407869615940722	-0.239895960124111	-2.2224180879437	-1.89841746804622	0.345861387514483	-6.36810509890229	-1.55693503588037	-3.1473613093151	-3.91212101510456	-3.52406905725495	-3.61376662975253	-4.52488391303814	-1.86320097251594	-6.63412327163298	-1.92322201654995	-4.33020869553668	-1.52945558326508	-0.0186631939629554	-0.87544299055717	-2.11218249097686	-6.44328151176031	-6.2252756921329	-6.02230162501028
FGFRL1	11.5781961997052	11.2000256634029	5.4723973121726	8.68365151545661	7.66717840302816	11.1551660293988	7.60549634207807	6.84632099688507	7.98497989382379	10.1543815873374	5.40736545068936	6.06806072050564	8.80381852650666	5.1943762034722	6.38647715290966	8.19099740184995	9.85702796094479	6.55827496512894	8.48888974282025	6.29550559838296	7.99943191723652	8.03582601786966	8.04006729323525	8.09044506506179	9.42087726866844	6.64716046370061	8.23773735505291	6.13514347122281	5.92110685157705	5.87636959155495	7.98345231421675	5.53313893356508	8.62208542149736	6.43872785686034	6.55378544746502	6.75288615428521	4.98242312639188	4.76678015592349	9.24829699275116	3.52952640438284	8.84181539167278	5.0321735207003	7.48151747516326	6.95978462002484	6.1351063066577	6.15856206328672	5.88567385002102	4.71356876533328	5.39291197375501
ALDOAP2	2.00829019536208	1.50191977436208	-4.2707540819399	0.606072789564456	2.12276334894245	2.82009312929201	2.11398988079112	1.29402897361836	3.88681451802435	0.760871953069473	-4.05683992096166	1.0881553275989	1.17944371316478	-3.22692361303217	-3.64219635713308	0.209844469202824	0.784416803338037	2.25467869301384	2.36313501431629	1.59748043317517	0.94140207181319	2.16853093284125	-0.0262559299979412	1.1421356650383	0.235666983906237	0.874720067864468	3.52624244840282	-4.4878234735677	2.24428153115764	-1.450958491075	3.93881667898917	-4.04617700401493	0.15927199811904	1.24495611346366	-0.742196013662244	-4.00949588442519	-0.0694461135287203	-4.16231383365343	1.50603283714978	-3.46419827019067	0.398706078337414	-3.84478186836644	2.08792839514845	2.88626321476505	-5.91983710991562	-0.197912365002746	-4.85831901103916	-3.41792077007529	-3.70037353012292
AC004884.1	0.142307543333768	0.0131725889002288	-1.10082908049759	-0.616319631771992	-0.00156478605974791	1.85625279258743	1.0904030604735	0.856342735394311	4.17299695162677	-1.03054142511911	-1.1182404656258	1.13469791353593	-1.09739649219404	-5.10139273094831	-4.00476643651779	-1.28492022254675	-0.644426495465838	-0.287215085815431	0.552037690572871	-1.00008210432562	0.464080294280004	0.796113067500197	-1.74246296399735	0.265283895811163	-0.886323540472373	0.606786862617835	1.8637268033965	-6.07278597428885	0.335577365177186	-2.1879240852412	2.74275154008307	-6.36810509890229	-0.904858339300675	-1.38182656295212	-3.91212101510456	-4.00949588442519	-0.950801617030101	-4.52488391303814	1.03296321649952	-3.82676834957538	-0.785718492800013	-5.06717428970289	1.64046941817723	0.966539804108964	-5.91983710991562	-2.35319059048066	-6.44328151176031	-6.2252756921329	-6.02230162501028
AC098591.1	0.0460922280744651	0.268429644142303	-5.85571658266106	0.120645962394214	0.712131028783611	0.0560223049632041	0.604976233303261	-0.803581823008067	2.73953825552724	-1.2715495246229	-1.55433958043247	-1.38315039132669	-1.99048128827753	-2.77946463606095	-4.00476643651779	-1.57442683974174	-2.02293811871957	-0.674238208924678	0.603567991212953	0.533350095755451	-1.5079053295504	-0.439515180992945	-2.22788979116759	-0.992513861656484	-1.8038613802804	-1.30748326335628	0.652671925994329	-6.07278597428885	-0.438146778999137	-3.03592099179615	0.831288214684725	-2.28064225765196	-0.904858339300675	-0.945727448145446	-2.3271585143834	-6.33142397931255	-2.39137420841608	-3.63179911695465	0.324426030659834	-5.04916077091183	-2.66018761071615	-3.48221178898173	0.140395815042585	1.67950991720619	-2.46040549127833	-3.49069411423059	-3.273356510318	-6.2252756921329	-6.02230162501028
KLK12	7.24237637257266	4.06740490058393	-0.18329124068956	1.70560846311537	4.07909287728548	2.77547013787138	1.45297313985821	7.82854095219283	-4.00192873087391	4.59319940335854	-1.7349118260743	3.99346834509409	1.86037527241666	0.10806063468064	5.48794515138193	1.85556100100308	-0.885434594969633	3.95175156005653	3.30595335366901	3.43498496591247	-1.74891342905419	3.35783256770928	2.29567216488942	0.414661519849389	2.67726530945622	-2.20056805943977	4.73080445151715	-2.61335435565156	0.280082252585483	-5.35784908668352	3.20715511668289	0.687177336598895	2.40389436683895	2.5250640326564	-0.542887205438837	4.33124439620499	-0.154335011115233	3.4016238845828	2.27975698132611	-2.54666043038264	0.14716731134145	-5.06717428970289	7.00298889710103	1.88232680020588	2.01680082908695	-0.386357454415857	-1.9197195557033	0.250457738833502	-3.21494670295267
AC025271.1	-1.64196376561079	-0.0830427263590743	-5.85571658266106	-1.46431653832694	-1.83806605377687	0.48344352869788	-1.32992873847485	-3.12550991789543	0.641927458900818	-4.7309811432602	-5.64180242168281	-2.52065391507662	-1.33840459169784	-6.68635523166947	-5.22715885785423	-4.74435184118405	-1.53751129154933	-1.56732300500817	-0.184927903593335	-2.92608152288185	-5.20834504769149	-2.22378648993751	-1.74246296399735	-1.42861297646316	-1.51435476308542	-3.42296048077622	-0.492758513527235	-6.07278597428885	-3.07041499449865	-5.35784908668352	0.68689830534955	-6.36810509890229	-2.04236186305061	-1.56239880859394	-5.49708351582571	-4.74646147859139	-2.87680103558632	-7.33223883509574	-3.44816347323709	-6.63412327163298	-2.66018761071615	-6.65213679042405	0.055506917456072	-1.10981108202115	-4.33487460919447	-3.00526728706035	-6.44328151176031	-6.2252756921329	-6.02230162501028
AC078817.1	2.46423563822113	2.85987617843366	-1.21186039288633	1.64002012148779	2.9766308436219	2.68185708709989	4.57837557115261	1.79096672654229	4.70197484257076	0.823607708417435	-0.687606111295939	1.92560231481294	1.91640930733099	-0.663987418641011	-1.13969601660389	0.465101524444898	0.609330096779945	2.00036150428115	3.48835440011461	0.243843478560466	1.55983927708543	2.13766996913649	1.12260745591654	3.18782775573117	1.13473807505546	1.25886355919753	3.76890905654265	-2.90286097284654	1.70568899357451	-0.834287130626505	5.33681624791148	-3.56075017684469	1.82553460094204	0.596799786255314	-2.03765189718841	-1.80786202325554	-0.0694461135287203	-1.14241427621572	2.29779090415637	0.211366779311391	0.96430325419164	-2.00828060064932	4.09592118590198	3.00687189814418	-5.91983710991562	0.491158539059148	-4.85831901103916	-1.47038818996943	-3.21494670295267
RAB26	6.09274585461504	3.86310729969667	2.74790976232514	3.37362670356409	4.58580020487671	2.7602837340567	1.52512292561405	4.67797545770052	1.77943098265075	4.85585864470162	3.34403951532053	3.56255945317236	3.26285972135242	1.19016171489553	3.7605788679119	6.47057434675838	1.92192032708797	3.96071242762816	4.05376633007221	3.47650423535074	1.53312193870966	3.72263246985765	0.205069616108514	1.86762847476056	2.76092323850313	1.56193262683357	2.22439859955879	3.18224259552988	0.836475601109868	0.423510626841142	0.962532747962977	3.29545300531498	1.86452873255791	1.80683500107178	3.23423551519935	4.76726611736104	1.30906550972501	5.6718060247417	2.31560218027283	-0.064267663302036	2.57502885097788	-1.22587203572195	5.56857649969544	1.355311648694	6.9518756529196	1.80942961033842	1.57352677592624	2.43650240563909	-0.59603687030818
ITLN2	-1.35245714841581	-0.417461765429634	-1.4633991598823	-2.20128213249315	-2.32349288094711	-4.80195869016437	-2.61003665766759	-0.923876056725779	-4.00192873087391	-2.40905304837284	-5.64180242168281	1.22350718049379	1.43098248016074	-3.87900030961186	-2.16826516880066	-4.74435184118405	-2.02293811871957	2.95623895104885	-5.22932202295179	-2.0780846163269	-3.62338254697034	1.20620135080731	-2.9648553853338	-1.42861297646316	-4.97378638172271	-5.00792298149737	-2.72979771082808	-3.26543105223125	-5.39234308938601	-5.35784908668352	1.39316710229284	-1.23882208195733	-1.55693503588037	0.596799786255314	-0.973521559768699	-1.57653647714908	-5.19872913047369	5.13511197939184	-1.57369435532095	-1.50484025468802	0.14716731134145	-3.84478186836644	1.38615222944454	-4.04841053735701	0.709519510163986	-2.64269720767564	-6.44328151176031	-4.64031319141174	-4.43733912428912
FZD9	-0.168032577278382	3.06460082770723	-4.2707540819399	0.461682880229281	-1.18598935719718	-3.21699618944321	1.52512292561405	3.6792664600604	-0.832003729431594	1.83887446507075	-5.64180242168281	-1.14214229182289	1.22453160269332	-2.16279327561245	2.16801821906377	-3.1593893404629	-0.885434594969633	0.148884028991243	-0.184927903593335	-1.78857799913191	-0.684783091634479	1.20620135080731	-0.157500463276194	1.44970846694859	1.29300015897219	-0.0537266711104982	0.528936557572084	1.4110298029754	0.389016624138647	-1.27038624543318	1.64842415753491	-0.218357979397613	0.15927199811904	1.24495611346366	1.77904088944853	-0.400686641749664	-1.29183853486517	1.37166473834892	0.581583870156959	-0.158389840666586	-0.785718492800013	0.00607469232774759	5.81605047014953	1.5662993067582	-3.59790901502826	-0.954641213990383	-3.63592658970271	-1.01582232650395	-2.11541102940176
AC009088.2	-2.0045338449955	-1.48159210284935	-5.85571658266106	-1.46431653832694	-4.64542097583447	-0.554031176720782	-0.893829623668181	-1.19951049933921	1.04246538848455	-2.40905304837284	-2.83444749962521	-1.38315039132669	-2.47590811544777	-6.68635523166947	-6.81212135857539	-1.28492022254675	-0.437975617998411	-1.20475292562346	-2.05939702150948	-2.92608152288185	-0.816027624912732	-1.93427987274252	-2.9648553853338	-1.12375839493474	-2.65185828683535	-0.615605558718613	-0.045299536556014	-6.07278597428885	-1.93291147074872	-3.03592099179615	-1.23910111320667	-6.36810509890229	-1.55693503588037	-2.29936440276015	-3.91212101510456	-6.33142397931255	-3.61376662975253	-5.01031074020838	-3.44816347323709	-5.04916077091183	-1.92322201654995	-6.65213679042405	-3.40392470118123	-0.0787841864005261	-5.91983710991562	-3.49069411423059	-6.44328151176031	-4.64031319141174	-6.02230162501028
HLA-L	8.03536437126773	7.43428727598642	3.83602693651022	8.28421178273035	3.14248158355696	8.30050917219496	8.98302093257362	4.90018335578534	7.68238158025044	5.15623947220818	3.4269758563026	3.43818876016662	7.78359977911925	2.62425754999006	1.82087383856757	6.67508170952133	5.52395634116807	2.84449059339639	1.97035032188458	4.37587187224425	6.6639450625966	5.8818310647069	0.80773411856313	3.8869362058615	7.47200445432536	5.21487192137074	6.79124180546677	2.22642204409843	6.02392665513719	7.83120327550682	8.88631235727664	3.41489311001812	7.21549737158902	4.60618974528556	3.19291445559373	3.27405553874912	5.65380037893051	3.65715566474899	7.61904677955146	2.88354611650083	7.66511784437353	3.38541016353813	4.6639577710996	5.67553476598578	1.86806544947581	1.48199853977367	3.78673892394532	1.27457019495031	1.42890948682205
AC010422.3	3.57612851829203	3.68468512157782	-5.85571658266106	3.31178744974622	4.01635712193751	4.65131194384626	4.41391566407686	3.87674253383595	6.23049219630217	2.0634347230899	-3.31987432679545	4.23690277386283	2.99006634905629	-0.853465217504724	-1.08420090401219	1.40539527832063	2.59764829173231	2.47081212387861	4.01146930921017	2.37404220168717	2.68039820120677	3.63695564486712	1.67900080444093	4.02888861507574	2.6335439320269	3.41414178467544	4.70483051680864	-1.98532313303851	3.38573404014935	1.14994555351518	7.3023827508476	-1.41390878851542	2.77526139446082	2.06209205631385	0.877955915521212	-1.57653647714908	0.909795326304482	-0.486748784151366	4.6896815572113	1.96950307335321	3.08576676667731	-1.79415579529648	4.0307035264555	3.57851525646784	-2.21939739177453	1.68722367796525	-0.951428415430639	-2.13781285088256	-1.0681053146234
AC021074.1	4.4096983542117	4.50812492388879	-3.04836166060345	3.0841200863691	2.75545846044771	5.07302265748941	4.20648991028826	3.88123691454516	7.36821374862149	0.823607708417435	-3.31987432679545	3.48384747715832	2.55089194389594	-0.755617894106579	-1.76772723921694	2.45532050365231	3.32046970357825	3.04317458782013	4.56021162201857	4.06260316389032	3.04432038475876	3.54586772293487	2.32054683352845	3.37570788550481	2.81411617766872	3.04192556795319	4.59598957951491	-1.82485846084527	1.9385737887286	1.88055565264156	5.71742025012645	-4.04617700401493	1.82553460094204	2.45552309940332	1.81579943945864	-1.93910655653379	0.867360059984086	-1.26614964463797	4.67595783859209	-0.484376152128302	2.09469989144731	-1.22587203572195	5.52976595377101	4.60144439303916	-4.33487460919447	2.2480737225696	-2.05096408898155	-1.70171373607588	-2.56287000637298
RPL35P2	3.38286808736914	3.39436663320728	-5.85571658266106	1.94167582134889	2.24939678747347	3.83103650697859	3.73489326258139	1.26680750488333	6.07355041861411	0.626570861357882	-2.83444749962521	3.22888035259264	2.07252850924827	-1.19450213533979	-0.70359690179722	1.03700787234061	1.92192032708797	0.910724291796478	3.35187855897317	-0.724447661712195	-0.163950928333038	1.26449999137197	1.55870657072322	2.16340428179195	1.99199790293937	1.56193262683357	5.02413531227914	-1.68046855151009	2.20011394788207	-1.65740936854243	5.56567526474915	-2.46121450329378	1.41706975558669	2.0145263730618	-3.17515542093835	-1.47344298418498	0.0107242351552631	-0.461874115512337	4.30002937635237	0.987928547823392	1.48277034312589	-2.56467394917371	4.76766912062171	4.33960674798813	-3.11248218785802	1.5002607461664	-3.63592658970271	-1.01582232650395	-1.77437411156669
RPS5P3	-2.0045338449955	-0.186136219323178	-5.85571658266106	-0.616319631771992	-2.32349288094711	0.689894406165307	-1.9579599610879	-1.54054741717427	0.085534110376433	-4.7309811432602	-4.05683992096166	-0.935691414355465	-1.33840459169784	-5.10139273094831	-4.00476643651779	-2.42242374629669	-2.75990371288577	-4.37467792706577	-2.42196710089418	0.366700226346	-1.74891342905419	-1.14578397793623	-2.22788979116759	-1.8156360995724	-2.16643145966511	-2.68599488661001	-0.327699267256739	-6.07278597428885	-2.58498816732841	-5.35784908668352	2.05368063602117	-6.36810509890229	-4.36428995793797	-3.8843269034813	-5.49708351582571	-4.00949588442519	-5.19872913047369	-4.16231383365343	-3.44816347323709	-2.24180584885422	-0.544710393296218	-5.06717428970289	0.89375584745946	-0.775392042950591	-4.33487460919447	-4.2276597083968	-4.85831901103916	-3.90334759724553	-6.02230162501028
RPS4XP8	2.86759133245234	2.8981800666103	-1.76825374141072	2.6231463029234	1.86237366436422	3.55998508357087	2.56560199496912	1.210773469969	4.34236717704191	1.5358053974347	-4.05683992096166	2.82275390722119	2.55089194389594	-5.10139273094831	-4.49019326368803	0.870358002931156	1.26984363050828	0.669716192292683	2.27052386413142	0.479910836793991	0.283508048638183	0.160877360297818	-2.22788979116759	1.08383702447363	1.17596073778197	0.277479237364875	2.86798883025066	-6.07278597428885	0.947506913498612	-1.65740936854243	4.59378890095807	-4.04617700401493	2.14350468226072	0.258631050360741	-3.17515542093835	-6.33142397931255	0.823638682554768	-4.16231383365343	2.70158364626759	-4.31219517674562	1.94467444744271	-3.84478186836644	2.34202967621224	1.64275136719607	-5.91983710991562	0.596768727019747	-4.85831901103916	-1.97734817868931	-3.70037353012292
WFDC2	9.22540078495634	9.83051733086756	2.1386368541978	3.79118419482144	6.29929108520901	4.10793439360567	8.37081694871214	9.12366280619896	6.01905120803031	8.20547276678098	2.19740136641413	8.44180834920184	4.03188652475092	0.552049507655613	5.16551633183049	7.31533060606359	6.09704049093531	7.21731184054935	8.47641834652418	0.901737501735474	3.67123820192129	1.59497319539235	5.24297240824611	4.96471438338232	5.69598450680281	0.201530384131576	2.53430972967094	3.34295579400124	1.47802163019739	3.49701929657672	6.45717097071919	1.38008775068717	8.34845196913776	4.77982404851127	6.558537858956	7.86032926497127	3.82086159788419	7.13784803272951	6.72468069823898	4.57472071910163	5.96308424690248	1.92151039706927	10.5685465828491	4.85144985618398	6.27399622263093	3.89301017824346	4.12752292596418	2.42936033639507	6.19110641584806
LY6D	3.7233866095677	0.0131725889002288	-5.85571658266106	-1.46431653832694	-1.83806605377687	-3.21699618944321	5.39719088618108	-0.0898860081647078	-0.832003729431594	-3.14601864253905	-3.31987432679545	-4.84258200996398	0.246557909023317	-6.68635523166947	-1.25753250689775	2.58656503693057	-0.885434594969633	2.63654932835748	2.39272979650459	-3.66304711704805	-3.62338254697034	1.54880301395942	-4.54981788605495	-0.658094822585925	-2.65185828683535	-5.00792298149737	-5.53715263288569	-3.26543105223125	-0.748486899611288	-1.65740936854243	-3.56102920809404	-4.78314259818114	-2.77932745721682	-2.29936440276015	-3.91212101510456	1.13618157077045	1.10505161770342	-0.79308002398771	-0.509564017901237	-4.31219517674562	0.612830883690262	-5.06717428970289	-2.66695910701502	-2.82601811602056	-5.91983710991562	1.98827769080235	-1.9197195557033	-3.90334759724553	5.9095439151734
AC011933.1	-0.419571344274347	-0.693096208043061	0.858528935005067	-0.0858049150732122	0.308775334552402	1.46482785053053	0.255033762246302	-0.493241702395916	2.65628275187789	-4.7309811432602	-0.512519404737848	-1.67265700852167	-1.99048128827753	-3.51643023022715	-3.64219635713308	-3.1593893404629	-0.437975617998411	-2.05274983217841	-0.981394509508203	-3.66304711704805	-1.5079053295504	-1.69327177323873	-1.37989288461264	-1.26814830426991	-0.725858868279127	-1.54849136286008	1.5181298026155	-3.75085787940149	-1.48545249377749	-3.03592099179615	2.94676543210466	-4.04617700401493	-1.55693503588037	-2.66193448214485	-5.49708351582571	-4.00949588442519	-2.39137420841608	-2.47425783996817	1.34191345738868	-3.46419827019067	-2.66018761071615	-4.33020869553668	0.502965894427293	0.343906885421753	-5.91983710991562	-2.64269720767564	-4.12135341687295	-6.2252756921329	-3.70037353012292
SHISA3	0.31739424989186	1.56677091871205	-0.90152027227418	-0.616319631771992	-4.64542097583447	-1.10151897202328	-2.61003665766759	-1.7469982946417	-1.1945738088163	-2.40905304837284	-4.05683992096166	-1.67265700852167	1.70995842986356	0.027890285996657	-4.49019326368803	-1.57442683974174	-1.53751129154933	-4.37467792706577	-2.90739392806443	-1.00008210432562	-1.12088220644115	-1.30624865012948	1.55870657072322	0.366567231648344	-1.8038613802804	-0.484361025440361	0.135272709085807	-1.98532313303851	0.280082252585483	-2.1879240852412	1.48336491126442	2.70067317908312	0.680104161420481	1.91441488827159	1.37328120375769	3.07158804426245	-2.02880412903137	6.30018843894384	1.95555871281392	-0.330342523455881	-0.785718492800013	0.925292037611702	2.70459975559694	-0.347970819215915	-2.46040549127833	0.337124910386728	-4.12135341687295	1.73472623993519	-0.46771277333264
ABHD17AP3	-0.419571344274347	0.103370397871807	-0.811322463302602	-1.46431653832694	-1.83806605377687	0.62430606453773	-1.32992873847485	-0.493241702395916	0.390388691904854	-1.56105614181789	-1.55433958043247	-4.84258200996398	-1.09739649219404	-5.10139273094831	-5.22715885785423	-1.93699691912645	-2.02293811871957	-0.674238208924678	-1.14185918170145	-2.4406546957116	-2.03842004624918	-1.69327177323873	-2.22788979116759	-1.8156360995724	-4.97378638172271	-3.42296048077622	-1.14483521010693	-4.4878234735677	-3.80738058866486	-3.77288658596236	-1.97606670737288	-4.78314259818114	-1.55693503588037	-3.1473613093151	-3.91212101510456	-4.74646147859139	-3.61376662975253	-5.74727633437459	-0.509564017901237	-3.82676834957538	-1.43779518937971	-5.06717428970289	-4.98888720190238	-1.54591019682782	-5.91983710991562	-2.11218249097686	-4.12135341687295	-4.64031319141174	-6.02230162501028
HEPACAM	-4.81188876705311	-3.35606122076549	-5.85571658266106	-2.20128213249315	-4.64542097583447	-4.80195869016437	-2.61003665766759	-5.44743801278279	-4.00192873087391	-2.40905304837284	-5.64180242168281	-4.84258200996398	0.33144680660983	-4.3644271367821	-6.81212135857539	-4.74435184118405	-2.75990371288577	-4.37467792706577	-5.22932202295179	-5.24800961776921	-5.20834504769149	-1.00139406860106	-4.54981788605495	-2.34615081627118	-4.97378638172271	-1.10103238588885	-5.53715263288569	-2.61335435565156	-2.58498816732841	-5.35784908668352	-1.97606670737288	1.16327636161402	-0.276827116687633	-0.945727448145446	-5.49708351582571	-6.33142397931255	-3.61376662975253	-5.01031074020838	-5.03312597395825	-6.63412327163298	-1.43779518937971	-5.06717428970289	-3.40392470118123	-4.04841053735701	-5.91983710991562	-5.81262220911795	-6.44328151176031	-6.2252756921329	-6.02230162501028
TCL6	2.24339366844808	-3.35606122076549	-5.85571658266106	-1.46431653832694	-4.64542097583447	-4.80195869016437	-5.41739157972519	3.96407297522928	0.245998782569679	-4.7309811432602	-2.83444749962521	2.39582272936109	-2.47590811544777	-2.59889239041913	-2.5641938451318	-1.57442683974174	-4.34486621360693	3.34642126164142	-1.32243142734327	-3.66304711704805	-3.62338254697034	-3.80874899065866	-4.54981788605495	-3.93111331699234	-4.97378638172271	-1.30748326335628	-3.21522453799833	2.36600587828941	-5.39234308938601	-5.35784908668352	-3.56102920809404	-1.32371097954384	-2.77932745721682	-3.8843269034813	-2.68972859376811	-4.74646147859139	-5.19872913047369	-4.16231383365343	-3.44816347323709	-5.04916077091183	-2.66018761071615	-1.29458478580596	-4.98888720190238	-3.3114449431908	1.54776844016737	-4.2276597083968	-4.85831901103916	-4.64031319141174	-6.02230162501028
AC105399.1	1.07075428230873	0.613565130190991	-4.2707540819399	1.34303838373066	1.23722207352737	1.67377474080203	2.0004609351607	0.224987329188704	3.69155822662542	-0.338663720481441	-5.64180242168281	0.5149699946541	1.0848068390267	-5.10139273094831	-3.35268973993809	-0.837461245575533	-0.644426495465838	-0.126750413622185	2.28637781533225	-2.4406546957116	-0.564488857916767	-0.264428474434853	-1.09038626741766	0.991718822485199	-0.886323540472373	-0.615605558718613	2.71551279956456	-4.4878234735677	0.836475601109868	-5.35784908668352	3.53700287486649	-6.36810509890229	-0.116362444494387	-0.71440190203899	-5.49708351582571	-4.74646147859139	-1.73929751183639	-5.74727633437459	2.29779090415637	-3.46419827019067	-0.157687270186971	-5.06717428970289	2.75930564768708	1.355311648694	-5.91983710991562	-0.258033357440317	-6.44328151176031	-4.64031319141174	-6.02230162501028
PRDX2P4	-0.724425925802767	-0.693096208043061	-4.2707540819399	0.301218208036035	-0.738530380225954	0.870466651807128	0.604976233303261	-0.493241702395916	2.44101476497482	-1.9236262212026	-5.64180242168281	-0.198725820189259	-3.21287370961398	-5.10139273094831	-6.81212135857539	-1.93699691912645	-0.644426495465838	-0.915246308428473	-0.0198686573228388	0.366700226346	-2.40099012563389	0.334208963183379	-2.9648553853338	-1.42861297646316	-2.16643145966511	-0.364066791722649	1.49627036865176	-3.75085787940149	-0.534362094258441	-3.03592099179615	1.86523554660806	-6.36810509890229	-0.457399362329454	-1.0769719814237	-2.3271585143834	-4.00949588442519	-2.87680103558632	-7.33223883509574	1.19569271653763	-5.04916077091183	-4.24515011143731	-6.65213679042405	0.368664802715702	0.776017898059538	-5.91983710991562	-1.56469469567437	-6.44328151176031	-4.64031319141174	-3.70037353012292
SLC26A9	-2.48996067216574	-0.853560880236307	-0.0228265684963137	-3.7862446332143	-4.64542097583447	-2.48003059527701	-5.41739157972519	-1.98800639414549	-4.00192873087391	-3.14601864253905	-1.94136270354172	0.286701006980983	-3.21287370961398	-2.98591551352837	0.221301642962061	1.03700787234061	-4.34486621360693	0.754605089879196	-3.64435952223063	-3.66304711704805	-2.88641695280413	-3.07178339649246	-2.22788979116759	-0.561879507326622	-3.38882388100156	-5.00792298149737	-5.53715263288569	-2.90286097284654	2.25870860179292	2.39034376290594	-3.56102920809404	4.73583833098926	-2.04236186305061	-1.22136189075887	1.8338333622889	-2.24396113806221	-1.11126628922335	3.8232118962164	-5.03312597395825	-0.484376152128302	-2.66018761071615	-5.06717428970289	0.89375584745946	-3.3114449431908	1.04594717474646	-4.2276597083968	-1.01701675705822	-3.41792077007529	-2.85237662356797
RPL23AP65	2.46423563822113	2.66630659226296	-4.2707540819399	0.737317322842709	1.54440358304554	3.36294823651132	3.79935427847011	3.02423720160925	5.0614663504146	-0.207419187203189	-1.39387490823923	1.56680892617372	0.33144680660983	-0.620266041211693	-0.979231344410648	-0.496424327740466	0.699527905751524	0.83477543856318	4.24031979428773	0.818079572688564	1.53312193870966	2.07389405870318	0.308163109072618	2.52284317157881	1.87170366922166	0.34962902312071	4.89434497137236	-1.21480497916128	-0.0347910847679289	-2.55049416462591	6.93382637639716	-2.12017758545871	0.845163407690977	0.680457715302223	-3.17515542093835	-1.1219706136836	-1.73929751183639	-0.889295339247013	4.18846114730656	0.354561415139182	0.884132905507656	-2.74524619481553	5.32058915193872	3.40828611355905	-3.59790901502826	0.757233399212993	-1.68839400959684	-0.799010937430798	-1.49873966895327
RPS2P48	3.00189242416393	1.82716060329028	-3.53378848777369	-2.20128213249315	-0.738530380225954	2.93275093006147	-0.372997460366741	0.96195292335491	3.23647600845117	-0.207419187203189	-5.64180242168281	-0.198725820189259	-0.549908696891551	-0.958434777106267	-2.28855940251838	-1.28492022254675	-0.25740337235659	0.579518383321105	-0.705760066894776	3.6974342186087	0.573014665833168	1.57207279328227	1.51627130440282	1.19816969995263	1.0034935417772	0.121360035447593	2.47965565480087	-1.98532313303851	-1.30488024813567	-0.602961584520049	1.08282698168069	-2.6676653807612	0.279566231836752	-0.111737399584375	-3.17515542093835	-1.93910655653379	-2.87680103558632	-2.20295581815077	0.944153949541667	-2.24180584885422	-1.92322201654995	-1.29458478580596	2.10914488105815	0.039052303893332	-4.33487460919447	-0.858425898731079	-2.5363909161518	-1.36729469700532	-2.85237662356797
AC034207.1	1.21047904597535	0.941619327875195	-0.498164578042972	-0.0858049150732122	-0.12185901977746	2.37795039985057	0.363968133799466	0.574929800245663	2.10659572590426	-0.338663720481441	0.424286768774958	0.111614300422891	-0.274274254278124	-5.10139273094831	-4.49019326368803	-0.496424327740466	0.410021288556539	0.579518383321105	-0.275125712564913	1.16138131836849	0.722392289871395	1.50110627192812	-1.37989288461264	0.712742872782384	-0.115805386595141	-0.759995468053788	1.25726323346442	-6.07278597428885	-2.2224180879437	-2.1879240852412	0.68689830534955	-4.78314259818114	-0.116362444494387	-1.0769719814237	-3.91212101510456	-6.33142397931255	-3.61376662975253	-5.74727633437459	-0.0789296635713745	-4.31219517674562	-0.157687270186971	-6.65213679042405	-0.0346908915155065	0.199516976086578	-5.91983710991562	-2.11218249097686	-4.85831901103916	-6.2252756921329	-6.02230162501028
TRARG1	-4.81188876705311	-4.94102372148665	-5.85571658266106	-1.46431653832694	-4.64542097583447	-4.80195869016437	-2.24746657828288	-5.44743801278279	-4.00192873087391	-4.7309811432602	-4.05683992096166	-4.84258200996398	-2.47590811544777	0.950269388874183	-5.22715885785423	1.13829120817779	-4.34486621360693	-4.37467792706577	-5.22932202295179	-5.24800961776921	-5.20834504769149	-5.39371149137982	-4.54981788605495	-5.5160758177135	-4.97378638172271	-5.00792298149737	-5.53715263288569	2.79449276542081	-5.39234308938601	-2.55049416462591	-3.56102920809404	6.74872617699642	-2.77932745721682	2.82072944273016	-3.91212101510456	-4.00949588442519	-5.19872913047369	-3.08431132165216	-3.44816347323709	-3.82676834957538	-4.24515011143731	-6.65213679042405	-4.98888720190238	2.94027414941516	-3.59790901502826	-4.2276597083968	-6.44328151176031	-6.2252756921329	-6.02230162501028
AC138969.2	3.99868286768804	-0.0830427263590743	-0.18329124068956	1.57130737140378	3.40442757361609	4.29870364884083	1.78228076511117	-3.86247551206164	-1.68000063598654	4.33241393802831	-2.4718774202405	-4.84258200996398	2.02234275208005	0.453196120729328	3.15798453203679	1.66503909495365	-0.0969387001633443	-2.78971542634461	2.63486412170249	-0.390028622641636	-2.03842004624918	2.49503175751844	2.39269661928429	1.11328080236611	2.58845604249836	0.922814356065513	0.970642007313008	1.86385196471372	0.389016624138647	-3.03592099179615	-0.391104206651723	0.574409406436945	2.29392152481382	0.0225636921272161	0.842766487058912	1.01730417491853	-0.443841628310218	0.388860353611444	2.04368962309258	-6.63412327163298	4.42373487282894	-0.348356042246944	-3.40392470118123	-1.93293331993707	-2.46040549127833	-4.2276597083968	3.42862372589887	-0.247995768632979	-1.16432062988271
IGF2	9.64811909725336	16.4767767832989	7.18268804628084	7.63108048446562	4.55670284799599	8.23678886605294	8.93692668402869	4.60648786874831	7.7049989087435	6.59937557369774	5.75105161819006	4.92063035685042	8.97231145720635	4.12501946184048	2.6162388141289	6.06541628752636	6.05494574571876	4.16059744955503	12.6093956497706	3.52347985173139	6.27597437595278	14.1717978497961	6.10750056352633	15.9817570196681	15.8393082075794	8.85713362578299	3.57919132835178	5.24519184811827	5.13806324771306	4.00190047363881	8.20922171930083	8.07684506227354	7.38516050763194	7.275754600832	5.85330322648713	4.42763195984762	5.02888681294054	6.56020911421489	8.32043440895728	3.54702898523258	6.64890973483671	4.18312412820344	5.89757149380132	7.26579503805616	6.4286144274915	14.1032294585245	5.7263303708439	3.93333399608158	9.03607068354883
PSCA	-0.563961253609522	2.37185923379771	2.67955879395975	-0.9788897111567	-0.738530380225954	-1.99460376810676	8.17237658792287	-0.803581823008067	-4.00192873087391	-0.338663720481441	-0.687606111295939	-3.25761950924283	-0.549908696891551	-1.01392988969797	-4.49019326368803	5.25986862513414	0.513114781520642	4.07240529914388	1.24641140801461	-3.66304711704805	-3.62338254697034	-0.0361594867617361	0.80773411856313	2.46691775698081	-3.38882388100156	-0.615605558718613	-2.36722763144338	-0.400360632317357	3.05474013682364	-3.77288658596236	3.00882640023691	-1.72424890912757	-0.457399362329454	0.680457715302223	4.72812392111779	-1.93910655653379	-1.73929751183639	-0.889295339247013	2.43447957612475	-0.801233257468242	-0.338259515828792	-5.06717428970289	0.625822642212827	-1.93293331993707	-4.33487460919447	-1.28906025306094	1.97034641726386	-2.13781285088256	9.15632432623102
CCK	-3.22692626633195	-4.94102372148665	0.683442228446976	-0.616319631771992	-4.64542097583447	-4.80195869016437	4.70284629761677	-3.12550991789543	-1.68000063598654	-4.7309811432602	-1.55433958043247	-4.84258200996398	-3.21287370961398	-2.98591551352837	-2.16826516880066	-1.28492022254675	-4.34486621360693	-4.37467792706577	-5.22932202295179	3.56897400548617	-2.88641695280413	-5.39371149137982	-2.9648553853338	-3.93111331699234	-4.97378638172271	-2.68599488661001	-5.53715263288569	-6.07278597428885	2.31501604269487	-1.27038624543318	-0.391104206651723	-0.753395254787086	-2.04236186305061	0.363600609962283	-2.3271585143834	-2.24396113806221	-1.11126628922335	-7.33223883509574	-0.785198460514664	-4.31219517674562	-4.24515011143731	-6.65213679042405	0.84400281226236	-2.82601811602056	-0.427984013585949	-5.81262220911795	2.51382052980197	-3.41792077007529	-4.43733912428912
ACTG1P9	1.66384466391329	1.20872339801804	-3.04836166060345	-2.20128213249315	-0.738530380225954	1.93950829623678	0.648697610732579	-0.0211732580806934	2.06416045958387	-1.03054142511911	-2.18237080304552	-1.38315039132669	-0.274274254278124	-2.59889239041913	-3.35268973993809	-0.352034418405291	-1.17494121216462	0.982874077552314	0.999496667544092	0.533350095755451	-0.0790620307465252	-0.0361594867617361	-0.462355044804615	-0.0898110630113988	-0.725858868279127	-1.54849136286008	2.99812274373511	-6.07278597428885	-0.106940870523764	-3.03592099179615	2.70575733260087	-2.12017758545871	0.15927199811904	-0.340006387257492	-5.49708351582571	-3.52406905725495	-3.61376662975253	-3.42534823948722	1.07539848281992	-1.77614227650541	-4.24515011143731	-2.40420927698046	0.296515016959867	1.21211701286621	-4.33487460919447	-1.56469469567437	-3.63592658970271	-3.90334759724553	-3.70037353012292
C1QBPP2	-1.64196376561079	-2.61909562659928	2.59961063764351	-2.20128213249315	-0.738530380225954	-1.34252707152707	0.00887317497690404	-1.19951049933921	-1.1945738088163	-1.56105614181789	1.43501317536802	-2.03522708790638	-3.21287370961398	-3.87900030961186	-3.64219635713308	-2.42242374629669	-2.75990371288577	-0.674238208924678	-1.14185918170145	-0.49312211560574	-3.62338254697034	-1.93427987274252	-2.22788979116759	-0.561879507326622	-2.65185828683535	-1.54849136286008	0.135272709085807	-3.26543105223125	-2.2224180879437	-3.77288658596236	0.526433633156304	-4.78314259818114	-2.77932745721682	-3.1473613093151	-5.49708351582571	-4.00949588442519	-2.87680103558632	-5.74727633437459	-0.94566313270791	-3.82676834957538	-1.92322201654995	-6.65213679042405	0.055506917456072	-1.38544552463458	-4.33487460919447	-2.35319059048066	-3.63592658970271	-6.2252756921329	-3.21494670295267
AC093789.1	-1.11144904891201	-0.693096208043061	-5.85571658266106	-0.616319631771992	-0.12185901977746	0.62430606453773	-0.372997460366741	-0.0898860081647078	3.34679942335717	-4.7309811432602	-2.83444749962521	-1.38315039132669	-1.09739649219404	-3.22692361303217	-2.28855940251838	-1.04391212304296	-0.437975617998411	-0.287215085815431	-0.100039006006822	-1.00008210432562	-0.816027624912732	-0.18425812575087	-1.74246296399735	-0.658094822585925	-1.27334666358162	-1.83799798005506	0.837886798461236	-3.75085787940149	-5.39234308938601	-2.55049416462591	1.9935596435836	-4.04617700401493	-0.904858339300675	-1.38182656295212	-3.17515542093835	-4.00949588442519	-5.19872913047369	-3.2447759938454	1.59623064612136	-1.50484025468802	-1.43779518937971	-4.33020869553668	1.11963725487579	-0.347970819215915	-5.91983710991562	-4.2276597083968	-4.12135341687295	-3.90334759724553	-6.02230162501028
ACTG1P20	3.44077666539714	3.87595990176873	-3.04836166060345	2.95522235318684	2.87027886244957	4.43883264199759	4.39799171608834	2.35346188713751	4.70197484257076	2.28024611216305	-0.687606111295939	2.71966041425709	2.86749970685004	-1.32880322705138	-1.32026826224571	2.10113820976032	2.0980772822418	4.00470044000549	4.43778951912324	1.32184599056174	2.22628317994523	2.57783206257095	1.59992923344973	1.99962402057055	2.01489830504945	2.06889261555346	4.93553820635709	-1.54922401823184	4.186972848194	-0.072446867821269	4.81834915897723	-1.61321759673883	2.87411478138711	1.58599303129873	-0.542887205438837	-1.80786202325554	0.355859721203951	-2.57735133293227	2.96122746290061	-1.14227017530331	2.3842065086423	-3.19270517178675	4.41838056234235	3.63106956214844	-2.0129465143071	1.51829466899666	-1.39888739240186	-1.09599267518793	-2.32186190686919
RPL34P31	2.17679591971906	2.21884761529174	-5.85571658266106	0.461682880229281	1.23722207352737	1.73720012094366	3.53389313524178	0.927601418564133	4.12219258095528	-1.2715495246229	-3.31987432679545	2.07628122731061	-0.153980020560412	-2.98591551352837	-4.49019326368803	0.209844469202824	0.178695742450083	0.483303068061802	2.69549048065399	-2.4406546957116	0.464080294280004	0.946138511504805	-0.462355044804615	1.51734718382395	0.754134072840487	-0.920460140247034	3.86585939068931	-4.4878234735677	1.05060040646272	-2.1879240852412	4.23987069182627	-6.36810509890229	1.30813538403352	-0.340006387257492	-2.3271585143834	-4.74646147859139	-0.950801617030101	-3.08431132165216	3.2100480095147	-2.11056131557597	0.398706078337414	-5.06717428970289	4.20832949120767	2.8219541822264	-4.33487460919447	0.416196481377926	-4.85831901103916	-3.05535069069058	-3.21494670295267
IGFBP7-AS1	2.13062573828613	2.60587073840099	-5.85571658266106	0.120645962394214	-0.94498125769338	0.48344352869788	0.465251469636647	-0.493241702395916	5.40533903337083	-1.03054142511911	-2.4718774202405	0.5149699946541	1.31068824644303	-3.87900030961186	-4.49019326368803	-1.28492022254675	0.513114781520642	-0.287215085815431	-0.981394509508203	-0.724447661712195	-0.453457545528023	-1.69327177323873	-0.642927290446435	-0.561879507326622	-0.725858868279127	-2.68599488661001	1.89747559475104	-4.4878234735677	0.67374610107176	-2.1879240852412	3.93881667898917	-4.04617700401493	-0.276827116687633	1.13062343798467	-5.49708351582571	-4.00949588442519	-1.29183853486517	-2.57735133293227	3.18119314684252	-3.82676834957538	-0.157687270186971	-4.33020869553668	0.792472511622278	2.55150230483012	-4.33487460919447	-1.16876601934323	-4.85831901103916	-6.2252756921329	-2.56287000637298
APOA1	-2.0045338449955	-0.186136219323178	-5.85571658266106	3.85037998732934	0.2125600192931	-0.714495848914029	-0.893829623668181	-2.64008309072519	1.28347348798834	2.38795992946331	-4.05683992096166	2.48833486815063	5.13732883926856	-4.3644271367821	3.3640517905321	1.08853817298069	1.84495834527309	-4.37467792706577	-3.64435952223063	-2.0780846163269	-1.5079053295504	2.91462753875959	1.51627130440282	2.06135301032225	-1.51435476308542	4.12393397911142	-3.21522453799833	-3.26543105223125	-1.30488024813567	-3.03592099179615	-0.753674286036432	-2.12017758545871	3.13555592914523	-1.38182656295212	4.57571901871849	-4.74646147859139	-0.554872940698962	-3.2447759938454	-1.33268625581716	2.13736619786761	2.05863063673979	-2.56467394917371	-1.28844748376129	-2.46344803663585	-3.59790901502826	-1.90573161350944	-3.273356510318	-4.64031319141174	-2.85237662356797
ACTBP2	5.20073577181195	4.81553260103744	-1.60778906921747	4.07794151143998	4.18430175925159	5.59357544529793	4.12757285306404	3.81700458744381	6.37419665840227	3.00372847696564	-0.687606111295939	2.39582272936109	4.74326040501439	0.000145295513752685	-1.45456935395731	3.72732337320799	3.46891497761011	3.74944338476342	3.39638682011268	3.84738740502335	4.1113270732555	3.86131707843891	2.21836643872197	3.41761483723874	2.93910295450725	2.91688952210841	4.27181154203357	-2.61335435565156	4.6286368495182	1.76109198603999	5.34886387567601	-2.28064225765196	4.39393325678875	3.62082301546183	2.27770354377546	-3.16149897787024	1.51551638719244	-0.762383226764794	4.22661728973253	-1.07953441995535	3.69148782756526	-1.22587203572195	3.78260226759822	4.36239411279964	-3.11248218785802	1.85271370806722	-1.39888739240186	-1.09599267518793	-0.812848259381328
RPL12P8	0.74270008462453	0.673686122628562	-5.85571658266106	-0.9788897111567	-0.94498125769338	1.12877864739852	1.87722916916643	1.02829541818361	-1.68000063598654	-3.14601864253905	-4.05683992096166	-0.594654496520398	-1.99048128827753	-2.98591551352837	-1.60266799294644	-4.74435184118405	-2.75990371288577	-0.126750413622185	1.14571740839514	-1.00008210432562	-0.453457545528023	-0.749855301605095	0.0940383037197706	0.506291995314958	-1.8038613802804	-1.10103238588885	2.27662855833135	-2.90286097284654	-3.80738058866486	-5.35784908668352	2.05368063602117	-3.56075017684469	-2.77932745721682	-2.00985778556516	-5.49708351582571	-3.16149897787024	-3.61376662975253	-2.68838264532102	1.56678686822888	-0.191179775784256	-2.66018761071615	-3.19270517178675	2.30573354698925	2.30326490092441	-3.59790901502826	-1.72515936786761	-3.273356510318	-2.5248359739918	-1.93483878375994
NUTM1	-3.22692626633195	-4.94102372148665	1.01464813692235	-0.9788897111567	-4.64542097583447	-4.80195869016437	-1.7169518615841	-5.44743801278279	-4.00192873087391	-3.14601864253905	1.77605009320308	-0.755119168713644	-4.79783621033514	-0.382574483492363	-1.85792504818851	-1.28492022254675	-4.34486621360693	-0.467787331457251	-5.22932202295179	-2.92608152288185	-2.40099012563389	-3.80874899065866	-4.54981788605495	-3.93111331699234	-3.38882388100156	-2.20056805943977	-2.07772101424839	-1.98532313303851	-3.80738058866486	-2.55049416462591	-3.56102920809404	-2.46121450329378	-4.36428995793797	-3.1473613093151	-3.17515542093835	-3.52406905725495	-0.554872940698962	-2.80867687903873	-5.03312597395825	-1.50484025468802	-4.24515011143731	-3.84478186836644	-3.40392470118123	-4.04841053735701	-3.11248218785802	-3.00526728706035	-1.9197195557033	-2.31838509652438	-6.02230162501028
TMEM238	7.01823025839141	6.60152454084857	-0.997735587533483	6.16066164124209	7.13962273894525	7.34874059858017	7.17669971053522	6.50930113227629	8.61439036610296	6.53052616594185	0.587016268813067	4.23155945278852	6.12771822953842	3.51454337336898	4.20538304253403	5.22862794488224	6.84062871060394	7.02780124514919	7.09682653825377	2.44547733973012	6.35913575345155	4.68443931635483	4.83172506512963	5.16076278876066	5.54486677395068	5.52832423419076	6.85382237326985	2.73134504689446	5.46486038212215	4.52020182604502	9.11867079767521	1.33925403317859	6.87947907402388	5.55792548095738	2.58506552552816	3.4807533262019	3.84839478164034	2.68038570376932	7.71569582065645	6.99830400240659	6.69369434602886	3.51151288559178	7.97527313719795	6.2962552449464	3.18082522908957	4.73137624101659	3.50945973542617	3.45244394950811	3.21848970715168
AMH	2.82473585349054	3.5468163123364	-3.53378848777369	5.57789002179375	5.73720305074044	4.95459763235972	4.956561075645	6.78887521426001	4.33346162382002	2.80040031725611	1.09966456471833	-2.03522708790638	3.38703913257315	0.589769173604772	3.06899260209971	3.88135700188041	1.84495834527309	5.80895745440745	-0.275125712564913	2.84474752315064	1.78033963908067	2.09010428588444	5.27831859813915	1.83265233651758	0.580802469954925	4.80104119342189	-5.53715263288569	-0.00669678383108026	1.37584123539091	3.57584156826872	3.12547131908918	-3.19818009745998	1.97556004494665	0.258631050360741	0.56900567463206	-0.141599420432533	2.43789549006996	0.976100195043666	2.58892584549813	2.13736619786761	1.82093907902046	-3.84478186836644	-3.40392470118123	3.24621021153462	-1.16494960775216	0.416196481377926	2.75393518134974	-2.5248359739918	0.745882699766649
FGG	-4.81188876705311	-4.94102372148665	-5.85571658266106	2.14449270434858	-4.64542097583447	-4.80195869016437	-5.41739157972519	-5.44743801278279	-4.00192873087391	0.12699985186737	-5.64180242168281	-4.84258200996398	3.31590595571405	-6.68635523166947	3.42269607254193	-1.28492022254675	-1.53751129154933	-4.37467792706577	-5.22932202295179	-5.24800961776921	-1.74891342905419	1.2927890358034	-4.54981788605495	-0.38679280076853	-3.38882388100156	2.44328813033496	-5.53715263288569	-3.26543105223125	-2.58498816732841	-3.77288658596236	-3.56102920809404	-4.78314259818114	0.921112260924276	-3.8843269034813	-5.49708351582571	-6.33142397931255	-1.29183853486517	-7.33223883509574	-2.71119787907089	-6.63412327163298	-0.785718492800013	-6.65213679042405	-4.98888720190238	-5.63337303807816	-0.965640799528748	-1.90573161350944	-6.44328151176031	-6.2252756921329	-3.70037353012292
ANO7	5.50891178182853	3.68468512157782	2.632123451162	3.20244005355786	5.25091142807547	2.7602837340567	2.0502139703578	4.41209677359986	3.1170123418496	4.12388724000003	1.75907701459937	3.39103766679572	3.91297022336421	0.159134819274909	7.19919326672168	5.29044712139322	2.57399702366766	6.10611227403005	4.10829987904072	3.53662522778831	2.47113505181395	5.28136342900562	0.735584332807294	1.99962402057055	4.30466307649777	1.62143363858224	3.8357124272269	3.9919567904614	1.50247467392193	1.14994555351518	2.50505998236374	4.96672682921571	4.63288952299965	3.5335256114046	1.81579943945864	6.77333855866942	2.77281442347709	4.04225731059577	2.04368962309258	1.00250134891066	3.30174434845033	0.831678986840209	5.12615644825933	1.75033125439589	7.32705190635872	4.0957704116558	3.03851791990544	2.3407783460382	1.5997501944461
RPL3P7	4.64138186695752	4.5884068326595	-2.68579158121874	2.75291417789373	3.25544583214628	4.9445556309741	4.74121810848928	3.40743037047745	6.24955367974631	1.7447522877062	-1.24948499890405	3.25017513095587	2.44056852898994	0.279429052992621	-0.304326718376693	1.63068759016287	2.22498939472402	3.71807921385408	3.997090169837	3.80455843303495	3.01565662650661	3.87073110884678	2.7075699566377	3.52009779483999	3.17087186110917	2.06889261555346	5.83951542897198	-0.344865519725653	2.88842768074459	0.524793962678324	5.36081172898045	0.452073863512893	2.26506666214164	2.40722754236254	0.65266360367897	-1.2870298599541	0.415980713641522	-0.461874115512337	4.22661728973253	0.0240882111188107	2.29400869967072	-0.979711448452552	5.40020632000209	4.25079748103027	-1.67190959647204	2.02658157897899	-1.48908520137344	-0.443915978608236	-1.0681053146234
PCSK1	-0.168032577278382	0.840335992038013	2.55791134636312	0.461682880229281	2.55425136900189	-2.48003059527701	0.648697610732579	7.84962153902591	-0.832003729431594	0.313412976098252	1.57736609877935	7.38593608775221	2.79462082693294	0.0818290931074605	5.05939890375372	-1.93699691912645	0.784416803338037	-2.05274983217841	4.02097639495454	-2.0780846163269	-0.960417534247906	2.09010428588444	0.205069616108514	1.47260886905867	2.3571304963919	0.201530384131576	1.94666314437857	3.87412030016755	0.584936834113904	-0.313454967325064	4.23987069182627	3.64730995348439	1.41706975558669	3.00238581018959	2.42772898778007	-1.57653647714908	1.54273785592746	5.4558677108695	3.55558866162401	0.160292594717122	0.612830883690262	6.62790897087634	10.2089821814825	0.147986675446496	4.21330510248498	2.17037136557636	2.12277252641078	-0.159186501675123	2.62515680144464
AC084083.1	-4.81188876705311	-2.13366879942904	0.587226913187673	-3.7862446332143	-4.64542097583447	-3.21699618944321	-3.83242907900404	-3.86247551206164	-4.00192873087391	-3.14601864253905	-0.0872135700051769	-0.0876945078005153	-4.79783621033514	-4.3644271367821	-1.08420090401219	-3.1593893404629	-1.53751129154933	-4.37467792706577	-5.22932202295179	-2.0780846163269	-5.20834504769149	-5.39371149137982	-4.54981788605495	-3.93111331699234	-4.97378638172271	-5.00792298149737	-3.95219013216453	-4.4878234735677	-3.80738058866486	-5.35784908668352	-3.56102920809404	-0.535215084737553	-4.36428995793797	-5.46928940420246	-3.91212101510456	-3.52406905725495	-5.19872913047369	-2.28784471573729	-5.03312597395825	-3.82676834957538	-4.24515011143731	-4.33020869553668	-1.28844748376129	-5.63337303807816	1.84171412252886	-3.49069411423059	-3.273356510318	-3.41792077007529	-6.02230162501028
UBA52P3	-0.168032577278382	0.550829374843028	-5.85571658266106	-0.0858049150732122	-1.83806605377687	0.979401023360292	1.02555191612353	-0.0211732580806934	3.03149427066354	-2.40905304837284	-0.886914919519346	-0.0876945078005153	-1.33840459169784	-3.87900030961186	-5.22715885785423	-0.656888999933712	-0.885434594969633	1.05158682763633	0.920425096552894	-0.390028622641636	-0.453457545528023	-1.00139406860106	-0.462355044804615	-1.12375839493474	-0.886323540472373	-0.759995468053788	1.73897177238855	-6.07278597428885	-1.14441557594243	-3.77288658596236	1.86523554660806	-4.04617700401493	-0.904858339300675	0.413353645159383	-5.49708351582571	-6.33142397931255	-1.73929751183639	-5.74727633437459	0.799764040206492	-4.31219517674562	-0.157687270186971	-6.65213679042405	0.89375584745946	1.91352142180947	-5.91983710991562	-1.28906025306094	-4.12135341687295	-4.64031319141174	-4.43733912428912
PLPPR3	-2.48996067216574	-0.853560880236307	-5.85571658266106	0.85761155656042	-4.64542097583447	-1.63203368872206	0.991999356412508	-5.44743801278279	1.92880860668898	-1.03054142511911	-1.1182404656258	-4.84258200996398	1.31068824644303	-2.98591551352837	-5.22715885785423	-1.28492022254675	-1.53751129154933	-0.915246308428473	-5.22932202295179	-5.24800961776921	-2.03842004624918	-0.638823989216351	-1.09038626741766	-0.158523813095413	-3.38882388100156	0.277479237364875	-3.95219013216453	-0.787383755426604	-3.80738058866486	-2.1879240852412	-3.56102920809404	-4.04617700401493	0.993262046680111	-2.29936440276015	-2.68972859376811	-4.74646147859139	-2.39137420841608	-3.87280721645844	-0.0789296635713745	-4.31219517674562	-0.544710393296218	-6.65213679042405	-4.98888720190238	-1.72648244246964	-3.11248218785802	-3.00526728706035	-4.12135341687295	-4.64031319141174	-3.70037353012292
AC012498.2	-1.64196376561079	-1.03413312587813	-5.85571658266106	-0.9788897111567	-0.397493462390887	-0.409641267385608	0.00887317497690404	-0.493241702395916	1.55266012080373	-1.56105614181789	-5.64180242168281	-0.935691414355465	-1.33840459169784	-3.51643023022715	-6.81212135857539	-4.74435184118405	-2.75990371288577	-4.37467792706577	0.653321026410053	-1.34111902216069	-1.74891342905419	-2.22378648993751	-4.54981788605495	-0.992513861656484	-2.65185828683535	-2.68599488661001	1.12105884986611	-6.07278597428885	-1.48545249377749	-3.03592099179615	0.526433633156304	-6.36810509890229	-1.55693503588037	-0.18388718534021	-5.49708351582571	-6.33142397931255	-2.87680103558632	-5.74727633437459	-1.86320097251594	-6.63412327163298	-2.66018761071615	-6.65213679042405	0.565701649775256	1.52649829870023	-5.91983710991562	-2.64269720767564	-6.44328151176031	-6.2252756921329	-6.02230162501028
GJC2	7.87701716355961	5.00295619285709	-0.570314363798807	1.76834421846333	3.27939152777131	1.08068435919747	7.23029168816101	-0.0211732580806934	1.67049661109759	1.24629878023971	-2.18237080304552	0.772127834151225	5.27228473414169	-0.210621800703068	4.53161955989681	0.300042278174402	1.92192032708797	1.7338465297124	0.552037690572871	0.634633431592633	3.98887164541856	2.74071482884111	4.52432357669755	6.1985990095945	0.383765622895371	1.76026134327955	0.485215180142766	0.194000566406049	2.07526246069698	0.370071367879682	4.10430670909114	1.11571067836196	2.26506666214164	2.33161049571785	3.96029736324682	0.868248365523814	-0.950801617030101	0.673385714098137	3.0596311669616	-1.2765712670149	1.73212981206261	-0.385350249729146	2.30573354698925	2.7460053289931	3.36787526963383	1.82400241142569	-0.0338905756226118	0.76340899463927	2.67466590122401
WDR45P1	-3.22692626633195	-1.24058400334555	-5.85571658266106	-1.46431653832694	-1.47549597439216	-0.895068094555849	-0.372997460366741	-1.19951049933921	2.84356132007047	-1.9236262212026	-2.18237080304552	-0.755119168713644	-3.21287370961398	-5.10139273094831	-4.49019326368803	-1.57442683974174	-0.885434594969633	-0.287215085815431	-1.5288823048107	-1.54756989962812	-2.03842004624918	-1.4868208957713	-1.37989288461264	-1.8156360995724	-0.886323540472373	-0.920460140247034	-0.179600628267605	-3.75085787940149	-1.00002566660725	-2.55049416462591	-3.56102920809404	-3.56075017684469	-1.19436495649566	-2.66193448214485	-2.03765189718841	-4.00949588442519	-2.39137420841608	-3.87280721645844	0.521462877719388	-3.46419827019067	-1.43779518937971	-3.48221178898173	-0.345031012127657	0.147986675446496	-4.33487460919447	-4.2276597083968	-3.273356510318	-3.41792077007529	-6.02230162501028
GAPDHP70	1.45489777364179	1.39882628139798	-1.60778906921747	1.07173636191327	0.483862041110494	2.11690454711023	1.7424797570532	0.995505483065937	2.22688995962197	-0.338663720481441	-0.997946231908089	0.286701006980983	-0.153980020560412	-3.51643023022715	-3.64219635713308	0.870358002931156	-0.885434594969633	1.29774741490573	0.879202433826381	1.12702981357772	-0.564488857916767	0.220998352735388	-0.157500463276194	0.0986340264017116	-0.218898879559244	-0.0537266711104982	2.81599419261239	-4.4878234735677	-0.534362094258441	-1.10992157323993	1.79652279652405	-3.56075017684469	-0.66385023979688	-0.825433214427734	-3.17515542093835	-4.74646147859139	-0.554872940698962	-3.63179911695465	0.944153949541667	-2.93368355349189	0.799244007921143	-3.48221178898173	1.55027160920565	1.92886938614291	-5.91983710991562	-1.28906025306094	-4.12135341687295	-2.5248359739918	-2.11541102940176
KRT7-AS	-3.22692626633195	-1.77109872004433	2.19413196678951	-1.46431653832694	-1.18598935719718	-3.21699618944321	2.23366011145373	-0.589457017655219	-1.1945738088163	-0.643518302009862	1.20368762926156	-2.03522708790638	-3.21287370961398	-3.87900030961186	-0.881384021012503	0.681912913518046	-4.34486621360693	-0.467787331457251	-5.22932202295179	-5.24800961776921	-3.62338254697034	-1.69327177323873	-1.74246296399735	-1.42861297646316	-1.51435476308542	-5.00792298149737	-3.21522453799833	-2.61335435565156	-1.14441557594243	-3.77288658596236	-3.56102920809404	0.750835973821213	-2.04236186305061	-5.46928940420246	-0.139531511207629	-0.839570882982876	-2.39137420841608	-3.87280721645844	-5.03312597395825	-2.24180584885422	-4.24515011143731	-3.84478186836644	-1.08199660629386	-1.38544552463458	-0.790554092970657	-2.64269720767564	-3.63592658970271	-2.5248359739918	3.41440991712694
[truncated: 407 more columns]

## Sheet: Figure 2C-F
Figure 2B
pathway	NES	padj	Condition	PARAMETER
REACTOME_APC_C_MEDIATED_DEGRADATION_OF_CELL_CYCLE_PROTEINS	2.34110746338283	7.90515441498236e-08	High	MICU2
GOBP_REGULATION_OF_CELL_CYCLE_CHECKPOINT	1.91746813777737	0.0163395354121526	High	MICU2
GOBP_METAPHASE_ANAPHASE_TRANSITION_OF_CELL_CYCLE	1.71621280701636	0.00483508416163252	High	MICU2
REACTOME_DISEASES_OF_MITOTIC_CELL_CYCLE	1.68920503132127	0.0457108145351159	High	MICU2
REACTOME_TP53_REGULATES_TRANSCRIPTION_OF_ADDITIONAL_CELL_CYCLE_GENES_WHOSE_EXACT_ROLE_IN_THE_P53_PATHWAY_REMAIN_UNCERTAIN	1.66033400176611	0.115550355170781	High	MICU2
REACTOME_TP53_REGULATES_TRANSCRIPTION_OF_CELL_CYCLE_GENES	1.5942070504433	0.0390288647794535	High	MICU2
GOBP_NEGATIVE_REGULATION_OF_METAPHASE_ANAPHASE_TRANSITION_OF_CELL_CYCLE	1.51863262594865	0.0649794564779691	High	MICU2
REACTOME_TP53_REGULATES_TRANSCRIPTION_OF_GENES_INVOLVED_IN_G2_CELL_CYCLE_ARREST	1.46642365252281	0.222497937305738	High	MICU2
GOBP_POSITIVE_REGULATION_OF_METAPHASE_ANAPHASE_TRANSITION_OF_CELL_CYCLE	1.427426472848	0.267639732123419	High	MICU2
GOBP_POSITIVE_REGULATION_OF_MITOTIC_CELL_CYCLE_PHASE_TRANSITION	1.30473525297037	0.10682095952871	High	MICU2
REACTOME_TP53_REGULATES_TRANSCRIPTION_OF_GENES_INVOLVED_IN_G2_CELL_CYCLE_ARREST	-0.61073418056951	1	Low	MICU2
REACTOME_TP53_REGULATES_TRANSCRIPTION_OF_CELL_CYCLE_GENES	-1.02839911348448	0.913199907617247	Low	MICU2
GOBP_POSITIVE_REGULATION_OF_METAPHASE_ANAPHASE_TRANSITION_OF_CELL_CYCLE	-1.11650992749717	0.846170962733705	Low	MICU2
REACTOME_APC_C_MEDIATED_DEGRADATION_OF_CELL_CYCLE_PROTEINS	-1.19313243269209	0.567491867011793	Low	MICU2
REACTOME_TP53_REGULATES_TRANSCRIPTION_OF_ADDITIONAL_CELL_CYCLE_GENES_WHOSE_EXACT_ROLE_IN_THE_P53_PATHWAY_REMAIN_UNCERTAIN	-1.24513656051933	0.617639162341149	Low	MICU2
REACTOME_DISEASES_OF_MITOTIC_CELL_CYCLE	-1.28079438918693	0.341927785662534	Low	MICU2
GOBP_NEGATIVE_REGULATION_OF_METAPHASE_ANAPHASE_TRANSITION_OF_CELL_CYCLE	-1.31555114981211	0.555992955706423	Low	MICU2
GOBP_POSITIVE_REGULATION_OF_MITOTIC_CELL_CYCLE_PHASE_TRANSITION	-1.33295044839319	0.389557082856052	Low	MICU2
GOBP_REGULATION_OF_CELL_CYCLE_CHECKPOINT	-1.50782723682063	0.374750915986373	Low	MICU2
GOBP_METAPHASE_ANAPHASE_TRANSITION_OF_CELL_CYCLE	-1.63230251102055	0.141917306325029	Low	MICU2
REACTOME_TP53_REGULATES_TRANSCRIPTION_OF_ADDITIONAL_CELL_CYCLE_GENES_WHOSE_EXACT_ROLE_IN_THE_P53_PATHWAY_REMAIN_UNCERTAIN	0.653824775841823	1		MICU2
GOBP_POSITIVE_REGULATION_OF_MITOTIC_CELL_CYCLE_PHASE_TRANSITION	-0.409925220978245	1		MICU2
GOBP_METAPHASE_ANAPHASE_TRANSITION_OF_CELL_CYCLE	-0.423962880201989	1		MICU2
REACTOME_TP53_REGULATES_TRANSCRIPTION_OF_CELL_CYCLE_GENES	-0.439899839268675	1		MICU2
GOBP_NEGATIVE_REGULATION_OF_METAPHASE_ANAPHASE_TRANSITION_OF_CELL_CYCLE	-0.480929025719734	1		MICU2
GOBP_REGULATION_OF_CELL_CYCLE_CHECKPOINT	-0.498952929464147	1		MICU2
REACTOME_DISEASES_OF_MITOTIC_CELL_CYCLE	-0.574758368543202	1		MICU2
GOBP_POSITIVE_REGULATION_OF_METAPHASE_ANAPHASE_TRANSITION_OF_CELL_CYCLE	-0.83627378097412	1		MICU2
REACTOME_TP53_REGULATES_TRANSCRIPTION_OF_GENES_INVOLVED_IN_G2_CELL_CYCLE_ARREST	-0.890486827494003	1		MICU2
REACTOME_APC_C_MEDIATED_DEGRADATION_OF_CELL_CYCLE_PROTEINS	-0.946375281238135	1		MICU2
Figure 2C
CONTROL KO						MICU2 #A KO						MICU2 #B KO
Sub G1	G0	G1	S	G2	M	Sub G1	G0	G1	S	G2	M	Sub G1	G0	G1	S	G2	M
1.73	3.17	46.5	18.6	24.4	3.54	1.99	3.91	49.6	17.1	22.9	3.34	2.05	6.18	48.9	14.4	25.4	2.35
1.37	9.48	37.7	22.6	22.6	2.21	1.31	5.78	44.9	22.1	20.4	2.66	0.52	5.33	52.7	13.5	22.5	1.47
1.07	6.65	46.1	15.5	26	2.48	4.98	7.81	51.8	11.5	17.1	3.25	2.62	8.49	53.8	12.7	18.3	2.18
8.02	25.4	32.2	6.61	17.8	3.44	4.13	22.1	49.6	8.16	12.7	1.44	1.9	14.1	55.4	7.89	13	6.05
0.22	11.8	38.8	11.3	32.5	3.68	0.67	10.7	39	10.8	33.7	2.4	0.98	4.03	47.9	10.1	32.7	2.17
3.6	2.32	47.7	19.1	19.2	2.73	2.68	4.36	53.9	20.2	14.6	2.13	8.32	1.57	53.6	17	14.5	2.04
Figure 2D
CONTROL KO				MICU2 #A KO				MICU2 #B KO
0	24 h	48 h	72 h	0	24 h	48 h	72 h	0	24 h	48 h	72 h
1	2.1463		6.2789	1	1.75247	1.87842	3.75047	1	1.73641	2.28849	4.55931
1	2.23998	4.98596	6.67285	1	1.89184	3.76187	5.16346	1	1.84384	4.02086	6.06471
1	3.12446	4.67767	5.53934	1	1.29386	2.5874	2.80096	1	0.766951	3.48718	5.36909
1	3.25856	9.27942	13.8141	1	1.91615			1	1.63712	4.71616	7.57028
1	1.52212	5.60686	6.18297	1	1.98866	2.98987	6.83383	1	1.15205	4.42888
1	2.69944	3.39541	8.63279	1	1.83666			1	2.55921
1	1.401	6.23628	13.498	1	1.61906			1	0.987298
1	3.68821			1	3.07577			1	2.44279
1	2.08173	6.17621	10.564
1	3.41305
Figure 2E
CONTROL KO						MICU2 #A KO						MICU2 #B KO
day 7	day 12	day 20	day 26	day 32	day 39	day 7	day 12	day 20	day 26	day 32	day 39	day 7	day 12	day 20	day 26	day 32	day 39
24400000	40700000	180000000	123000000	122000000	658000000	881000	1640000	8240000	6340000	18600000	22700000	53300	40000	61500	171000	238000	314000
256000	2620000	44200000	50900000	66600000	52300000	35800	194000	3300000	6840000	10500000	15200000	44700	186000	1230000	2330000	3480000	761000
11200000	28000000	101000000	222000000	284000000	571000000	1900000	2600000	8920000	6390000	11700000	18800000	68600	36000	43300	95600	89700	270000
32900	448000	13900000	41200000	1980000	35200000	44500	370000	2230000	2600000	1330000	2630000	41900	37500	44700	56800	719000	1640000
3990000	12500000	34600000	40300000	43600000	90400000	2870000	14800000	18500000	19300000	40300000		272000	161000	32600	1120000	2310000	3760000
11200000	44800000	35200000	113000000	295000000	1000000000	6880000	8900000	17000000	19900000	43800000	89100000	101000	2310000	3120000	2430000	4320000	19000000
172000	1610000	5590000	10300000	64800000	391000000	1750000	3410000	3110000	7450000	8720000	13400000	114000	56500	129000	2120000	21300000	59700000
546000	20600000	5830000	77800000	181000000	665000000	969000	5390000	7230000	14700000	31700000		1170000	39500000	72900000	215000000	207000000	328000000
1490000	14100000	17700000	78200000	135000000	521000000	1550000	10300000	14900000	99100000	143000000		4640000	22500000	27000000	126000000	98300000	178000000
374000	2250000	2860000	8710000	14600000	61200000	35100	34400	29200	28300	29600	39500
Figure 2F
CONTROL KO			MICU2 #A KO			MICU2 #B KO
Weak	Moderate	Strong	Weak	Moderate	Strong	Weak	Moderate	Strong
4.39841	2.45809	3.27882	3.08221	1.82824	2.79866	1.70275	1.03015	2.5798
3.81183	2.27564	3.95215	2.41926	1.53693	3.01741	2.09603	1.35648	3.43143
1.61972	1.08641	2.12624	2.37052	1.4504	2.54815	3.72752	3.21923	4.43476
3.79983	2.39302	4.37619	2.67717	1.72413	3.77056	4.73644	2.87894	5.24694
3.32348	1.91589	2.59132	4.18194	2.35914	2.89702	4.50785	2.84665	5.10973
4.95088	2.99608	4.74393	2.9805	1.81612	2.67931	4.62031	1.77054	1.35676
3.89693	2.30048	3.68833	2.76069	1.7287	2.92676
5.04928	2.61946	3.11819	3.66048	2.00491	2.0568
5.77212	3.24654	4.64764	3.09323	1.75817	2.19746
4.19964	2.29614	2.92182
3.78409	2.22415	3.08871

## Sheet: Figure 3A-G
Figure 3A				Figure 3B
CONTROL KO	MICU2 #A KO	MICU2 #B KO		CONTROL KO	MICU2 #A KO	MICU2 #B KO
310.295	334.084	278.037		1.40038	1.37925	1.343
222.232	280.307	259.153		1.32286	1.39516	1.31102
285.007	293.373	212.223		1.72145	1.38579	1.36887
206.53	251.84	265.37		1.39944	1.4121	1.40292
239.078	256.13	278.037
222.232	280.307	219.13
209.838	246.726
Figure 3C																Figure 3D
CONTROL KO					MICU2 #A KO					MICU2 #B KO						CONTROL KO				MICU2 #A KO				MICU2 #B KO
< 1µm3	< 5µm3	< 10µm3	< 20µm3	> 20µm3	< 1µm3	< 5µm3	< 10µm3	< 20µm3	> 20µm3	< 1µm3	< 5µm3	< 10µm3	< 20µm3	> 20µm3		OPA1	MFN2	DRP1	P-DRP1/DRP1	OPA1	MFN2	DRP1	P-DRP1/DRP1	OPA1	MFN2	DRP1	P-DRP1/DRP1
30.82	25.52	29.11	14.54	0	71.32	28.68	0	0	0	76.25	16.59	7.15	0	0		1	1	1	1	1.42676	2.23843	1.11761	1.36157	1.12442	2.23083	1.15488	1.42437
46.56	39.88	13.56	0	0	61.13	38.87	0	0	0	61.02	33.42	5.56	0	0		1	1	1	1	1.03786	0.949109	1.35259	1.04062	0.785634	1.05354	1.3014	1.32573
38.31	37.71	13.53	0	10.45	44	30.54	25.46	0	0	34.21	45.66	20.13	0	0		1	1	1	1	1.35882	1.07967	0.3075	1.62291	1.52017	1.62908	0.3562	1.06
54.34	23.17	22.49	0	0	66.35	33.65	0	0	0	35.14	32.8	4.92	9.03	18.11		1	1	1	1	0.907301	0.603093	1.01321	1.22534	0.925851	0.395207	0.693865
36.24	27.81	6.69	29.26	0	49.78	27.25	22.97	0	0	49.27	39.19	11.54	0	0		1	1	1	1	1.0741	0.216396	1.17187	1.5	1.06376		0.917061	1.07
35.49	47.31	4.37	12.83	0	29.88	28.03	4.8	3.41	33.88	60.58	31.22	0	8.2	0				1				0.917061
26.41	34.71	12.77	3.1	23.01	59.39	20.56	11.56	8.49	0	59.91	18.32	21.78	0	0				1				0.755014				0.347066
14.47	15.91	2.37	3.04	64.21	27.68	23.04	13.57	0	35.71	45.27	34.35	12.75	7.63	0				1				1.2295				0.818239
22.43	26.97	11.85	13.75	25	26.99	34.47	26.74	11.79	0	39.39	23.65	16.58	20.37	0				1				0.5061				0.5875
59.07	40.93	0	0	0	70.34	29.66	0	0	0	34.49	39.14	21.22	5.15	0
27.05	21.17	5.31	0	46.46						26.77	17.85	5.25	28.34	21.79
38.97	26.52	8.65	25.86	0						32.52	28.53	11.77	11.64	15.53
58.51	36.12	5.37	0	0						23.73	38.01	4.44	11.61	22.21
24.35	33.99	29.6	0	12.06						28.06	10.17	4.96	25.3	31.51
24.48	16.99	14.11	6.33	38.09
Figure 3F (left)								Figure 3F (right)				Figure 3G (left)					Figure 3G (right)
	CONTROL KO		MICU2 #A KO		MICU2 #B KO			CONTROL KO	MICU2 #A KO	MICU2 #B KO		Time (sec)	CONTROL KO	MICU2 #A KO	MICU2 #B KO		CONTROL KO	MICU2 #A KO	MICU2 #B KO
Time (sec)	Mean	SEM	Mean	SEM	Mean	SEM		1.79765	1.01448	2.02705		0.746	1.26073	1.31198	1.45034		634.5	735.7	756.8
0	1	0	1	0	1	0		5.3653	1.02052	1.37451		5.0772	1.23632	1.29758	1.42967		623.8	766.2	833.9
4	1.03782	0.0397869	1.00946	0.00171577	1.00418	0.00135465		3.03783	1.71228	1.1795		9.4996	1.21673	1.28599	1.41634		591.5	733.1	791.8
8	1.03462	0.0408744	1.00858	0.00193615	0.997522	0.0021307		4.19506	1	1		13.8612	1.20011	1.27562	1.40288		613.8	682.1	787.3
12	1.02161	0.0396251	1.00961	0.00311156	0.994546	0.00273389		1.2227	1.05148	1		18.2532	1.18638	1.26789	1.39335		685.6	745.4	838.3
16	1.01716	0.0400752	1.00838	0.0034172	0.98914	0.00347854		6.71783	1.18714	1.19002		22.6044	1.17508	1.25814	1.38492		667	796.8	853.8
20	1.01455	0.0390448	1.01289	0.00461916	0.984446	0.00390128		1.87118	1.82229	2.8467		26.9448	1.16669	1.24855	1.37712		639.7	776.2	736
24	1.00483	0.0385665	1.01083	0.00542627	0.976689	0.0042776		1.16078	1.00771	1.13699		31.298	1.16021	1.24042	1.37041		633.1	809.3	805.8
28	0.997761	0.0364742	1.00869	0.0059848	0.968551	0.00478133		1	1	1.42367		35.6292	1.15461	1.23299	1.36104		689.6	793.3	873.5
32	0.988999	0.0344876	1.0098	0.00668095	0.965469	0.00551101		3.19523	1	1.29233		40.01	1.148	1.22664	1.3565		682.5	824.3	888.2
36	0.98339	0.032806	1.01287	0.0073853	0.961827	0.00616831		1.78425	1	1		44.3728	1.14318	1.21986	1.35051		667.6	813.6	860.3
40	0.89122	0.0361221	1.01164	0.00823587	0.955516	0.00669882		2.28857	1.02795	2.81714		48.7232	1.139	1.21493	1.3496		642.7	871.1	747.8
44	0.881382	0.0353278	1.00681	0.00905788	0.948027	0.00736134		3.49238	1.51367	3.12813		53.0848	1.13679	1.20836	1.34672		727	724.7	753.1
48	0.95364	0.0273682	1.00273	0.0122251	0.936759	0.00814792		2.73615	1	2.82741		57.4468	1.13462	1.20393	1.34645		714.5	507.7	840.5
52	0.946301	0.0262979	1.08811	0.0368023	0.920626	0.00922294		1.69503	2.02613	3.55636		61.8388	1.13346	1.19967	1.34621		667.6	583.5	799.3
56	1.24763	0.0592197	0.985744	0.0166102	0.958125	0.0191118		4.09102	1	2.73729		66.212	1.13195	1.19663	1.34798		651.8	740.3	686
60	2.02362	0.117937	1.03894	0.0270854	1.01518	0.032176		1.01395	1.01826	2.62454		70.5724	1.13101	1.19333	1.35011		687.6	697	703.8
64	2.24908	0.120633	1.11458	0.0423051	1.06983	0.0379403		4.63535	1.03888	1.87005		74.9352	1.12991	1.19148	1.35371		671.6	758.9	758.5
68	2.44053	0.128917	1.19455	0.0514336	1.17656	0.0428756		5.31081	3.93607	2.82721		79.2768	1.12929	1.19031	1.35709		686.1	674.5	704.2
72	2.49898	0.126996	1.30516	0.0597537	1.30443	0.0477217		5.3722	1	1.81665		83.6184	1.12876	1.18951	1.36332		658.8	485.9	797.9
76	2.49242	0.122357	1.40562	0.0658265	1.42283	0.0596708		4.92675	1.15177	5.39611		87.97	1.12819	1.18854	1.36728		676	638	777.7
80	2.46891	0.116114	1.50635	0.0725251	1.47985	0.0616266		6.43027	1.58752	3.56025		92.3116	1.08559	1.18633	1.37096		684.1	619.3	656.4
84	2.4031	0.112122	1.57848	0.0792707	1.53697	0.0636057		1.31295	1.00252	1.07351		96.6836	1.09127	1.19179	1.38958		675.8	613.8	790.7
88	2.33189	0.106235	1.62315	0.0787139	1.60526	0.0687857		1.49699	1	3.63051		101.046	1.09945	1.20388	1.41432		588.3	769.5	767.3
92	2.2198	0.0985176	1.65846	0.0755037	1.6415	0.0772279		6.14298	1.03983	1.32934		105.456	1.16298	1.23209	1.45859		669.4	789.2	757.7
96	2.11115	0.0937045	1.66618	0.0722808	1.65275	0.0802417		3.81619	1	3.54736		109.818	1.18984	1.26529	1.50606		677.5	773.1	733
100	2.01181	0.0901113	1.67985	0.0712834	1.6377	0.0830187		5.01048	1.05522	6.51595		114.212	1.22888	1.31089	1.57298		673.5	778.9	770.9
104	1.91298	0.0865568	1.63806	0.0661483	1.6077	0.0834367		8.01703	1.34627	5.10923		118.573	1.27344	1.36483	1.64656		692.4	601.3	800.1
108	1.83111	0.0846177	1.61277	0.0651544	1.56963	0.082599		6.00301	1	4.44058		122.914	1.31888	1.42151	1.71994		647.7	686.2	687.4
112	1.74109	0.0825575	1.56698	0.0617644	1.53132	0.0825429		5.99612	1.06625	1.86348		127.285	1.36387	1.47694	1.78677		487.3	666.2	925
116	1.66791	0.0799272	1.52697	0.0599319	1.49055	0.0816567		2.25184	1.76536	3.17643		131.668	1.40462	1.5333	1.84854		643.5	615.5	888.7
120	1.60273	0.0796142	1.4843	0.0582671	1.45408	0.0816528		3.58677	1.01229	1.62997		136.05	1.44014	1.58649	1.90131		662.5	800.4	881
124	1.54731	0.080568	1.44685	0.0568531	1.40805	0.0808124		3.98576	1	1.37707		140.392	1.47169	1.63922	1.94778		475.8	813.3	754.5
128	1.50677	0.0810716	1.40533	0.0550463	1.36874	0.0796921		4.97344	1	3.14058		144.802	1.49876	1.68623	1.98178		468.8	793.5	921.4
132	1.462	0.0818534	1.37176	0.0535265	1.32505	0.0782064		4.20294	1	1.82526		149.194	1.52256	1.72919	2.00696		476.1	774.9	893.7
136	1.4211	0.0814742	1.3441	0.0530112	1.27283	0.0757624		4.65167	1	4.68728		153.576	1.54133	1.76754	2.02445		615.5	832.5	946.3
140	1.37742	0.0795077	1.3163	0.0514291	1.23259	0.0742899		6.5671	2.71596	3.71423		157.968	1.55717	1.80341	2.0394		628.4	757.3	904.3
144	1.32849	0.0768621	1.29287	0.0505133	1.19618	0.0728568		5.05299	1.08004	3.37785		162.33	1.5708	1.83544	2.05287		618.3	874.3	938.8
148	1.28775	0.0743686	1.27095	0.0496256	1.16056	0.070848		3.07962	2.10217	2.70789		166.653	1.58035	1.86234	2.062		603.8	880.8	917.6
152	1.26464	0.073459	1.2486	0.0483465	1.12805	0.0690226		4.09208	2.90122	2.16991		171.014	1.58906	1.88359	2.07104		625.5	744.8	829.9
156	1.23476	0.0726537	1.2287	0.0478589	1.09701	0.0680019		5.36989	2.24903	3.20873		175.406	1.59375	1.90053	2.07286		627.3	649.6	874.9
160	1.20926	0.0700871	1.20582	0.046057	1.06812	0.0664913		1.56482	2.04814	2.32281		179.767	1.59948	1.91763	2.0786		642.9	847.4	951.8
164	1.17922	0.069622	1.1851	0.0453316	1.03871	0.0640335		4.21926	3.80311	1.46565		184.137	1.60208	1.93247	2.07324		614.2	727.6	940.4
168	1.15209	0.0681869	1.16176	0.043782	1.01376	0.0628907		4.92955	1	1.62248		188.52	1.60407	1.94376	2.07241		648.5		924.6
172	1.13363	0.0671425	1.14518	0.0430116	0.99071	0.0616077		3.71902	1.60418	1.37178		192.874	1.60337	1.95158	2.06707		663		780.9
176	1.10846	0.0660572	1.12314	0.0410909	0.971021	0.0605886		2.40588	1.1774	1.60169		197.276	1.60179	1.95593	2.06446		662.1
180	1.08121	0.0639136	1.10211	0.0399675	0.943757	0.0584863		1.38417	3.60309	2.3855		201.617	1.59819	1.95931	2.06286		654.9
184	1.06623	0.0625786	1.08614	0.0389839	0.921605	0.0566425		2.26789	1.93207	4.32965		205.948	1.59395	1.95977	2.05653		663.1
188	1.03821	0.0600703	1.06556	0.0378419	0.903581	0.0553294		1	1.74646	1.9433		210.331	1.58836	1.95968	2.0528		654.4
192	1.02345	0.0597582	1.04644	0.0363543	0.883707	0.0534833		2.04064	1.98339	1.1482		214.701	1.58374	1.95783	2.0408		651
196	1.00441	0.0578454	1.03062	0.0350931	0.865163	0.0525789		2.31515	1.93102	2.04597		219.044	1.57831	1.95535	2.03261		613.4
200	0.983147	0.0551564	1.01725	0.0347086	0.848302	0.0505333		1	2.74008	3.37441		223.404	1.57004	1.94926	2.02348		649.6
204	0.967818	0.0539518	1.00275	0.0334913	0.834293	0.0494194		1.14486	3.15345	2.20141		227.758	1.56095	1.94075	2.01538		654.1
208	0.954284	0.0532079	0.987694	0.0330575	0.81665	0.0471797		3.71575	1.1765	3.25519		232.088	1.55125	1.93115	2.00756		623.2
212	0.945457	0.0525416	0.977685	0.0324435	0.802889	0.0449334		1.3008	2.05537	3.5837		236.44	1.54371	1.92048	1.99582		631.8
216	0.925388	0.0508461	0.961255	0.0315755	0.791145	0.0435567		1.74202	1.49075	1.24791		240.821	1.53445	1.91008	1.98738		572.6
220	0.924802	0.0505839	0.949112	0.0309816	0.779501	0.0414077		7.08173	1.12	1.00084		245.203	1.52435	1.89748	1.97496		624
224	0.909883	0.0494091	0.94047	0.0306338	0.769462	0.039603		5.73661	4.08462	1.43253		249.555	1.51412	1.88494	1.96628		630.8
228	0.896627	0.0474208	0.930287	0.0304314	0.756008	0.0374062		4.95843	2.56558	1.88475		253.928	1.50299	1.87143	1.95568		615.3
232	0.888622	0.0473775	0.919103	0.0299393	0.743107	0.0353421		6.33297	3.25577	1.57284		258.31	1.49401	1.85791	1.94657		609.3
236	0.88356	0.0466245	0.916624	0.030573	0.737256	0.0339751		4.90246	2.37219	1.80289		262.662	1.48307	1.84582	1.93421		591.9
240	0.873473	0.0450332	0.90403	0.029996	0.727575	0.0319182		4.10412	2.36462	1.66282		267.024	1.47274	1.83046	1.92033		585.2
244	0.863681	0.0452298	0.897332	0.0298214	0.717604	0.030757		4.21296	1.82478	2.67589		271.365	1.46135	1.81339	1.90902		620.4
248	0.86189	0.0439094	0.89137	0.0302624	0.707503	0.0293383		3.14679	2.90911	2.31957		275.737	1.45137	1.79612	1.90039		542.6
252	0.851718	0.0423885	0.882594	0.0296532	0.700771	0.02849		1.00341	2.12682	2.68826		280.068	1.44155	1.7808	1.88998		516.9
256	0.846631	0.0418788	0.884804	0.0299568	0.696305	0.0277831		5.22366	4.59428	1.21354		284.459	1.43043	1.76605	1.87974		557.9
260	0.838071	0.0408971	0.876386	0.0292578	0.686452	0.0266322		4.07933	4.79603	1.06555		288.802	1.41799	1.74996	1.86797		575.7
264	0.83042	0.0402509	0.868699	0.0288004	0.685849	0.0262724		1	3.8917	2.48903		293.133	1.40529	1.73317	1.85519		601.5
268	0.826877	0.0393085	0.864547	0.0287433	0.674801	0.0250328		6.07315	1.93854	2.06975		297.475	1.39415	1.71733	1.8421		598
272	0.820214	0.038377	0.857844	0.0285688	0.670732	0.0245554		4.85229	1.24388	1.46176		301.845	1.38364	1.6996	1.82957		643.6
276	0.81427	0.0381778	0.84933	0.0278075	0.665621	0.0240975		3.07238	1.16958	1.777		306.227	1.37433	1.68365	1.81773		594.8
280	0.809493	0.0374249	0.838892	0.0272369	0.661004	0.0237696		5.90989	1.43451	1.30058		310.621	1.36266	1.66773	1.80359		676.5
284	0.804481	0.0365945	0.830799	0.0267858	0.656819	0.0234181		2.57018	1.82257	1.45522		315.003	1.3517	1.65145	1.7896		668.4
288	0.799175	0.0363896	0.823035	0.0264363	0.653385	0.0231993		4.23822	1.49948	2.69839		319.374	1.33999	1.63754	1.77787		671.2
292	0.793472	0.0353203	0.814414	0.025941	0.649686	0.0229616		3.57664	2.90102	1.16887		323.756	1.33102	1.62218	1.76311		662.2
296	0.792792	0.0350783	0.805244	0.0253659	0.646038	0.0226123		1.44909	1.55478	1.12095		328.09	1.32137	1.60843	1.75027		546.4
300	0.789412	0.0344854	0.795665	0.024689	0.641819	0.0222019		8.15174	1.7363	2.88078		332.45	1.31214	1.59212	1.73606		551.6
304	0.786537	0.0339836	0.790224	0.0246079	0.637196	0.0220591		5.80912	2.73056	2.70408		336.85	1.30147	1.57583	1.72257		592.5
308	0.782481	0.0337392	0.78031	0.0241349	0.633271	0.0217506		3.25326	3.51311	1.02021		341.183	1.29181	1.55933	1.70828		639.9
312	0.784979	0.0330987	0.771916	0.0236592	0.629714	0.021399		4.43537	2.35312	1		345.524	1.28171	1.54572	1.69567		611
316	0.776066	0.0327638	0.765268	0.0233529	0.627079	0.0215332		1.19962	3.41295	1.26816		349.886	1.27283	1.5322	1.68524		627.1
320	0.77303	0.0322263	0.756854	0.023067	0.624997	0.0213014		1.07744	2.59556	1.06314		354.248	1.2635	1.51997	1.67173		642.9
324	0.769419	0.0316929	0.749898	0.0226917	0.62049	0.0211043		5.17705	2.2111	1.12548		358.62	1.25495	1.50533	1.65917		615.6
328	0.761268	0.0312287	0.743249	0.0223925	0.616754	0.0209197		2.89944	4.14725	1.00568		363	1.24629	1.49213	1.645		631.8
332	0.762302	0.0309426	0.736087	0.0221745	0.614437	0.0209031		1.00187	4.65473	2.43867		367.352	1.23776	1.47849	1.63281		655.6
336	0.756634	0.0305171	0.728771	0.021817	0.613342	0.0208271		2.99765	2.65474	1		371.755	1.22933	1.46665	1.6176		636.8
340	0.753893	0.0303223	0.723788	0.021667	0.610036	0.0207416		4.39601	3.57652	2.41219		376.108	1.22196	1.45509	1.60644		664.9
344	0.754934	0.0300435	0.716417	0.0212807	0.610328	0.0208753		6.37661	2.51407	1		380.468	1.21573	1.44215	1.59614		609.3
348	0.75442	0.0300173	0.717078	0.0213056	0.606137	0.0204966		1	3.23915	1.00436		384.811	1.20876	1.43094	1.58651		539.7
352	0.754792	0.0300312	0.71305	0.0213561	0.603882	0.0204949		3.58201	1.91753	1.01567		389.196	1.2006	1.41848	1.57485		506.6
356	0.751169	0.0295993	0.702291	0.0208464	0.60271	0.0205284		3.59793	2.08788	1		393.534	1.19206	1.40859	1.5597		531.1
360	0.748003	0.0295092	0.700384	0.0208954	0.602051	0.0206028		3.33753	3.7072	1.10097		397.886	1.18563	1.39668	1.54785		587.2
364	0.747367	0.0298381	0.69937	0.0210321	0.599483	0.0204315		3.29189	3.47529	1.1321		402.248	1.17892	1.38559	1.53622		560.6
368	0.740656	0.0294755	0.696724	0.0210799	0.59792	0.020511		3.71151	1.33999	1.96462		406.59	1.17261	1.37493	1.52968		610.9
372	0.742212	0.029312	0.69181	0.0209788	0.595543	0.020338		4.1155	1.14847	1.64866		410.96	1.16589	1.36461	1.5176		570.2
376	0.738661	0.0295716	0.688549	0.021013	0.592273	0.0200724		6.32725	5.66979	1.40199		415.352	1.16059	1.35583	1.5095
380	0.736321	0.0292339	0.684168	0.0209199	0.590778	0.0202301		2.24785	1.15776	1.29915		419.714	1.15445	1.34748	1.49684
384	0.732031	0.0291081	0.67886	0.0209612	0.589149	0.0202379		6.51811	3.93213	1.08099		424.052	1.14808	1.33766	1.48764
388	0.728791	0.0289904	0.673838	0.0209922	0.586908	0.0200376		5.6436	4.12873	1.21324		428.428	1.14186	1.32779	1.47631
392	0.72849	0.0288239	0.676528	0.0211131	0.583966	0.0198596		4.33508	3.69074	2.14684		432.81	1.1365	1.31781	1.46826
396	0.723828	0.028646	0.674312	0.0213239	0.582525	0.0198503		2.63436	2.38812	1.96393		437.193	1.13187	1.31025	1.46043
400	0.724346	0.0285849	0.673396	0.0213332	0.580836	0.0199468		3.13879	4.18189	1.07215		441.555	1.12748	1.30299	1.45285
404	0.721871	0.0286261	0.669563	0.0213609	0.578326	0.0197615		2.6607	1.00489	1.08328		445.935	1.12342	1.29486	1.44345
408	0.7228	0.0283166	0.669207	0.0214648	0.576579	0.0197901		1.62687	3.45617	1.89535		450.287	1.11875	1.28691	1.43467
412	0.719173	0.0282732	0.668191	0.0214488	0.573409	0.0195251		1.61704	3.90238	1		454.66	1.1142	1.27808	1.42402
416	0.716945	0.0281256	0.665613	0.0214782	0.574324	0.0197639		3.53972	2.54156	1.74163		459.058	1.1094	1.27124	1.41621
420	0.717111	0.0277718	0.662526	0.0215529	0.572719	0.0196728		2.80411	1	1.97462		463.434	1.10539	1.26519	1.40977
424	0.714558	0.0279311	0.661704	0.0217425	0.572936	0.0198854		3.67262	1.17531	2.28355		467.826	1.10058	1.25938	1.40385
428	0.715141	0.0282814	0.658669	0.0217078	0.573726	0.0201521		5.10885	1.34428	3.23439		472.168	1.09736	1.25344	1.39725
432	0.712741	0.0279077	0.656752	0.0218517	0.572441	0.0201895		1	3.89367	2.41442		476.519	1.09284	1.2465	1.38971
436	0.713726	0.0279763	0.65557	0.0219527	0.571418	0.0201319		1	2.68538	3.18792		480.89	1.08903	1.23982	1.38162
440	0.712982	0.0279011	0.652966	0.0219912	0.566733	0.0196445		3.51497	2.77489	1.02979		485.252	1.08451	1.23439	1.37651
444	0.710765	0.0276591	0.649644	0.0220182	0.568705	0.0199741		2.49258	2.34151	1		489.644	1.08148	1.22943	1.36982
448	0.713756	0.0279045	0.646906	0.0219878	0.567987	0.0200817		2.24093	1.12717	1.04858		494.006	1.07925	1.22407	1.36363
452	0.714773	0.0279846	0.643424	0.0219857	0.566655	0.0198863		1	1.33773	1.00922		498.358	1.07637	1.21749	1.35545
456	0.71259	0.0278966	0.640982	0.0219094	0.557179	0.0192914		1.23004	3.33163	2.11496		502.741	1.07418	1.21141	1.34951
460	0.711407	0.027722	0.635335	0.0217626	0.559488	0.019466		1.64394	2.87199	2.41918		507.133	1.07047	1.20612	1.34519
464	0.712132	0.0274674	0.639538	0.0219782	0.558987	0.019576		1.36667	1.27656	3.80953		511.495	1.06798	1.20248	1.34053
468	0.704802	0.0272038	0.636707	0.0219575	0.558362	0.0197344		1.45486	3.13369	1.6645		515.847	1.06451	1.19871	1.33512
472	0.7081	0.0273939	0.638687	0.0224445	0.555275	0.0192617		1.57193	1.03447	1.58204		520.197	1.0616	1.19555	1.3293
476	0.702115	0.0270464	0.634496	0.0221223	0.55622	0.0197		3.73384	1	1.95348		524.53	1.05896	1.19136	1.32279
480	0.70034	0.0269596	0.635961	0.0225508	0.553011	0.0194036		2.98185	2.30379	1		528.872	1.05626	1.18694	1.31682
								2.26476	2.01487	1.9578		533.232	1.05435	1.18278	1.3131
								1.49389	3.74323	1.84514		537.544	1.05165	1.17865	1.31052
								2.7135	2.81975			541.947	1.04898	1.17409	1.30559
								1.73266	2.58773			546.298	1.04602	1.17025	1.30066
								2.13966	2.3384			550.64	1.04471	1.16773	1.29377
								1.65685	2.04062			554.982	1.044	1.16582	1.2914
								2.2622	2.94604			559.304	1.04281	1.16385	1.28491
								1.37216	1.09789			563.635	1.04037	1.15944	1.28102
								2.94729	2.74784			567.957	1.03758	1.15496	1.27646
								1	1			572.368	1.03508	1.15081	1.27337
								1.90474	1.24136			576.709	1.03333	1.14922	1.27072
								1.0555	2.08812			581.083	1.03162	1.14715	1.26622
								4.36828	1.37438			585.445	1.03086	1.147	1.26363
								1.03019	1.60735			589.816	1.02906	1.14444	1.26174
								1.05424	1.13782			594.158	1.02772	1.14241	1.25821
								1.61092	1.38733
								1.00884	1.72864
								1.10913	2.08591
								2.00303	2.82336
								1.50789	1
								1.34687	1
								3.22652	1.01518
								1.22906	1.17081
								3.57992	1.05409
								3.07569	1.00473
								5.05497	1
								1.0375	1
								1.4231	1
								1.24229	1.00292
								4.21033	1
								1.7608	1.03203
								1.30737	1
								1.79978	1
								2.47378	1
								1.78405	1
								1.04114	1
								1.67485	1.42873
								2.61632	1.00385
								3.13185	1.01467
								2.71486	1.15209
								2.07378	1
								1.43998	1.19513
								1.19217	1.19299
								1.87137	1.78994
								1.70747	1.07201
								1.80929	1
								2.56072	1
								1.53405	1
								2.86295	1
								1.9435	1
								2.63901	1.0046
								1.78271	1
								2.28382	1
								2.26002	2.4916
								1.53085	1
								2.25813	2.97924
								1.3383	1.03438
								3.53539	2.24147
								1.88008	4.80252
								3.28453	1.05984
								2.43166	2.74854
								1.0952	6.16554
								2.97125	1.00904
								7.02939	1.04486
								2.41789	2.99224
								3.13925	4.35811
								11.3327	2.66946
								3.42572	3.72019
								1	1
								1.43145
								5.18965
								4.05755
								1
								1
								4.05592
								7.04408

## Sheet: Figure 3H
Figure 3H (left)								Figure 3H (right)
	CONTROL KO		MICU2 #A KO		MICU2 #B KO			CONTROL KO	MICU2 #A KO	MICU2 #B KO
Time (sec)	Mean	SEM	Mean	SEM	Mean	SEM		0.00232784	0.0119938	0.0146928
0	1	0	1	0	1	0			0.0175485	0.00227177
4	0.988175	0.000553742	0.987944	0.000469157	0.991311	0.000538553		0.0192882	0.0101066	0.0124545
8	0.978899	0.000822812	0.978304	0.000898716	0.982866	0.000897939		0.0126815	0.0205503	0.0154522
12	0.970277	0.00114267	0.968668	0.00148231	0.974921	0.0012455			0.0199447	0.0180436
16	0.961585	0.00137849	0.959281	0.00192303	0.967429	0.00158189		0.00395756	0.00641587	0.0127931
20	0.953386	0.0016379	0.950147	0.00223434	0.959322	0.00195733		0.00230608	0.00653647	0.0173295
24	0.945089	0.00185944	0.942304	0.00235472	0.951851	0.00228913		0.0119057	0.0110926	0.00652492
28	0.937912	0.00204079	0.934356	0.00243044	0.943517	0.00262229		0.0190965	0.00755583	0.0148292
32	0.930698	0.00228074	0.926551	0.00260938	0.935917	0.00296832		0.0101017	0.0108686
36	0.923129	0.00252055	0.918335	0.00278635	0.928501	0.00324482		0.00424504	0.0167906
40	0.915737	0.00277469	0.908846	0.003118	0.92087	0.00354335		0.0173712	0.0166665
44	0.908376	0.00302336	0.900564	0.00358815	0.912886	0.00379602		0.0166632	0.0132223
48	0.901959	0.00354282	0.893643	0.00389905	0.908533	0.00438814		0.00354573	0.00719617
52	0.905096	0.00589913	0.894308	0.00459612	0.911325	0.00554399		0.00235993	0.0155662
56	0.908057	0.00548507	0.901833	0.00684947	0.906693	0.00539334		0.0161954	0.0133833
60	0.905961	0.00597766	0.897015	0.00731565	0.90085	0.00520635		0.00494777	0.0106529
64	0.901699	0.00630394	0.890276	0.00719679	0.894566	0.00553301		0.00764433	0.021559
68	0.895108	0.00651892	0.883383	0.00720691	0.88758	0.00584019		0.00846043	0.0227034
72	0.892805	0.00676459	0.876798	0.00718049	0.880111	0.00613675		0.0057774	0.0163506
76	0.885227	0.00682711	0.868695	0.00720429	0.872826	0.00641176			0.0214262	0.0102704
80	0.878029	0.00691498	0.851162	0.00611604	0.865288	0.00670854		0.0143198	0.0250219
84	0.870715	0.0069816	0.845048	0.00615379	0.857644	0.00700457		0.0129147	0.00520943
88	0.863343	0.0070678	0.838495	0.0062392	0.850188	0.00733999		0.00138059	0.0272276
92	0.855916	0.00716334	0.832928	0.00639533	0.842603	0.00765553		0.0252809	0.0161986
96	0.847101	0.00734625	0.825527	0.00658214	0.834756	0.00797204		0.0137965	0.0149421
100	0.839993	0.00743042	0.818445	0.00678352	0.826943	0.00832361		0.0201913	0.016755
104	0.831959	0.00762737	0.810787	0.00699722	0.818343	0.00865958		0.00781858	0.018705
108	0.822733	0.00794793	0.803107	0.00722419	0.810087	0.0089976			0.0185787
112	0.814272	0.00819519	0.795683	0.00740929	0.801573	0.00933385			0.0231422
116	0.80582	0.00839554	0.787845	0.0075698	0.792551	0.00966914		0.00565937	0.00940275	0.0196615
120	0.797569	0.00859748	0.779964	0.00783428	0.783727	0.00998844		0.00614281	0.00819473
124	0.789139	0.00879551	0.771585	0.00810351	0.775008	0.0103392		0.0130943	0.00439691
128	0.780775	0.00900149	0.763241	0.00833622	0.766142	0.0106756			0.0198144
132	0.772026	0.00920271	0.755085	0.00856875	0.75738	0.0109867			0.022771
136	0.764065	0.00945212	0.74714	0.00876916	0.748386	0.0113403			0.0131351
140	0.755956	0.00968633	0.739322	0.00891113	0.739797	0.0116346			0.0176066
144	0.747314	0.00988679	0.731522	0.00905291	0.731247	0.0119732			0.026154
148	0.739685	0.0100935	0.723821	0.00917905	0.722813	0.0122431			0.0162634
152	0.731352	0.0102758	0.716494	0.00929999	0.714732	0.0125354			0.0175279
156	0.723552	0.0104723	0.708921	0.00941441	0.706398	0.0128158		0.0124918	0.0205402	0.0193306
160	0.715743	0.0106664	0.701522	0.00950332	0.698215	0.0130535			0.0151615
164	0.707756	0.0108783	0.694518	0.00963005	0.690363	0.013307			0.00866705
168	0.699616	0.0110581	0.687083	0.00974103	0.682493	0.0135354			0.0126206
172	0.691683	0.0112558	0.680074	0.00984977	0.674516	0.0137214			0.00922764
176	0.68365	0.0114313	0.672873	0.00993722	0.666622	0.0139297			0.0141666
180	0.676396	0.0116091	0.665664	0.0100436	0.659471	0.0141124		0.0153262	0.0134347	0.0149442
184	0.669197	0.0117757	0.658975	0.0101274	0.652144	0.0143159			0.0223848	0.0254891
188	0.662236	0.0119156	0.652323	0.0102229	0.644957	0.014459		0.0110129	0.0154864	0.018436
192	0.655032	0.0120537	0.645766	0.0103156	0.637843	0.0146023			0.0133272	0.0212968
196	0.648398	0.0121946	0.639097	0.0103921	0.630932	0.0147694		0.0172194		0.0133026
200	0.641858	0.0123373	0.632756	0.0104678	0.62399	0.0148779		0.0143272
204	0.635247	0.0124727	0.626436	0.0105252	0.617157	0.0149954		0.0196752
208	0.629114	0.0125994	0.620039	0.010596	0.610689	0.0151319		0.00381166	0.027405	0.0218354
212	0.622854	0.012724	0.613878	0.0106746	0.604071	0.0152374		0.0239247	0.00231892	0.0163643
216	0.616616	0.0128234	0.608081	0.0107475	0.597753	0.0153473		0.0234648	0.0340506	0.017514
220	0.610571	0.0129265	0.601842	0.0107819	0.591565	0.0154571		0.0337206	0.0376222	0.0154902
224	0.60445	0.0130314	0.596177	0.0108512	0.58573	0.0155427		0.00936722	0.0329002
228	0.598367	0.0131241	0.590372	0.0109246	0.579564	0.0156214		0.014074	0.0378553
232	0.592081	0.0132557	0.584382	0.0109331	0.573788	0.0157003		0.0154703	0.0169372
236	0.586315	0.0133432	0.578731	0.0109642	0.568075	0.015772		0.0132396	0.0101506
240	0.580702	0.0134417	0.573215	0.0110115	0.562577	0.0158437		0.0292385	0.0110149
244	0.575631	0.013544	0.567773	0.0110446	0.557119	0.0158815		0.019157	0.0153365
248	0.569975	0.0136301	0.562803	0.0110778	0.551825	0.0159567		0.0264895	0.0126622
252	0.564749	0.0137237	0.55751	0.011106	0.54645	0.0159876		0.022662	0.00760583	0.012424
256	0.559575	0.0138005	0.552513	0.011137	0.541628	0.0160146		0.0222595	0.0131689
260	0.554486	0.013882	0.547545	0.0111565	0.536429	0.0160487		0.0299037	0.0182652
264	0.549418	0.0139275	0.542852	0.0111895	0.531816	0.0160822		0.0159101	0.00927753
268	0.544468	0.0139838	0.53806	0.0112008	0.52713	0.0161134		0.0159854	0.0287841
272	0.539918	0.014029	0.533359	0.0112103	0.522479	0.0161247			0.0181235
276	0.535202	0.0140596	0.529137	0.0112248	0.518061	0.0161493			0.0237033
280	0.530431	0.0140883	0.524328	0.0111926	0.513649	0.0161473			0.0113336
284	0.526187	0.0140904	0.52	0.0112098	0.50912	0.0161554			0.0104101
288	0.521641	0.0140993	0.51589	0.0112013	0.50488	0.0161613			0.00863557
292	0.517695	0.0141378	0.511592	0.0111795	0.500851	0.0161615			0.0149568
296	0.513929	0.014162	0.507622	0.0111677	0.496665	0.0161693		0.00889669	0.0164285	0.0171272
300	0.509981	0.0141935	0.503546	0.0111566	0.492519	0.0161411		0.0251111	0.0138861	0.0110672
304	0.506085	0.014231	0.499511	0.0111378	0.488803	0.0161482		0.0104973	0.0192745	0.0142234
308	0.501924	0.0142853	0.495535	0.0111298	0.485093	0.0161092		0.0240837	0.0165955	0.0151541
312	0.497978	0.0143026	0.491642	0.0110864	0.48126	0.0161046		0.0335048	0.0223627	0.0145346
316	0.494605	0.0143289	0.487822	0.0110675	0.477296	0.0160748		0.0291657	0.0281713	0.0213876
320	0.491099	0.0143252	0.484036	0.0110319	0.473892	0.0160465		0.0186613	0.0143777	0.0254344
324	0.487704	0.0143207	0.480335	0.0110166	0.470196	0.0160065		0.00620003	0.0501493	0.018768
328	0.484688	0.0143235	0.476764	0.0109857	0.466737	0.0159748		0.0112172	0.00730872	0.0191342
332	0.481477	0.0143227	0.472942	0.0109576	0.463049	0.0159256		0.0151296	0.0115452	0.0111392
336	0.478337	0.0143303	0.469075	0.0109328	0.459748	0.0158852		0.00944541	0.0114696	0.0208248
340	0.475516	0.014322	0.465732	0.0109012	0.456246	0.0158379		0.0101041	0.0084573	0.0118884
344	0.472498	0.0143088	0.462697	0.0108904	0.452931	0.0157814		0.0019609	0.00520052	0.00831177
348	0.469368	0.0142971	0.459465	0.0108543	0.44972	0.0157574		0.0068845		0.00542952
352	0.466563	0.014296	0.456463	0.0108152	0.446691	0.0157262		0.00379166		0.00488389
356	0.463888	0.0142898	0.453212	0.0107823	0.443532	0.0156812		0.0071004		0.0243147
360	0.461095	0.0142754	0.450622	0.0107629	0.440643	0.0156467		0.00599574		0.00999653
364	0.45841	0.0142609	0.447421	0.0107176	0.43772	0.0156054		0.016508		0.0195508
368	0.455852	0.0142385	0.444722	0.0107033	0.434777	0.0155629		0.00499438		0.0163982
372	0.453337	0.0142231	0.441975	0.0106628	0.432197	0.0155356		0.014932		0.0165854
376	0.45038	0.0142036	0.439188	0.0106402	0.429403	0.0154928		0.00970292		0.0140453
380	0.448122	0.0141867	0.436404	0.0106012	0.426654	0.0154487		0.0124673		0.0151686
384	0.445858	0.0141723	0.433817	0.0105691	0.423884	0.0153781		0.00157779		0.0148272
388	0.443438	0.0141536	0.431121	0.0105291	0.421497	0.0153516		0.00549105		0.0247343
392	0.44123	0.0141534	0.42851	0.0105001	0.418942	0.0152983		0.0151663		0.0255172
396	0.438911	0.0141393	0.426006	0.0104622	0.416329	0.015275		0.00876504		0.0174071
400	0.436453	0.0141166	0.423481	0.0104298	0.413904	0.0152172		0.0166404		0.0051532
404	0.434245	0.0140943	0.421206	0.0103942	0.411432	0.0151938		0.0057202
408	0.432207	0.0140863	0.418792	0.0103539	0.408996	0.0151501		0.0154749
412	0.429997	0.0140618	0.416512	0.0103276	0.406829	0.0151124		0.0158429
416	0.427818	0.0140471	0.414265	0.010285	0.404366	0.0150508		0.010012
420	0.425899	0.0140343	0.411858	0.0102435	0.40196	0.0150205		0.0174057
424	0.423992	0.0140204	0.409651	0.0102105	0.399913	0.0149721		0.0105053
428	0.42189	0.0140015	0.407473	0.0101745	0.397851	0.014938		0.00768214
432	0.419955	0.0139839	0.405477	0.0101376	0.395527	0.0148875		0.0122389
436	0.417864	0.0139635	0.403426	0.0101125	0.393303	0.0148503		0.011597
440	0.41606	0.0139507	0.401236	0.0100496	0.391373	0.0148168		0.00793057
444	0.414197	0.0139331	0.399186	0.0100205	0.389153	0.0147436			0.00872244	0.0045653
448	0.41239	0.0139084	0.397249	0.00998968	0.387225	0.0147168			0.0107701	0.00365707
452	0.41066	0.013891	0.395223	0.00994707	0.385336	0.014675			0.00340724	0.0240982
456	0.408855	0.0138734	0.393296	0.00990756	0.383256	0.0146371			0.00631046	0.00609191
460	0.407373	0.0138541	0.39133	0.00987599	0.381301	0.0146054			0.0281065	0.0172412
464	0.405411	0.0138302	0.389363	0.00983653	0.379137	0.0145593			0.0208941
468	0.403745	0.0138107	0.387367	0.00979477	0.37731	0.0145202			0.0268144
472	0.402095	0.0137807	0.385688	0.00977247	0.375298	0.0144539			0.0114445	0.0128435
476	0.400569	0.0137593	0.383966	0.00973555	0.373318	0.0144094			0.0154258	0.0119396
480	0.398873	0.0137427	0.382068	0.0096928	0.371347	0.0143774			0.0135484
									0.00738541
									0.0458159	0.0201902
									0.00659412
									0.0145395
									0.0119911
									0.00755689	0.00881403
									0.034554	0.0149294
									0.011615	0.0235357
									0.0153745	0.0185756
									0.0224235	0.0267113
									0.0191612	0.0192086
									0.0209904	0.0124924
									0.00555569
								0.0154136	0.0029725
								0.00370641	0.00363734
									0.000499525
									0.0063029
									0.00497736
								0.0053922	0.00602936	0.0124873
								0.0120615	0.00452315
								0.00625569	0.00393995
								0.0012039		0.00480851
								0.00703363
								0.0019424
								0.00996775
								0.0255228
								0.00685983
								0.00714909	0.0123605	0.0171025
									0.00879545
								0.00706269	0.00445026	0.0257103
									0.0106278	0.0179204
								0.0122818	0.0174234	0.0140639
								0.0046689	0.00530413	0.00226141
								0.0110918	0.0156282	0.0293887
								0.0100552	0.00635435	0.011858
										0.0143572
								0.00366198
								0.00986201
								0.00322319	0.00743663	0.00948408
								0.0102069	0.00940733
									0.00844264
									0.003595
									0.00322886
									0.00430815
									0.00789826
									0.00575657
									0.0073391
								0.0126802	0.00653717	0.0029991
									0.00853424
									0.00532351
									0.00943017
									0.00514535
								0.00596276	0.00164017	0.0138451
								0.00791562	0.00945984
								0.00877525	0.00398048
								0.000802183	0.0102702
								0.00462736	0.00952506
								0.00337109	0.00303133
								0.00792685		0.00991403
								0.00333876		0.00304245
									0.00231787
									0.000890555
									0.00137573
									0.00327406
									0.0091505
									0.00240363
									0.00598213
									0.00142324	0.00933476
									0.00271107
									0.00842267
										0.00215723
										0.00364464
										0.0232604
										0.0070003
										0.00435552

## Sheet: Figure 4B-C-D
Figure 4B																Figure 4C								Figure 4D
Resp. chain. Cplx Ass.			Resp. chain. Cplx I Ass.			Resp. chain. Cplx II Ass.			Resp. chain. Cplx III Ass.			Resp. chain. Cplx IV Ass.				Line replicates	I2III2IVn	III2	IV	free III2	free IV			CONTROL KO						MICU2 #A KO						MICU2 #B KO
Low	Normal	High	Low	Normal	High	Low	Normal	High	Low	Normal	High	Low	Normal	High		CONTROL KO	1.22074	1.38233	1.14669	1.10565	0.935283			I	II	III	IV	V	CS	I	II	III	IV	V	CS	I	II	III	IV	V	CS
4.93221			5.31477			3.62553			4.75472			4.75784				CONTROL KO	1.07294	0.723806	1.13739	0.658687	1.0555			282	209	728	1194	273	479	285	243	597	798	277	322	258	325	621	442	452	365
	4.74645			5.99348			4.07114			5.12445			5.00068			CONTROL KO	0.70632	0.893864	0.715917	1.23566	1.00921			200	307	906	980	275	411	390	293	1010	1115	617	510	314	346	942	536	422	471
		5.27621			5.84732			3.99431			5.18121			5.38804		CONTROL KO	0.899287	1.21199	1.08492	1.32787	1.18851			379	426	1141	1868	765	636	407	312	798	938	550	551	314	293	625	476	548	352
	5.34355			5.78432			4.0778			5.2495			4.82797			CONTROL KO	1.17327	1.01243	0.987134	0.852967	0.828671			437	328	792	990	613	522	365	221	733	680	536	435	249	277	560	357	473	328
	5.15378			6.23324			3.52207			5.36461			5.05629			CONTROL KO	0.927441	0.775586	0.927943	0.819161	0.982814			342	445	795	1327	474	546	360	430	1046	834	614	532	217	334	552	479	413	355
	4.97081			5.67848			3.66282			5.0333			5.15189			MICU2 #A KO	0.734343	0.655128	0.715426	0.871079	0.970036
5.21442			5.55562			3.71587			4.98339			4.77709				MICU2 #A KO	1.26313	0.885742	0.944488	0.684682	0.74451
	5.32943			5.7189			3.78765			5.17068			4.54825			MICU2 #A KO	0.516821	0.827561	0.695212	1.56347	1.33937
4.38143			5.97055			3.29465			4.88778			4.90062				MICU2 #A KO	0.961008	1.14031	0.910155	1.17425	0.932917
4.04271			4.26373			2.58757			4.09006			4.2462				MICU2 #A KO	0.657115	0.941655	0.534248	1.45554	0.814449
	4.62076			4.75139			2.77055			4.20899			4.34812			MICU2 #A KO	0.798778	0.975544	0.8723	1.21732	1.07367
	5.06049			5.33477			3.36518			4.74003			4.9344			MICU2 #B KO	0.65784	0.599338	0.251917	0.889574	0.381293
	4.98579			6.07691			4.07415			5.11882			5.70674			MICU2 #B KO	0.430253	0.402554	0.334075	0.913547	0.773113
	5.36818			5.81245			4.06758			5.07033			5.4327			MICU2 #B KO	0.454126	0.48634	0.279102	1.04567	0.611939
	5.23601			6.09056			3.93757			5.26239			5.28067			MICU2 #B KO	0.777586	0.894595	0.408544	1.13015	0.534917
3.83896			6.55504			5.15863			5.12685			4.93257				MICU2 #B KO	0.536295	1.0496	0.431899	2.14963	0.923269
	4.77804			6.15746			4.02453			5.02619			5.06979			MICU2 #B KO	0.37663	0.955511	0.418057	2.50014	1.08533
	5.15595			6.21535			3.85789			4.96442			5.24688
	5.23891			6.26954			4.37614			5.24865			5.25168			p=
4.09013			6.26057			4.20273			4.95207			4.7772				CONTROL KO vs MICU2 #A KO	0.309	0.589	0.026	0.394	0.588
	5.28097			5.48611			3.37723			4.74824			4.81222			CONTROL KO vs MICU2 #B KO	0.004	0.24	0.002	0.309	0.064
4.64589			5.9519			3.71091			4.83282			5.14721
4.96099			5.9241			4.42457			5.26629			5.46944
		4.65665			5.96153			3.82134			5.30955			5.10224
	5.20429			5.84478			4.28097			5.21899			5.30871
	5.57043			5.42967			3.48437			5.13909			5.42225
	4.71028			5.08722			3.20375			4.44614			4.66313
	4.82931			5.70419			3.97735			5.27579			4.9945
	5.22243			6.42232			4.56154			5.11025			5.51303
	5.44761			5.02007			2.87449			4.65619			4.56071
5.23561			5.58017			3.69586			4.84303			4.61949
	5.99551			5.655			3.81313			5.06077			4.87407
		5.38823			5.78889			4.25359			5.27071			5.20331
		5.49484			5.90373			3.65855			5.12572			5.63158
		4.76329			5.69503			3.78508			4.88856			5.17291
4.80269			5.42495			3.46699			4.69782			4.96587
4.21804			4.05354			2.00835			3.75692			3.86832
		6.0742			6.28084			4.33844			5.48291			5.35152
	5.25508			5.70784			3.41262			5.2054			4.76494
	5.2553			5.47431			3.74971			4.80308			4.97839
	4.86158			5.58724			3.6637			5.01962			4.96152
	5.44358			5.70169			3.72348			5.14339			4.88489
	4.99015			5.71912			3.73742			5.02912			5.26467
	4.93593			5.50036			3.50615			4.91324			4.96475
	5.41084			5.34451			3.47405			5.18494			5.12413
4.39744			5.20336			3.12141			4.40832			4.73001
		5.5423			5.90247			3.6176			5.25581			5.13232
	4.70028			5.42917			3.23158			4.70194			4.58315
	4.90934			5.39193			3.25238			4.76643			5.17337
	4.75146			5.81016			3.64915			4.90782			5.25052
	4.67547			5.34325			3.25985			4.5278			4.69088
		5.86738			5.52926			3.47668			5.19675			5.54188
	4.45436			4.98892			3.12326			4.29092			4.73625
	5.02435			5.69765			3.61386			4.91003			4.62851
	4.30104			5.09142			3.27584			4.41615			4.61156
	4.77692			5.41949			3.35725			4.76004			5.06197
	4.93565			5.46386			3.68509			5.00352			4.56157
	4.6151			5.22811			3.17208			4.76727			4.59851
		4.65715			5.34821			3.31709			4.65937			4.64229
	5.02624			6.59347			4.99574			5.65331			5.3815
	4.64543			5.24573			3.36759			4.52109			4.69742
5.12355			6.18394			3.91892			5.24444			5.9005
	5.41244			6.01617			4.48836			5.4784			5.216
	5.17879			5.95312			3.81108			5.23067			5.33511
	4.94064			5.58756			3.55914			5.19958			4.62737
4.81639			5.91677			4.1539			5.14204			5.20531
4.71387			6.20542			4.28036			5.22967			5.23674
		5.60675			6.01684			4.14478			5.32332			5.36578
5.19879			6.39557			4.215			5.46907			5.72378
	5.1512			5.69377			3.25739			4.92478			4.77958
4.18258			6.28997			4.23011			4.752			4.98183
	4.64417			5.99218			3.93013			5.02501			5.47586
	4.0559			5.42845			3.40151			4.62614			4.58384
4.96558			5.89968			3.8777			5.08393			5.33755
	5.14065			6.16455			4.64487			5.28214			5.41053
	4.76514			5.96439			4.17003			5.21586			5.16003
		4.59148			5.61326			3.30421			4.82545			4.81952
		5.24995			5.99023			4.55862			5.12571			5.48024
		5.58968			6.2519			4.85188			5.75495			5.71624
	4.76373			6.06434			4.27748			5.34257			5.47901
	5.45718			6.42934			4.75269			5.69227			5.75802
4.05515			6.28161			4.25448			4.7942			5.06908
	5.01153			5.99654			4.24973			5.24736			5.44566
	5.34319			5.55849			3.87542			5.00462			5.04731
4.85916			6.11407			3.79391			5.15145			5.37591
	4.95357			5.90331			4.27391			5.20819			5.29734
	4.70319			5.31523			3.61435			4.90773			4.98909
	5.4265			5.53746			4.0939			5.26527			5.38855
	5.01896			7.06313			5.74002			6.27098			5.38633
	4.81582			6.11758			4.11614			5.10829			5.52647
	4.90805			6.38666			4.61208			5.18672			5.28212
	4.80757			6.21745			4.50563			5.37922			5.07744
		5.03487			5.87339			3.88389			5.1609			5.03389
	4.83428			5.86858			4.00137			5.18513			5.04723
	5.55415			5.97784			4.4554			5.3287			5.33362
4.91211			5.83716			3.81815			5.01206			5.42417
	4.78011			5.59806			3.81868			4.96736			5.34385
	4.9757			5.63569			4.03618			4.95033			5.17737
5.34199			5.91708			4.36113			5.27906			5.11084
		5.07494			6.78762			5.09841			6.00708			5.70065
	5.18799			6.02996			4.57376			5.18707			5.3537
	5.34413			5.52315			4.01828			4.8957			4.8926
	5.15037			5.75716			3.85043			5.0377			4.93468
	4.80028			5.42229			4.13354			5.09444			4.77111
	5.48096			6.43627			4.97639			5.86803			6.10926
	5.05249			5.31357			3.45659			4.83836			5.00062
		5.27403			6.13837			4.37662			5.45258			5.51388
4.12034			5.96045			4.36949			4.95665			4.90478
3.99887			5.90136			3.57497			4.70184			5.1815
	5.03058			5.69724			4.05183			5.11034			5.18301
	5.68123			6.33901			4.59567			5.67242			5.89364
5.04429			5.77093			4.14667			5.06198			5.13572
	4.79284			6.0939			4.5644			5.20452			5.10996
	4.97248			5.48849			4.24784			4.96214			5.16612
		5.00302			5.71115			3.48425			4.86341			4.93785
3.74051			5.90781			3.91416			4.52338			5.0119
	5.48322			6.54469			5.35431			6.00656			5.61372
		5.32863			5.99566			4.37459			5.32662			5.36192
	5.13068			5.96738			4.53777			5.22997			5.31144
		5.09994			5.96064			4.41857			5.53328			5.30517
	5.16153			5.68387			3.93917			5.09451			4.88697
	5.07191			5.72931			3.73917			5.26032			5.01166
4.67823			5.89205			4.00067			5.00638			5.38587
	5.43321			5.66832			3.45523			5.0248			5.0414
	4.72779			5.46729			3.42379			4.94671			5.22705
3.53301			5.82581			3.56716			4.41233			5.14546
	4.66423			5.61334			3.80933			5.1252			4.98323
3.91938			5.94312			4.08518			4.71645			4.93738
		5.26026			5.86719			4.33323			5.26789			5.14656
4.83262			5.88144			4.09774			5.19911			5.36959
	5.43491			6.03905			4.47497			5.57065			5.24923
4.97984			5.93453			4.26753			5.16567			5.28167
	4.68744			5.32229			3.622			4.78696			5.10998
	5.31779			6.05018			4.50183			5.47991			5.72105
4.55669			5.89348			3.79706			5.12934			5.30905
4.82004			5.87546			3.92874			5.19388			5.06009
4.1208			5.81253			3.93321			4.50969			4.90682
	5.48607			5.90176			4.25736			5.34651			5.52625
		5.51548			6.29541			4.14126			5.59744			5.57124
		4.81849			5.44942			3.81631			4.75731			4.92512
		5.18699			5.55503			4.33044			5.17253			5.41536
4.25249			6.02848			4.036			4.80003			5.0227
	4.90955			5.9303			4.12442			5.20561			5.57784
	4.9682			6.04186			4.70359			5.36271			5.20114
4.94519			5.93935			4.08228			5.11223			5.42076
	4.94264			5.8485			4.57843			5.2707			5.4839
	4.87265			5.9276			4.12039			5.18926			5.16786
	5.00048			5.78003			3.84999			5.084			5.12867
	5.09679			5.99458			4.43124			5.05216			5.10645
		4.63849			5.93299			4.56738			5.17238			5.38211
	5.82169			6.24826			4.69291			5.61337			5.49979
		5.38656			6.39265			4.73397			5.72136			5.58424
	5.13674			5.9175			4.26857			5.52667			5.37163
	4.81249			5.87456			3.91377			5.02356			5.04382
	4.72851			5.65563			4.03921			5.07958			5.07543
	5.31791			5.7733			4.17301			5.20559			5.24892
	4.65438			5.69016			3.80763			4.54301			4.83831
	4.61064			5.63686			3.57701			4.7741			4.53158
5.1126			5.8157			4.09931			5.4066			5.37794
	4.87357			5.78193			4.21918			5.20904			5.46678
		4.98916			6.00686			4.07483			5.4442			5.23243
		5.61287			6.43329			4.95687			5.69399			5.82951
		5.46254			5.98332			3.90744			5.23497			5.64251
		5.52928			5.33897			4.23172			5.28793			5.48667
	4.70129			6.10884			4.29286			5.34685			5.69462
	5.04475			6.01287			2.93112			5.5304			5.56764
	5.28852			6.34487			4.41643			5.54874			5.56098
		5.6052			6.0661			4.61711			5.713			5.49435
	5.3622			5.74873			3.76357			5.00078			5.12345
	4.26815			5.76746			3.86287			4.87597			5.08957
	4.95035			5.39414			4.14408			5.06382			4.9346
	4.77676			5.68109			4.17593			5.11876			5.29639
	4.98222			5.67			3.76719			5.01439			5.04725
		5.28798			5.95799			4.19288			5.43948			5.19329
	4.9021			5.50882			3.90719			4.83654			5.08178
	4.76012			5.45366			3.74389			4.83623			4.83209
		5.41726			6.10391			4.6615			5.49376			5.37953
	5.56605			6.17081			4.67407			5.69375			5.90769
		5.6406			6.54056			4.9082			5.75732			5.57464
	5.17771			5.90733			4.69595			5.33071			5.25122
	5.17272			5.86609			4.49581			5.427			5.28995
	5.03584			5.79605			3.49271			5.20562			5.42351
	4.74261			5.51404			3.61462			4.97571			5.33796
	4.8097			6.07937			4.36339			5.39431			5.45183
	4.97185			5.94017			4.61595			5.30022			5.56561
3.42742			5.8862			3.63368			4.57108			4.52859
	5.08223			5.9797			4.0566			5.15597			5.59276
	4.98728			5.58222			3.53265			4.72511			4.87065
4.47207			5.54099			3.77264			5.04031			5.05919
	4.68464			5.55584			3.89722			4.87112			4.68936
	4.88822			5.79031			2.42216			4.91515			5.15089
5.3582			6.11318			3.85555			5.3991			5.28459
	5.07745			6.03949			3.99368			5.10731			5.10475
	4.90705			5.98848			3.92854			5.0223			5.16624
4.89185			5.47208			3.42946			5.03468			4.79101
	4.78742			5.62771			3.92897			4.88925			4.83975
	5.14076			6.14399			3.6333			5.11643			5.209
5.18487			6.04846			4.08666			5.44407			5.05876
	5.29873			5.97797			3.84054			5.29487			5.05224
5.16908			5.8167			4.03631			5.38866			4.92167
5.20479			5.88682			3.65491			5.24355			5.00723
	5.17924			5.83508			3.76283			5.00657			5.08467
	4.90973			5.91463			4.03709			5.03849			5.03622
4.81564			5.53963			2.9547			4.54			4.87948
		5.40991			6.10373			3.95836			5.26021			5.29018
	5.00107			6.03306			3.62675			5.37429			4.943
	5.87265			5.98362			4.03426			5.22559			5.42404
	4.52649			5.66942			3.66739			4.85773			4.90421
	4.49055			5.72516			3.30571			4.69921			5.25877
	4.98094			6.20254			4.01392			5.51467			5.43743
3.88973			6.04796			3.84538			5.12768			5.03106
5.05173			6.56118			4.10638			5.65963			5.33566
4.73842			6.51032			4.69169			5.26943			5.11219
4.88478			5.88943			3.78444			5.08262			5.41119
4.6834			5.90008			3.9404			4.93717			5.23613
5.37046			6.4383			4.29714			5.53373			5.12609
	4.5493			5.87466			3.37113			4.72728			5.04112
5.01688			6.10103			4.25271			5.22572			5.48434
	5.00953			6.21035			4.37625			5.38743			5.61562
	4.9417			5.8407			3.78974			5.02224			4.78568
	5.21263			5.91463			3.10831			4.95368			4.59849
	5.03145			5.62325			3.62571			5.08906			4.69199
	5.50615			6.02742			4.01771			5.38101			5.17425
	5.20058			5.88638			3.97396			5.37763			5.10802
4.83975			6.20878			4.1127			5.27544			5.04322
4.99869			5.84992			3.40034			5.16096			5.39703
	5.26123			5.44691			3.80025			5.00991			4.87484
	5.88135			6.50096			4.45846			5.63932			5.71367
4.41213			5.83953			3.61366			4.61087			4.81744
4.61275			5.96447			3.88637			4.95327			4.8631
	5.06074			5.9974			3.645			5.05192			5.39504
5.3038			5.73161			3.59823			4.92616			4.94029
	5.80756			6.32211			4.16201			5.92551			5.37041
	4.97635			6.21688			4.24135			5.4503			5.26659
	5.25659			6.02205			4.07489			5.26646			5.12457
	4.41307			5.4808			3.337			4.7672			5.13885
	4.88434			5.60703			3.48582			4.82598			4.93191
	4.36973			5.38502			3.47366			4.56869			4.55291
	5.43641			5.87416			4.01635			5.32501			5.04009
4.74369			5.72856			3.82241			4.95923			5.05474
	5.33974			5.54043			3.86078			4.88081			4.58658
	4.99735			5.88107			3.65289			5.16193			5.13206
	5.05866			5.70976			3.8157			5.10613			4.80338
	5.93493			6.11946			4.23353			5.54279			5.34459
	5.23663			5.93239			4.2372			5.28806			5.27093
	4.72176			5.58907			3.98454			4.98014			4.97221
4.7431			5.38466			3.36923			4.7988			5.15371
	4.46173			5.57152			4.18828			4.95994			4.64251
	4.76903			5.82217			4.07476			5.02626			5.0217
	5.35173			6.40206			4.40916			5.62632			5.40123
3.99773			4.87481			3.26574			4.21922			4.49259
	5.11935			5.63212			3.59589			5.04805			5.18323
	5.29143			5.96864			4.05033			5.28924			5.47102
		5.8712			5.83395			4.37745			5.29593			5.1976
	5.09957			5.79845			3.39299			5.12167			4.96502
5.17653			5.7148			3.79179			5.06507			5.07726
	5.24852			5.83172			3.52113			5.12299			5.1314
4.55022			6.60677			4.7728			5.3167			5.08868
	4.86739			6.99266			5.03565			5.72258			5.47652
	5.25628			6.94103			5.06628			5.81096			5.91758
	4.33651			5.13286			3.08508			4.5921			4.54488
4.74104			6.19965			4.4951			5.37589			4.72034
	5.08781			6.0708			3.3524			5.08514			5.58023
	5.32471			6.36793			4.08523			5.5559			5.33224
		6.03184			6.54588			4.74817			5.74798			5.51636
	5.11685			6.28121			4.14274			5.16414			5.31269
		5.55002			6.16444			4.92454			5.76755			5.67507
	5.40478			6.15135			4.80498			5.52478			5.48262
	4.81577			5.66384			4.17155			5.22415			5.19717
5.10197			5.59737			3.92473			5.05298			4.90343
	5.04451			5.65111			3.5428			4.77826			5.03005
5.0557			5.71415			3.63005			5.00496			5.19453
	5.17699			5.47644			3.53396			4.82095			4.70866
	5.02051			5.54626			3.62059			4.88295			4.88781
		5.27203			6.15373			3.55678			5.21977			5.38336
4.52781			5.11942			3.24153			4.33739			4.52109
	5.55201			6.0636			4.2546			5.55448			5.18184
	5.02111			5.89014			3.37123			4.89336			5.16701
	5.34492			6.24122			4.19657			5.20448			5.65831
		5.75987			7.01362			5.48847			6.11145			5.98848
	5.30184			5.78956			4.01001			4.90669			5.6684
5.4686			5.80369			3.96814			5.04428			5.13948
	5.60981			5.85537			3.89134			5.1674			4.8561
	5.22201			5.68161			3.69725			5.01181			4.9827
	5.09045			5.5124			4.05686			5.05547			5.15229
	4.69455			5.55171			3.2496			4.83211			5.03055
5.17446			5.40124			3.49908			4.68503			4.62281
		5.43808			5.61668			3.65953			4.9748			5.4356
	5.40809			5.77136			3.76457			5.19404			5.22063
	5.24643			6.02797			3.90123			5.24575			5.33507
	5.03127			5.9135			3.5214			4.8597			5.35064
5.3767			5.68011			3.2765			5.19795			5.26501
	5.4996			5.45897			3.61672			5.08342			5.04243
	4.97383			5.70348			3.66824			4.98137			5.28585
		5.34923			5.87585			3.82154			5.22711			5.01066
	5.58295			5.87166			4.18199			5.51088			5.62812
	5.3018			5.86661			3.39071			5.19243			5.34093
	5.00534			5.97652			3.44333			5.21139			5.1515
	5.44427			5.94486			3.95714			5.22729			5.45779
		4.95674			5.73258			3.56788			4.87551			5.00403
	5.53739			6.14534			4.16256			5.37501			5.6284
4.69543			6.41277			4.36538			5.42446			5.60179
	5.54485			6.63437			5.0497			5.81334			5.63303
5.03796			6.91298			4.85445			5.78487			5.85715
4.36627			6.13175			3.97399			4.86254			4.81035
	5.11528			5.88308			3.30914			5.04331			4.67299
	5.29001			6.58591			4.3681			5.6074			4.91952
	4.9019			5.7006			3.69622			4.84079			4.72009
		5.25659			6.35446			4.48242			5.63413			5.23454
		5.24764			6.53336			5.44846			5.83852			5.86653
	4.96647			5.77828			4.14375			5.03096			4.94888
	4.21063			4.98233			3.38972			4.1736			4.55955
	5.18895			5.80345			3.55488			5.10556			5.10665
		5.53528			5.96241			4.2587			5.27608			5.4085
	5.33346			6.06552			3.76345			5.02897			5.58759
		5.4287			6.19378			4.57209			5.66995			5.39118
4.83052			5.58382			3.37992			4.76242			4.84591
		5.74191			6.00298			4.34685			5.37905			5.21512
	5.49853			5.99592			4.00402			5.31207			5.25605
	5.24811			5.79425			3.65773			5.11652			4.94328
4.70249			5.15737			3.43864			4.62563			4.76816
		5.27247			5.7455			3.56985			4.86499			5.07185
	5.24			5.63396			4.02651			4.9984			4.78386
		5.31929			5.64239			3.78646			5.04021			5.17613
	5.53511			6.00003			4.08209			5.44952			4.9205
	4.75206			5.43996			3.39656			4.55606			4.72694
	5.09579			5.41543			3.19092			4.76192			5.09842
	4.89374			5.04406			3.31758			4.57483			4.54088
	4.60823			5.52812			3.43524			4.9853			4.65815
	4.85032			5.39517			2.37364			4.90914			5.06989
		5.16406			5.62826			3.57698			4.93336			5.17014
	5.37358			6.03827			3.91321			5.27013			5.5537
	5.21682			5.65227			3.73243			4.82882			4.77303
	5.55931			5.67363			3.86318			5.24374			4.87072
		5.28596			5.88351			3.99205			5.38996			5.17244
		5.64665			6.17978			3.96474			5.27818			5.34551
	4.87047			5.40292			2.9588			4.63357			4.37187
	4.72558			5.31844			3.70659			4.5865			5.0165
	5.4665			5.89372			3.65155			4.99313			5.15757
	5.28867			5.57057			3.72763			4.90007			4.86323
	4.87463			5.47568			3.81796			4.78403			4.974
		5.12859			6.5481			5.28933			6.05676			5.44599
	5.30316			5.56782			3.45517			5.08541			4.73612
	4.96393			5.58112			3.50717			4.81541			5.22007
4.68952			5.64667			3.56459			4.90367			5.23831
	5.13467			5.86476			3.40443			5.03632			5.14916
		5.93123			5.94018			4.0827			5.24912			5.31709
	5.32182			5.83521			4.03458			5.18627			5.25397
		4.22194			5.18143			3.03786			4.32843			4.55583
	4.77863			5.49737			3.41994			4.70709			5.00393
	4.35301			5.54437			3.10684			4.62248			4.88474
	5.50099			6.18439			4.25107			5.73146			5.53646
	5.23119			5.56063			3.71604			5.10051			4.83485
	4.99195			5.62009			3.59619			4.81643			5.20319
4.63489			5.4972			3.47837			4.78253			5.05925
	5.50032			6.021			3.74285			5.17232			5.38372
	5.31155			5.58667			3.31103			5.0906			4.92218
	5.07414			5.61424			3.56789			4.9248			5.43695
	5.1036			5.16891			3.5146			4.85719			4.6063
	5.32729			5.39059			3.42407			4.96177			4.8255
	5.15891			5.23348			3.37109			4.7341			4.63998
	4.91465			5.1467			3.47058			4.7468			4.40646
5.09035			5.64679			3.4505			5.13993			5.2235
4.37185			5.15149			2.9952			4.46381			4.77875
	5.26499			5.80877			4.31363			5.34285			5.10154
4.8892			5.88264			3.8051			5.12212			5.25491
	5.1763			5.4148			3.39711			4.74706			5.00616
		4.99265			5.84485			3.85551			5.12871			4.94582
	5.31846			5.49229			3.309			4.94969			5.20128
	5.66441			6.21424			3.60647			5.52516			5.34886
5.79294			6.27561			4.12522			5.39653			5.09456
5.39395			6.1521			4.00471			5.451			5.20711
	5.40595			6.10315			3.93686			5.33586			4.85187
	5.12334			6.09264			4.33893			5.34231			4.9604
	5.21094			5.75365			3.92806			5.14432			5.32684
	5.4411			6.2997			4.25947			5.67399			5.11739
5.37887			6.0146			4.03448			5.42282			5.16983
	5.70877			6.02212			4.40778			5.47977			4.71237
	5.63576			6.20362			4.30349			5.60344			5.39019
	5.68186			5.76696			4.22553			5.19563			4.87176
	4.76103			5.78634			4.17448			5.27419			4.78223
	5.19499			6.25172			4.03322			5.34415			5.5181
	5.53033			6.3811			4.27048			5.38286			5.44944
	5.61266			6.19587			4.21681			5.3119			5.02569
	5.31914			5.5439			3.9876			4.96269			4.84379
	5.22889			5.94204			3.95485			5.32321			5.04606
	4.73382			5.68297			3.75658			4.98728			4.84295
	5.87814			6.29584			3.96247			5.36882			5.8441
		5.12401			5.81184			3.81428			5.30353			5.08237
	5.16219			5.87925			4.25818			5.28278			4.92451
	5.55933			5.94217			3.94584			5.31858			5.11201
	5.74906			6.21812			4.31072			5.71801			5.16887
5.22037			5.96027			3.89928			5.17995			5.27477
	5.9161			6.40068			4.45494			5.54989			5.87382
		4.84115			5.37127			3.28942			4.83928			4.81391
	4.69634			5.45898			3.91307			4.62976			4.6897
4.44156			5.37189			3.51038			4.6788			4.8936
	4.91477			5.58048			3.6507			5.02313			5.14875
5.14457			5.49557			3.90415			4.77395			5.20167
	4.60913			5.5648			3.35817			4.81095			5.10345
	4.57659			5.38287			3.28067			4.48018			4.77804
4.84728			5.56444			3.7803			5.08486			5.05259
	5.16168			5.53002			3.56267			4.89858			4.96581
	5.27777			5.76489			3.80488			4.73717			5.17177
	5.01175			5.5476			3.47908			4.85601			4.81131
	5.84106			6.22563			4.42231			5.68823			4.84647
	5.18089			5.7375			3.44752			4.93343			4.71054
	5.39878			5.72167			3.60768			5.09505			5.06396
	4.99065			5.47177			3.76193			4.81234			4.84899
	5.20359			5.82157			3.3732			5.03275			5.37979
	5.08339			5.67413			3.74524			4.81365			5.23066
		5.32624			5.53383			3.71594			5.02707			5.03609
4.90757			5.63617			3.23555			5.06815			4.84685
		4.63136			5.15576			3.23461			4.71082			4.60588
	4.89213			5.77993			3.96417			5.16577			4.96531
	4.62965			5.42457			3.76396			4.6187			5.01721
4.54967			5.4757			3.38114			4.56256			4.85513
	5.22072			5.26456			3.41336			4.38754			5.04334
	5.46659			6.2039			4.2575			5.53564			5.37436
	5.57446			6.14387			4.18064			5.27848			5.20745
5.4853			6.23202			4.40725			5.32131			5.14103
	5.28445			6.23586			3.95659			5.37666			5.46864
		5.17764			5.75452			3.77815			5.05422			4.79812
	5.10113			5.52531			3.70328			4.98565			4.69922
	4.805			5.54929			3.7263			4.81715			4.98549
	5.36519			5.96404			3.82315			5.40468			5.17986
	5.8731			6.36177			4.54923			5.72831			5.29723
	4.79592			5.80063			4.26182			5.31877			4.88099
	4.4587			5.58385			3.71832			4.44687			5.29544
	5.07455			5.99193			3.89085			5.21886			5.22369
	5.10777			5.70847			3.61761			4.94935			5.13717
		5.10467			6.30045			3.96251			5.29767			5.70185
	5.04231			5.96315			3.08958			5.14373			5.36747
	4.84795			5.46401			3.7539			4.95858			4.86121
5.36865			5.95789			4.21044			5.4273			5.14466
	5.03955			5.73547			3.61335			4.85429			5.07509
	5.38782			5.95968			3.09885			5.21309			5.17549
		5.59816			6.38128			3.71103			5.60102			5.50383
	5.01304			5.64278			3.92134			5.06492			4.91149
	4.91148			5.54538			3.47362			4.75935			4.811
	4.97053			5.5851			3.68223			5.0233			5.08868
	4.64109			5.44186			3.41612			4.72652			4.72762
		5.21578			5.62713			3.35548			4.93852			4.78991
4.28361			5.20146			3.56054			4.57634			4.52593
	5.2607			5.58294			3.71252			5.22402			4.92318
	4.77717			5.66511			3.27372			4.94733			4.62654
	5.14597			5.88433			4.01857			5.21366			5.06633
	4.99637			6.09858			3.90183			5.28307			4.89657
	5.56229			6.2554			3.97772			5.32481			5.24751
		4.78672			5.24107			3.51715			4.55728			4.74817
4.77703			5.28821			3.54854			4.73766			5.07066
		5.41385			5.9044			3.4755			5.32417			5.06128
	5.72436			6.19768			4.17976			5.41503			5.16352
	5.25336			5.79776			3.58175			5.3314			4.96214
		5.62076			6.34327			4.47194			5.51853			5.4463
4.32816			5.32568			3.29657			4.49898			4.80025

## Sheet: Figure 4E-F
Figure 4E (left)													Figure 4E (right)
CONTROL KO				MICU2 #A KO				MICU2 #B KO					CONTROL KO				MICU2 #A KO				MICU2 #B KO
CTL	0.5µM	1µM	2.5µM	CTL	0.5µM	1µM	2.5µM	CTL	0.5µM	1µM	2.5µM		CTL	0.5µM	1µM	2.5µM	CTL	0.5µM	1µM	2.5µM	CTL	0.5µM	1µM	2.5µM
100	51	31	12	100	57	55	15	100	72	67	64		100	42	24	10	100	55	44	25	100	51	37	38
100	65	28	18	100	65	53	15	100	62	54	40		100	14	14	9	100	13	9	9	100	21	15	15
100	61	53	32	100	64	56	38	100	69	68	55		100	30	17	11	100	39	37	19	100	44	36	25
100	66	67	21	100	68	75	54	100	74	84	80		100	21	23	10	100	22	25	18	100	30	35	26
100	47	56	12	100	56	71	15	100	69	61	21		100	29	10	10	100	25	26	10	100	34	27	16
100	59	49	16	100	69	68	18	100	62	60	34		100	34	22	15	100	38	27	19	100	42	37	37
Figure 4F (left)													Figure 4F (middle)
CONTROL KO				MICU2 #A KO				MICU2 #B KO					CONTROL KO				MICU2 #A KO				MICU2 #B KO
0 Ca	150 nM Ca	1µM Ca	8.4µM Ca	0 Ca	150 nM Ca	1µM Ca	8.4µM Ca	0 Ca	150 nM Ca	1µM Ca	8.4µM Ca		0 Ca	150 nM Ca	1µM Ca	8.4µM Ca	0 Ca	150 nM Ca	1µM Ca	8.4µM Ca	0 Ca	150 nM Ca	1µM Ca	8.4µM Ca
2.47438	6.73297	1.48151	2.33771	2.82657	3.84799	1.58596	1.57547	2.25786	2.563	1.20235	1.6443		90.6666	89.8501	66.7148	88.1463	58.4842	128.263	56.8824	65.6183	39.1261	67.3706	53.3868	51.2331
3.35434	5.14998	1.80734	1.47415	1.57219	5.39002	2.4018	1.38593	3.49468	2.77525	1.55944	1.41399		99.8708	92.0266	63.6577	56.1592	26.5834	110.89	54.201	17.6653	77.607	70.4954	95.5043	61.7638
2.65721	5.71604	3.09471	1.26846	1.28939	1.92543	1.93691		2.22658	2.03062	2.26451			95.1453	100.516	79.1259	57.8794	55.9542	57.9357	98.8474		65.7241	46.1626	47.326
Figure 4F (right)
CONTROL KO				MICU2 #A KO				MICU2 #B KO
0 Ca	150 nM Ca	1µM Ca	8.4µM Ca	0 Ca	150 nM Ca	1µM Ca	8.4µM Ca	0 Ca	150 nM Ca	1µM Ca	8.4µM Ca
36.6421	13.3448	45.0317	37.7063	20.6909	33.3326	35.8663	41.6499	17.3288	26.2858	44.4019	31.158
29.7736	17.8693	35.2217	38.096	16.9085	20.5733	22.5668	12.7462	22.2072	25.4015	61.2428	43.6805
35.8064	17.585	25.5681	45.6296	43.3959	30.0897	51.0335		29.5179	22.7333	20.899

## Sheet: Figure 5A-F
Figure 5A (up)								Figure 5A (bottom left)							Figure 5A (bottom right)							Figure 5C
	CONTROL KO		MICU2 #A KO		MICU2 #B KO			CONTROL KO		MICU2 #A KO		MICU2 #B KO			CONTROL KO		MICU2 #A KO		MICU2 #B KO			CONTROL KO	MICU2 #A KO	MICU2 #B KO
Time (min)	Mean	SD	Mean	SD	Mean	SD		Basal Respiration	Maximal Respiration	Basal Respiration	Maximal Respiration	Basal Respiration	Maximal Respiration		Basal Respiration	Maximal Respiration	Basal Respiration	Maximal Respiration	Basal Respiration	Maximal Respiration		9	15	7
1.35	1.0978	0.219	0.4103	0.0477	0.4066	0.1524		0.6	0.8	0.2	0.3	0.2	0.2		0.2	0.5	0.1	0.2	0.1	0.1		4	2	6
7.97	1.0369	0.2101	0.3798	0.0452	0.3648	0.1323		0.3	0.3	0.3	0.3	0.1	0.2		0.1	0.2	0.1	0.2	0.1	0.1		4	7	9
14.61	1.0319	0.2118	0.3756	0.0492	0.3561	0.1203		0.7	0.9	0.8	1.1	0.2	0.3		0.2	0.5	0.3	0.5	0.1	0.1		9	11	9
21.29	1.0554	0.2127	0.3837	0.0479	0.3617	0.1123		0.4	0.6	0.3	0.5	0.2	0.3		0.1	0.3	0.1	0.2	0.1	0.2		7	9	5
28.12	1.1919	0.2267	0.4073	0.0411	0.4116	0.126		0.2	0.6	0.1	0.1	0.2	0.2		0.1	0.2	0	0	0	0.1		4	7	11
34.76	1.2407	0.2405	0.4195	0.0452	0.4301	0.1283																9	13	10
41.48	1.2396	0.2365	0.4176	0.0445	0.4323	0.125																6	11	10
48.32	0.8445	0.1808	0.2771	0.0247	0.3141	0.0761																2	7	3
55.02	0.7881	0.1529	0.2537	0.0233	0.3166	0.0816																	7	10
61.74	0.7744	0.148	0.2487	0.0245	0.3181	0.0883																2	15	3
68.58	1.3568	0.3051	0.4327	0.0468	0.4562	0.1455																17	6	7
75.3	1.4308	0.3081	0.4667	0.0478	0.4835	0.1589																4	12	4
81.99	1.3911	0.2899	0.4656	0.0483	0.4842	0.1565																3	5	3
88.84	0.6436	0.1196	0.2112	0.0261	0.2611	0.0708																3	17	9
95.56	0.615	0.1067	0.1942	0.0234	0.2652	0.0761																7	11	10
102.3	0.5908	0.1058	0.184	0.0219	0.2586	0.0762																9	9
																						3	15
																						4	10
Figure 5D													Figure 5E									5	9
CONTROL KO				MICU2 #A KO				MICU2 #B KO					CONTROL KO		MICU2 #A KO		MICU2 #B KO					4	19
PLIN 2	PLIN 3	PLIN 4	PLIN 5	PLIN 2	PLIN 3	PLIN 4	PLIN 5	PLIN 2	PLIN 3	PLIN 4	PLIN 5		CPT1	CPT2	CPT1	CPT2	CPT1	CPT2				1	13
1	1	1	1	1.47	0.95	1.02	0.74	1.11	1.59	0.92	1.08		1	1		0.81	1.89	1.35				10	16
1	1	1	1	1.41	1	1.01	1.01	0.62	0.74	0.71	1.14		1	1	0.54	0.74	0.8	1.43				10	7
1	1	1	1	1.66	1.07	1.18	0.98	1.38	1.44	0.91			1	1	0.87	0.55	1.8	1.07				1	19
1	1	1	1	0.51	0.38	0.89	1.29	0.53	0.7	0.58	0.88		1	1	0.67	0.6	1.14	1.22				4	6
1	1	1	1	0.52	0.55	0.96	0.79	0.22	0.35	1.41	0.88		1	1	0.62	0.7	0.95	0.85				2	11
1	1	1	1	1.07	0.88	1.13	1.13	1.27	0.94	1.32	1.22											6	16
1	1	1	1	1.42	1.23	1.32	1.01	1.05	1.01	0.96	1.05											5	6
1	1	1	1	1.03	0.59	1.46	1.17	0.72	0.61	0.74	1.22											7	10
																						7	7
																						3	5
Figure 5F																						5	19
CONTROL KO		MICU2 #A KO		MICU2 #B KO																		4	13
Etomoxir	Trimetazidine	Etomoxir	Trimetazidine	Etomoxir	Trimetazidine																	4	12
40	25	105	72	82	83																	10	8
56	67	44	102	97	93																	11	7
19	91	59	86	98	96																	11	5
26	69	44	93	111	91																	13	11
70	59	93	108	91	105																	4	7
46	46	42	61	105	59																	3	4
76		102		75																		8	11
23		97		93																		17	6
65				94																		0	5
65																						4	14
																						8	9
																						7	13
																						2	2
																						11	9
																						10	6
																						6	3
																						3	5
																						4	12
																						4	12
																						4	3
																						5	5
																						8
																						3
																						12
																						2
																						3
																						4
																						11
																						0
																						1
																						8
																						7
																						2
																						1
																						4
																						2
																						5
																						3
																						4
																						5
																						12
																						3
																						5
																						4
																						1

## Sheet: Figure 5G
Figure 5G (left)
Time (min)	CONTROL KO								MICU2 #A KO						MICU2 #B KO					CONTROL KO Etomoxir									MICU2 #A KO Etomoxir						MICU2 #B KO Etomoxir
0	1	1	1	1	1	1	1	1	1	1	1	1	1	1	1	1	1	1	1	1	1	1	1	1	1	1	1	1	1	1	1	1	1	1	1	1	1	1	1	1	1	1	1
5	0.999907	1.01415	0.997264	0.969538	1.02443	1.00944	1.01189	1.00819	1.01415	1.01157	0.995525	1.00921	1.03241	1.01632	0.986781	0.988554	0.982669	1.01439	0.997255	1.0006	0.978474	1.01192	1.012	0.985099	0.944757	1.00539	0.99217	0.998491	0.978747	1.00556	0.992772	1.00934	0.99285	1.01368	1.01428	0.990355	0.993565	1.00107	1.00382	0.996144	1.01549	0.997581	0.989176
10	1.04307	1.07461	1.02562	1.05392	1.05417	1.06616	1.05964	1.11132	1.05917	1.09045	0.990707	1.03899	1.11405	1.0909	1.00896	1.0562	0.96245	1.02777	1.08022	1.0548	1.0291	1.00352	1.02729	1.00611	0.95309	1.04518	0.99967	1.00279	1.02691	1.03838	1.01007	1.02434	1.00876	1.0267	1.03954	1.01898	0.991629	0.997506	0.999471	1.06934	1.03145	1.01442	0.998131
15	1.10546	1.16479	1.04906	1.16713	1.129	1.1515	1.09081	1.21502	1.10738	1.19866	1.02848	1.11709	1.21732	1.17348	1.03962	1.1643	1.0107	1.09808	1.12615	1.08828	1.03282	0.996047	1.03172	1.0305	0.975266	1.09265	0.987881	1.00243	1.07103	1.07518	0.999251	1.02626	1.03874	1.04447	1.05094	1.0513	1.02217	1.00096	1.02252	1.07057	1.06621	1.01361	1.00977
20	1.15285	1.28363	1.1151	1.24658	1.19705	1.25414	1.12117	1.32611	1.15442	1.32841	1.07149	1.17793	1.34229	1.28945	1.09279	1.26593	1.04549	1.20151	1.15689	1.16873	1.07877	1.00127	1.04353	1.04644	0.997238	1.1179	0.983764	1.02996	1.11955	1.11003	0.994144	1.02801	1.04799	1.0755	1.07224	1.05002	1.01175	0.993553	1.02983	1.09671	1.0933	1.01835	1.04237
25	1.20428	1.39337	1.15055	1.28908	1.25933	1.34636	1.18303	1.45137	1.2136	1.45348	1.10529	1.26037	1.43557	1.39006	1.18078	1.36161	1.08986	1.28984	1.21857	1.17877	1.08953	1.04029	1.03191	1.02248	1.09937	1.15837	1.00317	1.05423	1.14753	1.14802	1.018	1.00949	1.04399	1.10322	1.07193	1.0931	1.00111	1.01422	1.04174	1.07448	1.10842	1.04526	1.08755
30	1.24201	1.47003	1.2229	1.3137	1.29794	1.41319	1.22849	1.55602	1.24469	1.57981	1.16588	1.286	1.53753	1.48055	1.20544	1.4029	1.10981	1.3397	1.2454	1.18573	1.11584	1.04558	1.03474	1.03268	1.04801	1.21631	1.02806	1.09907	1.17019	1.18021	1.04275	1.01507	1.04481	1.1123	1.05628	1.07413	0.988464	1.02241	1.01665	1.06992	1.1436	1.07247	1.11195
35	1.32411	1.55407	1.27243	1.36709	1.34036	1.49803	1.28295	1.69855	1.29386	1.6881	1.21302	1.34725	1.59573	1.56359	1.23838	1.52894	1.14381	1.39352	1.25787	1.22161	1.13292	1.07156	1.05311	1.03099	1.06636	1.27185	1.05759	1.14193	1.20426	1.20211	1.04523	1.03267	1.06387	1.119	1.07945	1.10265	0.989979	1.04013	1.00473	1.09713	1.19839	1.0981	1.16308
40	1.4061	1.64964	1.3114	1.41436	1.40885	1.55286	1.35966	1.75481	1.36785	1.79664	1.27107	1.38443	1.68733	1.65892	1.2913	1.57089	1.17122	1.44168	1.2655	1.25977	1.17238	1.07085	1.05969	1.0355	1.09926	1.31621	1.0629	1.17595	1.2334	1.22853	1.07024	1.03754	1.09805	1.13411	1.10731	1.11139	1.02936	1.04853	1.01287	1.09737	1.22281	1.11923	1.20524
45	1.44851	1.70823	1.35502	1.45767	1.44917	1.59937	1.4284	1.90427	1.41957	1.87254	1.31638	1.42691	1.75583	1.70719	1.33482	1.64198	1.1941	1.49069	1.28646	1.27484	1.19079	1.108	1.07629	1.07509	1.17712	1.3578	1.07111	1.22518	1.25217	1.24525	1.0805	1.03744	1.11349	1.16952	1.10631	1.1215	1.00796	1.06814	1.04497	1.08237	1.26266	1.14077	1.24078
50	1.47849	1.75963	1.38652	1.49032	1.50171	1.65672	1.49073	2.0307	1.50639	1.95304	1.35573	1.44732	1.80977	1.7598	1.31774	1.66722	1.2115	1.49603	1.31174	1.30831	1.21241	1.09264	1.09692	1.0754	1.15198	1.43113	1.08911	1.2364	1.28101	1.27162	1.08488	1.0304	1.13292	1.1564	1.13578	1.14903	1.02689	1.06533	1.04212	1.07654	1.29685	1.16968	1.28188
55	1.54531	1.82123	1.41814	1.52749	1.55792	1.69595	1.55444	2.1464	1.53605	1.98546	1.38629	1.48275	1.87279	1.81953	1.36923	1.69784	1.21984	1.554	1.3108	1.32516	1.23052	1.12058	1.10363	1.07946	1.0949	1.46455	1.11299	1.26913	1.31109	1.25851	1.08785	1.04748	1.13393	1.16665	1.14203	1.13494	1.03969	1.07857	1.05398	1.0838	1.31059	1.20047	1.31015
60	1.5882	1.85655	1.43443	1.56297	1.58635	1.75704	1.5985	2.31599	1.57818	2.00859	1.40917	1.498	1.91917	1.83285	1.36363	1.72396	1.22349	1.54809	1.32192	1.34851	1.21585	1.12603	1.13082	1.10544	1.1707	1.51383	1.12427	1.30084	1.31965	1.29069	1.07357	1.06829	1.16184	1.19284	1.13923	1.13774	1.02618	1.08281	1.05719	1.1084	1.35193	1.22306	1.33619
65	1.63783	1.91692	1.45326	1.58049	1.6159	1.77873	1.65345	2.41369	1.61632	2.05447	1.42369	1.50064	1.96424	1.85947	1.38928	1.74817	1.2421	1.58084	1.33353	1.36155	1.24073	1.11591	1.12564	1.11926	1.19291	1.57199	1.14772	1.33933	1.34897	1.30476	1.11536	1.04699	1.16829	1.18856	1.14518	1.13862	1.02464	1.07523	1.06654	1.11386	1.40064	1.2487	1.37357
70	1.69518	1.92234	1.47588	1.60422	1.6398	1.79798	1.70555	2.54182	1.65457	2.0773	1.4543	1.51696	2.00788	1.88962	1.41686	1.76406	1.23464	1.57205	1.34629	1.37857	1.2407	1.14078	1.1489	1.1281	1.16785	1.62569	1.16054	1.36226	1.34592	1.32893	1.12056	1.07896	1.17079	1.20486	1.15134	1.14358	1.05065	1.09798	1.08568	1.08894	1.43693	1.26557	1.42546
75	1.7159	1.95807	1.48828	1.63062	1.65316	1.8489	1.78263	2.63334	1.66783	2.11036	1.45867	1.54066	2.03158	1.89653	1.41694	1.78218	1.24688	1.59178	1.32784	1.39083	1.26626	1.14713	1.14408	1.13415	1.13959	1.68437	1.15958	1.39271	1.34811	1.32304	1.12566	1.09368	1.1534	1.23224	1.1606	1.13171	1.05384	1.10116	1.0727	1.0822	1.46604	1.28018	1.43896
80	1.74246	1.99479	1.5003	1.64491	1.69418	1.85218	1.8288	2.73742	1.6858	2.11665	1.47914	1.54337	2.05374	1.90457	1.41203	1.78265	1.24618	1.6119	1.34173	1.4022	1.27722	1.15699	1.16326	1.15429	1.13561	1.70707	1.18949	1.43228	1.36043	1.33835	1.12548	1.08201	1.19418	1.23142	1.16988	1.14345	1.05681	1.09233	1.0998	1.10889	1.49874	1.32141	1.4761
85	1.75072	2.03035	1.49924	1.64774	1.6944	1.88185	1.88933	2.89431	1.72907	2.11776	1.47342	1.55939	2.07868	1.92115	1.39216	1.79391	1.25082	1.59417	1.34721	1.42619	1.27764	1.14097	1.1614	1.13477	1.13217	1.73794	1.20691	1.45221	1.36733	1.3282	1.12597	1.104	1.16907	1.25173	1.17186	1.16184	1.04787	1.10588	1.09099	1.08845	1.5137	1.3298	1.51774
90	1.77267	2.04102	1.51268	1.66629	1.71185	1.91117	1.93711	2.9603	1.72976	2.11092	1.48294	1.54747	2.07636	1.94364	1.4289	1.80799	1.24836	1.59503	1.34405	1.41721	1.29176	1.16431	1.1685	1.1663	1.14312	1.79041	1.20514	1.47586	1.38001	1.34557	1.13274	1.08882	1.19195	1.2544	1.18217	1.16305	1.05394	1.11736	1.07225	1.08766	1.55483	1.3501	1.53184
95	1.77475	2.05493	1.51405	1.68416	1.72046	1.89489	1.99236	3.02659	1.74622	2.12652	1.50577	1.54667	2.08721	1.94985	1.42007	1.78541	1.25589	1.60631	1.35453	1.4303	1.30218	1.15532	1.17284	1.17246	1.14624	1.8499	1.231	1.49456	1.37418	1.35037	1.1415	1.0892	1.19043	1.27091	1.17587	1.16491	1.06977	1.11678	1.09285	1.08999	1.59099	1.38504	1.56699
100	1.80211	2.08218	1.51878	1.69742	1.72533	1.92931	2.03912	3.15077	1.72056	2.12969	1.51704	1.5704	2.11732	1.97696	1.42683	1.777	1.24258	1.61175	1.36684	1.44204	1.2976	1.17549	1.18701	1.18299	1.17147	1.89311	1.2486	1.52256	1.38073	1.36506	1.1422	1.08887	1.21569	1.24259	1.18939	1.14954	1.05518	1.1085	1.09659	1.10848	1.61837	1.41465	1.59319
105	1.82096	2.08006	1.52001	1.70226	1.76062	1.90563	2.08438	3.26072	1.74357	2.15155	1.51629	1.57827	2.10603	1.9641	1.43875	1.80584	1.25618	1.62447	1.36327	1.44507	1.32452	1.1559	1.18707	1.15933	1.16057	1.92022	1.26363	1.5743	1.39198	1.35736	1.15262	1.09138	1.19836	1.2479	1.19288	1.1878	1.05906	1.12201	1.10645	1.09999	1.65405	1.43002	1.64107
110	1.81223	2.09368	1.51857	1.70637	1.73751	1.95009	2.15846	3.33934	1.72164	2.1414	1.52545	1.56653	2.12403	1.97899	1.41498	1.77957	1.24098	1.62307	1.39363	1.44622	1.32704	1.16207	1.19941	1.19058	1.15735	1.96726	1.26751	1.58243	1.3798	1.38009	1.15525	1.09235	1.2075	1.2868	1.19201	1.18813	1.05178	1.1265	1.11277	1.12945	1.67173	1.43815	1.6563
115	1.84955	2.10242	1.53829	1.72096	1.752	1.95509	2.18171	3.4401	1.75027	2.19021	1.53785	1.56508	2.11636	1.97105	1.41928	1.78982	1.25326	1.61754	1.54264	1.46164	1.35091	1.18019	1.22265	1.19638	1.17215	1.9833	1.28071	1.60542	1.39264	1.36952	1.17473	1.07857	1.21418	1.27916	1.20148	1.19512	1.06225	1.12241	1.10133	1.12314	1.68571	1.46465	1.6886
120	1.85321	2.10242	1.54414		1.75758	1.96628	2.23591	3.50842	1.74288	2.14843	1.51956		2.11235	1.96654	1.42321	1.7841		1.60589	1.57886	1.46188	1.34052	1.16422	1.20566	1.19572	1.18802	2.04784	1.30971	1.63867	1.40287	1.3656	1.15673	1.09387	1.21618	1.26976	1.1951	1.16501	1.0867	1.1166	1.11127	1.11398	1.72679	1.47205	1.71883
Figure 5G (right)
CONTROL KO	MICU2 #A KO	MICU2 #B KO	CONTROL KO Etomoxir 10µM	MICU2 #A KO Etomoxir 10µM	MICU2 #B KO Etomoxir 10µM
1	0.960698	0.726451	0.586212	0.579518	0.224439
1	1.23384	0.883254	0.283503	0.330402	0.173239
1	0.935107	0.939752	0.275131	0.230028	0.189388
1	0.926436	0.483122	0.161917	0.0588832	0.0541447
1			0.143271	0.253022	0.0735728
1	1.16692	0.435557	0.262411	0.235037	0.0932749
1		0.785957	0.332023		0.226262
1			0.217764		0.365505
1			0.252734		0.291148

[truncated: 15 more sheets: Figure 5H-K, Figure 6B-I, Figure 6J, Figure 6K, Figure S1A-D, Figure S1E, Figure S2A, Figure S2B, Figure S2C-G, Figure S3A-C, Figure S3D-F, Figure S4, Figure S5, Figure S6A-B, Figure S6C]
