# Supplementary material for: MICU2 up-regulation enhances tumor aggressiveness and metabolic reprogramming during colorectal cancer development
Source: PLoS Biol. 2024 Oct 28;22(10):e3002854. doi: 10.1371/journal.pbio.3002854 (PMC11542858; doi:10.1371/journal.pbio.3002854)
Supplement: S2 Data — (ZIP) [file pbio.3002854.s009.zip]

Archive with 10 entries (9 files):
- S2_Data/
- S2_Data/PLOS_BIOLOGY_DATASET_GSE41258_MCU_COMPLEX_CLIN.txt
- S2_Data/PLOS_BIOLOGY_DATASET_TCGA_CLINICAL.tsv
- S2_Data/PLOS_BIOLOGY_FIG6_LIST_GENES.tsv
- S2_Data/PLOS_BIOLOGY_FIGS1D_MICU_GROUP.tsv
- S2_Data/PLOS_BIOLOGY_Fig4B_GeneSet_MitoComplexAssembly.tsv
- S2_Data/PLOS_BIOLOGY_FigS1E_Proteomic_MCU_Complex.tsv
- S2_Data/PLOS_BIOLOGY_FigS4A_GeneSet_MitoComplex.tsv
- S2_Data/PLOS_BIOLOGY_FigS4A_MitoComplex.tsv
- S2_Data/Plos_Biology_Script_Data_R_processing_bis.R
