# Supplementary material for: MICU2 up-regulation enhances tumor aggressiveness and metabolic reprogramming during colorectal cancer development
Source: PLoS Biol. 2024 Oct 28;22(10):e3002854. doi: 10.1371/journal.pbio.3002854 (PMC11542858; doi:10.1371/journal.pbio.3002854)
Supplement: S2 Data — (ZIP) [file pbio.3002854.s009.zip › S2_Data/PLOS_BIOLOGY_DATASET_GSE41258_MCU_COMPLEX_CLIN.txt]

SAMPLE	MICU2	MICU1	MCUB	MCUR1	RATIO	title	geo_accession	characteristics_ch1.7	characteristics_ch1.8	characteristics_ch1.9	age:ch1	anatomic location:ch1	cell line:ch1	fup interval:ch1	fup status (ned, no evidence of disease, awd, alive with disease, aun, alive unknown, dod, dead of disease, doc, dead of other cause, dun, dead, cause unknown):ch1	gender:ch1	group stage:ch1	included in analysis:ch1	m:ch1	microsattelite instability:ch1	n:ch1	p53 mutation status:ch1	patient id:ch1	recurrence interval:ch1	recurrence:ch1	tissue:ch1
GSM1012278_00300BR2	8.3186	8.4058	6.518	6.5544	0.989626210473721	Polyp 00300BR2	GSM1012278											Yes					300			Polyp
GSM1012279_00450UR1	9.485	8.1595	6.1823	7.9538	1.1624486794534	Liver Metastasis 00450UR1	GSM1012279											No					450			Liver Metastasis
GSM1012280_00450UR1_ez	9.5185	7.9246	6.1297	7.6314	1.20113318022361	Liver Metastasis 00450UR1_ez	GSM1012280											No					450			Liver Metastasis
GSM1012281_00450UR2	9.4029	7.9717	6.3704	7.808	1.17953510543548	Liver Metastasis 00450UR2	GSM1012281											Yes					450			Liver Metastasis
GSM1012282_00464UR1	8.6368	8.0413	7.6028	8.4826	1.07405519008121	Liver Metastasis 00464UR1	GSM1012282											Yes					464			Liver Metastasis
GSM1012283_00485UR1	9.5814	8.074	6.6883	8.0798	1.18669804310131	Liver Metastasis 00485UR1	GSM1012283											No					485			Liver Metastasis
GSM1012284_00485UR1_ez	9.732	7.9409	6.6094	7.7452	1.22555377853896	Liver Metastasis 00485UR1_ez	GSM1012284											No					485			Liver Metastasis
GSM1012285_00485UR2	9.6359	8.1351	6.6886	7.8918	1.18448451770722	Liver Metastasis 00485UR2	GSM1012285											Yes					485			Liver Metastasis
GSM1012286_00620AR1	7.7567	8.6424	7.021	7.6711	0.897516893455522	Primary Tumor 00620AR1	GSM1012286	t: 3	n: 1	m: 1	70	Ascending colon		5	DOD	F	IV	Yes	1	MSI-high	1		620			Primary Tumor
GSM1012287_00823UR1	9.4956	8.5083	6.3575	8.1755	1.11603963188886	Liver Metastasis 00823UR1	GSM1012287											No					823			Liver Metastasis
GSM1012288_00823UR1_ez	9.6582	8.3179	6.6329	8.4182	1.1611344209476	Liver Metastasis 00823UR1_ez	GSM1012288											No					823			Liver Metastasis
GSM1012289_00823UR2	9.7478	8.2459	6.5795	8.1481	1.18213900241332	Liver Metastasis 00823UR2	GSM1012289											No					823			Liver Metastasis
GSM1012290_00838UR1	8.1735	8.2721	7.169	7.2015	0.988080414888602	Liver Metastasis 00838UR1	GSM1012290											No					838			Liver Metastasis
GSM1012291_00838UR1_ez	8.586	8.2049	6.9983	6.3001	1.04644785433095	Liver Metastasis 00838UR1_ez	GSM1012291											No					838			Liver Metastasis
GSM1012292_00838UR2	8.6203	8.5029	6.9598	6.7682	1.01380705406391	Liver Metastasis 00838UR2	GSM1012292											Yes					838			Liver Metastasis
GSM1012293_00852UR1	8.303	8.8868	8.0392	6.1844	0.934307062159608	Liver Metastasis 00852UR1	GSM1012293											Yes					852			Liver Metastasis
GSM1012294_00871KR3	8.0088	9.2963	6.101	7.9378	0.861504039241419	Normal Liver 00871KR3	GSM1012294											No					871			Normal Liver
GSM1012295_00888BR1	9.5826	8.5942	7.4057	6.967	1.11500779595541	Polyp 00888BR1	GSM1012295											Yes					888			Polyp
GSM1012296_00947UR1	9.1817	8.1028	6.4378	7.7513	1.13315150318408	Liver Metastasis 00947UR1	GSM1012296											Yes					947			Liver Metastasis
GSM1012297_00990AR1	10.0234	8.4028	7.2157	8.0938	1.19286428333413	Primary Tumor 00990AR1	GSM1012297	t: 3	n: 1	m: 0	78	Sigmoid colon		82	DUN	M	III	Yes	0		1	Mutant	990		No	Primary Tumor
GSM1012298_01720MR1	8.2182	8.7523	7.2351	7.4066	0.938976040583618	Normal Lung 01720MR1	GSM1012298											No					1720			Normal Lung
GSM1012299_01720VR1	8.2782	8.6126	6.97	8.0006	0.96117316489794	Lung Metastasis 01720VR1	GSM1012299											No					1720			Lung Metastasis
GSM1012300_01984BR1	8.2283	8.4232	6.9702	8.153	0.976861525311046	Polyp 01984BR1	GSM1012300											Yes					1984			Polyp
GSM1012301_02050MR1	8.3362	8.6731	7.3832	7.0651	0.961155757456965	Normal Lung 02050MR1	GSM1012301											No					2050			Normal Lung
GSM1012302_02050VR1	8.813	8.2965	7.1968	7.177	1.06225516784186	Lung Metastasis 02050VR1	GSM1012302											No					2050			Lung Metastasis
GSM1012303_02184AR2	8.5014	8.33	6.904	6.9886	1.0205762304922	Primary Tumor 02184AR2	GSM1012303	t: 3	n: 0	m: 0	40	Sigmoid colon		61	NED	F	II	Yes	0	MSS	0	Wild-type	2184		No	Primary Tumor
GSM1012304_02184HR2	8.797	8.6077	7.1088	7.4676	1.02199193745135	Normal Colon 02184HR2	GSM1012304	t: 3	n: 0	m: 0	40	Sigmoid colon		61	NED	F	II	Yes	0	MSS	0	Wild-type	2184		No	Normal Colon
GSM1012305_02189AR1	8.5942	8.564	7.347	6.6598	1.0035263895376	Primary Tumor 02189AR1	GSM1012305	t: 3	n: 1	m: 0	70	Rectosigmoid		130	DUN	M	III	Yes	0	MSS	1	Mutant	2189			Primary Tumor
GSM1012306_02189HR1	8.6202	8.5792	7.056	7.1981	1.004779000373	Normal Colon 02189HR1	GSM1012306	t: 3	n: 1	m: 0	70	Rectosigmoid		130	DUN	M	III	Yes	0	MSS	1	Mutant	2189			Normal Colon
GSM1012307_02308AR1	9.3357	8.3238	6.3883	8.8641	1.1215670727312	Primary Tumor 02308AR1	GSM1012307	t: 3	n: 0	m: 1	63	Descending colon		12	DOD	F	IV	Yes	1	MSS	0	Mutant	2308			Primary Tumor
GSM1012308_02500AR1	8.4853	8.4551	7.5874	7.4395	1.00357180873083	Primary Tumor 02500AR1	GSM1012308	t: 2	n: 0	m: 0	81	Ascending colon		52	NED	M	I	Yes	0	MSS	0	Wild-type	2500		No	Primary Tumor
GSM1012309_02663BR1	8.1968	8.4801	7.5551	6.2279	0.966592375089916	Polyp 02663BR1	GSM1012309											Yes					2663			Polyp
GSM1012310_02679AR1	9.1305	8.6884	7.7067	8.085	1.05088393720363	Primary Tumor 02679AR1	GSM1012310	t: 3	n: 1	m: 0	70	Sigmoid colon		143	DUN	F	III	Yes	0	MSS	1	Wild-type	2679		No	Primary Tumor
GSM1012311_02679BR1	8.7306	8.7084	7.1607	8.8501	1.00254926278076	Polyp 02679BR1	GSM1012311	t: 3	n: 1	m: 0	70	Sigmoid colon		143	DUN	F	III	Yes	0	MSS	1	Wild-type	2679		No	Polyp
GSM1012312_02779AR1	8.3394	8.5972	7.4317	6.6291	0.970013492765086	Primary Tumor 02779AR1	GSM1012312	t: 1	n: 0	m: 0	66	Rectosigmoid		89	NED	F	I	Yes	0	MSS	0	Wild-type	2779			Primary Tumor
GSM1012313_02779BR1	8.4745	8.3911	6.6352	6.9547	1.00993910214394	Polyp 02779BR1	GSM1012313	t: 1	n: 0	m: 0	66	Rectosigmoid		89	NED	F	I	Yes	0	MSS	0	Wild-type	2779			Polyp
GSM1012314_02815AR1	8.8299	8.6021	7.8704	7.6498	1.0264819055812	Primary Tumor 02815AR1	GSM1012314	t: 3	n: 2	m: 0	55	Sigmoid colon		72	DOD	M	III	Yes	0	MSS	2	Wild-type	2815	45	Yes	Primary Tumor
GSM1012315_02815HR1	9.2128	8.4844	7.4776	8.1137	1.0858516807317	Normal Colon 02815HR1	GSM1012315	t: 3	n: 2	m: 0	55	Sigmoid colon		72	DOD	M	III	Yes	0	MSS	2	Wild-type	2815	45	Yes	Normal Colon
GSM1012316_02832AR1	9.285	8.415	7.4634	6.6693	1.10338680926916	Primary Tumor 02832AR1	GSM1012316	t: 3	n: 1	m: 1	70	Transverse colon		20	DOD	M	IV	Yes	1	MSS	1	Mutant	2832			Primary Tumor
GSM1012317_03023AR1	9.1235	8.515	7.4037	7.277	1.0714621256606	Primary Tumor 03023AR1	GSM1012317	t: 3	n: 2	m: 1	49	Sigmoid colon		16	DOD	F	IV	Yes	1	MSS	2	Wild-type	3023	14	Yes	Primary Tumor
GSM1012318_03023HR1	9.1791	8.4597	7.1089	8.0655	1.08503847654172	Normal Colon 03023HR1	GSM1012318	t: 3	n: 2	m: 1	49	Sigmoid colon		16	DOD	F	IV	Yes	1	MSS	2	Wild-type	3023	14	Yes	Normal Colon
GSM1012319_03156AR1	9.5738	7.9222	7.694	8.2149	1.20847744313448	Primary Tumor 03156AR1	GSM1012319	t: 2	n: 0	m: 0	80	Sigmoid colon		79	DOD	M	I	Yes	0	MSS	0	Mutant	3156	68	Yes	Primary Tumor
GSM1012320_03283AR1	10.0015	8.2561	7.4806	7.5997	1.21140732307021	Primary Tumor 03283AR1	GSM1012320	t: 3	n: 2	m: 0	73	Ascending colon		10	DOD	F	III	Yes	0	MSS	2	Mutant	3283	0	Yes	Primary Tumor
GSM1012321_03358VR1	9.3291	8.321	7.8181	8.3584	1.12115130392982	Lung Metastasis 03358VR1	GSM1012321											No					3358			Lung Metastasis
GSM1012322_03393AR1	8.4534	8.5737	7.0743	7.422	0.985968718289653	Primary Tumor 03393AR1	GSM1012322	t: 2	n: 0	m: 0	68	Rectum		153	NED	F	I	Yes	0	MSS	0	Mutant	3393		No	Primary Tumor
GSM1012323_03393BR1	8.4637	8.6495	6.9372	7.3942	0.978518989536967	Polyp 03393BR1	GSM1012323	t: 2	n: 0	m: 0	68	Rectum		153	NED	F	I	Yes	0	MSS	0	Mutant	3393		No	Polyp
GSM1012324_03401AR1	9.7893	8.2057	6.6302	7.8058	1.19298780116261	Primary Tumor 03401AR1	GSM1012324	t: 3	n: 2	m: 1	75	Cecum		12	DOD	M	IV	Yes	1	MSI-low	2	Mutant	3401			Primary Tumor
GSM1012325_03465AR3	7.8793	9.0981	7.8864	7.0076	0.866037963970499	Primary Tumor 03465AR3	GSM1012325	t: 3	n: 0	m: 0	53	Descending colon		114	NED	M	II	Yes	0	MSI-high	0		3465		No	Primary Tumor
GSM1012326_03519AR2	9.5766	8.4164	8.3165	7.5601	1.13784991207642	Primary Tumor 03519AR2	GSM1012326	t: 3	n: 1	m: 1	71	Ascending colon		13	DOD	M	IV	Yes	1	MSS	1	Mutant	3519	7	Yes	Primary Tumor
GSM1012327_03519HR2	8.6011	8.4801	6.9391	7.4872	1.01426869966156	Normal Colon 03519HR2	GSM1012327	t: 3	n: 1	m: 1	71	Ascending colon		13	DOD	M	IV	Yes	1	MSS	1	Mutant	3519	7	Yes	Normal Colon
GSM1012328_03531AR2	8.9369	8.7213	8.7669	8.5319	1.02472108515932	Primary Tumor 03531AR2	GSM1012328	t: 3	n: 2	m: 1	42	Transverse colon		10	DOD	M	IV	Yes	1	MSI-high	2	Wild-type	3531			Primary Tumor
GSM1012329_03598BR2	8.8646	8.4232	7.114	7.8143	1.05240288726375	Polyp 03598BR2	GSM1012329											Yes					3598			Polyp
GSM1012330_03598HR2	8.8278	8.3006	7.2474	7.3436	1.06351348095318	Normal Colon 03598HR2	GSM1012330											Yes					3598			Normal Colon
GSM1012331_03637AR2	9.6999	8.5685	6.4638	7.6543	1.13204178094182	Primary Tumor 03637AR2	GSM1012331	t: 3	n: 1	m: 1	77	Rectosigmoid		35	DOD	F	IV	Yes	1	MSS	1	Mutant	3637	18	Yes	Primary Tumor
GSM1012332_03637BR2	7.9671	8.6436	6.4252	6.3834	0.921733999722338	Polyp 03637BR2	GSM1012332	t: 3	n: 1	m: 1	77	Rectosigmoid		35	DOD	F	IV	Yes	1	MSS	1	Mutant	3637	18	Yes	Polyp
GSM1012333_03637HR2	8.0873	8.7155	6.9539	7.2539	0.92792151913258	Normal Colon 03637HR2	GSM1012333	t: 3	n: 1	m: 1	77	Rectosigmoid		35	DOD	F	IV	Yes	1	MSS	1	Mutant	3637	18	Yes	Normal Colon
GSM1012334_03657AR2	9.0427	8.4365	6.9153	7.7033	1.07185444200794	Primary Tumor 03657AR2	GSM1012334	t: 3	n: 2	m: 0	41	Transverse colon		137	NED	F	III	Yes	0	MSS	2	Mutant	3657		No	Primary Tumor
GSM1012335_03657HR2	8.784	8.5179	7.0835	7.4699	1.03124009438946	Normal Colon 03657HR2	GSM1012335	t: 3	n: 2	m: 0	41	Transverse colon		137	NED	F	III	Yes	0	MSS	2	Mutant	3657		No	Normal Colon
GSM1012336_03706AR2	9.185	8.2617	6.7015	8.0269	1.11175666025152	Primary Tumor 03706AR2	GSM1012336	t: 3	n: 0	m: 1	61	Descending colon		37	DOD	M	IV	Yes	1	MSS	0	Mutant	3706			Primary Tumor
GSM1012337_03706HR2	9.2541	8.3685	6.9919	8.3487	1.10582541674135	Normal Colon 03706HR2	GSM1012337	t: 3	n: 0	m: 1	61	Descending colon		37	DOD	M	IV	Yes	1	MSS	0	Mutant	3706			Normal Colon
GSM1012338_03752AR1	9.2407	8.3461	7.1679	8.1679	1.10718778830831	Primary Tumor 03752AR1	GSM1012338	t: 2	n: 0	m: 0	54	Rectosigmoid		136	NED	M	I	Yes	0	MSS	0	Mutant	3752		No	Primary Tumor
GSM1012339_03753AR1	9.0658	8.5467	7.4848	7.2581	1.06073689260182	Primary Tumor 03753AR1	GSM1012339	t: 2	n: 0	m: 0	75	Cecum		12	NED	M	I	Yes	0	MSI-high	0	Wild-type	3753	12	Yes	Primary Tumor
GSM1012340_03753HR3	8.834	8.4551	7.3544	7.0605	1.04481318967251	Normal Colon 03753HR3	GSM1012340	t: 2	n: 0	m: 0	75	Cecum		12	NED	M	I	Yes	0	MSI-high	0	Wild-type	3753	12	Yes	Normal Colon
GSM1012341_03777AR2	9.8492	8.2803	7.5553	6.9665	1.18947381133534	Primary Tumor 03777AR2	GSM1012341	t: 3	n: 1	m: 1	69	Rectosigmoid		28	DOD	F	IV	Yes	1	MSS	1	Mutant	3777			Primary Tumor
GSM1012342_03777hr3	8.1659	8.4277	6.8304	7.1215	0.96893577132551	Normal Colon 03777hr3	GSM1012342	t: 3	n: 1	m: 1	69	Rectosigmoid		28	DOD	F	IV	Yes	1	MSS	1	Mutant	3777			Normal Colon
GSM1012343_03820VR1	7.3642	8.3526	7.122	6.5153	0.881665589157867	Lung Metastasis 03820VR1	GSM1012343											Yes					3820			Lung Metastasis
GSM1012344_03862AR2	8.8115	8.6623	8.1012	7.0427	1.01722406289323	Primary Tumor 03862AR2	GSM1012344	t: 3	n: 2	m: 0	74	Transverse colon		76	DOD	M	III	Yes	0	MSS	2	Wild-type	3862	52	Yes	Primary Tumor
GSM1012345_03862HR2	8.6808	8.7732	6.7003	7.1184	0.989467925044454	Normal Colon 03862HR2	GSM1012345	t: 3	n: 2	m: 0	74	Transverse colon		76	DOD	M	III	Yes	0	MSS	2	Wild-type	3862	52	Yes	Normal Colon
GSM1012346_04176AR2	8.9939	8.4051	8.0559	7.9553	1.07005270609511	Primary Tumor 04176AR2	GSM1012346	t: 4	n: 1	m: 1	58	Descending colon		21	DOD	F	IV	Yes	1	MSS	1	Wild-type	4176	0	Yes	Primary Tumor
GSM1012347_04176HR3	8.3506	8.6748	7.3399	7.5296	0.962627380458339	Normal Colon 04176HR3	GSM1012347	t: 4	n: 1	m: 1	58	Descending colon		21	DOD	F	IV	Yes	1	MSS	1	Wild-type	4176	0	Yes	Normal Colon
GSM1012348_04222MR1	8.1744	8.5979	7.101	6.7985	0.950743786273392	Normal Lung 04222MR1	GSM1012348											No					4222			Normal Lung
GSM1012349_04222VR1	8.9018	8.5628	7.3565	7.5057	1.03958985378614	Lung Metastasis 04222VR1	GSM1012349											Yes					4222			Lung Metastasis
GSM1012350_04276AR2	9.0515	8.3452	7.1845	7.6281	1.08463547907779	Primary Tumor 04276AR2	GSM1012350	t: 3	n: 2	m: 0	58	Ascending colon		107	NED	M	III	Yes	0	MSS	2	Mutant	4276		No	Primary Tumor
GSM1012351_04276HR2	8.4674	8.3271	8.9115	7.2352	1.01684860275486	Normal Colon 04276HR2	GSM1012351	t: 3	n: 2	m: 0	58	Ascending colon		107	NED	M	III	Yes	0	MSS	2	Mutant	4276		No	Normal Colon
GSM1012352_04388AR2	10.1813	8.3692	6.6069	8.1728	1.21652009750036	Primary Tumor 04388AR2	GSM1012352	t: 2	n: 1	m: 0	68	Transverse colon		56	NED	F	III	Yes	0	MSS	1	Mutant	4388		No	Primary Tumor
GSM1012353_04449BR4	8.9458	8.3183	7.4319	8.4478	1.07543608670041	Polyp 04449BR4	GSM1012353											Yes					4449			Polyp
GSM1012354_04494AR4	9.1743	8.3774	6.9634	8.9246	1.09512497911046	Primary Tumor 04494AR4	GSM1012354	t: 3	n: 0	m: 1	65	Sigmoid colon		4	DOD	M	IV	Yes	1	MSS	0	Mutant	4494			Primary Tumor
GSM1012355_04494HR4	7.9658	8.4394	6.5097	6.9319	0.943882266511837	Normal Colon 04494HR4	GSM1012355	t: 3	n: 0	m: 1	65	Sigmoid colon		4	DOD	M	IV	Yes	1	MSS	0	Mutant	4494			Normal Colon
GSM1012356_04549AR4	8.4869	8.6486	7.1946	6.3597	0.981303332331244	Primary Tumor 04549AR4	GSM1012356	t: 3	n: 2	m: 1	60	Cecum		6	DOD	M	IV	Yes	1	MSS	2	Mutant	4549			Primary Tumor
GSM1012357_04549HR4	8.7827	8.4738	6.6941	7.1758	1.03645353914419	Normal Colon 04549HR4	GSM1012357	t: 3	n: 2	m: 1	60	Cecum		6	DOD	M	IV	Yes	1	MSS	2	Mutant	4549			Normal Colon
GSM1012358_04800AR4	9.6735	8.6517	6.8077	8.0439	1.11810395644787	Primary Tumor 04800AR4	GSM1012358	t: 3	n: 2	m: 0	80	Ascending colon		20	DOD	F	III	Yes	0	MSS	2	Mutant	4800	8	Yes	Primary Tumor
GSM1012359_04800hr4	8.8137	8.3983	7.1241	7.1771	1.04946239119822	Normal Colon 04800hr4	GSM1012359	t: 3	n: 2	m: 0	80	Ascending colon		20	DOD	F	III	Yes	0	MSS	2	Mutant	4800	8	Yes	Normal Colon
GSM1012360_04809BR1	8.2368	8.5629	7.0864	6.6339	0.961917107521984	Polyp 04809BR1	GSM1012360											Yes					4809			Polyp
GSM1012361_05025AR4	9.6284	8.3812	7.2285	7.7803	1.14880923972701	Primary Tumor 05025AR4	GSM1012361	t: 2	n: 0	m: 0	67	Ascending colon		38	NED	M	I	Yes	0	MSS	0	Mutant	5025		No	Primary Tumor
GSM1012362_05192BR1	8.3792	8.4571	7.1329	7.2477	0.990788804672997	Polyp 05192BR1	GSM1012362											Yes					5192			Polyp
GSM1012363_05334AR4	8.9313	8.2397	6.6573	8.1443	1.08393509472432	Primary Tumor 05334AR4	GSM1012363	t: 3	n: 1	m: 0	73	Cecum		145	DUN	M	III	Yes	0	MSI-low	1	Wild-type	5334		No	Primary Tumor
GSM1012364_05424AR4	7.7686	8.4509	7.4951	6.9416	0.919263037072974	Primary Tumor 05424AR4	GSM1012364	t: 3	n: 2	m: 1	55	Transverse colon		25	DOD	M	IV	Yes	1	MSS	2	Mutant	5424			Primary Tumor
GSM1012365_05479BR1	8.2852	8.5905	7.3706	6.5693	0.964460741516792	Polyp 05479BR1	GSM1012365											Yes					5479			Polyp
GSM1012366_05629AR4	8.5981	9.0087	8.6304	7.7662	0.954421836668998	Primary Tumor 05629AR4	GSM1012366	t: 2	n: 0	m: 0	69	Ascending colon		100	NED	M	I	Yes	0	MSI-high	0	Wild-type	5629		No	Primary Tumor
GSM1012367_05708AR2	10.0189	8.2402	7.494	7.4588	1.21585641125215	Primary Tumor 05708AR2	GSM1012367	t: 2	n: 0	m: 0	76	Sigmoid colon		85	NED	F	I	Yes	0	MSS	0	Mutant	5708		No	Primary Tumor
GSM1012368_05786AR2	9.3081	8.8845	8.0723	7.6136	1.04767854127976	Primary Tumor 05786AR2	GSM1012368	t: 3	n: 1	m: 1	32	Ascending colon		16	DOD	M	IV	Yes	1	MSS	1	Wild-type	5786			Primary Tumor
GSM1012369_05786hr3	7.8985	8.4371	7.719	7.4245	0.936162899574498	Normal Colon 05786hr3	GSM1012369	t: 3	n: 1	m: 1	32	Ascending colon		16	DOD	M	IV	Yes	1	MSS	1	Wild-type	5786			Normal Colon
GSM1012370_05839AR2	9.1806	8.441	7.3731	7.5107	1.08761995024286	Primary Tumor 05839AR2	GSM1012370	t: 3	n: 0	m: 1	70	Cecum		25	DOD	M	IV	Yes	1	MSI-low	0	Wild-type	5839			Primary Tumor
GSM1012371_05885AR2	10.0075	8.312	6.7066	7.525	1.20398219441771	Primary Tumor 05885AR2	GSM1012371	t: 3	n: 1	m: 0	81	Ascending colon		81	DOD	F	III	Yes	0	MSS	1	Mutant	5885	45	Yes	Primary Tumor
GSM1012372_05969VR1	7.8305	8.5308	7.649	7.1572	0.917909223050593	Lung Metastasis 05969VR1	GSM1012372											No					5969			Lung Metastasis
GSM1012373_06051AR2	9.6825	8.7968	7.2571	8.3036	1.10068433975991	Primary Tumor 06051AR2	GSM1012373	t: 3	n: 0	m: 0	70	Cecum		60	NED	F	II	Yes	0	MSS	0	Wild-type	6051		No	Primary Tumor
GSM1012374_06220AR2	9.083	8.5423	7.7047	7.8904	1.0632967701907	Primary Tumor 06220AR2	GSM1012374	t: 4	n: 2	m: 0	56	Descending colon		140	NED	M	III	Yes	0	MSS	2	Wild-type	6220	15	Yes	Primary Tumor
GSM1012375_06265AR2	9.2605	8.403	6.8101	6.808	1.10204688801618	Primary Tumor 06265AR2	GSM1012375	t: 4	n: 0	m: 0	70	Sigmoid colon		72	DUN	F	II	Yes	0		0		6265		No	Primary Tumor
GSM1012376_06314AR2	9.4507	8.2988	7.6946	7.8209	1.13880320046272	Primary Tumor 06314AR2	GSM1012376	t: 2	n: 0	m: 0	68	Rectum		125	NED	F	I	Yes	0	MSS	0	Wild-type	6314		No	Primary Tumor
GSM1012377_06432VR1	9.0848	8.5392	7.8621	7.5937	1.06389357316845	Lung Metastasis 06432VR1	GSM1012377											No					6432			Lung Metastasis
GSM1012378_06572BR1	9.2498	8.316	7.2187	6.7	1.11228956228956	Polyp 06572BR1	GSM1012378											Yes					6572			Polyp
GSM1012379_06657AR2	7.9551	8.5497	7.9719	7.3325	0.930453700129829	Primary Tumor 06657AR2	GSM1012379	t: 3	n: 2	m: 0	32	Sigmoid colon		137	NED	F	III	Yes	0	MSI-low	2	Mutant	6657	66	Yes	Primary Tumor
GSM1012380_06657HR3	8.4798	8.4835	6.7492	7.5318	0.999563859256203	Normal Colon 06657HR3	GSM1012380	t: 3	n: 2	m: 0	32	Sigmoid colon		137	NED	F	III	Yes	0	MSI-low	2	Mutant	6657	66	Yes	Normal Colon
GSM1012381_06706AR2	8.8932	8.5167	7.45	7.9992	1.04420726337666	Primary Tumor 06706AR2	GSM1012381	t: 3	n: 0	m: 0	63	Descending colon		139	NED	M	II	Yes	0	MSS	0	Mutant	6706		No	Primary Tumor
GSM1012382_06764MR3	8.4099	8.7596	7.4248	7.2641	0.96007808575734	Normal Lung 06764MR3	GSM1012382											No					6764			Normal Lung
GSM1012383_06764VR1	9.0226	8.2459	6.2608	7.9474	1.09419226524697	Lung Metastasis 06764VR1	GSM1012383											Yes					6764			Lung Metastasis
GSM1012384_06840AR2	8.775	8.7292	7.323	7.3346	1.00524675800761	Primary Tumor 06840AR2	GSM1012384	t: 3	n: 0	m: 0	64	Ascending colon		27	DOD	M	II	Yes	0		0		6840	2	Yes	Primary Tumor
GSM1012385_06997AR3	8.3882	8.6193	7.2531	7.6958	0.97318807791816	Primary Tumor 06997AR3	GSM1012385	t: 3	n: 0	m: 0	71	Descending colon		133	NED	F	II	Yes	0	MSI-low	0		6997		No	Primary Tumor
GSM1012386_07061AR2	8.812	8.6441	6.9644	8.2471	1.01942365312757	Primary Tumor 07061AR2	GSM1012386	t: 2	n: 1	m: 0	62	Sigmoid colon		123	NED	F	III	Yes	0	MSS	1	Mutant	7061		No	Primary Tumor
GSM1012387_07145AR2	9.2986	8.4228	8.0386	7.7584	1.1039796742176	Primary Tumor 07145AR2	GSM1012387	t: 2	n: 0	m: 0	76	Sigmoid colon		95	NED	F	I	Yes	0	MSI-low	0	Mutant	7145		No	Primary Tumor
GSM1012388_07392BR2	8.5943	8.4235	7.4846	7.3501	1.02027660711106	Polyp 07392BR2	GSM1012388											Yes					7392			Polyp
GSM1012389_07427AR2	9.8723	8.1983	6.7923	8.1462	1.20418867326153	Primary Tumor 07427AR2	GSM1012389	t: 3	n: 1	m: 0	48	Descending colon		51	DOD	M	III	Yes	0	MSS	1	Wild-type	7427	19	Yes	Primary Tumor
GSM1012390_07445VR1	8.8452	8.3788	7.5369	8.0119	1.05566429560319	Lung Metastasis 07445VR1	GSM1012390											No					7445			Lung Metastasis
GSM1012391_07576AR2	8.5941	8.2908	7.664	7.7662	1.03658271819366	Primary Tumor 07576AR2	GSM1012391	t: 3	n: 0	m: 0	69	Cecum		58	NED	M	II	Yes	0	MSS	0	Mutant	7576		No	Primary Tumor
GSM1012392_07632AR2	8.3715	8.568	7.0337	8.3723	0.977065826330532	Primary Tumor 07632AR2	GSM1012392	t: 2	n: 1	m: 0	59	Transverse colon		59	NED	M	III	Yes	0	MSS	1	Mutant	7632		No	Primary Tumor
GSM1012393_07662AR2	9.7095	8.443	7.5655	7.4848	1.15000592206562	Primary Tumor 07662AR2	GSM1012393	t: 3	n: 2	m: 1	71	Transverse colon		45	DOD	F	IV	Yes	1	MSS	2	Mutant	7662			Primary Tumor
GSM1012394_07677BR1	8.6249	8.6147	7.035	7.0074	1.00118402265894	Polyp 07677BR1	GSM1012394											Yes					7677			Polyp
GSM1012395_07721AR2	8.9623	8.2941	7.5954	7.3089	1.08056329197864	Primary Tumor 07721AR2	GSM1012395	t: 3	n: 1	m: 0	77	Cecum		99	DOD	M	III	Yes	0	MSS	1	Mutant	7721	11	Yes	Primary Tumor
GSM1012396_07925AR2	8.6513	8.9774	8.4977	8.0563	0.963675451689799	Primary Tumor 07925AR2	GSM1012396	t: 3	n: 0	m: 1	74	Transverse colon		17	DOD	M	IV	Yes	1	MSI-high	0	Mutant	7925			Primary Tumor
GSM1012397_07930AR2	8.823	8.6206	7.1892	7.5385	1.0234786441779	Primary Tumor 07930AR2	GSM1012397	t: 3	n: 2	m: 1	48	Sigmoid colon		13	DOD	F	IV	Yes	1	MSS	2	Mutant	7930			Primary Tumor
GSM1012398_07973AR2	7.8123	8.4509	6.2549	7.4036	0.924434083943722	Primary Tumor 07973AR2	GSM1012398	t: 2	n: 1	m: 0	53	Rectosigmoid		119	NED	M	III	Yes	0	MSS	1	Mutant	7973		No	Primary Tumor
GSM1012399_08018AR2	8.993	8.2929	7.8813	7.0228	1.08442161366952	Primary Tumor 08018AR2	GSM1012399	t: 3	n: 0	m: 1	76	Ascending colon		11	DOD	M	IV	Yes	1	MSS	0	Mutant	8018			Primary Tumor
GSM1012400_08029AR2	8.7495	8.2408	7.4563	7.333	1.06172944374333	Primary Tumor 08029AR2	GSM1012400	t: 3	n: 2	m: 0	70	Rectosigmoid		47	NED	M	III	Yes	0	MSS	2	Mutant	8029		No	Primary Tumor
GSM1012401_08061AR2	8.1875	8.2759	7.6841	7.6202	0.989318382290748	Primary Tumor 08061AR2	GSM1012401	t: 2	n: 0	m: 0	35	Sigmoid colon		119	NED	M	I	Yes	0	MSS	0	Mutant	8061		No	Primary Tumor
GSM1012402_08070BR1	8.8192	8.4522	7.2689	6.8017	1.04342064787866	Polyp 08070BR1	GSM1012402											Yes					8070			Polyp
GSM1012403_08088MR1	8.6204	8.6605	7.6982	7.2503	0.99536978234513	Normal Lung 08088MR1	GSM1012403											No					8088			Normal Lung
GSM1012404_08088VR1	7.6124	8.3031	7.2672	8.3285	0.916814201924582	Lung Metastasis 08088VR1	GSM1012404											Yes					8088			Lung Metastasis
GSM1012405_08168AR2	8.5665	8.3166	8.3179	6.928	1.03004833706082	Primary Tumor 08168AR2	GSM1012405	t: 3	n: 0	m: 0	73	Sigmoid colon		125	NED	M	II	Yes	0		0		8168		No	Primary Tumor
GSM1012406_08568BR1	7.5328	8.3852	6.4069	6.9528	0.898344702571197	Polyp 08568BR1	GSM1012406											Yes					8568			Polyp
GSM1012407_08792AR2	8.2945	8.2528	6.5907	7.7138	1.00505283055448	Primary Tumor 08792AR2	GSM1012407	t: 3	n: 2	m: 0	65	Sigmoid colon		80	DOD	F	III	Yes	0	MSS	2	Wild-type	8792	27	Yes	Primary Tumor
GSM1012408_09054AR2	8.6395	8.4735	7.2789	6.7049	1.01959048799198	Primary Tumor 09054AR2	GSM1012408	t: 3	n: 0	m: 0	78	Descending colon		44	NED	F	II	Yes	0	MSS	0	Mutant	9054		No	Primary Tumor
GSM1012409_09077AR2	8.2698	8.4814	6.8118	7.9131	0.975051288702337	Primary Tumor 09077AR2	GSM1012409	t: 3	n: 0	m: 0	79	Sigmoid colon		108	DUN	M	II	Yes	0	MSS	0	Mutant	9077		No	Primary Tumor
GSM1012410_09185AR2	8.1064	8.7832	7.6768	7.9286	0.922943801803443	Primary Tumor 09185AR2	GSM1012410	t: 3	n: 0	m: 0	74	Transverse colon		119	NED	M	II	Yes	0	MSI-high	0	Wild-type	9185		No	Primary Tumor
GSM1012411_09297AR2	8.4586	8.5728	7.3506	7.3891	0.986678798058977	Primary Tumor 09297AR2	GSM1012411	t: 3	n: 1	m: 1	67	Sigmoid colon		32	DOD	F	IV	Yes	1	MSI-low	1	Mutant	9297	17	Yes	Primary Tumor
GSM1012412_09343AR2	9.2319	8.4638	8.0326	8.238	1.09075119922493	Primary Tumor 09343AR2	GSM1012412	t: 3	n: 0	m: 0	61	Cecum		120	NED	M	II	Yes	0		0		9343		No	Primary Tumor
GSM1012413_09394AR2	8.8312	8.6177	7.4429	7.5663	1.02477459182845	Primary Tumor 09394AR2	GSM1012413	t: 1	n: 1	m: 0	51	Sigmoid colon		111	NED	M	III	Yes	0	MSS	1	Mutant	9394		No	Primary Tumor
GSM1012414_09420AR2	8.3639	8.5093	7.8401	7.4014	0.982912813039851	Primary Tumor 09420AR2	GSM1012414	t: 4	n: 2	m: 1	52	Rectum		125	AWD	F	IV	Yes	1	MSS	2	Mutant	9420			Primary Tumor
GSM1012415_09446BR2	7.7084	8.5795	6.8705	6.5403	0.898467276647823	Polyp 09446BR2	GSM1012415											Yes					9446			Polyp
GSM1012416_09468AR2	8.8102	8.8542	7.7288	7.5738	0.995030606943597	Primary Tumor 09468AR2	GSM1012416	t: 3	n: 2	m: 1	38	Ascending colon		8	DOD	F	IV	Yes	1	MSS	2	Wild-type	9468			Primary Tumor
GSM1012417_09518BR3	8.4072	8.6315	7.2513	7.3889	0.974013786711464	Polyp 09518BR3	GSM1012417											Yes					9518			Polyp
GSM1012418_09518UR2	9.2837	8.4614	7.2925	7.188	1.09718249934999	Liver Metastasis 09518UR2	GSM1012418											Yes					9518			Liver Metastasis
GSM1012419_09728AR2	7.4684	8.3038	6.1385	6.0136	0.899395457501385	Primary Tumor 09728AR2	GSM1012419	t: 3	n: 0	m: 0	67	Cecum		110	NED	M	II	Yes	0	MSS	0	Wild-type	9728		No	Primary Tumor
GSM1012420_09728BR2	8.2787	7.9358	6.7276	7.1143	1.04320925426548	Polyp 09728BR2	GSM1012420	t: 3	n: 0	m: 0	67	Cecum		110	NED	M	II	Yes	0	MSS	0	Wild-type	9728		No	Polyp
GSM1012421_09811AR2	8.455	8.3567	7.1213	7.6689	1.01176301650173	Primary Tumor 09811AR2	GSM1012421	t: 3	n: 0	m: 0	84	Descending colon		62	NED	M	II	Yes	0	MSS	0	Mutant	9811			Primary Tumor
GSM1012422_10078BR1	8.5935	8.5207	7.41	7.2986	1.00854389897544	Polyp 10078BR1	GSM1012422											Yes					10078			Polyp
GSM1012423_10194AR2	8.8947	8.483	7.3451	7.9762	1.04853235883532	Primary Tumor 10194AR2	GSM1012423	t: 3	n: 2	m: 1	60	Ascending colon		36	DOD	M	IV	Yes	1	MSS	2	Mutant	10194			Primary Tumor
GSM1012424_10216AR3	9.1152	8.4548	7.3373	7.81	1.07810947627383	Primary Tumor 10216AR3	GSM1012424	t: 3	n: 0	m: 0	75	Sigmoid colon		78	NED	F	II	Yes	0	MSS	0	Wild-type	10216		No	Primary Tumor
GSM1012425_10258VR1	8.8193	8.502	6.4666	7.2493	1.0373206304399	Lung Metastasis 10258VR1	GSM1012425											Yes					10258			Lung Metastasis
GSM1012426_10264AR3	9.4655	8.455	7.6457	7.2996	1.11951507983442	Primary Tumor 10264AR3	GSM1012426	t: 3	n: 0	m: 0	78	Ascending colon		54	NED	M	II	Yes	0	MSS	0		10264		No	Primary Tumor
GSM1012427_10368AR3	8.0051	8.6519	7.7259	6.8407	0.925241854390365	Primary Tumor 10368AR3	GSM1012427	t: 4	n: 2	m: 1	55	Cecum		19	DOD	M	IV	Yes	1		2		10368			Primary Tumor
GSM1012428_10512AR3	8.6044	8.2981	7.621	7.8381	1.03691206420747	Primary Tumor 10512AR3	GSM1012428	t: 1	n: 0	m: 0	44	Sigmoid colon		47	NED	F	I	Yes	0	MSS	0	Mutant	10512		No	Primary Tumor
GSM1012429_10630AR3	9.0858	8.565	8.0846	7.6607	1.06080560420315	Primary Tumor 10630AR3	GSM1012429	t: 2	n: 0	m: 0	59	Descending colon		106	NED	M	I	Yes	0	MSI-high	0	Wild-type	10630		No	Primary Tumor
GSM1012430_11185VR1	8.0872	8.517	6.901	6.9936	0.949536221674298	Lung Metastasis 11185VR1	GSM1012430											Yes					11185			Lung Metastasis
GSM1012431_11190VR1	9.457	8.2612	7.1517	7.0828	1.14474894688423	Lung Metastasis 11190VR1	GSM1012431											No					11190			Lung Metastasis
GSM1012432_11325AR3	8.2965	8.1573	6.9591	7.9598	1.01706446986135	Primary Tumor 11325AR3	GSM1012432	t: 3	n: 0	m: 0	75	Rectosigmoid		109	NED	F	II	Yes	0	MSS	0		11325		No	Primary Tumor
GSM1012433_11670VR1	8.7519	8.3517	6.878	7.4081	1.04791838787313	Lung Metastasis 11670VR1	GSM1012433											Yes					11670			Lung Metastasis
GSM1012434_11718AR3	9.2773	8.4468	7.1607	7.5737	1.09832125775442	Primary Tumor 11718AR3	GSM1012434	t: 4	n: 2	m: 1	61	Cecum		23	DOD	F	IV	Yes	1	MSS	2		11718			Primary Tumor
GSM1012435_12051MR1	7.8738	8.4547	7.3618	6.6038	0.931292653790199	Normal Lung 12051MR1	GSM1012435											No					12051			Normal Lung
GSM1012436_12051VR1	7.5447	8.5555	7.5903	6.4941	0.881853778271287	Lung Metastasis 12051VR1	GSM1012436											No					12051			Lung Metastasis
GSM1012437_12237AR3	9.5963	8.4277	6.7882	7.5108	1.13866179384648	Primary Tumor 12237AR3	GSM1012437	t: 3	n: 0	m: 0	63	Transverse colon		111	NED	F	II	Yes	0	MSS	0	Mutant	12237		No	Primary Tumor
GSM1012438_12285VR1	8.7093	8.1838	7.3824	7.6679	1.06421222415015	Lung Metastasis 12285VR1	GSM1012438											Yes					12285			Lung Metastasis
GSM1012439_12292AR3	8.4506	8.4738	7.4858	7.0858	0.997262149212868	Primary Tumor 12292AR3	GSM1012439	t: 3	n: 0	m: 1	62	Sigmoid colon		11	DOD	M	IV	Yes	1	MSS	0		12292			Primary Tumor
GSM1012440_12297AR3	8.166	8.5073	7.6113	7.445	0.95988151352368	Primary Tumor 12297AR3	GSM1012440	t: 3	n: 0	m: 0	54	Splenic Flexure		95	NED	M	II	Yes	0	MSS	0	Wild-type	12297		No	Primary Tumor
GSM1012441_12355AR3	8.5251	8.3157	8.0531	7.8005	1.02518128359609	Primary Tumor 12355AR3	GSM1012441	t: 2	n: 0	m: 0	72	Rectosigmoid		63	DUN	F	I	Yes	0	MSS	0		12355		No	Primary Tumor
GSM1012442_12847AR3	8.8398	8.2777	7.6519	8.0163	1.06790533602329	Primary Tumor 12847AR3	GSM1012442	t: 2	n: 0	m: 0	69	Sigmoid colon		76	DOC	M	I	Yes	0	MSS	0		12847		No	Primary Tumor
GSM1012443_13279MR1	8.1687	8.6141	6.7687	7.1919	0.948294075991688	Normal Lung 13279MR1	GSM1012443											No					13279			Normal Lung
GSM1012444_13279VR1	8.5096	8.7093	6.8924	7.8164	0.977070487869289	Lung Metastasis 13279VR1	GSM1012444											No					13279			Lung Metastasis
GSM1012445_13321AR3	7.8129	8.478	6.882	6.1798	0.921549893842888	Primary Tumor 13321AR3	GSM1012445	t: 2	n: 0	m: 0	59	Descending colon		10	DOC	M	I	Yes	0	MSS	0		13321		No	Primary Tumor
GSM1012446_13357AR3	8.4611	8.7878	8.2108	7.4052	0.962823459796536	Primary Tumor 13357AR3	GSM1012446	t: 3	n: 0	m: 0	63	Descending colon		86	DUN	F	II	Yes	0	MSI-high	0	Wild-type	13357		No	Primary Tumor
GSM1012447_14475AR3	8.3356	8.5795	7.5847	7.5002	0.971571769916662	Primary Tumor 14475AR3	GSM1012447	t: 3	n: 2	m: 1	62	Ascending colon		15	DOD	F	IV	Yes	1	MSS	2		14475			Primary Tumor
GSM1012448_14756VR1	8.1984	8.194	7.3205	6.8884	1.00053697827679	Lung Metastasis 14756VR1	GSM1012448											No					14756			Lung Metastasis
GSM1012449_14756VR1_ez	9.5035	8.2981	7.8353	7.1834	1.1452621684482	Lung Metastasis 14756VR1_ez	GSM1012449											No					14756			Lung Metastasis
GSM1012450_14938VR1	8.2996	8.5099	6.7108	6.9691	0.975287606199838	Lung Metastasis 14938VR1	GSM1012450											Yes					14938			Lung Metastasis
GSM1012451_15329AR3	9.365	8.3123	7.3975	8.1391	1.12664364856899	Primary Tumor 15329AR3	GSM1012451	t: 3	n: 0	m: 0	79	Cecum		39	NED	F	II	Yes	0	MSI-low	0		15329		No	Primary Tumor
GSM1012452_79744UR4	9.0962	8.1663	6.8438	8.183	1.11387041867186	Liver Metastasis 79744UR4	GSM1012452											No					79744			Liver Metastasis
GSM1012453_80649UR4	9.3109	8.1949	7.2392	7.619	1.1361822596981	Liver Metastasis 80649UR4	GSM1012453											Yes					80649			Liver Metastasis
GSM1012454_A0022BR4	8.2296	8.2345	7.1634	7.2813	0.999404942619467	Polyp A0022BR4	GSM1012454											Yes					A0022			Polyp
GSM1012455_A0319AR4	8.5151	8.3695	7.0427	7.8272	1.0173964991935	Primary Tumor A0319AR4	GSM1012455	t: 3	n: 0	m: 1	77	Cecum		86	DUN	F	IV	Yes	1	MSS	0		A0319		No	Primary Tumor
GSM1012456_A0702AR4	8.3901	8.46	7.025	7.9211	0.991737588652482	Primary Tumor A0702AR4	GSM1012456	t: 3	n: 2	m: 1	58	Descending colon		67	DOD	M	IV	Yes	1		2		A0702			Primary Tumor
GSM1012457_A1288UR4	9.7792	7.9549	6.4711	7.5141	1.22933034984726	Liver Metastasis A1288UR4	GSM1012457											Yes					A1288			Liver Metastasis
GSM1012458_A1327BR3	8.219	8.5646	6.7251	6.8358	0.959647852789389	Polyp A1327BR3	GSM1012458											No					A1327			Polyp
GSM1012459_A1327HR2	8.5018	8.476	7.1102	6.9544	1.00304388862671	Normal Colon A1327HR2	GSM1012459											Yes					A1327			Normal Colon
GSM1012460_A1423UR4	8.4621	8.3178	7.0169	6.9312	1.01734833730073	Liver Metastasis A1423UR4	GSM1012460											No					A1423			Liver Metastasis
GSM1012461_A1516AR4	8.3107	8.3828	7.3096	7.2018	0.991399055208284	Primary Tumor A1516AR4	GSM1012461	t: 3	n: 1	m: 0	78	Ascending colon		40	DUN	M	III	Yes	0	MSI-high	1		A1516		No	Primary Tumor
GSM1012462_A1644AR4	8.7582	8.5377	6.9278	7.8886	1.02582662778032	Primary Tumor A1644AR4	GSM1012462	t: 3	n: 2	m: 1	37	Sigmoid colon		26	DOD	M	IV	Yes	1	MSI-low	2		A1644	1	Yes	Primary Tumor
GSM1012463_A1716AR4	8.5285	8.3149	7.6402	7.3692	1.02568882367798	Primary Tumor A1716AR4	GSM1012463	t: 3	n: 0	m: 0	68	Ascending colon		86	NED	F	II	Yes	0	MSI-high	0	Wild-type	A1716		No	Primary Tumor
GSM1012464_A1853BR3	8.6363	8.0225	7.191	8.5184	1.0765098161421	Polyp A1853BR3	GSM1012464											Yes					A1853			Polyp
GSM1012465_A1853HR2	9.0054	8.4758	6.9489	8.0089	1.06248377734255	Normal Colon A1853HR2	GSM1012465											Yes					A1853			Normal Colon
GSM1012466_a2191hr	8.9304	8.5354	6.7972	7.6342	1.04627785458209	Normal Colon a2191hr	GSM1012466											Yes					A2191			Normal Colon
GSM1012467_A2226AR4	8.4147	7.9408	6.8935	7.1828	1.05967912552891	Primary Tumor A2226AR4	GSM1012467	t: 3	n: 0	m: 0	76	Transverse colon		78	NED	F	II	Yes	0	MSS	0	Mutant	A2226		No	Primary Tumor
GSM1012468_A2367AR4	8.4714	8.7024	7.8755	7.5883	0.973455598455598	Primary Tumor A2367AR4	GSM1012468	t: 3	n: 1	m: 0	70	Ascending colon		86	NED	F	III	Yes	0	MSS	1	Mutant	A2367	16	Yes	Primary Tumor
GSM1012469_A2434AR3	9.2531	8.0282	7.1398	7.73	1.15257467427319	Primary Tumor A2434AR3	GSM1012469	t: 3	n: 0	m: 1	69	Descending colon		37	DOD	M	IV	Yes	1	MSS	0	Mutant	A2434			Primary Tumor
GSM1012470_A2561UR4	8.9971	8.1911	7.8248	8.0617	1.09839948236501	Liver Metastasis A2561UR4	GSM1012470											Yes					A2561			Liver Metastasis
GSM1012471_A2715AR3	9.4581	8.6505	7.1594	7.6571	1.09335876538928	Primary Tumor A2715AR3	GSM1012471	t: 3	n: 0	m: 1	31	Rectum		41	DOD	M	IV	Yes	1	MSS	0		A2715	6	Yes	Primary Tumor
GSM1012472_A3203UR4	9.3058	8.0322	7.268	7.6807	1.15856178880008	Liver Metastasis A3203UR4	GSM1012472											Yes					A3203			Liver Metastasis
GSM1012473_A3443BR4	8.7178	8.5691	7.2599	7.3003	1.01735304757793	Polyp A3443BR4	GSM1012473											Yes					A3443			Polyp
GSM1012474_A3536AR4	9.0819	8.3564	7.264	7.8779	1.08681968311713	Primary Tumor A3536AR4	GSM1012474	t: 3	n: 1	m: 0	43	Descending colon		66	NED	F	III	Yes	0	MSI-low	1		A3536		No	Primary Tumor
GSM1012475_A3622UR4	8.8642	8.403	7.595	7.0818	1.05488516006188	Liver Metastasis A3622UR4	GSM1012475											Yes					A3622			Liver Metastasis
GSM1012476_A3684UR4	8.2559	8.5026	7.61	7.6739	0.970985345658975	Liver Metastasis A3684UR4	GSM1012476											No					A3684			Liver Metastasis
GSM1012477_A4177BR3	8.7557	8.5907	7.3832	6.9536	1.01920681667384	Polyp A4177BR3	GSM1012477											Yes					A4177			Polyp
GSM1012478_A4248AR4	8.2517	8.369	7.883	7.4898	0.985983988529095	Primary Tumor A4248AR4	GSM1012478	t: 3	n: 0	m: 0	25	Descending colon		32	NED	F	II	Yes	0	MSI-high	0		A4248		No	Primary Tumor
GSM1012479_A4342AR4	8.5903	8.4528	7.5582	8.7382	1.01626679916714	Primary Tumor A4342AR4	GSM1012479	t: 2	n: 1	m: 0	40	Cecum		60	NED	M	III	Yes	0	MSI-low	1	Wild-type	A4342		No	Primary Tumor
GSM1012480_A4396UR4	8.886	8.4156	7.5027	7.5221	1.05589619278483	Liver Metastasis A4396UR4	GSM1012480											Yes					A4396			Liver Metastasis
GSM1012481_A4410BR3	8.6315	8.5145	6.8686	7.1396	1.01374126490105	Polyp A4410BR3	GSM1012481											No					A4410			Polyp
GSM1012482_A4410BR3_ren	8.6837	8.5039	7.2248	7.1424	1.0211432401604	Polyp A4410BR3_ren	GSM1012482											Yes					A4410			Polyp
GSM1012483_A4410HR2	9.1973	8.4692	6.9699	7.3985	1.08597033958343	Normal Colon A4410HR2	GSM1012483											Yes					A4410			Normal Colon
GSM1012484_A4674UR4	8.9292	8.2869	6.8179	7.7357	1.07750787387322	Liver Metastasis A4674UR4	GSM1012484											Yes					A4674			Liver Metastasis
GSM1012485_A4756UR4	8.3139	8.5618	7.7021	7.4367	0.97104580812446	Liver Metastasis A4756UR4	GSM1012485											No					A4756			Liver Metastasis
GSM1012486_A4779AR3	9.2455	8.3722	6.3094	7.9322	1.10430950048972	Primary Tumor A4779AR3	GSM1012486	t: 3	n: 0	m: 0	68	Cecum		40	DUN	M	II	Yes	0	MSS	0		A4779		No	Primary Tumor
GSM1012487_A4779HR2	9.0328	8.5706	6.9288	7.6629	1.05392854642615	Normal Colon A4779HR2	GSM1012487	t: 3	n: 0	m: 0	68	Cecum		40	DUN	M	II	Yes	0	MSS	0		A4779		No	Normal Colon
GSM1012488_A4792AR4	8.3138	8.3824	8.9529	7.7923	0.991816186295095	Primary Tumor A4792AR4	GSM1012488	t: 3	n: 2	m: 0	23	Hepatic Flexure		69	NED	F	III	Yes	0	MSS	2		A4792		No	Primary Tumor
GSM1012489_A4902AR2	8.8498	8.2478	7.3626	7.2508	1.0729891607459	Primary Tumor A4902AR2	GSM1012489	t: 3	n: 1	m: 1	78	Rectosigmoid		17	NED	M	IV	No	1		1		A4902		No	Primary Tumor
GSM1012490_A4902AR3	8.578	8.1966	7.226	6.9213	1.04653148866603	Primary Tumor A4902AR3	GSM1012490	t: 3	n: 1	m: 1	78	Rectosigmoid		17	NED	M	IV	Yes	1		1		A4902		No	Primary Tumor
GSM1012491_A4902DR2	8.448	8.6605	7.1115	7.4951	0.975463310432423	Microadenoma A4902DR2	GSM1012491	t: 3	n: 1	m: 1	78	Rectosigmoid		17	NED	M	IV	Yes	1		1		A4902		No	Microadenoma
GSM1012492_A4947AR4	8.3125	8.3727	7.7141	7.0144	0.99280996572193	Primary Tumor A4947AR4	GSM1012492	t: 3	n: 0	m: 0	63	Sigmoid colon		79	NED	M	II	Yes	0	MSI-low	0	Wild-type	A4947	11	Yes	Primary Tumor
GSM1012493_A5086BR4	8.4294	8.5245	6.9716	7.5326	0.988843920464543	Polyp A5086BR4	GSM1012493											Yes					A5086			Polyp
GSM1012494_A5135AR2	8.2833	8.4844	6.7976	6.5486	0.976297675734289	Primary Tumor A5135AR2	GSM1012494	t: 3	n: 0	m: 0	67	Ascending colon		16	NED	M	II	No	0		0		A5135		No	Primary Tumor
GSM1012495_A5135AR2_ez	9.0738	8.5599	8.3547	7.806	1.06003574808117	Primary Tumor A5135AR2_ez	GSM1012495	t: 3	n: 0	m: 0	67	Ascending colon		16	NED	M	II	Yes	0		0		A5135		No	Primary Tumor
GSM1012496_A5135DR2	8.7587	8.7093	6.4818	6.9927	1.00567209764275	Microadenoma A5135DR2	GSM1012496	t: 3	n: 0	m: 0	67	Ascending colon		16	NED	M	II	Yes	0		0		A5135		No	Microadenoma
GSM1012497_A5153BR3	8.1374	8.5942	6.8267	7.1268	0.946847874147681	Polyp A5153BR3	GSM1012497											Yes					A5153			Polyp
GSM1012498_A5153HR	8.9295	8.4284	6.7173	7.7011	1.05945375160173	Normal Colon A5153HR	GSM1012498											Yes					A5153			Normal Colon
GSM1012499_A5320AR3	8.4111	8.3051	6.9091	8.3962	1.01276324186343	Primary Tumor A5320AR3	GSM1012499	t: 3	n: 2	m: 0	48	Ascending colon		78	NED	F	III	Yes	0	MSS	2	Mutant	A5320	17	Yes	Primary Tumor
GSM1012500_A5465AR3	9.2353	8.4366	7.0725	7.8155	1.09467083896356	Primary Tumor A5465AR3	GSM1012500	t: 3	n: 1	m: 0	75	Splenic Flexure		55	NED	F	III	Yes	0	MSS	1		A5465		No	Primary Tumor
GSM1012501_A5607UR4	9.5802	8.1815	6.9356	7.7829	1.17095887062275	Liver Metastasis A5607UR4	GSM1012501											No					A5607			Liver Metastasis
GSM1012502_A5627AR3	9.5595	8.3138	7.6111	7.8632	1.14983521374101	Primary Tumor A5627AR3	GSM1012502	t: 4	n: 1	m: 0	57	Sigmoid colon		19	NED	M	III	Yes	0	MSS	1		A5627		No	Primary Tumor
GSM1012503_A5627BR3	8.7069	8.7013	7.2143	7.0115	1.0006435819935	Polyp A5627BR3	GSM1012503	t: 4	n: 1	m: 0	57	Sigmoid colon		19	NED	M	III	Yes	0	MSS	1		A5627		No	Polyp
GSM1012504_A5790BR3	8.2471	8.5878	7.2671	6.9729	0.960327441253872	Polyp A5790BR3	GSM1012504											Yes					A5790			Polyp
GSM1012505_A5790BR3_2	8.4098	8.485	6.8606	6.8003	0.991137301119623	Polyp A5790BR3_2	GSM1012505											No					A5790			Polyp
GSM1012506_A5960UR4	9.4084	8.2907	7.1663	7.7728	1.13481370692463	Liver Metastasis A5960UR4	GSM1012506											No					A5960			Liver Metastasis
GSM1012507_A6141AR	8.9518	8.4881	7.3259	7.3235	1.05462942236779	Primary Tumor A6141AR	GSM1012507	t: 3	n: 0	m: 0	73	Transverse colon		12	NED	M	II	Yes	0		0		A6141		No	Primary Tumor
GSM1012508_A6143BR3	8.4513	8.5216	6.9797	7.1212	0.991750375516335	Polyp A6143BR3	GSM1012508											Yes					A6143			Polyp
GSM1012509_A6275AR3	8.4334	8.6202	7.1355	8.0386	0.978329969142247	Primary Tumor A6275AR3	GSM1012509	t: 2	n: 0	m: 0	87	Cecum		55	DUN	F	I	Yes	0	MSI-high	0		A6275		No	Primary Tumor
GSM1012510_A7366AR3	9.0498	8.4926	7.5993	7.2523	1.06561006052328	Primary Tumor A7366AR3	GSM1012510	t: 3	n: 0	m: 0	70	Cecum		70	NED	F	II	Yes	0	MSI-high	0		A7366		No	Primary Tumor
GSM1012511_A8307AR4	8.5015	8.9078	7.5223	7.1671	0.954388288915333	Primary Tumor A8307AR4	GSM1012511	t: 4	n: 2	m: 1	65	Cecum		53	NED	F	IV	Yes	1	MSS	2		A8307		No	Primary Tumor
GSM1012512_A8457BR3	9.0036	8.5153	6.7372	6.5308	1.05734383991169	Polyp A8457BR3	GSM1012512											Yes					A8457			Polyp
GSM1012513_A8528AR3	9.0653	8.5576	7.1706	6.7734	1.05932738150883	Primary Tumor A8528AR3	GSM1012513	t: 3	n: 1	m: 0	62	Cecum		44	DUN	M	III	Yes	0	MSS	1		A8528	19	Yes	Primary Tumor
GSM1012514_A8528BR3	9.5301	8.3229	6.7112	7.1111	1.14504559708755	Polyp A8528BR3	GSM1012514	t: 3	n: 1	m: 0	62	Cecum		44	DUN	M	III	Yes	0	MSS	1		A8528	19	Yes	Polyp
GSM1012515_A9369BR3	8.5317	8.5406	7.1183	6.9192	0.998957918647402	Polyp A9369BR3	GSM1012515											Yes					A9369			Polyp
GSM1012516_C0020BR1	8.1786	8.2844	7.438	7.1928	0.987229008739317	Polyp C0020BR1	GSM1012516											Yes					C0020			Polyp
GSM1012517_C0035BR1	8.3902	8.3928	6.9681	6.8235	0.999690210656753	Polyp C0035BR1	GSM1012517											Yes					C0035			Polyp
GSM1012518_C0045UR3	9.0281	8.5717	6.589	8.1843	1.05324498057562	Liver Metastasis C0045UR3	GSM1012518											No					C0045			Liver Metastasis
GSM1012519_C0047BR1	9.5928	8.5427	6.3848	7.3626	1.12292366581994	Polyp C0047BR1	GSM1012519											Yes					C0047			Polyp
GSM1012520_C0056UR3	10.8042	8.6306	6.8464	8.9221	1.25184807545246	Liver Metastasis C0056UR3	GSM1012520											Yes					C0056			Liver Metastasis
GSM1012521_C0059UR3	10.3706	8.3201	6.2812	9.176	1.24645136476725	Liver Metastasis C0059UR3	GSM1012521											Yes					C0059			Liver Metastasis
GSM1012522_C0068UR3	10.265	8.102	6.2698	8.9595	1.26697111824241	Liver Metastasis C0068UR3	GSM1012522											Yes					C0068			Liver Metastasis
GSM1012523_C0072UR3	9.3977	8.1823	6.8822	7.776	1.148540141525	Liver Metastasis C0072UR3	GSM1012523											Yes					C0072			Liver Metastasis
GSM1012524_C0075UR3	8.9992	8.2047	6.7116	8.6346	1.09683474106305	Liver Metastasis C0075UR3	GSM1012524											Yes					C0075			Liver Metastasis
GSM1012525_C0081AR3	10.1654	8.0304	7.1983	7.5368	1.26586471408647	Primary Tumor C0081AR3	GSM1012525	t: 3	n: 1	m: 1	47	Cecum		2	DOD	F	IV	Yes	1	MSS	1	Mutant	C0081			Primary Tumor
GSM1012526_C0101AR3	8.4549	8.8138	7.6621	7.5578	0.959279765821779	Primary Tumor C0101AR3	GSM1012526	t: 4	n: 0	m: 1	66	Sigmoid colon		196	DUN	F	IV	Yes	1	MSS	0	Mutant	C0101		No	Primary Tumor
GSM1012527_C0104AR3	8.5163	8.6563	8.3343	7.7982	0.983826808220602	Primary Tumor C0104AR3	GSM1012527	t: 4	n: 2	m: 1	54	Sigmoid colon		21	DOD	F	IV	Yes	1	MSS	2	Wild-type	C0104	11	Yes	Primary Tumor
GSM1012528_C0105A	8.8245	8.8343	8.1177	7.6383	0.998890687434205	Primary Tumor C0105A	GSM1012528	t: 2	n: 0	m: 0	78	Cecum		89	NED	F	I	Yes	0	MSI-high	0	Wild-type	C0105		No	Primary Tumor
GSM1012529_C0111AR1	7.6712	8.244	7.3695	7.0198	0.930519165453663	Primary Tumor C0111AR1	GSM1012529	t: 3	n: 0	m: 0	58	Transverse colon		91	NED	M	II	Yes	0	MSI-low	0	Mutant	C0111		No	Primary Tumor
GSM1012530_C0111HR1	8.9092	8.3803	6.8907	6.9357	1.06311229908237	Normal Colon C0111HR1	GSM1012530	t: 3	n: 0	m: 0	58	Transverse colon		91	NED	M	II	Yes	0	MSI-low	0	Mutant	C0111		No	Normal Colon
GSM1012531_C0112AR1	7.61	8.4227	7.3285	7.0051	0.903510750709392	Primary Tumor C0112AR1	GSM1012531	t: 3	n: 0	m: 0	84	Sigmoid colon		0	DOC	M	II	Yes	0	MSI-low	0	Wild-type	C0112		No	Primary Tumor
GSM1012532_C0113AR3	9.1807	8.395	6.1131	8.1102	1.09359142346635	Primary Tumor C0113AR3	GSM1012532	t: 2	n: 0	m: 0	61	Rectum		79	NED	F	I	Yes	0	MSS	0	Mutant	C0113		No	Primary Tumor
GSM1012533_C0114AR1	7.5612	8.087	6.2926	7.9003	0.934982069988871	Primary Tumor C0114AR1	GSM1012533	t: 4	n: 2	m: 0	45	Cecum		44	DOD	F	III	Yes	0	MSS	2	Mutant	C0114	24	Yes	Primary Tumor
GSM1012534_C0114HR1	9.4358	8.3344	6.7733	7.6517	1.13215108466116	Normal Colon C0114HR1	GSM1012534	t: 4	n: 2	m: 0	45	Cecum		44	DOD	F	III	Yes	0	MSS	2	Mutant	C0114	24	Yes	Normal Colon
GSM1012535_C0115AR3	9.1801	8.3752	7.5729	8.1036	1.09610516763779	Primary Tumor C0115AR3	GSM1012535	t: 3	n: 1	m: 1	61	Sigmoid colon		27	DOD	M	IV	Yes	1	MSI-low	1	Mutant	C0115			Primary Tumor
GSM1012536_C0117AR1	9.3557	8.2589	7.9652	7.5961	1.13280218915352	Primary Tumor C0117AR1	GSM1012536	t: 3	n: 0	m: 1	71	Cecum		38	DOD	M	IV	Yes	1		0		C0117	34	Yes	Primary Tumor
GSM1012537_C0117HR1	9.1507	8.3964	7.1974	7.498	1.08983612024201	Normal Colon C0117HR1	GSM1012537	t: 3	n: 0	m: 1	71	Cecum		38	DOD	M	IV	Yes	1		0		C0117	34	Yes	Normal Colon
GSM1012538_C0122AR3	8.2706	8.304	7.5058	7.786	0.995977842003854	Primary Tumor C0122AR3	GSM1012538	t: 2	n: 0	m: 1	85	Rectum		26	DOD	F	IV	Yes	1	MSS	0	Wild-type	C0122	18	Yes	Primary Tumor
GSM1012539_C0123AR3	8.9932	8.3723	6.3839	8.4216	1.07416122212534	Primary Tumor C0123AR3	GSM1012539	t: 3	n: 0	m: 0	56	Ascending colon		112	NED	F	II	Yes	0		0	Mutant	C0123		No	Primary Tumor
GSM1012540_C0123HR1	8.7505	8.3761	6.5873	7.2828	1.04469860675016	Normal Colon C0123HR1	GSM1012540	t: 3	n: 0	m: 0	56	Ascending colon		112	NED	F	II	Yes	0		0	Mutant	C0123		No	Normal Colon
GSM1012541_C0124AR3	9.0413	8.6964	6.7924	8.0125	1.03966008923233	Primary Tumor C0124AR3	GSM1012541	t: 3	n: 0	m: 1	51	Sigmoid colon		9	DOD	F	IV	Yes	1	MSS	0	Mutant	C0124			Primary Tumor
GSM1012542_C0125AR3	8.1233	8.1291	7.2876	8.045	0.999286513882226	Primary Tumor C0125AR3	GSM1012542	t: 3	n: 2	m: 0	77	Rectum		90	NED	M	III	Yes	0	MSS	2	Mutant	C0125		No	Primary Tumor
GSM1012543_C0127AR3	7.9292	8.8649	7.329	7.2828	0.894448893952554	Primary Tumor C0127AR3	GSM1012543	t: 3	n: 0	m: 0	61	Rectosigmoid		201	NED	F	II	Yes	0	MSS	0	Mutant	C0127		No	Primary Tumor
GSM1012544_C0128AR3	8.4601	8.6728	8.4109	7.6514	0.975475048427267	Primary Tumor C0128AR3	GSM1012544	t: 3	n: 2	m: 0	77	Descending colon		175	DUN	F	III	Yes	0	MSS	2	Mutant	C0128		No	Primary Tumor
GSM1012545_C0128BR1	8.6863	8.2721	7.1647	6.7583	1.05007192853084	Polyp C0128BR1	GSM1012545	t: 3	n: 2	m: 0	77	Descending colon		175	DUN	F	III	Yes	0	MSS	2	Mutant	C0128		No	Polyp
GSM1012546_C0130AR3	8.9488	8.4763	6.9897	7.9411	1.0557436617392	Primary Tumor C0130AR3	GSM1012546	t: 2	n: 0	m: 0	71	Rectum		196	DUN	F	I	Yes	0	MSI-high	0	Mutant	C0130		No	Primary Tumor
GSM1012547_C0134AR1	9.0899	8.2899	8.2073	7.5613	1.09650297349787	Primary Tumor C0134AR1	GSM1012547	t: 2	n: 0	m: 0	65	Ascending colon		86	AUN	F	I	Yes	0	MSI-high	0	Wild-type	C0134		No	Primary Tumor
GSM1012548_C0134HR1	8.6083	8.4056	6.9038	7.8061	1.02411487579709	Normal Colon C0134HR1	GSM1012548	t: 2	n: 0	m: 0	65	Ascending colon		86	AUN	F	I	Yes	0	MSI-high	0	Wild-type	C0134		No	Normal Colon
GSM1012549_C0136AR1	8.8761	8.2222	6.7545	7.7594	1.07952859332052	Primary Tumor C0136AR1	GSM1012549	t: 3	n: 2	m: 1	80	Ascending colon		1	AWD	F	IV	Yes	1	MSI-low	2	Mutant	C0136			Primary Tumor
GSM1012550_C0136HR1	9.3347	8.4116	6.8905	7.1739	1.10974130962005	Normal Colon C0136HR1	GSM1012550	t: 3	n: 2	m: 1	80	Ascending colon		1	AWD	F	IV	Yes	1	MSI-low	2	Mutant	C0136			Normal Colon
GSM1012551_C0136KR1	8.0455	8.7218	6.5918	6.8044	0.922458666788966	Normal Liver C0136KR1	GSM1012551	t: 3	n: 2	m: 1	80	Ascending colon		1	AWD	F	IV	No	1	MSI-low	2	Mutant	C0136			Normal Liver
GSM1012552_C0136UR1	9.1389	8.2388	7.1889	7.6383	1.10925134728359	Liver Metastasis C0136UR1	GSM1012552	t: 3	n: 2	m: 1	80	Ascending colon		1	AWD	F	IV	No	1	MSI-low	2	Mutant	C0136			Liver Metastasis
GSM1012553_C0137AR1	7.8627	8.2571	6.6753	7.8438	0.952235046202662	Primary Tumor C0137AR1	GSM1012553	t: 3	n: 0	m: 0	71	Sigmoid colon		134	DOC	F	II	Yes	0	MSS	0	Mutant	C0137		No	Primary Tumor
GSM1012554_C0137HR1	8.4403	8.4078	7.2307	7.0506	1.00386545826494	Normal Colon C0137HR1	GSM1012554	t: 3	n: 0	m: 0	71	Sigmoid colon		134	DOC	F	II	Yes	0	MSS	0	Mutant	C0137		No	Normal Colon
GSM1012555_C0139KR1	7.9529	8.7469	6.1412	7.3346	0.909224982565252	Normal Liver C0139KR1	GSM1012555											No					C0139			Normal Liver
GSM1012556_C0139KR2	8.215	9.0071	6.1666	7.5368	0.912058265146385	Normal Liver C0139KR2	GSM1012556											No					C0139			Normal Liver
GSM1012557_C0139UR1	7.8386	8.0929	7.2686	5.8027	0.968577395000556	Liver Metastasis C0139UR1	GSM1012557											No					C0139			Liver Metastasis
GSM1012558_C0140AR3	8.3069	8.9188	7.8931	7.6329	0.931392115531238	Primary Tumor C0140AR3	GSM1012558	t: 4	n: 0	m: 0	44	Cecum		156	DOD	F	II	Yes	0	MSI-high	0	Wild-type	C0140	131	Yes	Primary Tumor
GSM1012559_C0141UR3	8.7172	8.2315	8.0345	7.1649	1.05900504160846	Liver Metastasis C0141UR3	GSM1012559											Yes					C0141			Liver Metastasis
GSM1012560_C0145UR3	8.2771	8.5058	7.2892	5.8877	0.973112464436032	Liver Metastasis C0145UR3	GSM1012560											No					C0145			Liver Metastasis
GSM1012561_C0147AR1	9.4613	8.433	7.2141	6.8385	1.12193762599312	Primary Tumor C0147AR1	GSM1012561	t: 3	n: 0	m: 0	73	Sigmoid colon		76	NED	F	II	No	0	MSS	0	Mutant	C0147		No	Primary Tumor
GSM1012562_C0147AR3	8.6997	8.6607	7.1349	6.0799	1.0045031002113	Primary Tumor C0147AR3	GSM1012562	t: 3	n: 0	m: 0	73	Sigmoid colon		76	NED	F	II	Yes	0	MSS	0	Mutant	C0147		No	Primary Tumor
GSM1012563_C0147HR1	8.6202	8.4759	7.1562	7.6192	1.0170247407355	Normal Colon C0147HR1	GSM1012563	t: 3	n: 0	m: 0	73	Sigmoid colon		76	NED	F	II	Yes	0	MSS	0	Mutant	C0147		No	Normal Colon
GSM1012564_C0149AR3	8.1483	8.4863	7.2995	7.0976	0.960171099301227	Primary Tumor C0149AR3	GSM1012564	t: 3	n: 0	m: 0	67	Rectum		85	NED	M	II	Yes	0	MSS	0	Wild-type	C0149		No	Primary Tumor
GSM1012565_C0151AR1	9.3269	8.5108	7.7829	7.6227	1.09588992809137	Primary Tumor C0151AR1	GSM1012565	t: 3	n: 1	m: 0	84	Descending colon		100	DUN	F	III	Yes	0	MSS	1	Wild-type	C0151			Primary Tumor
GSM1012566_C0152UR3	9.4588	8.2409	6.8632	7.4788	1.14778725624628	Liver Metastasis C0152UR3	GSM1012566											Yes					C0152			Liver Metastasis
GSM1012567_C0153AR1	9.1268	8.0611	7.5313	8.2186	1.13220280110655	Primary Tumor C0153AR1	GSM1012567	t: 3	n: 1	m: 0	78	Rectosigmoid		27	DOD	F	III	Yes	0	MSS	1	Mutant	C0153	26	Yes	Primary Tumor
GSM1012568_C0153HR1	9.1296	8.3725	7.0344	7.2028	1.09042699313228	Normal Colon C0153HR1	GSM1012568	t: 3	n: 1	m: 0	78	Rectosigmoid		27	DOD	F	III	Yes	0	MSS	1	Mutant	C0153	26	Yes	Normal Colon
GSM1012569_C0154AR1	8.7497	8.5825	7.5914	6.7802	1.01948150305855	Primary Tumor C0154AR1	GSM1012569	t: 3	n: 0	m: 0	61	Sigmoid colon		76	NED	M	II	Yes	0	MSS	0	Mutant	C0154		No	Primary Tumor
GSM1012570_C0155AR3	8.0038	8.6596	7.6256	7.0897	0.924269019354243	Primary Tumor C0155AR3	GSM1012570	t: 3	n: 0	m: 1	82	Transverse colon		15	DOD	M	IV	Yes	1	MSS	0	Wild-type	C0155			Primary Tumor
GSM1012571_C0156AR1	9.0868	8.1372	7.3374	7.423	1.11669861868948	Primary Tumor C0156AR1	GSM1012571	t: 3	n: 0	m: 0	57	Rectosigmoid		90	NED	M	II	Yes	0	MSI-high	0	Mutant	C0156		No	Primary Tumor
GSM1012572_C0157AR1	8.9345	8.6081	7.2763	8.3752	1.03791777511878	Primary Tumor C0157AR1	GSM1012572	t: 3	n: 0	m: 0	68	Ascending colon		137	DUN	M	II	Yes	0	MSS	0	Mutant	C0157		No	Primary Tumor
GSM1012573_C0157H	9.244	8.5471	6.6511	7.3525	1.08153642756023	Normal Colon C0157H	GSM1012573	t: 3	n: 0	m: 0	68	Ascending colon		137	DUN	M	II	Yes	0	MSS	0	Mutant	C0157		No	Normal Colon
GSM1012574_C0158AR1	8.6607	8.3394	7.2512	8.1466	1.0385279516512	Primary Tumor C0158AR1	GSM1012574	t: 2	n: 2	m: 0	58	Rectosigmoid		117	AUN	M	III	Yes	0	MSS	2	Mutant	C0158		No	Primary Tumor
GSM1012575_C0158H	8.9412	8.4641	7.1491	7.1466	1.05636748148061	Normal Colon C0158H	GSM1012575	t: 2	n: 2	m: 0	58	Rectosigmoid		117	AUN	M	III	Yes	0	MSS	2	Mutant	C0158		No	Normal Colon
GSM1012576_C0159AR3	9.3419	8.2479	6.3214	8.1751	1.13263982347022	Primary Tumor C0159AR3	GSM1012576	t: 3	n: 2	m: 1	38	Sigmoid colon		19	DOD	M	IV	Yes	1	MSS	2	Mutant	C0159			Primary Tumor
GSM1012577_C0168AR3	8.7631	8.1704	7.3131	8.5924	1.07254234798786	Primary Tumor C0168AR3	GSM1012577	t: 3	n: 1	m: 1	65	Descending colon		5	DOD	M	IV	Yes	1	MSI-high	1	Wild-type	C0168			Primary Tumor
GSM1012578_C0170AR1	9.4181	8.2253	6.5594	7.924	1.14501598725882	Primary Tumor C0170AR1	GSM1012578	t: 3	n: 0	m: 0	65	Sigmoid colon		169	DOD	F	II	Yes	0	MSS	0	Mutant	C0170	54	Yes	Primary Tumor
GSM1012579_C0171AR1	8.9181	8.0657	8.0067	6.8511	1.10568208586979	Primary Tumor C0171AR1	GSM1012579	t: 2	n: 0	m: 0	64	Sigmoid colon		203	NED	F	I	Yes	0	MSS	0	Wild-type	C0171		No	Primary Tumor
GSM1012580_C0172AR1	8.5752	8.4123	7.2178	6.9312	1.01936450197924	Primary Tumor C0172AR1	GSM1012580	t: 3	n: 0	m: 0	81	Descending colon		87	DUN	F	II	Yes	0	MSS	0	Mutant	C0172		No	Primary Tumor
GSM1012581_C0172HR1	9.001	8.3853	6.8752	7.1185	1.07342611474843	Normal Colon C0172HR1	GSM1012581	t: 3	n: 0	m: 0	81	Descending colon		87	DUN	F	II	Yes	0	MSS	0	Mutant	C0172		No	Normal Colon
GSM1012582_C0177BR2	9.4048	8.3808	7.23	7.8806	1.12218403970981	Polyp C0177BR2	GSM1012582											Yes					C0177			Polyp
GSM1012583_C0178AR1	8.9994	8.5191	7.9508	6.3413	1.05637919498539	Primary Tumor C0178AR1	GSM1012583	t: 3	n: 1	m: 0	77	Cecum		136	DUN	M	III	Yes	0		1	Mutant	C0178		No	Primary Tumor
GSM1012584_C0180AR1	9.7291	8.1221	6.6624	7.6227	1.19785523448369	Primary Tumor C0180AR1	GSM1012584	t: 2	n: 0	m: 0	79	Sigmoid colon		98	DUN	M	I	Yes	0	MSS	0	Wild-type	C0180		No	Primary Tumor
GSM1012585_C0180HR1	9.0676	8.4724	7.0252	7.852	1.07025164062131	Normal Colon C0180HR1	GSM1012585	t: 2	n: 0	m: 0	79	Sigmoid colon		98	DUN	M	I	Yes	0	MSS	0	Wild-type	C0180		No	Normal Colon
GSM1012586_C0181AR3	8.4693	8.2636	7.5254	6.8571	1.02489229875599	Primary Tumor C0181AR3	GSM1012586	t: 3	n: 0	m: 0	82	Sigmoid colon		134	DUN	F	II	Yes	0	MSS	0	Wild-type	C0181		No	Primary Tumor
GSM1012587_C0186AR3	9.4868	8.4896	6.6118	7.8214	1.11746136449303	Primary Tumor C0186AR3	GSM1012587	t: 3	n: 1	m: 1	37	Sigmoid colon		8	DOD	F	IV	Yes	1	MSS	1	Wild-type	C0186			Primary Tumor
GSM1012588_C0192A	8.521	8.5146	7.2017	7.4606	1.00075165010688	Primary Tumor C0192A	GSM1012588	t: 2	n: 0	m: 0	58	Sigmoid colon		69	DUN	M	I	Yes	0	MSS	0	Mutant	C0192		No	Primary Tumor
GSM1012589_C0193AR1	8.3681	8.3836	7.3495	7.3212	0.99815115224963	Primary Tumor C0193AR1	GSM1012589	t: 3	n: 2	m: 1	61	Ascending colon		12	DOD	M	IV	Yes	1	MSI-high	2	Wild-type	C0193		No	Primary Tumor
GSM1012590_C0193HR1	8.6922	8.337	7.097	7.2021	1.04260525368838	Normal Colon C0193HR1	GSM1012590	t: 3	n: 2	m: 1	61	Ascending colon		12	DOD	M	IV	Yes	1	MSI-high	2	Wild-type	C0193		No	Normal Colon
GSM1012591_C0194AR1	9.3575	8.2476	7.7768	7.664	1.13457248169164	Primary Tumor C0194AR1	GSM1012591	t: 3	n: 2	m: 0	75	Ascending colon		27	DOC	M	III	Yes	0	MSS	2	Mutant	C0194		No	Primary Tumor
GSM1012592_C0194HR1	9.0822	8.3489	7.1169	7.1204	1.08783192995484	Normal Colon C0194HR1	GSM1012592	t: 3	n: 2	m: 0	75	Ascending colon		27	DOC	M	III	Yes	0	MSS	2	Mutant	C0194		No	Normal Colon
GSM1012593_C0198AR1	9.1305	8.3382	7.5704	7.5709	1.09502050802331	Primary Tumor C0198AR1	GSM1012593	t: 2	n: 0	m: 0	63	Sigmoid colon		91	DUN	M	I	Yes	0	MSS	0	Mutant	C0198		No	Primary Tumor
GSM1012594_C0198HR1	9.1256	8.2471	6.8496	7.6111	1.1065222926847	Normal Colon C0198HR1	GSM1012594	t: 2	n: 0	m: 0	63	Sigmoid colon		91	DUN	M	I	Yes	0	MSS	0	Mutant	C0198		No	Normal Colon
GSM1012595_C0200AR3	9.4508	8.2024	6.4871	7.6036	1.15219935628597	Primary Tumor C0200AR3	GSM1012595	t: 3	n: 1	m: 1	70	Descending colon		20	DOD	M	IV	Yes	1		1	Mutant	C0200			Primary Tumor
GSM1012596_C0203AR3	8.3752	8.2529	7.2718	7.8035	1.0148190333095	Primary Tumor C0203AR3	GSM1012596	t: 3	n: 0	m: 0	55	Rectum		124	NED	M	II	Yes	0		0	Wild-type	C0203		No	Primary Tumor
GSM1012597_C0210AR1	7.7249	8.437	7.3298	6.3193	0.915597961360673	Primary Tumor C0210AR1	GSM1012597	t: 3	n: 2	m: 0	80	Cecum		120	DUN	F	III	Yes	0	MSI-high	2	Mutant	C0210		No	Primary Tumor
GSM1012598_C0210BR1	7.791	8.5547	7.0724	6.7017	0.910727436380002	Polyp C0210BR1	GSM1012598	t: 3	n: 2	m: 0	80	Cecum		120	DUN	F	III	Yes	0	MSI-high	2	Mutant	C0210		No	Polyp
GSM1012599_C0210CR1	8.2773	8.5188	7.3203	6.957	0.971650936751655	Polyp, high grade C0210CR1	GSM1012599	t: 3	n: 2	m: 0	80	Cecum		120	DUN	F	III	Yes	0	MSI-high	2	Mutant	C0210		No	Polyp, high grade
GSM1012600_C0221AR3	8.7926	8.517	8.1498	7.0563	1.03235881178819	Primary Tumor C0221AR3	GSM1012600	t: 3	n: 2	m: 0	66	Rectum		86	NED	F	III	Yes	0	MSS	2	Mutant	C0221		No	Primary Tumor
GSM1012601_C0224BR2	8.8363	8.3766	7.9084	7.1918	1.05487906787957	Polyp C0224BR2	GSM1012601											Yes					C0224			Polyp
GSM1012602_C0225AR3	9.2498	8.3945	7.391	7.0935	1.10188814104473	Primary Tumor C0225AR3	GSM1012602	t: 3	n: 2	m: 0	38	Rectum		19	DOD	M	III	Yes	0	MSS	2	Wild-type	C0225	12	Yes	Primary Tumor
GSM1012603_C02308H	8.65	8.4358	6.8216	7.5325	1.02539178264065	Normal Colon C02308H	GSM1012603	t: 3	n: 0	m: 1	63	Descending colon		12	DOD	F	IV	Yes	1	MSS	0	Mutant	2308			Normal Colon
GSM1012604_C0234AR3	9.0415	8.4432	7.5928	7.5264	1.07086175857495	Primary Tumor C0234AR3	GSM1012604	t: 3	n: 1	m: 1	54	Rectum		21	DOD	M	IV	Yes	1	MSI-high	1	Wild-type	C0234	6	Yes	Primary Tumor
GSM1012605_C0238AR3	7.4036	8.6461	7.0534	7.4425	0.856293589017013	Primary Tumor C0238AR3	GSM1012605	t: 3	n: 1	m: 0	45	Rectum		137	DOC	M	III	Yes	0	MSI-high	1	Mutant	C0238		No	Primary Tumor
GSM1012606_C0251HR1	9.2625	8.578	8.4081	8.159	1.07979715551411	Normal Colon C0251HR1	GSM1012606											Yes					C0251			Normal Colon
GSM1012607_C0251KR1	8.839	9.1182	6.6791	8.2914	0.96937992147573	Normal Liver C0251KR1	GSM1012607											No					C0251			Normal Liver
GSM1012608_C0252BR1	8.4511	8.2935	7.3829	7.4969	1.01900283354434	Polyp C0252BR1	GSM1012608											Yes					C0252			Polyp
GSM1012609_C0253KR1	8.8289	9.2183	6.5652	7.862	0.957757938014602	Normal Liver C0253KR1	GSM1012609											No					C0253			Normal Liver
GSM1012610_C0253UR1	9.3546	8.2444	7.2708	8.4218	1.13466110329436	Liver Metastasis C0253UR1	GSM1012610											No					C0253			Liver Metastasis
GSM1012611_C0257AR3	10.0282	8.3619	7.2332	7.9956	1.19927289252443	Primary Tumor C0257AR3	GSM1012611	t: 4	n: 0	m: 0	78	Sigmoid colon		80	DOC	M	II	Yes	0	MSS	0	Mutant	C0257		No	Primary Tumor
GSM1012612_C0265HR1	9.3419	8.4679	7.035	6.9089	1.10321331144676	Normal Colon C0265HR1	GSM1012612											Yes					C0265			Normal Colon
GSM1012613_C0265KR1	7.9585	8.8243	6.1044	7.1062	0.901884568747663	Normal Liver C0265KR1	GSM1012613											No					C0265			Normal Liver
GSM1012614_C0265UR1	9.4931	8.3779	6.4507	7.951	1.13311211640148	Liver Metastasis C0265UR1	GSM1012614											No					C0265			Liver Metastasis
GSM1012615_C0273A	8.6042	8.4038	8.297	7.2779	1.02384635522026	Primary Tumor C0273A	GSM1012615	t: 3	n: 2	m: 0	59	Descending colon		159	NED	F	III	Yes	0	MSI-high	2	Wild-type	C0273		No	Primary Tumor
GSM1012616_C0275AR3	8.5747	8.6098	7.4771	7.3964	0.995923250249715	Primary Tumor C0275AR3	GSM1012616	t: 3	n: 2	m: 0	74	Cecum		29	DOD	F	III	Yes	0	MSI-high	2	Mutant	C0275	29	Yes	Primary Tumor
GSM1012617_C0283AR3	8.4405	8.3667	7.3212	6.5426	1.00882068198931	Primary Tumor C0283AR3	GSM1012617	t: 2	n: 1	m: 0	57	Descending colon		97	NED	M	III	Yes	0	MSI-high	1	Wild-type	C0283		No	Primary Tumor
GSM1012618_C0285AR1	9.486	8.328	6.9162	7.6322	1.13904899135447	Primary Tumor C0285AR1	GSM1012618	t: 2	n: 1	m: 1	47	Sigmoid colon		25	DOD	M	IV	Yes	1	MSS	1	Mutant	C0285			Primary Tumor
GSM1012619_C0295AR3	8.6871	8.5632	7.7387	7.9111	1.01446889013453	Primary Tumor C0295AR3	GSM1012619	t: 3	n: 1	m: 0	65	Sigmoid colon		113	DUN	M	III	Yes	0	MSI-high	1	Wild-type	C0295		No	Primary Tumor
GSM1012620_C0297AR1	9.3795	8.5297	6.2372	8.9747	1.09962835738654	Primary Tumor C0297AR1	GSM1012620	t: 1	n: 0	m: 0	85	Sigmoid colon		66	DOC	F	I	Yes	0	MSI-high	0	Mutant	C0297		No	Primary Tumor
GSM1012621_C0297HR1	9.538	8.5203	6.922	7.9497	1.11944415102755	Normal Colon C0297HR1	GSM1012621	t: 1	n: 0	m: 0	85	Sigmoid colon		66	DOC	F	I	Yes	0	MSI-high	0	Mutant	C0297		No	Normal Colon
GSM1012622_C0298AR3	8.7294	8.7872	7.6424	7.3365	0.993422250546249	Primary Tumor C0298AR3	GSM1012622	t: 3	n: 1	m: 0	62	Rectosigmoid		75	NED	M	III	Yes	0	MSI-high	1	Mutant	C0298		No	Primary Tumor
GSM1012623_C0298BR3	8.0021	8.4109	7.1333	6.5509	0.951396402287508	Polyp C0298BR3	GSM1012623	t: 3	n: 1	m: 0	62	Rectosigmoid		75	NED	M	III	Yes	0	MSI-high	1	Mutant	C0298		No	Polyp
GSM1012624_C0312AR3	9.1409	8.7457	7.7602	7.5211	1.04518792092114	Primary Tumor C0312AR3	GSM1012624	t: 3	n: 1	m: 0	73	Sigmoid colon		72	DOC	F	III	Yes	0	MSI-high	1	Mutant	C0312		No	Primary Tumor
GSM1012625_C03156H	9.1382	8.4735	7.0823	7.9038	1.07844456245943	Normal Colon C03156H	GSM1012625	t: 2	n: 0	m: 0	80	Sigmoid colon		79	DOD	M	I	Yes	0	MSS	0	Mutant	3156	68	Yes	Normal Colon
GSM1012626_C0319BR3	8.0125	8.7535	7.245	6.9392	0.915348146455703	Polyp C0319BR3	GSM1012626											Yes					C0319			Polyp
GSM1012627_C0323AR1	8.4272	8.738	7.7168	7.6977	0.964431219958801	Primary Tumor C0323AR1	GSM1012627	t: 3	n: 2	m: 1	19	Ascending colon		7	DOD	F	IV	Yes	1	MSI-high	2	Wild-type	C0323			Primary Tumor
GSM1012628_C0323H	9.1225	8.5334	7.2098	7.4906	1.06903461691706	Normal Colon C0323H	GSM1012628	t: 3	n: 2	m: 1	19	Ascending colon		7	DOD	F	IV	Yes	1	MSI-high	2	Wild-type	C0323			Normal Colon
GSM1012629_C0329AR1	9.0519	8.2908	6.7227	8.1698	1.09180055000724	Primary Tumor C0329AR1	GSM1012629	t: 3	n: 1	m: 1	70	Descending colon		23	DOD	M	IV	Yes	1	MSS	1	Mutant	C0329			Primary Tumor
GSM1012630_C0329HR1	8.9889	8.4469	6.9024	7.0601	1.06416555185926	Normal Colon C0329HR1	GSM1012630	t: 3	n: 1	m: 1	70	Descending colon		23	DOD	M	IV	Yes	1	MSS	1	Mutant	C0329			Normal Colon
GSM1012631_C0330AR3	8.7507	8.4339	7.9971	7.3271	1.03756269341586	Primary Tumor C0330AR3	GSM1012631	t: 3	n: 0	m: 0	47	Ascending colon		148	NED	F	II	Yes	0	MSI-high	0		C0330		No	Primary Tumor
GSM1012632_C0331KR1	8.5192	8.4749	6.5033	6.8771	1.00522720032095	Normal Liver C0331KR1	GSM1012632											No					C0331			Normal Liver
GSM1012633_C0331UR1	9.6549	8.3942	6.6466	7.7855	1.15018703390436	Liver Metastasis C0331UR1	GSM1012633											No					C0331			Liver Metastasis
GSM1012634_C0334AR3	8.4326	8.4575	7.1692	7.3351	0.99705586757316	Primary Tumor C0334AR3	GSM1012634	t: 3	n: 0	m: 0	57	Ascending colon		125	NED	F	II	Yes	0	MSI-high	0		C0334		No	Primary Tumor
GSM1012635_C0353AR1	9.6821	8.0016	6.6157	7.0249	1.21002049590082	Primary Tumor C0353AR1	GSM1012635	t: 3	n: 1	m: 1	65	Rectosigmoid		47	DOD	M	IV	Yes	1	MSS	1	Mutant	C0353	17	Yes	Primary Tumor
GSM1012636_C0353HR1	8.5508	8.4013	6.9479	6.583	1.0177948650804	Normal Colon C0353HR1	GSM1012636	t: 3	n: 1	m: 1	65	Rectosigmoid		47	DOD	M	IV	Yes	1	MSS	1	Mutant	C0353	17	Yes	Normal Colon
GSM1012637_C0353KR1	8.3746	8.9834	6.6641	6.7748	0.932230558585836	Normal Liver C0353KR1	GSM1012637	t: 3	n: 1	m: 1	65	Rectosigmoid		47	DOD	M	IV	No	1	MSS	1	Mutant	C0353	17	Yes	Normal Liver
GSM1012638_C0353UR1	9.1979	8.0924	7.5594	7.9021	1.13660965844496	Liver Metastasis C0353UR1	GSM1012638	t: 3	n: 1	m: 1	65	Rectosigmoid		47	DOD	M	IV	No	1	MSS	1	Mutant	C0353	17	Yes	Liver Metastasis
GSM1012639_C0415AR1	9.2776	8.2607	6.8597	7.6379	1.12310094786156	Primary Tumor C0415AR1	GSM1012639	t: 3	n: 0	m: 1	77	Rectosigmoid		30	DOD	F	IV	Yes	1	MSS	0	Wild-type	C0415			Primary Tumor
GSM1012640_C0415HR1	8.6324	8.4523	6.9364	7.4865	1.0213078097086	Normal Colon C0415HR1	GSM1012640	t: 3	n: 0	m: 1	77	Rectosigmoid		30	DOD	F	IV	Yes	1	MSS	0	Wild-type	C0415			Normal Colon
GSM1012641_C0415KR1	8.0472	8.9835	6.1492	8.062	0.895775588579062	Normal Liver C0415KR1	GSM1012641	t: 3	n: 0	m: 1	77	Rectosigmoid		30	DOD	F	IV	No	1	MSS	0	Wild-type	C0415			Normal Liver
GSM1012642_C0415UR1	9.6235	8.1206	6.99	7.8202	1.18507253158634	Liver Metastasis C0415UR1	GSM1012642	t: 3	n: 0	m: 1	77	Rectosigmoid		30	DOD	F	IV	No	1	MSS	0	Wild-type	C0415			Liver Metastasis
GSM1012643_C0472AR1	9.4328	8.4702	7.1961	6.7723	1.11364548652924	Primary Tumor C0472AR1	GSM1012643	t: 3	n: 1	m: 1	44	Cecum		23	DOD	M	IV	Yes	1	MSS	1	Mutant	C0472	6	Yes	Primary Tumor
GSM1012644_C0472KR1	8.5802	9.0154	6.2378	7.4638	0.951727044834394	Normal Liver C0472KR1	GSM1012644	t: 3	n: 1	m: 1	44	Cecum		23	DOD	M	IV	No	1	MSS	1	Mutant	C0472	6	Yes	Normal Liver
GSM1012645_C0487AR3	8.9265	8.6266	8.3738	7.7515	1.03476456541395	Primary Tumor C0487AR3	GSM1012645	t: 2	n: 0	m: 0	23	Ascending colon		35	NED	F	I	Yes	0	MSI-high	0		C0487		No	Primary Tumor
GSM1012646_c0487hr3	8.9755	8.3574	7.5195	7.567	1.07395840811736	Normal Colon c0487hr3	GSM1012646	t: 2	n: 0	m: 0	23	Ascending colon		35	NED	F	I	Yes	0	MSI-high	0		C0487		No	Normal Colon
GSM1012647_C0575A	8.2664	9.3191	6.6457	7.3329	0.887038447918791	Primary Tumor C0575A	GSM1012647											No					C0575			Primary Tumor
GSM1012648_C0575HR1	9.0912	8.405	7.0061	7.4448	1.08164187983343	Normal Colon C0575HR1	GSM1012648											Yes					C0575			Normal Colon
GSM1012649_C0575KR1	8.6031	9.181	6.3272	7.3657	0.937054787060233	Normal Liver C0575KR1	GSM1012649											No					C0575			Normal Liver
GSM1012650_C0575UR1	6.4218	8.5797	6.8277	6.2045	0.748487709360467	Liver Metastasis C0575UR1	GSM1012650											No					C0575			Liver Metastasis
GSM1012651_C0667AR1	7.2415	8.1329	6.4347	6.6803	0.890395799776218	Primary Tumor C0667AR1	GSM1012651	t: 3	n: 0	m: 1	39	Rectosigmoid		18	DOD	M	IV	Yes	1	MSS	0	Wild-type	C0667			Primary Tumor
GSM1012652_C0667HR1	8.2429	8.2948	6.8812	7.5401	0.993743067946183	Normal Colon C0667HR1	GSM1012652	t: 3	n: 0	m: 1	39	Rectosigmoid		18	DOD	M	IV	No	1	MSS	0	Wild-type	C0667			Normal Colon
GSM1012653_C0667HR1_ez	9.3476	8.3084	7.0829	7.9248	1.12507823407636	Normal Colon C0667HR1_ez	GSM1012653	t: 3	n: 0	m: 1	39	Rectosigmoid		18	DOD	M	IV	Yes	1	MSS	0	Wild-type	C0667			Normal Colon
GSM1012654_C0667KR1	6.6691	9.0325	6.1021	6.7176	0.738344865762524	Normal Liver C0667KR1	GSM1012654	t: 3	n: 0	m: 1	39	Rectosigmoid		18	DOD	M	IV	No	1	MSS	0	Wild-type	C0667			Normal Liver
GSM1012655_C0667UR1	7.8052	7.9614	7.0159	6.7263	0.980380335116939	Liver Metastasis C0667UR1	GSM1012655	t: 3	n: 0	m: 1	39	Rectosigmoid		18	DOD	M	IV	No	1	MSS	0	Wild-type	C0667			Liver Metastasis
GSM1012656_DLD1	9.0408	7.962	8.1085	8.7834	1.13549359457423	Cell line DLD1	GSM1012656						DLD1					No					Cell line
GSM1012657_HCT15	9.6578	8.5706	8.2313	8.719	1.12685226238536	Cell line HCT15	GSM1012657						HCT15					No					Cell line
GSM1012658_HCT15rehyb	9.2054	8.7011	8.2371	8.6557	1.05795818919447	Cell line HCT15rehyb	GSM1012658						HCT15rehyb					No					Cell line
GSM1012659_HT29	8.1099	9.125	7.5508	8.2486	0.888756164383562	Cell line HT29	GSM1012659						HT29					No					Cell line
GSM1012660_HTB39	9.5463	8.6393	7.4107	7.986	1.10498535760999	Cell line HTB39	GSM1012660						HTB39					No					Cell line
GSM1012661_LNCap	9.3512	8.9507	6.3205	8.3224	1.0447451037349	Cell line LNCap	GSM1012661						LNCap					No					Cell line
GSM1012662_LOVO	8.9095	8.2058	8.1207	7.5036	1.08575641619342	Cell line LOVO	GSM1012662						LOVO					No					Cell line
GSM1012663_MCF7	9.6414	8.7546	8.2266	8.991	1.10129531903228	Cell line MCF7	GSM1012663						MCF7					No					Cell line
GSM1012664_NCM460	10.2306	8.2822	7.2329	8.2291	1.23525150322378	Cell line NCM460	GSM1012664						NCM460					No					Cell line
GSM1012665_SW1116	9.15	8.3913	6.1397	8.1545	1.09041507275392	Cell line SW1116	GSM1012665						SW1116					No					Cell line
GSM1012666_SW620	8.507	9.1809	7.5239	8.0299	0.926597610256075	Cell line SW620	GSM1012666						SW620					No					Cell line
GSM1012667_WiDr	8.6868	8.591	6.112	8.0511	1.01115120474916	Cell line WiDr	GSM1012667						WiDr					No					Cell line
