# Supplementary material for: MICU2 up-regulation enhances tumor aggressiveness and metabolic reprogramming during colorectal cancer development
Source: PLoS Biol. 2024 Oct 28;22(10):e3002854. doi: 10.1371/journal.pbio.3002854 (PMC11542858; doi:10.1371/journal.pbio.3002854)
Supplement: S2 Data — (ZIP) [file pbio.3002854.s009.zip › S2_Data/PLOS_BIOLOGY_DATASET_TCGA_CLINICAL.tsv]

Patients	synchronous_malignancy	ajcc_pathologic_stage	tumor_stage	days_to_diagnosis	last_known_disease_status	tissue_or_organ_of_origin	days_to_last_follow_up	primary_diagnosis	age_at_diagnosis	updated_datetime	prior_malignancy	year_of_diagnosis	prior_treatment	state	ajcc_staging_system_edition	ajcc_pathologic_t	morphology	ajcc_pathologic_n	ajcc_pathologic_m	classification_of_tumor	diagnosis_id	icd_10_code	site_of_resection_or_biopsy	tumor_grade	progression_or_recurrence	alcohol_history	exposure_id	weight	bmi	height	race.x	ethnicity	gender.x	vital_status.x	age_at_index	days_to_birth	year_of_birth	demographic_id	year_of_death	days_to_death	treatments_pharmaceutical_treatment_type	treatments_pharmaceutical_treatment_id	treatments_pharmaceutical_treatment_or_therapy	treatments_radiation_treatment_type	treatments_radiation_treatment_id	treatments_radiation_treatment_or_therapy	bcr_patient_barcode	disease	TypeSample
TCGA-F4-6569	No	Stage I	stage i	0	not reported	Colon, NOS	1087	Adenocarcinoma, NOS	22203	2019-08-08T21:37:18.448891Z	no	2011	No	released	7th	T2	8140/3	N0	M0	not reported	ec17048e-f3d3-5384-a493-04b209c0f89c	C18.9	Colon, NOS	not reported	not reported	Not Reported	2a81c23d-0043-543e-8038-5fa0de1d9fa7	60	18.5185185185185	180	white	not hispanic or latino	male	Alive	60	-22203	1951	497f348a-a489-53b1-adf6-046db39d520a			Pharmaceutical Therapy, NOS	a341ead7-4900-5b72-8f13-f88b9d8f6769	yes	Radiation Therapy, NOS	94626453-b9b2-5f14-8003-9ee7ed8f4792	no	TCGA-F4-6569	COAD	Tumor
TCGA-AA-3552	Not Reported	Stage IIIC	stage iiic	0	not reported	Cecum	0	Adenocarcinoma, NOS	31290	2019-08-08T21:34:13.342472Z	yes	2008	No	released	6th	T3	8140/3	N2	M0	not reported	0fd47f76-6705-5d95-a27c-03824413de88	C18.0	Cecum	not reported	not reported	Not Reported	5ba4c312-d41c-50d8-b1b0-e945321690bb				not reported	not reported	male	Dead	85	-31290	1923	2cc9277f-d15a-5411-a6ff-5436a004fdb8		396	Pharmaceutical Therapy, NOS	852c86ba-6d2a-503f-8f5f-2a80ce8a1b22	no	Radiation Therapy, NOS	627e6ffb-3166-5dc5-a163-01577417e3e8	no	TCGA-AA-3552	COAD	Tumor
TCGA-AA-3695	No	Stage IV	stage iv	0	not reported	Cecum	0	Adenocarcinoma, NOS	23164	2019-08-08T21:34:38.138144Z	no	2009	No	released	6th	T3	8140/3	N2	M1	not reported	f5b507ce-101a-558b-a4a2-e15d51b9fe31	C18.0	Cecum	not reported	not reported	Not Reported	a8f822ad-b2b3-5db6-aa25-81241438606b				not reported	not reported	female	Alive	63	-23164	1946	b00af9fd-1896-5ecb-8398-d06dd93b3ad8			Pharmaceutical Therapy, NOS	56ba9f11-e187-5a7d-9f4f-66be2d352615	not reported	Radiation Therapy, NOS	2839fc8c-2403-5f54-9e58-a8aacaf5b67f	not reported	TCGA-AA-3695	COAD	Tumor
TCGA-AA-3543	Not Reported	Stage I	stage i	0	not reported	Ascending colon	30	Mucinous adenocarcinoma	30772	2019-08-08T21:34:13.342472Z	yes	2008	Yes	released	6th	T2	8480/3	N0	M0	not reported	8b69a3e9-9d2b-5646-8efc-a7fcdde1f915	C18.2	Ascending colon	not reported	not reported	Not Reported	781fff13-5227-5907-b601-1ac4584cdea1				not reported	not reported	male	Alive	84	-30772	1924	91a4c943-e2d4-5a73-a2b7-b08e073c690e			Pharmaceutical Therapy, NOS	931e2b67-8e70-58db-b508-53213109d878	no	Radiation Therapy, NOS	9b0d1f06-34d1-5bb7-8ef1-14ac50e29756	no	TCGA-AA-3543	COAD	Tumor
TCGA-CM-5863	No	Stage IIIB	stage iiib	0	not reported	Ascending colon	457	Mucinous adenocarcinoma	22127	2019-08-08T21:36:28.485406Z	no	2010	No	released	7th	T3	8480/3	N1b	M0	not reported	fdd1b003-3414-5cc1-80b0-f0d44f82bf3e	C18.2	Ascending colon	not reported	not reported	Not Reported	1aa50a5c-70bf-5c1b-a12f-2dfb1f91aca7	103.4	45.9555555555556	150	white	not hispanic or latino	female	Alive	60	-22127	1950	e0b1d021-4b78-541b-b63a-1030fb3b9a24			Pharmaceutical Therapy, NOS	b437f4b5-7f84-5911-b29b-9ce89ce947d6	yes	Radiation Therapy, NOS	b42b53bc-441c-5382-aad5-ee7f0b5fe456	no	TCGA-CM-5863	COAD	Tumor
TCGA-DM-A1DA	No	Stage IIIC	stage iiic	0	not reported	Cecum	228	Adenocarcinoma, NOS	26169	2019-08-08T21:36:52.154454Z	no	1999	No	released		T3	8140/3	N2	M0	not reported	f23f4341-cbf3-534b-8ee8-ed834f0f794a	C18.0	Cecum	not reported	not reported	Not Reported	08304e91-b072-5c05-a09d-d2a180ad09cb	62	23.3354661447552	163	white	not hispanic or latino	female	Dead	71	-26169	1928	b57aa224-9af5-573c-a131-c18e25b090e8	1999	228	Pharmaceutical Therapy, NOS	dd473b59-218b-532c-bdfb-73c4b1444c90	not reported	Radiation Therapy, NOS	4f819709-2ae0-50e6-9a00-7c83b5866884	not reported	TCGA-DM-A1DA	COAD	Tumor
TCGA-AA-3837	No	Stage IIA	stage iia	0	not reported	Colon, NOS	1186	Mucinous adenocarcinoma	24655	2019-08-08T21:34:38.138144Z	no	2008	No	released	6th	T3	8480/3	N0	M0	not reported	6bfb588f-58df-5cb6-ad0c-c1193cdda0fd	C18.9	Colon, NOS	not reported	not reported	Not Reported	91f8905e-fadc-5ce8-a2e6-2221281b201c				not reported	not reported	male	Alive	67	-24655	1941	6bd95c53-2879-5adb-ba50-35e284a667a4			Pharmaceutical Therapy, NOS	7893a993-e465-5cd6-a1d4-a2206e1a19f5	no	Radiation Therapy, NOS	de941c56-e85c-5d4e-a332-026300b27140	no	TCGA-AA-3837	COAD	Tumor
TCGA-AM-5820	No	Stage IVA	stage iva	0	not reported	Colon, NOS	14	Adenocarcinoma, NOS	21902	2019-08-08T21:35:29.811838Z	no	2010	No	released	7th	T4a	8140/3	N2	M1	not reported	a08fe5fd-25ae-5d44-bece-70df63619ba3	C18.9	Colon, NOS	not reported	not reported	Not Reported	05954e75-4d21-5159-ae61-0841e8f2f2fa	98	36.4366448542534	164	white	not hispanic or latino	female	Alive	59	-21902	1951	2c82ec06-6211-5676-aabf-f28488b95b76			Pharmaceutical Therapy, NOS	fa548586-d1cd-587d-857f-ac97f9012cd1	not reported	Radiation Therapy, NOS	52b0689e-1710-5028-af88-2ce84368059f	not reported	TCGA-AM-5820	COAD	Tumor
TCGA-AA-3522	Not Reported	Stage IIA	stage iia	0	not reported	Ascending colon	1127	Adenocarcinoma, NOS	24653	2019-08-08T21:34:13.342472Z	yes	2007	No	released	6th	T3	8140/3	N0	M0	not reported	d18fc9ab-3aef-57ac-97d8-3db794c2fc10	C18.2	Ascending colon	not reported	not reported	Not Reported	689e4e8a-4578-5e69-a2fb-039a55a620e1				not reported	not reported	male	Alive	67	-24653	1940	2f67d8f1-1e33-5af7-b756-333371f796eb			Pharmaceutical Therapy, NOS	3598dd59-cccb-53ca-9074-cfb788673192	no	Radiation Therapy, NOS	2c99bb28-6a7e-5f5f-acaa-32edbd6ddb39	no	TCGA-AA-3522	COAD	Tumor
TCGA-A6-2675	No	Stage IIA	stage iia	0	not reported	Sigmoid colon	1321	Adenocarcinoma, NOS	28813	2019-08-08T21:33:45.855164Z	no	2009	No	released	6th	T3	8140/3	N0	MX	not reported	730825f4-a364-56a2-878c-a19ec8b3b2ee	C18.7	Sigmoid colon	not reported	not reported	Not Reported	9a2795d9-82d7-578b-85eb-19acc4b60656	71.3	27.8515625	160	white	not hispanic or latino	male	Alive	78	-28813	1931	6295fa10-5e01-5173-b05c-e89c1d794787			Pharmaceutical Therapy, NOS	95c46bfc-0f9f-53d5-846b-3fae9a1609ba	no	Radiation Therapy, NOS	b3be54c6-564e-5d3c-aa0e-1ad601b5bbc5	no	TCGA-A6-2675	COAD	Tumor
TCGA-AA-3496	Not Reported	Stage II	stage ii	0	not reported	Ascending colon	31	Adenocarcinoma, NOS	30438	2019-08-08T21:34:13.342472Z	yes	2002	No	released	5th	T3	8140/3	N0	M0	not reported	022fb21c-fd29-58e6-a679-db939bd10484	C18.2	Ascending colon	not reported	not reported	Not Reported	dad1859e-05f3-519d-a2a3-ab1972826c87				not reported	not reported	female	Alive	83	-30438	1919	8d251dea-2604-56ff-8d3a-1189a3c6caaf			Pharmaceutical Therapy, NOS	3a09db47-9fcd-5cd9-b500-c4a8548ce5a0	not reported	Radiation Therapy, NOS	443096e0-f539-5796-9219-5f14ba1cf294	not reported	TCGA-AA-3496	COAD	Tumor
TCGA-CM-6169	No	Stage IIA	stage iia	0	not reported	Cecum	396	Adenocarcinoma, NOS	24564	2019-08-08T21:36:28.485406Z	no	2010	No	released	7th	T3	8140/3	N0	M0	not reported	df7cf2b4-45d8-5d59-b398-5732ca66ff0c	C18.0	Cecum	not reported	not reported	Not Reported	eb8273fa-4a4a-538d-b2c5-9eb9a3a70fbb	109.3	35.285382231405	176	black or african american	not hispanic or latino	male	Alive	67	-24564	1943	3b5f798e-d726-5655-96d7-6f1d69ed3c56			Pharmaceutical Therapy, NOS	e9ef24ad-5a60-5180-ac44-666707c7a485	yes	Radiation Therapy, NOS	2041500f-414f-503b-9124-1aabafa9b457	no	TCGA-CM-6169	COAD	Tumor
TCGA-AA-3980	No	Stage I	stage i	0	not reported	Colon, NOS	242	Adenocarcinoma, NOS	32630	2019-08-08T21:35:04.140343Z	no	2009	No	released	6th	T2	8140/3	N0	M0	not reported	459930e0-5f0f-5abe-8d68-f0fa595f29b6	C18.9	Colon, NOS	not reported	not reported	Not Reported	6b8e27c8-914e-5f75-a5ca-3e29226b075c				not reported	not reported	female	Alive	89	-32630	1920	a3ccf839-9d7f-50c3-91c0-bd0e4441823d			Pharmaceutical Therapy, NOS	dc074e22-6183-5d20-b83a-919ff63c5729	no	Radiation Therapy, NOS	697d562a-0c5f-5861-9409-fde97fc4003a	no	TCGA-AA-3980	COAD	Tumor
TCGA-AA-A01R	No	Stage III	stage iii	0	not reported	Ascending colon	1065	Mucinous adenocarcinoma	17289	2019-08-08T21:35:29.811838Z	no	2004	No	released	5th	T3	8480/3	N2	M0	not reported	1e2bbe44-f276-58dc-a71a-965c0d535f44	C18.2	Ascending colon	not reported	not reported	Not Reported	6f468191-477f-5fe7-b437-192db337964b				not reported	not reported	male	Alive	47	-17289	1957	2cbe9da5-2735-5957-a87e-79e2dca023f5			Pharmaceutical Therapy, NOS	210f9f04-c18f-5366-9014-5f60c07a4828	yes	Radiation Therapy, NOS	eabd4faa-1f5b-5524-910e-be97f075c066	yes	TCGA-AA-A01R	COAD	Tumor
TCGA-AZ-5403	No	Stage II	stage ii	0	not reported	Descending colon		Adenocarcinoma, NOS	15983	2019-08-08T21:35:57.350058Z	no	2000	No	released	5th	T3	8140/3	N0	MX	not reported	1bce2230-ba60-54f4-a606-a2368f99ddc4	C18.6	Descending colon	not reported	not reported	Not Reported	91be8990-de96-5868-b51d-419bcf48c2c7				white	not hispanic or latino	male	Dead	43	-15983	1957	fc2ecd20-4799-59d2-ad6c-d27a85f47f18	2005	1910	Pharmaceutical Therapy, NOS	1924957f-637a-54f6-80d7-4a35240a7b69	no	Radiation Therapy, NOS	55fac13e-f861-5c78-986a-8b73c943a118	no	TCGA-AZ-5403	COAD	Tumor
TCGA-A6-2680	No	Stage II	stage ii	0	not reported	Hepatic flexure of colon	1068	Adenocarcinoma, NOS	26533	2019-08-08T21:33:45.855164Z	no	2009	No	released	6th	T3	8140/3	N0	M0	not reported	8e46e12f-5b24-5c3a-83a3-08449a01971e	C18.3	Hepatic flexure of colon	not reported	not reported	Not Reported	934a2072-7e68-5753-9d53-69f9424e1d7b	52.6	23.069163633174	151	black or african american	not hispanic or latino	female	Alive	72	-26533	1937	7eb4dece-b135-5dd1-8546-ff3efaf6e0a5			Pharmaceutical Therapy, NOS	62d6934c-be96-5b08-bc40-7b5c7f853138	no	Radiation Therapy, NOS	85aac433-4c23-58e4-a50b-05725f4c5c6d	no	TCGA-A6-2680	COAD	Tumor
TCGA-CM-6164	No	Stage IIA	stage iia	0	not reported	Sigmoid colon	883	Adenocarcinoma, NOS	16802	2019-08-08T21:36:28.485406Z	no	2009	No	released	6th	T3	8140/3	N0	M0	not reported	e80e05ba-5267-5fee-bc18-fd16e1ef8fd5	C18.7	Sigmoid colon	not reported	not reported	Not Reported	56f753f0-270c-5c8d-9947-9324ec0a9242	59	26.2222222222222	150	white	not hispanic or latino	female	Alive	46	-16802	1963	ee5a5912-df43-59ba-8af8-ccc4e39e9c36			Pharmaceutical Therapy, NOS	7b180d8a-3dd0-5d96-a533-f56a3b8e4647	no	Radiation Therapy, NOS	4a59bcc6-a2fc-5ebd-8801-016cdec0b0fa	no	TCGA-CM-6164	COAD	Tumor
TCGA-D5-6926	No	Stage IIIB	stage iiib	0	not reported	Sigmoid colon	275	Adenocarcinoma, NOS	23768	2019-08-08T21:36:52.154454Z	no	2011	No	released	7th	T4a	8140/3	N1	M0	not reported	a870b13e-6340-54c5-b7aa-89ea5b082740	C18.7	Sigmoid colon	not reported	not reported	Not Reported	4df885c2-8b59-52f9-9d72-5282989d7403	82	26.7755102040816	175	white	not hispanic or latino	male	Alive	65	-23768	1946	6cfccd74-2c17-5642-ac8e-2222296d9edc			Pharmaceutical Therapy, NOS	d8610333-04ea-5517-b5a9-e450d96735c1	yes	Radiation Therapy, NOS	3cd53094-f6f2-56bd-a5cb-1a884d20ddde	yes	TCGA-D5-6926	COAD	Tumor
TCGA-AZ-4681	No	Stage IIA	stage iia	0	not reported	Ascending colon	3247	Adenocarcinoma, NOS	28906	2019-08-08T21:35:57.350058Z	no	2004	No	released	6th	T3	8140/3	N0	M0	not reported	325a0411-a6ff-599c-9815-d0a630fe18f8	C18.2	Ascending colon	not reported	not reported	Not Reported	d4b98e17-6e5b-50bf-b4f6-7eefcf387ca4	68			white	not hispanic or latino	female	Alive	79	-28906	1925	a9f00a86-33ea-5b90-9094-7cd252448513			Pharmaceutical Therapy, NOS	fba7a852-b226-55da-87ee-5d5399775dcf	no	Radiation Therapy, NOS	03aa2217-2248-57ff-ba02-4891fe6f4761	no	TCGA-AZ-4681	COAD	Tumor
TCGA-AA-3975	No	Stage I	stage i	0	not reported	Colon, NOS	1036	Adenocarcinoma, NOS	29310	2019-08-08T21:35:04.140343Z	no	2009	No	released	6th	T2	8140/3	N0	M0	not reported	ca3b040b-f890-5bab-8628-0b38d15b7ce8	C18.9	Colon, NOS	not reported	not reported	Not Reported	2b7496c8-805e-5fa7-a9ae-1eb64a8dc050				not reported	not reported	male	Alive	80	-29310	1929	2c5c9f52-3b71-5d68-ae85-5eef14d5ec46			Pharmaceutical Therapy, NOS	f7e1fc36-d51a-5ab7-be15-b45c1a750d33	no	Radiation Therapy, NOS	3e8dbb5f-0f97-5248-8e87-d4a58ee21eb0	no	TCGA-AA-3975	COAD	Tumor
TCGA-AA-A00R	No	Stage I	stage i	0	not reported	Cecum	30	Adenocarcinoma, NOS	23528	2019-08-08T21:35:04.140343Z	no	2008	No	released	6th	T2	8140/3	N0	M0	not reported	216f1d6a-6cb6-56cf-a370-e889b9fa096b	C18.0	Cecum	not reported	not reported	Not Reported	508a5d20-8eca-5f50-9bf8-b19550b2336b				not reported	not reported	female	Alive	64	-23528	1944	577f05bb-c883-5b9b-b2bc-5a30a907ca94			Pharmaceutical Therapy, NOS	14ef31b0-d5bb-57c7-a428-019c6a743a76	not reported	Radiation Therapy, NOS	b75f7997-d7cd-5bbb-832c-0b30ea9d6f06	not reported	TCGA-AA-A00R	COAD	Tumor
TCGA-AY-A69D	No	Stage IIA	stage iia	0	not reported	Transverse colon	543	Adenocarcinoma, NOS	20299	2019-08-08T21:35:57.350058Z	no	2012	No	released	7th	T3	8140/3	N0	M0	not reported	131820a3-20aa-5dee-8902-f4ccc4fbdc48	C18.4	Transverse colon	not reported	not reported	Not Reported	9016c77f-9560-5b0f-92f8-89205b080ac5	103	37.8328741965106	165	black or african american	not hispanic or latino	female	Alive	55	-20299	1957	d7bcc82e-0b7f-5c4b-b382-817b2ee88bd7			Pharmaceutical Therapy, NOS	336c6dcd-1c67-5f33-bcd4-552bff5171d9	no	Radiation Therapy, NOS	d36d3c39-bad9-527f-a634-e658d0179e5e	no	TCGA-AY-A69D	COAD	Tumor
TCGA-A6-2672	No	Stage IIIB	stage iiib	0	not reported	Colon, NOS	1419	Adenocarcinoma, NOS	30237	2019-08-08T21:33:45.855164Z	no	2009	No	released		T3	8140/3	N1	M0	not reported	e44a132f-749a-5557-bf02-ed71326b0393	C18.2	Cecum	not reported	not reported	Not Reported	f6e0dd1b-5833-5c9d-82f1-c2df35fbc328	51.5	20.8933425291087	157	white	not hispanic or latino	female	Alive	82	-30237	1927	918caa67-eaae-5180-80ef-f391346af883			Pharmaceutical Therapy, NOS	c58cffd6-9c82-50e2-8bbd-eceb4d57e940	no	Radiation Therapy, NOS	f78e7d8d-64f7-5c68-a701-517e6b271774	no	TCGA-A6-2672	COAD	Tumor
TCGA-CA-6715	No	Stage IIIB	stage iiib	0	not reported	Sigmoid colon	383	Papillary adenocarcinoma, NOS	23075	2019-08-08T21:35:57.350058Z	no	2010	No	released	6th	T3	8260/3	N1	M0	not reported	9d814031-9478-53a6-b1e6-5e51b9726c84	C18.7	Sigmoid colon	not reported	not reported	Not Reported	0644337a-5a8d-50d8-8b76-c0b0974a493e	57	22.8328793462586	158	asian	not hispanic or latino	male	Alive	63	-23075	1947	d2ed8653-34a8-5eb5-9af0-7c23f482b9f2			Pharmaceutical Therapy, NOS	d548e4ce-e339-5c49-a6bb-ff719a15b95c	yes	Radiation Therapy, NOS	180d7b1d-432c-528b-bd58-d4c3cfaee91d	no	TCGA-CA-6715	COAD	Tumor
TCGA-G4-6304	No	Stage IIB	stage iib	0	not reported	Transverse colon	1631	Adenocarcinoma, NOS	24172	2019-08-08T21:37:18.448891Z	no	2006	No	released	6th	T4	8140/3	N0	M0	not reported	da9d349f-ad6f-5705-847e-a01db4c303ef	C18.4	Transverse colon	not reported	not reported	Not Reported	747fe7c5-3564-543d-b81f-325eb0497762	57			white	not hispanic or latino	female	Alive	66	-24172	1940	ffffa817-e120-5d64-83cb-898b0562f023			Pharmaceutical Therapy, NOS	ab57b61f-2f3e-54fa-84b5-60e7bd3a5ae0	yes	Radiation Therapy, NOS	d2c89e7b-599a-5007-be56-62179899b451	no	TCGA-G4-6304	COAD	Tumor
TCGA-AA-3562	Not Reported	Stage IIIC	stage iiic	0	not reported	Colon, NOS	608	Adenocarcinoma, NOS	30254	2019-08-08T21:34:38.138144Z	yes	2008	No	released	6th	T3	8140/3	N2	M0	not reported	5aca5776-21f4-56bf-ab98-7e0efff8a000	C18.9	Colon, NOS	not reported	not reported	Not Reported	bbafba57-496d-5127-9f66-250256e9543a				not reported	not reported	male	Alive	82	-30254	1926	882c4f50-45a6-5dcc-9581-3bf72ee0ca45			Pharmaceutical Therapy, NOS	bbdc0709-f004-5945-83ed-c55683f6d5c8	yes	Radiation Therapy, NOS	b26c2197-ebf4-572f-8000-596599776ffc	no	TCGA-AA-3562	COAD	Tumor
TCGA-AA-3710	No	Stage IIA	stage iia	0	not reported	Ascending colon	821	Adenocarcinoma, NOS	29465	2019-08-08T21:34:38.138144Z	no	2008	No	released	6th	T3	8140/3	N0	M0	not reported	bd242807-ccd1-5fe1-a565-56ac9c5e322d	C18.2	Hepatic flexure of colon	not reported	not reported	Not Reported	e7add36b-4378-5ad4-8a75-9bb6a8f7b04c				not reported	not reported	female	Alive	80	-29465	1928	95facda4-e37a-5e34-98bb-33048cffa3ec			Pharmaceutical Therapy, NOS	4cdc0dcc-f91c-5187-be2d-a296de00e566	no	Radiation Therapy, NOS	879ffd4e-ed8a-573f-ad07-804f4f3fab7a	no	TCGA-AA-3710	COAD	Tumor
TCGA-AA-3854	No	Stage I	stage i	0	not reported	Colon, NOS	1096	Mucinous adenocarcinoma	26022	2019-08-08T21:34:38.138144Z	no	2009	No	released	6th	T2	8480/3	N0	M0	not reported	8aabaacd-47cb-5be4-8835-07de88108f7e	C18.9	Colon, NOS	not reported	not reported	Not Reported	dafc17c9-b1d8-520b-a79f-cbd81ba8a5a1				not reported	not reported	female	Alive	71	-26022	1938	bba4d507-40b4-5e86-94d2-c6f475645e32			Pharmaceutical Therapy, NOS	1e976188-4746-57a6-839a-8f0f8e1031e5	no	Radiation Therapy, NOS	054d6e13-1436-5649-a365-5f6462a1b8d4	no	TCGA-AA-3854	COAD	Tumor
TCGA-A6-5660	No	Stage IIIC	stage iiic	0	not reported	Colon, NOS	888	Adenocarcinoma, NOS	26803	2019-08-08T21:33:45.855164Z	no	2010	No	released		T3	8140/3	N2b	M0	not reported	693ae9be-69c6-5238-8e90-27e8960b5d7b	C18.2	Cecum	not reported	not reported	Not Reported	0c893747-b6fc-59e6-966b-bcf59d7a115c	94.4	32.6643598615917	170	black or african american	not hispanic or latino	male	Alive	73	-26803	1937	37ded65d-bc00-51a5-a041-416592ee9f8d			Pharmaceutical Therapy, NOS	6e14327d-c971-5b8e-8bcf-b2cb43118628	yes	Radiation Therapy, NOS	f0a61184-ef55-578a-b605-e9bf240cbb3d	no	TCGA-A6-5660	COAD	Tumor
TCGA-CK-5916	No	Stage I	stage i	0	not reported	Ascending colon		Adenocarcinoma, NOS	26024	2019-08-08T21:35:57.350058Z	no	2003	No	released	6th	T1	8140/3	N0	M0	not reported	51cf0de9-7a10-5e62-8cbe-f68ebf3fa9b2	C18.2	Ascending colon	not reported	not reported	Not Reported	8ac9a8dc-4131-52ea-bf22-fb564ea69dc9				white	not hispanic or latino	female	Dead	71	-26024	1932	9842c8e6-ccab-5d13-93a3-58120a201b81	2004	643	Pharmaceutical Therapy, NOS	5f761851-d2a5-50fc-bda0-4ba679198d88	no	Radiation Therapy, NOS	4bc25f42-2195-5dd7-9700-66b782d30c04	no	TCGA-CK-5916	COAD	Tumor
TCGA-AA-3818	No	Stage IIA	stage iia	0	not reported	Colon, NOS		Adenocarcinoma, NOS	28763	2019-08-08T21:34:38.138144Z	no	2007	No	released	6th	T3	8140/3	N0	M0	not reported	2767af06-0453-5d4a-b4b2-4d36ff1abddb	C18.9	Colon, NOS	not reported	not reported	Not Reported	32d0bc1d-f24d-5995-9c6a-bc1c45a92862				not reported	not reported	female	Dead	78	-28763	1929	eff05748-edd2-5f7d-8111-daf6918bb923	2007	30	Pharmaceutical Therapy, NOS	a86c8a25-f07f-5d7b-801f-4fec2d9aff84	not reported	Radiation Therapy, NOS	4f68bba4-5739-5a87-aa87-b631d5e76281	not reported	TCGA-AA-3818	COAD	Tumor
TCGA-D5-7000	No	Stage I	stage i	0	not reported	Cecum	312	Mucinous adenocarcinoma	28913	2019-08-08T21:36:52.154454Z	no	2011	No	released	7th	T2	8480/3	N0	M0	not reported	a8b868c3-91a6-54f5-9887-7609a489a8e6	C18.0	Cecum	not reported	not reported	Not Reported	baa68ac9-4df1-5617-bb20-b6c58f0fbdcc	60	25.2993759487266	154	white	not hispanic or latino	female	Alive	79	-28913	1932	cac9309f-9c47-50f4-8ebe-1e09efefba1e			Pharmaceutical Therapy, NOS	8ef60676-7b99-51ec-93c0-6eb5c3e27f51	no	Radiation Therapy, NOS	8e6bb396-5e96-52e4-b4a1-01cd97040441	no	TCGA-D5-7000	COAD	Tumor
TCGA-AA-A01C	No	Stage IIIA	stage iiia	0	not reported	Ascending colon	457	Adenocarcinoma, NOS	27729	2019-08-08T21:35:29.811838Z	no	2009	No	released	6th	T2	8140/3	N1	M0	not reported	5c68297d-aedc-5c84-bb91-e57478f17b8d	C18.2	Ascending colon	not reported	not reported	Not Reported	83a31a0c-8cc1-5e43-8c3c-c8e0fbf27b43				not reported	not reported	male	Alive	75	-27729	1934	d69a34fc-4056-5dd1-babe-62bdd77507fc			Pharmaceutical Therapy, NOS	6d4ffedb-9c37-5b11-9d8b-ca53748f1fd1	no	Radiation Therapy, NOS	e6250378-c439-589f-a1e8-ed546015afe3	no	TCGA-AA-A01C	COAD	Tumor
TCGA-AD-A5EJ	No	Stage IIA	stage iia	0	not reported	Cecum	0	Adenocarcinoma, NOS	27180	2019-08-08T21:35:29.811838Z	no	2012	No	released	7th	T3	8140/3	N0	MX	not reported	6df8610a-2989-59b6-8ab7-4e722d492f72	C18.0	Cecum	not reported	not reported	Not Reported	ed2c5215-55ae-5b59-8bf9-6b621f30fd95	71	26.7228725206067	163	black or african american	not hispanic or latino	female	Alive	74	-27180	1938	2449f775-9b98-5f75-9d41-a91f13de2606			Pharmaceutical Therapy, NOS	fde1a8e5-a617-5483-9e18-99255cd1f46c	not reported	Radiation Therapy, NOS	84dc5401-f316-5926-806b-40080642b62e	not reported	TCGA-AD-A5EJ	COAD	Tumor
TCGA-AA-3549	No	Stage I	stage i	0	not reported	Colon, NOS	639	Adenocarcinoma, NOS	25415	2019-08-08T21:34:13.342472Z	no	2008	No	released	6th	T2	8140/3	N0	M0	not reported	e2cf51cf-7393-5f02-b402-85a61bb1d6bc	C18.9	Colon, NOS	not reported	not reported	Not Reported	225e7f2c-24d4-5eb6-9101-9f0c6b23ded0				not reported	not reported	male	Alive	69	-25415	1939	4e1df4e6-8694-52f0-9dab-50374df39a77			Pharmaceutical Therapy, NOS	c90bf09d-da9e-54f4-a6ed-68615def25ad	no	Radiation Therapy, NOS	9dde8b90-276d-5a7b-8421-04a5a80fdcb1	yes	TCGA-AA-3549	COAD	Tumor
TCGA-G4-6321	Not Reported	Stage III	stage iii	0	not reported	Cecum	672	Adenocarcinoma, NOS	21921	2019-08-08T21:37:18.448891Z	yes	2009	No	released	6th	T2	8140/3	N1	MX	not reported	a2bfb093-e2f4-5759-b1a1-5e03c116efc1	C18.0	Cecum	not reported	not reported	Not Reported	6625ad6f-e1ff-5cf3-9a7c-ab0cb0081a00	100	31.4908657594778	178.2	white	not hispanic or latino	female	Alive	60	-21921	1949	85302259-be61-5216-8b2e-ae5ec2d0ac75			Pharmaceutical Therapy, NOS	94545279-dc82-5fb6-b901-7d0795ea6958	yes	Radiation Therapy, NOS	28112b51-aa1c-591d-9fe4-7a113bf181e0	no	TCGA-G4-6321	COAD	Tumor
TCGA-AA-3869	No	Stage IV	stage iv	0	not reported	Cecum	0	Adenocarcinoma, NOS	28062	2019-08-08T21:35:04.140343Z	no	2009	No	released	6th	T4	8140/3	N2	M1	not reported	59781278-ba80-557b-8bbb-8ce666fbdb2b	C18.0	Cecum	not reported	not reported	Not Reported	04216fd1-dfb5-5d7f-a39a-1ca18a1c95ea				not reported	not reported	male	Dead	76	-28062	1933	c5a52726-4f01-5772-b2d3-0bfae555512e		822	Pharmaceutical Therapy, NOS	2401c58e-2b35-5448-a4c7-5db762832338	yes	Radiation Therapy, NOS	649145da-5a62-5476-abaf-02a83e577d57	no	TCGA-AA-3869	COAD	Tumor
TCGA-CA-6717	No	Stage IIA	stage iia	0	not reported	Ascending colon	388	Mucinous adenocarcinoma	20984	2019-08-08T21:35:57.350058Z	no	2010	No	released	6th	T3	8480/3	N0	M0	not reported	de6eb804-6c2b-5cbb-8781-e940d79e7fc0	C18.2	Ascending colon	not reported	not reported	Not Reported	05028685-f8d3-5c52-a087-a136cb79f52b	58	20.5498866213152	168	asian	not hispanic or latino	male	Alive	57	-20984	1953	884c13a0-9d17-53a4-bfaa-a01e5ab299b2			Pharmaceutical Therapy, NOS	6b02d7c6-a5d8-5b28-ae2b-c37654c8e214	yes	Radiation Therapy, NOS	b8d19e49-4343-5650-8c18-b9f789029466	no	TCGA-CA-6717	COAD	Tumor
TCGA-AA-3680	No	Stage IV	stage iv	0	not reported	Cecum	0	Adenocarcinoma, NOS	24655	2019-08-08T21:34:38.138144Z	no	2006	No	released	6th	T4	8140/3	N2	M1	not reported	e90d31fe-1e81-543a-8639-31fce539a335	C18.0	Cecum	not reported	not reported	Not Reported	6458d194-2873-53c0-8729-13327eb4919f				not reported	not reported	female	Dead	67	-24655	1939	bfba3234-8ff1-5154-a5dd-775f5d87c0a3		335	Pharmaceutical Therapy, NOS	93efa49d-db1f-5f06-a00c-aeedf13aec0b	yes	Radiation Therapy, NOS	c889f7a4-047c-56c5-b879-ea036b69e768	no	TCGA-AA-3680	COAD	Tumor
TCGA-G4-6298	Not Reported	Stage IIIB	stage iiib	0	not reported	Cecum		Adenocarcinoma, NOS	32872	2019-08-08T21:37:18.448891Z	yes	2005	No	released	6th	T4a	8140/3	N1	MX	not reported	b19761bd-495c-5939-a8bb-388abefca808	C18.0	Cecum	not reported	not reported	Not Reported	8f70423a-ece5-5881-a316-a250ada0bf10	59.4			black or african american	not hispanic or latino	male	Dead	90	-32872	1915	0be19452-0a78-5c95-a0df-6b37aacd9c9a	2006	0	Pharmaceutical Therapy, NOS	125dd097-553a-5763-af5f-8732c8f09389	no	Radiation Therapy, NOS	9b34cc2a-df2d-5864-87dd-26a54f604da9	no	TCGA-G4-6298	COAD	Tumor
TCGA-A6-5661	No	Stage IIA	stage iia	0	not reported	Ascending colon	1020	Adenocarcinoma, NOS	29446	2019-08-08T21:33:45.855164Z	no	2010	No	released		T3	8140/3	N0	M0	not reported	43747f68-3f64-5169-8744-6950c6bd54e0	C18.2	Ascending colon	not reported	not reported	Not Reported	fc8d26c9-4dcf-5eb0-9ef6-e5b7e7a9ff8b	69.1	23.9100346020761	170	black or african american	not hispanic or latino	female	Alive	80	-29446	1930	a5f4b3c0-6fc7-596a-87b2-adec9d4459eb			Pharmaceutical Therapy, NOS	0811c4f6-f44e-50fa-8f05-b480aa2a98e7	no	Radiation Therapy, NOS	0b79782b-0945-5abc-8fb3-e2d0b2f04708	no	TCGA-A6-5661	COAD	Tumor
TCGA-CA-5254	No	Stage IIA	stage iia	0	not reported	Colon, NOS	386	Adenocarcinoma, NOS	15415	2019-08-08T21:35:57.350058Z	no	2010	No	released	6th	T3	8140/3	N0	M0	not reported	4dc6ee72-f99b-50f6-aaa6-3b43649762ae	C18.9	Colon, NOS	not reported	not reported	Not Reported	e68f4357-8ad2-57c0-8040-941e3cd91433	55	23.191094619666	154	asian	not hispanic or latino	female	Alive	42	-15415	1968	16e204ca-354a-530f-b9ae-70540a980401			Pharmaceutical Therapy, NOS	ac271767-e6c6-51cf-aaf0-1660f1bc432e	yes	Radiation Therapy, NOS	8f0b882b-623d-569c-b6ad-456b01356526	no	TCGA-CA-5254	COAD	Tumor
TCGA-G4-6310	Not Reported	Stage IIIB	stage iiib	0	not reported	Colon, NOS	1935	Adenocarcinoma, NOS	25243	2019-08-08T21:37:18.448891Z	yes	2008	No	released	6th	T3	8140/3	N1	M0	not reported	de98e152-ae68-58f9-96c5-56fce3abb87c	C18.9	Colon, NOS	not reported	not reported	Not Reported	73ad139f-0b7f-511f-b379-f47ea64f0c0d	102.5	34.2477196030606	173	white	not hispanic or latino	male	Alive	69	-25243	1939	e57a8984-eaae-56de-947c-6a86c67e90f4			Pharmaceutical Therapy, NOS	ba53ff43-7e4c-5e5f-97be-a565fec2b5ee	yes	Radiation Therapy, NOS	6dc75294-117c-525e-85ca-f8e2ebc0fe95	yes	TCGA-G4-6310	COAD	Tumor
TCGA-AA-3509	No	Stage II	stage ii	0	not reported	Sigmoid colon	1915	Adenocarcinoma, NOS	19786	2019-08-08T21:34:13.342472Z	no	2005	No	released	5th	T3	8140/3	N0	M0	not reported	234d2c11-c8e3-5ffa-908d-866aef718339	C18.7	Sigmoid colon	not reported	not reported	Not Reported	21b45f5d-a21e-529f-ac88-1cda7f1eb387				not reported	not reported	female	Alive	54	-19786	1951	d7fa41e2-25f0-5ce5-b04e-9e913bd4c5f2			Pharmaceutical Therapy, NOS	bab3b131-bcf9-5130-9a0f-2bdc93c54d7a	no	Radiation Therapy, NOS	5d6c842e-da70-5cda-b402-1e4cef3c9a85	no	TCGA-AA-3509	COAD	Tumor
TCGA-AA-3956	No	Stage IIA	stage iia	0	not reported	Cecum	1035	Adenocarcinoma, NOS	24045	2019-08-08T21:35:04.140343Z	no	2007	No	released	6th	T3	8140/3	N0	M0	not reported	a27f3617-a5a9-5fb9-aff5-5d437ea56f6f	C18.0	Cecum	not reported	not reported	Not Reported	cf337c08-5a2e-574c-bb64-06e0cf7bc659				not reported	not reported	male	Alive	65	-24045	1942	01b00f5c-8c33-55c9-a193-f24eeefa58c6			Pharmaceutical Therapy, NOS	3038e1c4-9bc9-59c8-a909-4b348f6479c1	no	Radiation Therapy, NOS	724776c0-7e33-5c94-b954-18378fc18e1e	no	TCGA-AA-3956	COAD	Tumor
TCGA-A6-6781	No	Stage IIIC	stage iiic	0	not reported	Colon, NOS	598	Mucinous adenocarcinoma	15842	2019-08-08T21:34:13.342472Z	no	2011	No	released	7th	T4b	8480/3	N1b	MX	not reported	66bbece6-f950-5d19-8a18-4ed49f8cbe55	C18.9	Colon, NOS	not reported	not reported	Not Reported	5500c057-c73a-5896-9637-23be446cd794	87.5	24.1111593334298	190.5	white	not hispanic or latino	male	Alive	43	-15842	1968	cccd68c4-cb54-5bcd-9efd-6073599de319			Pharmaceutical Therapy, NOS	8bc73d6d-53bd-55d4-a23a-06bee6ab8729	yes	Radiation Therapy, NOS	e247fab9-117b-55c7-a288-b8ee530e48e9	no	TCGA-A6-6781	COAD	Tumor
TCGA-D5-5541	No	Stage IIIB	stage iiib	0	not reported	Sigmoid colon	1701	Adenocarcinoma, NOS	23109	2019-08-08T21:36:28.485406Z	no	2010	No	released		T3	8140/3	N1a	M0	not reported	a1d7f915-44f6-50c3-b690-3a61ec240a90	C18.7	Sigmoid colon	not reported	not reported	Not Reported	4dece95d-bfe1-5b25-9ebb-ae01473944bb	81	28.0276816608997	170	white	not hispanic or latino	male	Alive	63	-23109	1947	6bace8fa-7f7f-5b3f-afa3-b5992d16f4e1			Pharmaceutical Therapy, NOS	cca769b3-cbf8-5581-baca-c2362dfdfabb	yes	Radiation Therapy, NOS	cb4216ad-e6ab-5f0d-beee-6be3d1ade480	no	TCGA-D5-5541	COAD	Tumor
TCGA-AA-3713	Not Reported	Stage IV	stage iv	0	not reported	Colon, NOS	579	Adenocarcinoma, NOS	24927	2019-08-08T21:34:38.138144Z	yes	2005	No	released	5th	T3	8140/3	N0	M1	not reported	9231d14e-e3d1-53f5-a137-341da3a9faa3	C18.9	Colon, NOS	not reported	not reported	Not Reported	d8149461-cc6c-5b92-810a-297b62d8582c				not reported	not reported	male	Alive	68	-24927	1937	348a0787-b92b-52bb-a547-e8d4d30bd9a5			Pharmaceutical Therapy, NOS	b2ca8b86-fa98-5de3-82d0-4b94d51c18bc	yes	Radiation Therapy, NOS	bf51a1f9-ed5a-5176-ace2-1b6abf655ade	yes	TCGA-AA-3713	COAD	Tumor
TCGA-A6-5665	No	Stage IIA	stage iia	0	not reported	Ascending colon	671	Adenocarcinoma, NOS	30915	2019-08-08T21:33:45.855164Z	no	2010	No	released	7th	T3	8140/3	N0	M0	not reported	8b065860-5850-5e13-9d3c-930da451c3bb	C18.2	Ascending colon	not reported	not reported	Not Reported	543de9e3-21d0-5beb-b2b2-383d1b1bd23a	90.8	36.8371942066615	157	white	not hispanic or latino	female	Alive	84	-30915	1926	ec8fb7f7-4585-5aa5-96be-7367b8226cd3			Pharmaceutical Therapy, NOS	26744759-4778-5baa-b97d-87f1cc418475	no	Radiation Therapy, NOS	e21825af-c3b3-5f46-a33f-c25ebe0864b2	no	TCGA-A6-5665	COAD	Tumor
TCGA-A6-5657	No	Stage IIIB	stage iiib	0	not reported	Colon, NOS	962	Adenocarcinoma, NOS	23920	2019-08-08T21:33:45.855164Z	no	2010	No	released		T3	8140/3	N1	M0	not reported	e664e65a-7980-53f1-a4ab-82c1296b41ab	C18.9	Colon, NOS	not reported	not reported	Not Reported	0bd3074c-0ce4-5e11-a69c-c440a7b62d15	99.6	33.6668469442942	172	black or african american	not hispanic or latino	male	Alive	65	-23920	1945	e1aa7cf4-318a-541b-83c4-aea4cdfb586b			Pharmaceutical Therapy, NOS	852c7cdc-8900-54a0-ac79-613444c00a7b	yes	Radiation Therapy, NOS	552163af-3733-5e62-a88e-7784a4531d48	no	TCGA-A6-5657	COAD	Tumor
TCGA-A6-2683	No	Stage IV	stage iv	0	not reported	Ascending colon	472	Adenocarcinoma, NOS	20871	2019-08-08T21:33:45.855164Z	no	2009	No	released	6th	T4	8140/3	N0	M1	not reported	ddb1d720-03f7-5d3f-b3b4-8dd94d3d1341	C18.2	Ascending colon	not reported	not reported	Not Reported	5f385b32-374e-5ef7-8fab-269b74c1a020	57.5	20.7913814480854	166.3	white	not hispanic or latino	female	Dead	57	-20871	1952	5e81421e-03fe-56e3-928c-39715bd77570		504	Pharmaceutical Therapy, NOS	8a9c5c85-56b3-50e9-b8ea-071903a4e78d	yes	Radiation Therapy, NOS	c2de6f20-10a7-537a-9915-eb0dabca66d9	no	TCGA-A6-2683	COAD	Tumor
TCGA-CM-5344	No	Stage IIIB	stage iiib	0	not reported	Sigmoid colon	670	Adenocarcinoma, NOS	14426	2019-08-08T21:36:28.485406Z	no	2010	No	released	7th	T3	8140/3	N1b	M0	not reported	6f2490b3-9010-5d8c-9e89-5fe50560ee78	C18.7	Sigmoid colon	not reported	not reported	Not Reported	c50bdb01-a5d5-57e0-bdc7-688c493905d6	64.9	26.6683103221565	156	white	hispanic or latino	female	Alive	39	-14426	1971	c7b57a53-bab3-5377-be63-6263997f9eea			Pharmaceutical Therapy, NOS	4a6fd852-3198-55c6-94fa-4b3c0efb5ae8	yes	Radiation Therapy, NOS	c2b5266b-24cd-53e4-a91f-78f230a0756d	no	TCGA-CM-5344	COAD	Tumor
TCGA-AA-3875	No	Stage I	stage i	0	not reported	Ascending colon	549	Adenocarcinoma, NOS	28640	2019-08-08T21:35:04.140343Z	no	2007	No	released	6th	T1	8140/3	N0	M0	not reported	0a2addcc-c767-5584-b773-ab048078e1d1	C18.2	Ascending colon	not reported	not reported	Not Reported	8baf51a8-429a-5c9e-8e34-1159618eb8b5				not reported	not reported	female	Alive	78	-28640	1929	0466a597-764b-5690-b97f-a6b926a9dd1d			Pharmaceutical Therapy, NOS	6c779f40-7031-549b-8d87-206cd394bf0d	no	Radiation Therapy, NOS	8fe82b6a-1b60-535a-b474-46e4c3f06697	no	TCGA-AA-3875	COAD	Tumor
TCGA-AA-A02R	No	Stage IIA	stage iia	0	not reported	Cecum		Adenocarcinoma, NOS	30834	2019-08-08T21:35:29.811838Z	no	2006	No	released	6th	T3	8140/3	N0	M0	not reported	4907ce6c-5a38-570b-afe8-46923c835176	C18.0	Cecum	not reported	not reported	Not Reported	5c3ea102-bd65-5367-9e42-73d4157b69c5				not reported	not reported	female	Dead	84	-30834	1922	fe66c971-d2d9-5e00-a7b1-2295df806682	2007	670	Pharmaceutical Therapy, NOS	98f1c95f-a595-50f8-bb35-51bcb3df2711	not reported	Radiation Therapy, NOS	8bd5b94b-11c8-581c-8de7-b0b52ab54a6e	not reported	TCGA-AA-A02R	COAD	Tumor
TCGA-AA-A02O	No	Stage II	stage ii	0	not reported	Transverse colon	28	Adenocarcinoma, NOS	30288	2019-08-08T21:35:29.811838Z	no	2005	No	released	6th	T3	8140/3	N0	M0	not reported	5e9dd2aa-c52d-5099-b9ef-6160de373ecc	C18.4	Transverse colon	not reported	not reported	Not Reported	f8a78502-bc12-5987-ba9d-5d3c223575d7				not reported	not reported	male	Alive	82	-30288	1923	79a94353-960a-5a6a-863a-35fc4b296cf1			Pharmaceutical Therapy, NOS	7ee4cf40-96ed-5fca-b32c-7af30b9c75dd	not reported	Radiation Therapy, NOS	a3cbd390-7eb5-51b3-9e43-da648f7078e3	not reported	TCGA-AA-A02O	COAD	Tumor
TCGA-F4-6854	No	Stage IIA	stage iia	0	not reported	Sigmoid colon	16	Adenocarcinoma, NOS	28272	2019-08-08T21:37:18.448891Z	no	2011	No	released	7th	T3	8140/3	N0	M0	not reported	7ab667a5-24f1-521f-af07-009572bea810	C18.7	Sigmoid colon	not reported	not reported	Not Reported	7b3a315f-2cc1-5aee-9ed4-7a951fe26905	66	22.8373702422145	170	white	not hispanic or latino	female	Alive	77	-28272	1934	b1e10863-67ed-5fe2-b38d-529e9c4f225c			Pharmaceutical Therapy, NOS	3226f0a2-4850-5dc2-aeac-6e3eacfc04b3	no	Radiation Therapy, NOS	c2edb8f2-f179-553e-b7a5-a3b40248bf6d	no	TCGA-F4-6854	COAD	Tumor
TCGA-A6-2677	Not Reported	Stage IIIC	stage iiic	0	not reported	Colon, NOS	541	Adenocarcinoma, NOS	25143	2019-08-08T21:33:45.855164Z	yes	2009	No	released	6th	T3	8140/3	N2	M0	not reported	1b22285c-890a-5cb1-8a8b-5434ef479f18	C18.2	Cecum	not reported	not reported	Not Reported	59056466-cb70-5bd0-a6c1-dfedeae44d9c	55.2	21.5625	160	white	not hispanic or latino	female	Dead	68	-25143	1941	0fa0b722-54aa-589a-ba12-11afe5060707		740	Pharmaceutical Therapy, NOS	081e273b-c2f6-5f1e-9266-5ae7296323f9	yes	Radiation Therapy, NOS	9e66ff79-cb78-5cf6-866f-3f1111b9ec7a	no	TCGA-A6-2677	COAD	Tumor
TCGA-QG-A5YV	No	Stage IIIC	stage iiic	0	not reported	Sigmoid colon	1301	Adenocarcinoma, NOS	23499	2019-08-08T21:37:18.448891Z	no	2011	No	released	7th	T4b	8140/3	N1a	MX	not reported	b36a2c9a-a9c7-5d4a-816c-7c688bf79b37	C18.7	Sigmoid colon	not reported	not reported	Not Reported	86865fb3-043a-537a-a25d-71c967fea11d	109.226	36.4950382572087	173	black or african american	not hispanic or latino	female	Alive	64	-23499	1947	f925b2d3-22aa-5466-b920-a5e93a24ab81			Pharmaceutical Therapy, NOS	f2bb1ea1-a82f-5606-9c55-0b31f58dfad4	yes	Radiation Therapy, NOS	deb10c46-927d-5f08-91c2-e15a2fc847ce	no	TCGA-QG-A5YV	COAD	Tumor
TCGA-AA-3519	No	Stage III	stage iii	0	not reported	Colon, NOS	276	Adenocarcinoma, NOS	23131	2019-08-08T21:34:13.342472Z	no	2007	No	released	5th	T3	8140/3	N1	M0	not reported	df2fc731-b831-5e6e-b2da-2c68b94f7fee	C18.9	Colon, NOS	not reported	not reported	Not Reported	7ce7ec25-2aa7-55f6-a1d2-8b65b407163e				not reported	not reported	male	Alive	63	-23131	1944	564a1e5d-b44d-5635-bcc7-2e5b14a2eb60			Pharmaceutical Therapy, NOS	d48e56a7-0075-50d2-9fec-97ad201b5d01	no	Radiation Therapy, NOS	c0c679b4-aab2-5d29-af42-d3eaacfae877	no	TCGA-AA-3519	COAD	Tumor
TCGA-DM-A0X9	No	Stage IIA	stage iia	0	not reported	Ascending colon	3641	Adenocarcinoma, NOS	26217	2019-08-08T21:36:52.154454Z	no	2001	No	released		T3	8140/3	N0	M0	not reported	89cf4bb6-e3c2-5a3d-954a-b7fc6fc5128d	C18.2	Ascending colon	not reported	not reported	Not Reported	2412d353-e5d4-5865-9cf9-347467ff1fda	86	29.757785467128	170	white	not hispanic or latino	female	Alive	71	-26217	1930	cc33ada5-289b-599b-b91e-88a43ba929ad			Pharmaceutical Therapy, NOS	b2fcca28-87c5-5a95-8836-029ec4e68f42	not reported	Radiation Therapy, NOS	8abe456e-66d1-52d9-9fa4-6ab2bd5435ac	not reported	TCGA-DM-A0X9	COAD	Tumor
TCGA-CK-5914	No	Stage IIIB	stage iiib	0	not reported	Sigmoid colon	669	Adenocarcinoma, NOS	29586	2019-08-08T21:35:57.350058Z	no	2008	No	released	6th	T3	8140/3	N1	MX	not reported	651d1d51-1225-5373-9443-8f287f2e2c43	C18.7	Sigmoid colon	not reported	not reported	Not Reported	72605264-4d36-548f-b3d7-35bdd3e16052				white	not hispanic or latino	male	Alive	81	-29586	1927	75b84a7b-1f8b-53e4-a85c-5c7e0541e1fd			Pharmaceutical Therapy, NOS	c9f215c0-1e90-5e97-86e9-81e8af8d5738	not reported	Radiation Therapy, NOS	7de43578-535e-5f03-bead-cfb64c4e6253	not reported	TCGA-CK-5914	COAD	Tumor
TCGA-D5-6922	No	Stage IIIA	stage iiia	0	not reported	Sigmoid colon	308	Adenocarcinoma, NOS	27771	2019-08-08T21:36:52.154454Z	no	2011	No	released	7th	T3	8140/3	N1	M0	not reported	176aca34-635f-53f4-bae2-f29a21c0dbb6	C18.7	Sigmoid colon	not reported	not reported	Not Reported	ec8a40d5-19c5-5cde-8d91-bab535c3c40c	83	27.1020408163265	175	white	not hispanic or latino	male	Alive	76	-27771	1935	b25ea864-e3c5-598f-adec-bf4758562b23			Pharmaceutical Therapy, NOS	aca2db20-e231-5625-a68a-1491628b8b1c	no	Radiation Therapy, NOS	43bb17d9-a92f-5e0f-8fc1-125d689f2c51	no	TCGA-D5-6922	COAD	Tumor
TCGA-AM-5821	No	Stage IIA	stage iia	0	not reported	Sigmoid colon	28	Adenocarcinoma, NOS	24903	2019-08-08T21:35:29.811838Z	no	2010	No	released	7th	T3	8140/3	N0	M0	not reported	58b7c032-e7e1-5a6c-a73f-1898ea0db3d1	C18.7	Sigmoid colon	not reported	not reported	Not Reported	f598a263-9996-533e-a22f-8fd6740a6c11	68	31.0445580715851	148	white	not hispanic or latino	female	Alive	68	-24903	1942	5e0a63ae-49d0-5431-acb1-c9b75431ed78			Pharmaceutical Therapy, NOS	def18efd-836d-5fc0-8dd6-59d90f781440	not reported	Radiation Therapy, NOS	e58c1e84-77d7-5534-a9c5-af1e91b228a1	not reported	TCGA-AM-5821	COAD	Tumor
TCGA-CK-5915	No	Stage I	stage i	0	not reported	Sigmoid colon	0	Adenocarcinoma, NOS	23040	2019-08-08T21:35:57.350058Z	no	2007	No	released	6th	T2	8140/3	N0	MX	not reported	2c028632-1922-56fe-8752-cfad3a87a6c9	C18.7	Sigmoid colon	not reported	not reported	Not Reported	65085f70-9c47-5c3e-8974-50833260384b				white	not hispanic or latino	male	Alive	63	-23040	1944	8729646f-ec82-57a1-b1df-d0363b4acd80			Pharmaceutical Therapy, NOS	5ee91552-9a1a-510f-8705-edc7099883cf	not reported	Radiation Therapy, NOS	a95d6130-e77e-52fa-885f-513915962fad	not reported	TCGA-CK-5915	COAD	Tumor
TCGA-AA-3819	No	Stage IIA	stage iia	0	not reported	Colon, NOS	761	Adenocarcinoma, NOS	15280	2019-08-08T21:34:38.138144Z	no	2008	No	released	6th	T3	8140/3	N0	M0	not reported	ff935da5-4205-5313-a792-5170d914b30a	C18.9	Colon, NOS	not reported	not reported	Not Reported	0c95fab0-d981-5610-b57f-598d5136af64				not reported	not reported	female	Alive	41	-15280	1967	cf2ba3b2-7136-503b-90c6-bea2e7cb21f4			Pharmaceutical Therapy, NOS	d6d51539-ea0b-5b11-a883-6cb3b8693db1	no	Radiation Therapy, NOS	831969d1-7133-5848-a8f1-ba659fa23114	no	TCGA-AA-3819	COAD	Tumor
TCGA-DM-A1D9	No	Stage IIA	stage iia	0	not reported	Cecum	4270	Adenocarcinoma, NOS	24514	2019-08-08T21:36:52.154454Z	no	2000	No	released		T3	8140/3	N0	M0	not reported	44f385ec-91a3-5739-954e-3236040455f1	C18.0	Cecum	not reported	not reported	Not Reported	7aa1ee44-8011-5d30-9a16-ef506fdc5fd0	98	41.8642402494767	153	white	not hispanic or latino	female	Alive	67	-24514	1933	63294017-f52b-592f-9328-b7d23eb4d49c			Pharmaceutical Therapy, NOS	a3db8b07-5b94-5ffd-8fdc-01e38a095cea	not reported	Radiation Therapy, NOS	246d1898-0b38-59c6-8682-c9946f8702a4	not reported	TCGA-DM-A1D9	COAD	Tumor
TCGA-G4-6306	No		not reported	0	not reported	Ascending colon	1359	Adenocarcinoma, NOS	26163	2019-08-08T21:37:18.448891Z	no	2007	No	released	6th	T2	8140/3	N0	M0	not reported	a42c1080-0386-5092-a10e-81f14ae7da15	C18.2	Ascending colon	not reported	not reported	Not Reported	26e2a589-5811-5c34-8e73-577f3dfa6228	110	38.0622837370242	170	white	not hispanic or latino	male	Alive	71	-26163	1936	41396f24-e6d6-5c07-a29c-ab102203556c			Pharmaceutical Therapy, NOS	d05f24a3-f7a1-5e2b-8645-ecd576fd4fd0	no	Radiation Therapy, NOS	0a009952-3873-542e-af38-bdbe6457d588	no	TCGA-G4-6306	COAD	Tumor
TCGA-F4-6703	No	Stage IIA	stage iia	0	not reported	Ascending colon	1456	Adenocarcinoma, NOS	23644	2019-08-08T21:37:18.448891Z	no	2011	No	released	7th	T3	8140/3	N0	M0	not reported	1aca2030-9e94-5d48-b5bf-aa12513a715f	C18.2	Ascending colon	not reported	not reported	Not Reported	a76465b6-faad-5407-b64f-3de904eca187	84	28.3937263385614	172	white	not hispanic or latino	male	Alive	64	-23644	1947	3f2a5106-5047-53ac-8a87-adc365124ef4			Pharmaceutical Therapy, NOS	ca9c566a-10ea-57dc-ab8b-e9f0fc7a9a00	no	Radiation Therapy, NOS	91b3ffe4-f5eb-5382-aaf1-fa16c9e3837f	no	TCGA-F4-6703	COAD	Tumor
TCGA-AA-3939	Not Reported	Stage IIA	stage iia	0	not reported	Colon, NOS	395	Adenocarcinoma, NOS	30439	2019-08-08T21:35:04.140343Z	yes	2009	No	released	6th	T3	8140/3	N0	M0	not reported	9f5a70d8-c9b5-5f98-8afd-48c62e1fbd55	C18.9	Colon, NOS	not reported	not reported	Not Reported	aca236d8-65b8-5efd-af51-3c170a2ef521				not reported	not reported	male	Alive	83	-30439	1926	a96c1391-bcf5-552e-87f4-1a8feff69315			Pharmaceutical Therapy, NOS	94c6f137-08e3-5c71-834e-8c58397344fb	no	Radiation Therapy, NOS	e5677b7b-de12-58c3-b7e3-8b07663ad6aa	no	TCGA-AA-3939	COAD	Tumor
TCGA-A6-A567	No	Stage IV	stage iv	0	not reported	Sigmoid colon		Adenocarcinoma, NOS	20493	2019-08-08T21:34:13.342472Z	no	2007	No	released	6th	T3	8140/3	N1	M1	not reported	f77acdbc-3857-5ce7-a3f9-4e01e49f5ca7	C18.7	Sigmoid colon	not reported	not reported	Not Reported	eb0d2d0c-0748-551d-b791-43bca21bdf95	84	23.766410140335	188	black or african american	not reported	male	Dead	56	-20493	1951	92409641-aa68-53b4-8bb3-31da9009e457	2012	1881	Pharmaceutical Therapy, NOS	60504bdb-16d8-5902-9eca-dba79816bde5	yes	Radiation Therapy, NOS	45f7034d-fefc-5a5b-abe2-1bf0f3fa7a9e	no	TCGA-A6-A567	COAD	Tumor
TCGA-AA-A00Q	No	Stage IIIB	stage iiib	0	not reported	Sigmoid colon	1278	Adenocarcinoma, NOS	24199	2019-08-08T21:35:04.140343Z	no	2008	No	released	6th	T4	8140/3	N1	M0	not reported	aff4f604-fbee-507c-b299-03279bb4998b	C18.7	Sigmoid colon	not reported	not reported	Not Reported	74948bc8-0ba1-5be7-bbd1-7342ef102f63				not reported	not reported	female	Alive	66	-24199	1942	041cf0af-1896-5ca7-bd8e-8a3501a8820e			Pharmaceutical Therapy, NOS	4f2e18a9-8951-5902-a510-01191e47f3fc	yes	Radiation Therapy, NOS	59386e60-f97a-570b-b76b-54a98a04c1f2	no	TCGA-AA-A00Q	COAD	Tumor
TCGA-CM-4747	No	Stage IVA	stage iva	0	not reported	Cecum	761	Adenocarcinoma, NOS	17198	2019-08-08T21:36:28.485406Z	no	2010	No	released		T4a	8140/3	N1b	M1a	not reported	097e4ef7-102e-5d81-bca5-5223be36d9a8	C18.0	Cecum	not reported	not reported	Not Reported	5f18d76c-4397-51c3-a407-09e97401da91	76.7	21.7009959257583	188	white	not hispanic or latino	male	Alive	47	-17198	1963	8cb58cf9-cb5d-5878-be79-205b0a150465			Pharmaceutical Therapy, NOS	fcccb843-5797-5c9a-a287-c483d661b093	yes	Radiation Therapy, NOS	1af9b586-cea5-5109-9673-60c264b16701	no	TCGA-CM-4747	COAD	Tumor
TCGA-A6-4107	No	Stage IIIB	stage iiib	0	not reported	Ascending colon	987	Adenocarcinoma, NOS	21064	2019-08-08T21:33:45.855164Z	no	2010	No	released	7th	T3	8140/3	N1b	M0	not reported	b1823162-a683-563f-ae54-d555f837203b	C18.2	Ascending colon	not reported	not reported	Not Reported	0a99a0f4-1452-51a3-aa58-15683ca1e763	91.8	38.7080452015517	154	white	not hispanic or latino	female	Alive	57	-21064	1953	25d325a5-206f-5001-b8f8-841ed97e71bb			Pharmaceutical Therapy, NOS	ef9938b5-3563-5cec-b067-5c6c0040373b	yes	Radiation Therapy, NOS	91d593b9-ac8c-5672-8bbf-2680e8124a02	no	TCGA-A6-4107	COAD	Tumor
TCGA-QG-A5Z1	No	Stage IIIB	stage iiib	0	not reported	Rectosigmoid junction	202	Adenocarcinoma, NOS	26220	2019-08-08T21:37:44.165377Z	no	2011	No	released	7th	T3	8140/3	N1b	MX	not reported	f34a7fe5-294f-51f9-9340-9813a2b67492	C19	Rectosigmoid junction	not reported	not reported	Not Reported	bae5f8c5-438c-56a9-b0e7-5dc8bd82fd52	91.1			black or african american	not hispanic or latino	male	Dead	71	-26220	1940	76805563-a81a-586d-ae73-4e2f9cb0a168		256	Pharmaceutical Therapy, NOS	210dda41-6be6-5ec4-9748-56fc6a2a7d6e	no	Radiation Therapy, NOS	c3f040e4-9b82-5dce-8863-658f3543dc03	no	TCGA-QG-A5Z1	COAD	Tumor
TCGA-AA-3544	No	Stage I	stage i	0	not reported	Colon, NOS	426	Adenocarcinoma, NOS	24959	2019-08-08T21:34:13.342472Z	no	2008	No	released	6th	T2	8140/3	N0	M0	not reported	7c882d37-d518-57b5-b061-61806aef5b6f	C18.9	Colon, NOS	not reported	not reported	Not Reported	5aa00a9e-58b2-5956-9236-305885eb1633				not reported	not reported	male	Alive	68	-24959	1940	7978a618-2850-59b4-b313-664a27dcac2f			Pharmaceutical Therapy, NOS	980d3c68-da7b-5f92-93b6-93b243b3b797	no	Radiation Therapy, NOS	39b643b7-b379-5bf9-b521-fda3dc823909	no	TCGA-AA-3544	COAD	Tumor
TCGA-AD-6889	No	Stage IIA	stage iia	0	not reported	Ascending colon	2056	Adenocarcinoma, NOS		2019-08-08T21:35:29.811838Z	no	2005	No	released	6th	T3	8140/3	N0	M0	not reported	ee5a8954-e59b-5faf-b117-a1bb2fc6eb4b	C18.2	Ascending colon	not reported	not reported	Not Reported	ae9c1853-89a3-508d-80ab-d591ccc849cc				asian	not reported	male	Dead	76		1929	598c5165-520c-52b2-a804-cdb32f7b467d		2532	Pharmaceutical Therapy, NOS	422ef266-43ac-511a-9c66-0b91c2e194ab	yes	Radiation Therapy, NOS	889e96bf-050a-583a-95f7-6bfe5f9a2fc9	no	TCGA-AD-6889	COAD	Tumor
TCGA-D5-6924	No	Stage IIA	stage iia	0	not reported	Sigmoid colon	435	Adenocarcinoma, NOS	24964	2019-08-08T21:36:52.154454Z	no	2011	No	released	7th	T3	8140/3	N0	M0	not reported	a93300be-6f11-5e17-96e9-d09fbd1e5bbf	C18.7	Sigmoid colon	not reported	not reported	Not Reported	ad95a326-6351-5ed6-a99c-4c6d5049e27c	85	31.2213039485767	165	white	not hispanic or latino	male	Alive	68	-24964	1943	c8d9fd52-6e3a-51dc-9079-18d7a326654c			Pharmaceutical Therapy, NOS	854f1ae1-73d0-5375-926d-24836391e701	no	Radiation Therapy, NOS	68f2bb47-5dde-5ca7-8da7-9d2f0a7c5fc3	no	TCGA-D5-6924	COAD	Tumor
TCGA-AA-3531	Not Reported	Stage IIA	stage iia	0	not reported	Sigmoid colon	1035	Adenocarcinoma, NOS	27514	2019-08-08T21:34:13.342472Z	yes	2007	No	released	6th	T3	8140/3	N0	M0	not reported	129bff50-1598-5a43-883e-e17054d2e3cb	C18.7	Sigmoid colon	not reported	not reported	Not Reported	1cbeedc9-e2ea-55ce-8a68-9b2fc009c317				not reported	not reported	female	Alive	75	-27514	1932	f82406f5-f85f-50f4-a0f2-351ea8e1a71f			Pharmaceutical Therapy, NOS	cfc969c2-2757-5e97-ac1c-760506d41e6f	no	Radiation Therapy, NOS	4da4570a-aa40-58fd-8a8a-4f5d6fb562a4	no	TCGA-AA-3531	COAD	Tumor
TCGA-CM-6162	No	Stage IIIB	stage iiib	0	not reported	Ascending colon	365	Mucinous adenocarcinoma	17624	2019-08-08T21:36:28.485406Z	no	2010	No	released	7th	T3	8480/3	N1a	M0	not reported	0ab6867f-aa3b-5133-8fcc-dc0895bbeaa6	C18.2	Ascending colon	not reported	not reported	Not Reported	139bb3bb-3a2d-5afa-b1af-17a8bbfa7c40	109	37.2764269347834	171	white	not hispanic or latino	female	Alive	48	-17624	1962	b93b0eda-c4f1-5349-808e-88360b6fe778			Pharmaceutical Therapy, NOS	831fd8f3-7f69-5a46-bbd4-86b4027b4d90	yes	Radiation Therapy, NOS	b517832c-c386-5eda-86c5-4185f06ffed0	no	TCGA-CM-6162	COAD	Tumor
TCGA-CA-5256	No	Stage IIA	stage iia	0	not reported	Colon, NOS	379	Adenocarcinoma, NOS	19785	2019-08-08T21:35:57.350058Z	no	2010	No	released		T3	8140/3	N0	M0	not reported	d8ae5b86-0710-5358-a855-bfb4ad26a56d	C18.9	Colon, NOS	not reported	not reported	Not Reported	42da2db5-2f9c-5feb-8273-017b84feac3d	52	20.3125	160	asian	not reported	female	Alive	54	-19785	1956	d34d0a7c-fd0d-57aa-a1d5-0926105a00d0			Pharmaceutical Therapy, NOS	d8b5593a-473e-524e-812f-f2144a53e5f6	yes	Radiation Therapy, NOS	16fb0269-ca0e-570e-9b7d-f2c73aacdcb1	no	TCGA-CA-5256	COAD	Tumor
TCGA-CM-5349	No	Stage IIA	stage iia	0	not reported	Cecum	915	Adenocarcinoma, NOS	24867	2019-08-08T21:36:28.485406Z	no	2010	No	released	7th	T3	8140/3	N0	M0	not reported	7b2e84ea-4f86-54a5-b17d-591de0310179	C18.0	Cecum	not reported	not reported	Not Reported	d49f1758-253f-53e3-9d39-88aef33999df	54.4	22.353714661407	156	white	not hispanic or latino	female	Alive	68	-24867	1942	307a32ac-af84-50c5-abf2-70aaa605b264			Pharmaceutical Therapy, NOS	86e60908-dab9-5a59-a042-79072913b77a	no	Radiation Therapy, NOS	58c33e23-aec3-5d36-aee9-410f93b95ef3	no	TCGA-CM-5349	COAD	Tumor
TCGA-AD-6548	No	Stage I	stage i	0	not reported	Splenic flexure of colon	650	Adenocarcinoma, NOS	29758	2019-08-08T21:35:29.811838Z	no	2011	No	released	7th	T2	8140/3	N0	M0	not reported	35e2c157-ad70-5279-bc82-3d4f9b5de27f	C18.5	Splenic flexure of colon	not reported	not reported	Not Reported	fce5d0e1-939c-591a-8764-17cf495d4504	78.6	31.6855631141345	157.5	white	not hispanic or latino	female	Alive	81	-29758	1930	e5b843f8-f55c-5a5a-9f8f-1d787304d45b			Pharmaceutical Therapy, NOS	e6f90692-ac47-5714-8738-e0daefd06412	no	Radiation Therapy, NOS	f6820851-03cc-589c-be30-030210f09405	no	TCGA-AD-6548	COAD	Tumor
TCGA-CM-6674	No	Stage IIA	stage iia	0	not reported	Hepatic flexure of colon	394	Adenocarcinoma, NOS	14368	2019-08-08T21:36:28.485406Z	no	2011	No	released	7th	T3	8140/3	N0	M0	not reported	1052f0f0-679d-58f6-a30e-fdb3cb2c44ea	C18.3	Hepatic flexure of colon	not reported	not reported	Not Reported	5f204224-c02f-5a3f-b283-dd01544b4ea4	80.7	28.9361396966546	167	white	not hispanic or latino	male	Alive	39	-14368	1972	25f7fc15-adc3-571d-8e40-7843749d1166			Pharmaceutical Therapy, NOS	d0c0d2dc-c9dc-5f37-ad4c-f2efc25a79ae	no	Radiation Therapy, NOS	5b917298-9c92-549b-bda3-1d1e2946bb4f	no	TCGA-CM-6674	COAD	Tumor
TCGA-AA-3846	No	Stage IIA	stage iia	0	not reported	Sigmoid colon	518	Adenocarcinoma, NOS	27057	2019-08-08T21:34:38.138144Z	no	2009	No	released	6th	T3	8140/3	N0	M0	not reported	3ea5cd3a-d86e-581a-9441-bce00029e406	C18.7	Sigmoid colon	not reported	not reported	Not Reported	b9abcf71-b062-5373-aea2-ac1cad8308f7				not reported	not reported	female	Alive	74	-27057	1935	7e42c8da-8aab-52fc-9ebb-a6109ef0370f			Pharmaceutical Therapy, NOS	c194707a-c268-5998-a049-b9c1d4f8bfdf	no	Radiation Therapy, NOS	46d83e31-476e-5ab5-8955-413610d1de33	no	TCGA-AA-3846	COAD	Tumor
TCGA-5M-AAT4	No	Stage IV	stage iv	0	not reported	Ascending colon		Adenocarcinoma, NOS	27095	2019-08-08T21:33:45.855164Z	no	2009	No	released	6th	T3	8140/3	N0	M1b	not reported	166d8efb-b84a-583d-9a95-fbd3a6151feb	C18.2	Ascending colon	not reported	not reported	Not Reported	000e2e41-0628-5dc8-aa36-b0a1148605de				black or african american	hispanic or latino	male	Dead	74	-27095	1935	5b750c50-ce20-5725-876f-87eaea5d0db6	2009	49	Pharmaceutical Therapy, NOS	68488849-f72d-51a5-953b-65be3915cb9f	no	Radiation Therapy, NOS	88de00a5-45b9-5174-b453-869217d73ef2	no	TCGA-5M-AAT4	COAD	Tumor
TCGA-AA-3989	No	Stage IV	stage iv	0	not reported	Colon, NOS	0	Adenocarcinoma, NOS	30712	2019-08-08T21:35:04.140343Z	no	2009	No	released	6th	T3	8140/3	N2	M1	not reported	1064fa3a-0e4c-50d0-9bb7-d39c97f03ddb	C18.9	Colon, NOS	not reported	not reported	Not Reported	b3c88055-4d3b-56ac-83ef-52a7398cd74b				not reported	not reported	male	Dead	84	-30712	1925	8b62f224-eb71-58a3-befe-731d74dc3164		242	Pharmaceutical Therapy, NOS	4a21417e-d43d-53f9-b843-972150a269dc	no	Radiation Therapy, NOS	1aac6fb1-125c-59e4-a5da-d2a42415a7ae	no	TCGA-AA-3989	COAD	Tumor
TCGA-AA-A004	No	Stage IIA	stage iia	0	not reported	Sigmoid colon	424	Adenocarcinoma, NOS	27943	2019-08-08T21:35:04.140343Z	no	2009	No	released	6th	T3	8140/3	N0	M0	not reported	ab8fea0d-211f-542c-ac65-acece7b79549	C18.7	Sigmoid colon	not reported	not reported	Not Reported	5b9cee38-2a62-528c-a21d-f67c59a2113e				not reported	not reported	male	Alive	76	-27943	1933	13a80f48-db5d-56e2-9093-65ed2c195fd6			Pharmaceutical Therapy, NOS	3d3cc9e6-c592-5beb-b417-af37b6b752e6	no	Radiation Therapy, NOS	6f11fd84-7a76-5824-8fc5-fd0073bc7863	no	TCGA-AA-A004	COAD	Tumor
TCGA-CA-6719	No	Stage IIA	stage iia	0	not reported	Descending colon	435	Adenocarcinoma, NOS	28343	2019-08-08T21:35:57.350058Z	no	2011	No	released	6th	T3	8140/3	N0	M0	not reported	97374a3c-5848-52fd-812a-06a41def4da6	C18.6	Descending colon	not reported	not reported	Not Reported	b6a8bcda-0c2f-5eca-890b-6fd3d3da7500	61	20.619253650622	172	asian	not hispanic or latino	male	Alive	77	-28343	1934	a632206a-a584-567a-ae53-b1ac3053412a			Pharmaceutical Therapy, NOS	45fea666-89bb-59cf-9d6d-82ef5a2f18f8	no	Radiation Therapy, NOS	ef32fd62-f336-5932-8d5f-a79d6c7a325a	no	TCGA-CA-6719	COAD	Tumor
TCGA-G4-6299	No	Stage IIIC	stage iiic	0	not reported	Descending colon	2268	Adenocarcinoma, NOS	25318	2019-08-08T21:37:18.448891Z	no	2005	No	released	6th	T3	8140/3	N2	M0	not reported	ca62a6ee-c5b9-5405-aa95-12200788197f	C18.6	Descending colon	not reported	not reported	Not Reported	5d06d584-3903-5bbf-81a5-c41e71f01aac	88	52.0710059171598	130	white	not hispanic or latino	male	Alive	69	-25318	1936	b216d1d0-54ad-58e2-b3a8-1aaa1df084ba			Pharmaceutical Therapy, NOS	63072edd-300f-579f-bec3-19e4160bd73e	yes	Radiation Therapy, NOS	72c5c14c-3ddd-545b-a528-b691552e2bf0	no	TCGA-G4-6299	COAD	Tumor
TCGA-DM-A1DB	No	Stage IIA	stage iia	0	not reported	Sigmoid colon	1348	Adenocarcinoma, NOS	24888	2019-08-08T21:36:52.154454Z	no	2000	No	released		T3	8140/3	N0	M0	not reported	a9df2c29-a077-5482-9a87-68c39090c44c	C18.7	Sigmoid colon	not reported	not reported	Not Reported	edb27022-f04e-5b05-91f7-1ece425b93f8	75	26.8923231381548	167	white	not hispanic or latino	male	Dead	68	-24888	1932	485d561a-80f8-5192-8ead-e41f95716e58	2003	1348	Pharmaceutical Therapy, NOS	db4ef4fc-c345-545c-9cc9-62060aa0d286	not reported	Radiation Therapy, NOS	bf46e469-d18f-5e38-b3f6-b3b486a63f9e	not reported	TCGA-DM-A1DB	COAD	Tumor
TCGA-G4-6320	No	Stage III	stage iii	0	not reported	Hepatic flexure of colon	804	Adenocarcinoma, NOS	26840	2019-08-08T21:37:18.448891Z	no	2009	No	released	6th	T3	8140/3	N1	MX	not reported	6409d6d5-6ed4-5f24-bbf5-293c5c2119f5	C18.3	Hepatic flexure of colon	not reported	not reported	Not Reported	f2f91ab8-0ef7-54b1-82c0-76d647e687ab	139.7	37.5043625332224	193	white	not hispanic or latino	male	Alive	73	-26840	1936	54a4dd14-0f05-58f1-9ed6-3c8c558377f1			Pharmaceutical Therapy, NOS	a23b351b-9561-5c77-b2ae-f9eec652bd9a	yes	Radiation Therapy, NOS	858d3247-b46f-5e66-a973-7865d156bd1b	no	TCGA-G4-6320	COAD	Tumor
TCGA-CK-6747	No	Stage IIA	stage iia	0	not reported	Cecum	820	Adenocarcinoma, NOS	32052	2019-08-08T21:36:28.485406Z	no	2008	No	released	6th	T3	8140/3	N0	MX	not reported	cc52e6fe-e12f-594c-a588-cec6da6859c5	C18.0	Cecum	not reported	not reported	Not Reported	321995d2-d8fc-55e8-8f9c-b4a6fe634e4c				white	not hispanic or latino	female	Alive	87	-32052	1921	6c8e6768-40a4-5ff7-88f3-fee221d84683			Pharmaceutical Therapy, NOS	dc0b3370-3bc7-5152-a509-85c8379ac038	no	Radiation Therapy, NOS	757acc2f-3b62-5abb-9b0d-ef4330b40092	no	TCGA-CK-6747	COAD	Tumor
TCGA-AA-3955	No	Stage IIIB	stage iiib	0	not reported	Colon, NOS	638	Adenocarcinoma, NOS	14186	2019-08-08T21:35:04.140343Z	no	2010	No	released	7th	T2	8140/3	N2a	M0	not reported	7eb98bf4-2628-5c83-9296-87f2080d4666	C18.9	Colon, NOS	not reported	not reported	Not Reported	f0b5fc74-e7c3-5e4c-8706-0415fb08c594				not reported	not reported	male	Alive	38	-14186	1972	32c8861f-6d58-5709-b4e6-47949cbc0756			Pharmaceutical Therapy, NOS	00f7fe95-19ae-5f68-a2d7-02472f554f5e	yes	Radiation Therapy, NOS	ad713610-d5ab-58b2-87d4-de20ece4524b	no	TCGA-AA-3955	COAD	Tumor
TCGA-T9-A92H	No	Stage IIA	stage iia	0	not reported	Sigmoid colon	362	Adenocarcinoma, NOS	30058	2019-08-08T21:37:44.165377Z	no	2013	No	released	7th	T3	8140/3	N0	M0	not reported	293b5207-b0ce-560f-8b25-e753ae538b67	C18.7	Sigmoid colon	not reported	not reported	Not Reported	c9c9e680-f208-5e01-9bf8-44bc0cf30405	63.9	19.7222222222222	180	black or african american	not hispanic or latino	male	Alive	82	-30058	1931	a6313e01-a8ed-583c-a552-eb9054fb2b4e			Pharmaceutical Therapy, NOS	637f28a2-bc93-5377-89ae-370a587f862b	no	Radiation Therapy, NOS	f594ad6b-b7d1-570a-ad05-3dfce027f4c4	no	TCGA-T9-A92H	COAD	Tumor
TCGA-A6-6654	No	Stage IIIB	stage iiib	0	not reported	Colon, NOS	726	Adenocarcinoma, NOS	23953	2019-08-08T21:33:45.855164Z	no	2011	No	released	7th	T3	8140/3	N1	M0	not reported	7d7d886b-e662-5e9b-873e-ae1de589ab48	C18.9	Colon, NOS	not reported	not reported	Not Reported	88ba239a-f6ed-56a8-b501-3ad0cf79a9e4	97.4	32.5436867252498	173	white	not hispanic or latino	female	Alive	65	-23953	1946	c97a8797-54cd-5d36-aa03-5f5ac2f4680a			Pharmaceutical Therapy, NOS	5da00ef1-d864-54c4-8507-0862d19f29c7	yes	Radiation Therapy, NOS	4b9b6635-7015-5680-b309-4aa51be2ac8e	no	TCGA-A6-6654	COAD	Tumor
TCGA-AA-3976	Not Reported	Stage IIIA	stage iiia	0	not reported	Rectosigmoid junction	791	Adenocarcinoma, NOS	25599	2019-08-08T21:35:04.140343Z	yes	2009	No	released	6th	T2	8140/3	N1	M0	not reported	2fb760ba-3fe5-579b-8be8-86ecfb0a0d23	C19	Rectosigmoid junction	not reported	not reported	Not Reported	133e0568-20df-516f-a838-2b0cd4625854				not reported	not reported	male	Alive	70	-25599	1939	96d26f8d-129f-5e5a-a45f-8c3b37b9665c			Pharmaceutical Therapy, NOS	4cb389fd-e3a6-503e-a04e-0548088178c9	yes	Radiation Therapy, NOS	980fcca3-9a0c-5295-b2bd-fcc8a31f7355	no	TCGA-AA-3976	COAD	Tumor
TCGA-AA-3492	No	Stage II	stage ii	0	not reported	Ascending colon	0	Adenocarcinoma, NOS	32871	2019-08-08T21:34:13.342472Z	no	2002	No	released	5th	T3	8140/3	N0	M0	not reported	91c2b535-5036-5573-9d47-454320daa117	C18.2	Ascending colon	not reported	not reported	Not Reported	48db598d-b4c5-5125-bcfe-98d59533e3bd				not reported	not reported	female	Dead	90	-32871	1912	5510c393-ea3d-5c99-954b-1a0ce69c8223		1	Pharmaceutical Therapy, NOS	eac1a8c6-ad4c-5c8c-afa5-73402cb345ce	no	Radiation Therapy, NOS	f274c52b-5197-50b7-b260-ac4fac305422	no	TCGA-AA-3492	COAD	Tumor
TCGA-DM-A282	No	Stage IIA	stage iia	0	not reported	Hepatic flexure of colon	4233	Mucinous adenocarcinoma	22265	2019-08-08T21:36:52.154454Z	no	2000	No	released	6th	T3	8480/3	N0	M0	not reported	898c13b3-4b86-5fcc-a27a-e8b29e70f496	C18.3	Hepatic flexure of colon	not reported	not reported	Not Reported	2628ac94-657a-5c6c-91b5-a2d5ab127f7f	44	18.796189499765	153	white	not hispanic or latino	female	Alive	60	-22265	1940	c02ac2d2-68f4-5094-9aa6-5157ffe3d6f9			Pharmaceutical Therapy, NOS	c16eb6cd-f5db-56f7-b7a1-f351907b3322	not reported	Radiation Therapy, NOS	5d8d8581-bd05-55f6-8e72-5bec14d31db9	not reported	TCGA-DM-A282	COAD	Tumor
TCGA-AA-3833	No	Stage IIA	stage iia	0	not reported	Colon, NOS	485	Adenocarcinoma, NOS	23011	2019-08-08T21:34:38.138144Z	no	2008	No	released	6th	T3	8140/3	N0	M0	not reported	a4824df2-8869-5301-8f21-61f56a500be7	C18.9	Colon, NOS	not reported	not reported	Not Reported	dd8e1d39-38a4-5ecd-a42a-5b0b283a3762				not reported	not reported	female	Alive	63	-23011	1945	e5fdab11-8dde-59cf-a84c-57fd65f18822			Pharmaceutical Therapy, NOS	2f613459-5c47-5d28-93ae-bfc4f5b4b806	no	Radiation Therapy, NOS	a85620fc-c87d-5e17-b856-09029be77037	no	TCGA-AA-3833	COAD	Tumor
TCGA-AA-3848	No	Stage IIIC	stage iiic	0	not reported	Sigmoid colon	30	Adenocarcinoma, NOS	30194	2019-08-08T21:34:38.138144Z	no	2009	No	released	6th	T3	8140/3	N2	M0	not reported	011296e6-c072-587c-833f-9343d05b00d2	C18.7	Sigmoid colon	not reported	not reported	Not Reported	12938001-e749-5d1e-a669-90e7629f6012				not reported	not reported	female	Dead	82	-30194	1927	61c342e7-1da9-5998-a948-4eb0bd936ff8		306	Pharmaceutical Therapy, NOS	3f3d711b-dc6e-5b91-9e65-830aa137c8e4	no	Radiation Therapy, NOS	ff2fb4ad-62cd-5812-9f46-cef6eaf8043f	no	TCGA-AA-3848	COAD	Tumor
TCGA-A6-6652	No	Stage IVA	stage iva	0	not reported	Sigmoid colon	751	Adenocarcinoma, NOS	21638	2019-08-08T21:33:45.855164Z	no	2011	No	released		T3	8140/3	N0	M1	not reported	efdb8332-fe81-59a8-b4ed-41c084cc2af9	C18.7	Sigmoid colon	not reported	not reported	Not Reported	5625f6a2-96c4-534c-9a27-c55d6bfb353e	137.6	40.2045288531775	185	black or african american	not hispanic or latino	male	Alive	59	-21638	1952	fe777ace-c641-5f4f-9ad1-67875b7739ee			Pharmaceutical Therapy, NOS	0c685a01-42ad-57cf-8d8b-ffc91c2e7573	yes	Radiation Therapy, NOS	5539b094-39d1-5a00-8add-6e5cc276ef16	no	TCGA-A6-6652	COAD	Tumor
TCGA-A6-A56B	No	Stage IIIB	stage iiib	0	not reported	Sigmoid colon	1595	Adenocarcinoma, NOS	20903	2019-08-08T21:34:13.342472Z	no	2008	No	released	6th	T3	8140/3	N1	M0	not reported	7bf4bfb7-2f7a-5a0d-97ca-bf903dacbb97	C18.7	Sigmoid colon	not reported	not reported	Not Reported	8e89c10c-e93e-5ec9-b6d9-f7486431ed8f	77.2	23.8271604938272	180	black or african american	not hispanic or latino	male	Dead	57	-20903	1951	0f6a8815-5a77-5451-8333-3a2c6e9bed70		1711	Pharmaceutical Therapy, NOS	95ffffac-3cd5-5558-86f8-ef77f83ad01c	yes	Radiation Therapy, NOS	5811d5b5-3217-5048-b7c6-020108d71944	no	TCGA-A6-A56B	COAD	Tumor
TCGA-A6-6137	No	Stage IIIB	stage iiib	0	not reported	Hepatic flexure of colon	824	Adenocarcinoma, NOS	20095	2019-08-08T21:33:45.855164Z	no	2010	No	released		T3	8140/3	N1c	M0	not reported	1cc661f9-ce0c-514b-a349-8e07b9f29c93	C18.2	Hepatic flexure of colon	not reported	not reported	Not Reported	ec993a59-6692-52c9-ad70-b33396ef5706	93	28.608263358444	180.3	white	not hispanic or latino	male	Alive	55	-20095	1955	78ad4489-2eb3-5ae4-907f-60b9845b4e79			Pharmaceutical Therapy, NOS	601f391c-82e0-506d-a29b-3b5779337e07	yes	Radiation Therapy, NOS	3a2e63d8-345e-5372-bef2-e132c26e3ed7	no	TCGA-A6-6137	COAD	Tumor
TCGA-D5-6537	No	Stage IIIB	stage iiib	0	not reported	Transverse colon	137	Adenocarcinoma, NOS	23381	2019-08-08T21:36:52.154454Z	no	2010	No	released	7th	T3	8140/3	N1a	MX	not reported	ea332b9d-93f4-55fa-8a52-4387a0e55de3	C18.4	Transverse colon	not reported	not reported	Not Reported	f110c278-9966-5909-abff-0420ea563334	80	25.8264462809917	176	white	not hispanic or latino	male	Dead	64	-23381	1946	5d921ba9-005f-527b-8487-c1c9933d7fa7		146	Pharmaceutical Therapy, NOS	76692a06-1098-54b3-b974-79583416230f	no	Radiation Therapy, NOS	d07ccad2-180e-5520-979a-b702d0b35ced	no	TCGA-D5-6537	COAD	Tumor
TCGA-CM-4744	No	Stage I	stage i	0	not reported	Cecum	609	Adenocarcinoma, NOS	25506	2019-08-08T21:36:28.485406Z	no	2010	No	released		T2	8140/3	N0	M0	not reported	268f0995-b3ad-5915-99a9-0fbb28923454	C18.0	Cecum	not reported	not reported	Not Reported	7f8bdcf2-9605-5988-9e0a-33993825144b	89.7	26.7849144495207	183	white	not hispanic or latino	male	Alive	69	-25506	1941	8ed81db0-bac1-5350-9ce4-cc5d13acdbfd			Pharmaceutical Therapy, NOS	c657c585-b91c-5bd8-b3c4-ad31ac8d7945	no	Radiation Therapy, NOS	7030e1c7-ef02-5a84-8040-005b8390346a	no	TCGA-CM-4744	COAD	Tumor
TCGA-G4-6586	Not Reported	Stage IIA	stage iia	0	not reported	Ascending colon	1089	Adenocarcinoma, NOS	27020	2019-08-08T21:37:18.448891Z	yes	2008	No	released	6th	T3	8140/3	N0	M0	not reported	abce05cc-9253-55b8-b892-ca7aa911267f	C18.2	Ascending colon	not reported	not reported	Not Reported	bb22fb37-70ee-5f0a-a242-63e9e2032240	63.2	27.3186132691519	152.1	white	not hispanic or latino	female	Alive	73	-27020	1935	23b91af0-e835-52c1-8e82-89bf8e56d996			Pharmaceutical Therapy, NOS	c8fe8be3-658f-52f1-acb0-957303f050fe	no	Radiation Therapy, NOS	6dd058b6-a317-57b1-a506-18f230ef2756	no	TCGA-G4-6586	COAD	Tumor
TCGA-AA-A00J	No	Stage IIIB	stage iiib	0	not reported	Ascending colon	549	Mucinous adenocarcinoma	29371	2019-08-08T21:35:04.140343Z	no	2009	No	released	6th	T4	8480/3	N1	M0	not reported	53cf1c88-4c17-55ce-9215-0cacf97aba53	C18.2	Ascending colon	not reported	not reported	Not Reported	acf9b92a-9386-5d01-b78e-796e6aa58492				not reported	not reported	male	Alive	80	-29371	1929	c6399881-f3d3-5d46-b5fd-5235d0228725			Pharmaceutical Therapy, NOS	fd6d4bfa-5763-5289-b92d-019937fa87d0	yes	Radiation Therapy, NOS	bf260065-f720-5558-8c6c-c48164a477d1	no	TCGA-AA-A00J	COAD	Tumor
TCGA-QG-A5YW	No	Stage IIIC	stage iiic	0	not reported	Cecum	896	Adenocarcinoma, NOS	20391	2019-08-08T21:37:44.165377Z	no	2011	No	released	7th	T3	8140/3	N2b	MX	not reported	bb8b7de9-849b-58c4-acac-313925a234ff	C18.0	Cecum	not reported	not reported	Not Reported	8ccba876-04ad-5a78-be07-abff876a88d3	84.37	29.1937716262976	170	black or african american	not hispanic or latino	female	Alive	55	-20391	1956	ee32dde0-02b5-50d2-959d-c3df2a4880d1			Pharmaceutical Therapy, NOS	3b730be3-edf2-596a-87d3-87151770823c	yes	Radiation Therapy, NOS	40a6fe0d-66f6-528e-81b6-b954d7e933ab	no	TCGA-QG-A5YW	COAD	Tumor
TCGA-F4-6806	No	Stage I	stage i	0	not reported	Sigmoid colon	1260	Adenocarcinoma, NOS	21625	2019-08-08T21:37:18.448891Z	no	2011	No	released	7th	T2	8140/3	N0	M0	not reported	15b099e2-4b8d-58c4-a879-f113afd8b082	C18.7	Sigmoid colon	not reported	not reported	Not Reported	a1bb66ad-ec64-573c-8512-c59f3090e0e7	70	23.6614386154678	172	white	not hispanic or latino	female	Alive	59	-21625	1952	65554987-3f5e-5c2c-9a46-8a4318499dd3			Pharmaceutical Therapy, NOS	7db8981a-8526-5975-ac2b-63d2a5dbcc58	yes	Radiation Therapy, NOS	149c44dd-7a93-5e25-8c36-78ffb6968fba	no	TCGA-F4-6806	COAD	Tumor
TCGA-CM-6680	No	Stage IIIB	stage iiib	0	not reported	Cecum	366	Adenocarcinoma, NOS	28701	2019-08-08T21:36:28.485406Z	no	2011	No	released	7th	T3	8140/3	N2a	M0	not reported	540db4e3-978b-5506-a239-e4148585e164	C18.0	Cecum	not reported	not reported	Not Reported	695374b1-d653-51fd-8eda-e73f86488561	72.4	32.1777777777778	150	white	not hispanic or latino	female	Alive	78	-28701	1933	a2929f38-5986-5c72-b0d8-63c89e861ca8			Pharmaceutical Therapy, NOS	907f4c8b-e9c3-554a-9b81-9a7dd12a8819	no	Radiation Therapy, NOS	29212feb-d090-5645-a307-79d9bd3ca5d9	no	TCGA-CM-6680	COAD	Tumor
TCGA-CA-5797	No	Stage IIA	stage iia	0	not reported	Colon, NOS	383	Adenocarcinoma, NOS	20662	2019-08-08T21:35:57.350058Z	no	2010	No	released		T3	8140/3	N0	M0	not reported	50279fb7-7420-5702-8326-b0ddbb10235c	C18.9	Colon, NOS	not reported	not reported	Not Reported	ba415f1f-c955-528d-8cae-48168c9e7342				asian	not hispanic or latino	male	Alive	56	-20662	1954	74e1217b-fb3f-5011-a6c1-dcb2cba47f09			Pharmaceutical Therapy, NOS	257d936d-7bac-5143-9fdb-bb5e2d3072f4	yes	Radiation Therapy, NOS	1ea6a8b1-4f1a-5cde-9473-6f62337c2805	no	TCGA-CA-5797	COAD	Tumor
TCGA-A6-A566	No	Stage IIIB	stage iiib	0	not reported	Descending colon		Mucinous adenocarcinoma	20181	2019-08-08T21:34:13.342472Z	no	2007	No	released	6th	T4	8480/3	N1	M0	not reported	df472421-61b7-5f90-84af-163805514b04	C18.6	Descending colon	not reported	not reported	Not Reported	74199da3-eb43-526f-9c84-6aab37751669	66.1	25.8203125	160	black or african american	not hispanic or latino	female	Dead	55	-20181	1952	9fba374d-a4e5-5141-8ecc-674c5b3bbd1d	2009	758	Pharmaceutical Therapy, NOS	9b48d275-85e1-5c21-ba3a-94e310ecc787	yes	Radiation Therapy, NOS	d2cdb34c-1b08-5449-af5a-e92ca6358fc7	no	TCGA-A6-A566	COAD	Tumor
TCGA-AA-A01F	No	Stage IIIB	stage iiib	0	not reported	Sigmoid colon	974	Adenocarcinoma, NOS	26298	2019-08-08T21:35:29.811838Z	no	2009	No	released	6th	T3	8140/3	N1	M0	not reported	3c7ef8dd-b767-5793-a46e-4b8954de6186	C18.7	Sigmoid colon	not reported	not reported	Not Reported	617f44f5-229d-551f-b1fd-61f17c357e1a				not reported	not reported	male	Alive	72	-26298	1937	a3c73120-7dcc-5ac5-9c37-8c7f152cd4e1			Pharmaceutical Therapy, NOS	0b548bf8-3126-5567-874d-21b258718e18	yes	Radiation Therapy, NOS	9497099e-c646-5bdc-a81b-d051d5febd6a	no	TCGA-AA-A01F	COAD	Tumor
TCGA-D5-6531	No	Stage IIA	stage iia	0	not reported	Hepatic flexure of colon	540	Adenocarcinoma, NOS	27633	2019-08-08T21:36:28.485406Z	no	2010	No	released		T3	8140/3	N0	M0	not reported	78f1afd8-0517-58b8-b280-8ed353abf375	C18.3	Hepatic flexure of colon	not reported	not reported	Not Reported	1d2ef3ad-34fe-59b5-8d7d-5b768fb0a88c	60	21.5138585105239	167	white	not hispanic or latino	male	Alive	75	-27633	1935	e1f89dca-811b-52a5-ab47-c81986c3b972			Pharmaceutical Therapy, NOS	998ea534-961c-5ec7-9165-1cb63a4500f2	no	Radiation Therapy, NOS	bf7e7fa2-2e18-579b-ad11-dee5b17f5f9d	no	TCGA-D5-6531	COAD	Tumor
TCGA-CK-6746	No	Stage IIB	stage iib	0	not reported	Cecum	0	Adenocarcinoma, NOS	30957	2019-08-08T21:36:28.485406Z	no	2009	No	released	6th	T4b	8140/3	N0	MX	not reported	9bc052df-134d-58e4-8232-5559f0050918	C18.0	Cecum	not reported	not reported	Not Reported	525b60b5-ef0a-5a42-8c32-6c0a05cb9bc6				white	not hispanic or latino	female	Alive	84	-30957	1925	081d4edc-baf1-5a8d-9204-a75b7d834226			Pharmaceutical Therapy, NOS	24641e42-0a5b-5072-958c-9786ba075db7	no	Radiation Therapy, NOS	96200a23-3168-5df2-946a-b458ea688f7e	not reported	TCGA-CK-6746	COAD	Tumor
TCGA-F4-6570	No	Stage IIA	stage iia	0	not reported	Colon, NOS	0	Adenocarcinoma, NOS	28772	2019-08-08T21:37:18.448891Z	no	2011	No	released	7th	T3	8140/3	N0	M0	not reported	153a8ff7-0401-556e-b598-af8cd120f18f	C18.9	Colon, NOS	not reported	not reported	Not Reported	2ae33a17-858a-5669-a0e1-55cf65f093f4	59	23.3376844270401	159	white	not hispanic or latino	female	Dead	78	-28772	1933	ecfd61d9-9340-55c8-a7bc-97bfab69c984		188	Pharmaceutical Therapy, NOS	0616a60d-80e6-51a1-9069-6fb149b1223d	no	Radiation Therapy, NOS	97e2e8e8-5895-5fa8-9484-0c000dc98f1a	no	TCGA-F4-6570	COAD	Tumor
TCGA-CM-6161	No	Stage I	stage i	0	not reported	Sigmoid colon	457	Adenocarcinoma, NOS	13363	2019-08-08T21:36:28.485406Z	no	2010	No	released	7th	T2	8140/3	N0	M0	not reported	0b3b197f-8275-5314-92cd-929913784f4c	C18.7	Sigmoid colon	not reported	not reported	Not Reported	02b4616b-a5f0-5838-9f6f-a579bd11e8ef	65.6	21.6673272559123	174	white	not hispanic or latino	female	Alive	36	-13363	1974	d98de8d4-ed85-5548-aefb-1375de8d69f5			Pharmaceutical Therapy, NOS	4c3b7dbf-54ff-5e0a-b6fb-793634af28c4	no	Radiation Therapy, NOS	8f56d396-0ce5-58d4-b0fd-4561c3ced322	no	TCGA-CM-6161	COAD	Tumor
TCGA-DM-A28H	No	Stage IIIC	stage iiic	0	not reported	Cecum	3561	Adenocarcinoma, NOS	18325	2019-08-08T21:36:52.154454Z	no	2002	No	released	6th	T3	8140/3	N2	M0	not reported	28aa3ee1-6072-5863-953e-27c7f5c2606a	C18.0	Cecum	not reported	not reported	Not Reported	a72c3f4f-7db7-5e2f-902f-9b13922af798	87	27.458654210327	178	white	not hispanic or latino	male	Alive	50	-18325	1952	eb8cdd62-7df0-5e7f-bd54-7e765a090809			Pharmaceutical Therapy, NOS	60cb678a-fe88-5480-bed6-6e3de405bf9a	not reported	Radiation Therapy, NOS	c9b43bb8-9a4a-52e7-8d18-9ccbdcbe064e	yes	TCGA-DM-A28H	COAD	Tumor
TCGA-AA-3850	No	Stage I	stage i	0	not reported	Transverse colon		Adenocarcinoma, NOS	27090	2019-08-08T21:34:38.138144Z	no	2009	No	released	6th	T2	8140/3	N0	M0	not reported	757da2c2-3791-5a86-be8a-8f3c670fae93	C18.4	Transverse colon	not reported	not reported	Not Reported	28dab990-a28c-5efd-b44a-0b81d11d3805				not reported	not reported	male	Dead	74	-27090	1935	289a1a25-f514-5cff-a6e2-84d926403c8a	2009	0	Pharmaceutical Therapy, NOS	0d467c7f-aea1-50cb-a713-00f0489ea2b8	not reported	Radiation Therapy, NOS	a5ba37f0-45c5-5041-bd94-1226906a8120	not reported	TCGA-AA-3850	COAD	Tumor
TCGA-CK-6748	No	Stage IV	stage iv	0	not reported	Sigmoid colon	61	Mucinous adenocarcinoma	16529	2019-08-08T21:36:28.485406Z	no	2008	No	released	6th	T3	8480/3	N1	M1	not reported	f8151f1c-30b3-50db-b15a-84125aab16a8	C18.7	Sigmoid colon	not reported	not reported	Not Reported	7dc626a7-12aa-536c-be5f-66be005e44e1				white	not hispanic or latino	female	Alive	45	-16529	1963	5b0c8a8e-559d-5ac0-9559-46e532aeb796			Pharmaceutical Therapy, NOS	8227691c-65bb-5068-b33c-48223ee866bd	no	Radiation Therapy, NOS	e6a0746c-98fd-560b-a671-701f509b4cf5	no	TCGA-CK-6748	COAD	Tumor
TCGA-AZ-4616	No	Stage IV	stage iv	0	not reported	Cecum		Adenocarcinoma, NOS	30043	2019-08-08T21:35:57.350058Z	no	2009	No	released	6th	T3	8140/3	N2	M1	not reported	34f404e6-5b64-52ca-a259-6880878b6045	C18.0	Cecum	not reported	not reported	Not Reported	d8709104-b43e-5b95-ab1d-9bdd0049e5b5				white	not hispanic or latino	female	Dead	82	-30043	1927	e8a6ce8b-960a-5fc0-ab98-c5d13c6248de	2009	156	Pharmaceutical Therapy, NOS	8bde95a5-f07c-5e1c-8541-1bf5c4aaa0ec	yes	Radiation Therapy, NOS	d8837b8c-c45c-5e85-98a7-9ad98aa99872	no	TCGA-AZ-4616	COAD	Tumor
TCGA-AA-A02Y	No	Stage I	stage i	0	not reported	Cecum	1216	Adenocarcinoma, NOS	26724	2019-08-08T21:35:29.811838Z	no	2007	No	released	6th	T2	8140/3	N0	M0	not reported	fdcd8dda-1d70-5ccb-b84f-b54428d94a44	C18.0	Cecum	not reported	not reported	Not Reported	5f5cfcc8-1c92-559c-aaa3-b8a531ec473d				not reported	not reported	male	Alive	73	-26724	1934	5db310cb-5c9c-5d21-bdd7-28e935a38ec1			Pharmaceutical Therapy, NOS	559f0db8-7756-5add-8a7f-b1a0738a2616	no	Radiation Therapy, NOS	24206bfd-6b95-521c-a4f4-c379d48fa149	no	TCGA-AA-A02Y	COAD	Tumor
TCGA-G4-6303	No	Stage IV	stage iv	0	not reported	Sigmoid colon	1882	Adenocarcinoma, NOS	19800	2019-08-08T21:37:18.448891Z	no	2006	No	released	6th	T3	8140/3	N1	M1	not reported	a3a25d5b-92ce-508d-8a35-4019516fb689	C18.7	Sigmoid colon	not reported	not reported	Not Reported	88394812-90e9-5816-a073-9b5854c98ad7	69			white	not hispanic or latino	female	Dead	54	-19800	1952	448a9f1a-c623-58e5-95a2-8d4fac835f1f		2003	Pharmaceutical Therapy, NOS	3077a217-5511-589c-b4d6-5cae9e5ba3cc	no	Radiation Therapy, NOS	7bb28911-5b94-578d-af47-0d2db1234e0a	no	TCGA-G4-6303	COAD	Tumor
TCGA-AD-6890	No		not reported	0	not reported	Ascending colon	746	Adenocarcinoma, NOS	23769	2019-08-08T21:35:29.811838Z	no	2010	No	released	7th	T1	8140/3	N0	MX	not reported	4ed53357-9b74-5c57-bf07-8350d58db404	C18.2	Ascending colon	not reported	not reported	Not Reported	44b8c398-8950-550f-86a0-435852a5b8f1				white	not reported	male	Alive	65	-23769	1945	f003e20f-205d-5e05-bf80-adfb12953d50			Pharmaceutical Therapy, NOS	98858d13-5fd2-5ef0-a54a-d1016651f20a	no	Radiation Therapy, NOS	f8934200-8f59-508e-954c-e456006f7a04	no	TCGA-AD-6890	COAD	Tumor
TCGA-AA-3982	No	Stage IIIB	stage iiib	0	not reported	Colon, NOS	822	Adenocarcinoma, NOS	27608	2019-08-08T21:35:04.140343Z	no	2009	No	released	6th	T3	8140/3	N1	M0	not reported	5c80fd57-6a94-55c1-b1b4-8b5a85c20d12	C18.9	Colon, NOS	not reported	not reported	Not Reported	3f319947-3c2d-5b33-89e9-ece526946920				not reported	not reported	male	Alive	75	-27608	1934	3fe3952a-bed3-5ae3-806f-5771d345237e			Pharmaceutical Therapy, NOS	9509fc0e-24d5-5386-bfa7-e1deeae43b53	no	Radiation Therapy, NOS	79c8626c-5e05-5c94-8fca-9f76f9b699ac	no	TCGA-AA-3982	COAD	Tumor
TCGA-F4-6809	No	Stage IVA	stage iva	0	not reported	Sigmoid colon	39	Adenocarcinoma, NOS	19039	2019-08-08T21:37:18.448891Z	no	2011	No	released	7th	T3	8140/3	N1	M1	not reported	149225df-1b96-52a4-b4ee-e7eb85670261	C18.7	Sigmoid colon	not reported	not reported	Not Reported	2b6cad04-01e3-52cd-9d43-aebae171eb25	88	39.1111111111111	150	white	not hispanic or latino	female	Dead	52	-19039	1959	42f3acd2-19a6-5d79-af1a-11742ac0d486		403	Pharmaceutical Therapy, NOS	e2b5b67b-dfbc-55fb-bf24-554860278059	no	Radiation Therapy, NOS	df517a46-15b5-5f51-9656-7e83a2902563	no	TCGA-F4-6809	COAD	Tumor
TCGA-AZ-6600	No	Stage IV	stage iv	0	not reported	Ascending colon		Adenocarcinoma, NOS	23581	2019-08-08T21:35:57.350058Z	no	2001	No	released	5th	T4	8140/3	N1	M1	not reported	1e80f65b-6805-5579-b995-78644a73fac4	C18.2	Ascending colon	not reported	not reported	Not Reported	60a70558-ebca-573f-92fe-1c2d3eb32d2c				black or african american	not hispanic or latino	male	Dead	64	-23581	1937	b6889148-140a-5a54-9f51-94f386ba49a0	2002	368	Pharmaceutical Therapy, NOS	d10547cf-fec1-5b9f-8830-f9bd9e561bfc	yes	Radiation Therapy, NOS	e92da8e7-b8b1-50cc-9436-afd25958f9d0	no	TCGA-AZ-6600	COAD	Tumor
TCGA-AZ-5407	No	Stage I	stage i	0	not reported	Cecum	2683	Adenocarcinoma, NOS	18820	2019-08-08T21:35:57.350058Z	no	2007	No	released	6th	T1	8140/3	N0	M0	not reported	8180f36e-bb8c-58dd-b1a9-853442e9a9da	C18.0	Cecum	not reported	not reported	Not Reported	9695199b-c7c0-5723-8b1e-f08db3ece9c3				white	not hispanic or latino	female	Alive	51	-18820	1956	8f9239f9-f1f4-59ec-945c-ca4cb9326c36			Pharmaceutical Therapy, NOS	cf6ad9a1-2fb7-5ed7-85a5-94425732ebd3	no	Radiation Therapy, NOS	1f33c4e0-4116-5c94-ae27-eada87d475ab	no	TCGA-AZ-5407	COAD	Tumor
TCGA-AA-A00K	No	Stage IIA	stage iia	0	not reported	Sigmoid colon	549	Adenocarcinoma, NOS	29189	2019-08-08T21:35:04.140343Z	no	2009	No	released	6th	T3	8140/3	N0	M0	not reported	7166ec50-3689-5fa6-bbe7-0a04ebf9144e	C18.7	Sigmoid colon	not reported	not reported	Not Reported	4b403e4b-8142-5c29-b4ff-a84f25cb3201				not reported	not reported	male	Alive	79	-29189	1930	cf4a6e8a-674a-5a6e-95c8-40504419028c			Pharmaceutical Therapy, NOS	15b86a7a-41dc-58cb-95ea-4402f2208fa3	not reported	Radiation Therapy, NOS	0b82dff1-f693-51d1-a58a-d1ae7e8f2a43	not reported	TCGA-AA-A00K	COAD	Tumor
TCGA-AU-6004	No	Stage I	stage i	0	not reported	Cecum	824	Adenocarcinoma, NOS	25259	2019-08-08T21:35:29.811838Z	no	2010	No	released	7th	T2	8140/3	N0	M0	not reported	cd9b87fb-e8d2-56c0-a3c6-d3bd74294c70	C18.0	Cecum	not reported	not reported	Not Reported	d9de8e68-8325-55fd-b0be-7a6ddd35a9b0	55	21.484375	160	white	not hispanic or latino	female	Alive	69	-25259	1941	62153c7a-2cf9-52f2-8e97-c8a496b7391c			Pharmaceutical Therapy, NOS	954779bb-0ba2-5a4c-8252-71a274b92197	not reported	Radiation Therapy, NOS	a16d82e6-93ca-52b2-a858-23c8726f15ac	not reported	TCGA-AU-6004	COAD	Tumor
TCGA-CM-6170	No	Stage I	stage i	0	not reported	Descending colon	457	Adenocarcinoma, NOS	26663	2019-08-08T21:36:28.485406Z	no	2010	No	released	7th	T2	8140/3	N0	M0	not reported	8ee5348d-d087-576b-8f53-79661e4d812a	C18.6	Descending colon	not reported	not reported	Not Reported	eb111e3a-e97c-53d9-9909-a62d77409a00	85.8	40.8085612366231	145	white	not hispanic or latino	female	Alive	73	-26663	1937	85d6210e-f994-5f0d-8a1b-a89ef3bf3c4f			Pharmaceutical Therapy, NOS	c8c126bc-7399-53a1-9a0e-c48fd1b8e44b	no	Radiation Therapy, NOS	2fe16006-63fe-5e6f-af9d-4b07f6a133b4	no	TCGA-CM-6170	COAD	Tumor
TCGA-AA-A02H	No	Stage IV	stage iv	0	not reported	Sigmoid colon		Adenocarcinoma, NOS	27362	2019-08-08T21:35:29.811838Z	no	2007	No	released	6th	T3	8140/3	N2	M1	not reported	d3960bc5-b93b-5bda-ac1f-12fb1e8791e0	C18.7	Sigmoid colon	not reported	not reported	Not Reported	2c718706-06d0-5d12-9f7d-49edba252e86				not reported	not reported	female	Dead	74	-27362	1933	24b8d727-e46d-5f96-a759-3cfc71be2a41	2007	61	Pharmaceutical Therapy, NOS	598c27e0-03a6-5ce8-ac72-db36523a5723	not reported	Radiation Therapy, NOS	9f8f3f08-fa82-5fe4-b674-33466412d981	not reported	TCGA-AA-A02H	COAD	Tumor
TCGA-G4-6294	Not Reported	Stage IV	stage iv	0	not reported	Cecum		Adenocarcinoma, NOS	27755	2019-08-08T21:37:18.448891Z	yes	2004	No	released	6th	T3	8140/3	N1	M1	not reported	fd6c0b31-a612-5c24-805d-03fc880bc83a	C18.0	Cecum	not reported	not reported	Not Reported	4f34ee52-b1f2-562d-8675-d637ac91469f	47.5			white	not hispanic or latino	male	Dead	75	-27755	1929	02f74806-d4b0-525d-82f3-d2cac8b5d3c6	2006	858	Pharmaceutical Therapy, NOS	5b0ecbdf-8506-5d64-8595-23025d016c59	yes	Radiation Therapy, NOS	3b20cf23-f65b-5744-bbe3-78fd7bc26c01	no	TCGA-G4-6294	COAD	Tumor
TCGA-AA-3506	Not Reported	Stage I	stage i	0	not reported	Colon, NOS	1765	Adenocarcinoma, NOS	28275	2019-08-08T21:34:13.342472Z	yes	2004	No	released	5th	T2	8140/3	N0	M0	not reported	04ac8afc-47cc-5e72-a683-525297d73da0	C18.9	Colon, NOS	not reported	not reported	Not Reported	c154afe4-9ac0-5dd5-8344-dedf3b8555af				not reported	not reported	male	Alive	77	-28275	1927	3cd15173-8bda-5f0b-8803-cede5957b0e2			Pharmaceutical Therapy, NOS	77d10805-2fb4-5b65-b887-36c0804a8e43	no	Radiation Therapy, NOS	c4f8a138-4fcb-5b22-9d1b-709db4028d2d	no	TCGA-AA-3506	COAD	Tumor
TCGA-CM-6676	No	Stage I	stage i	0	not reported	Sigmoid colon	337	Adenocarcinoma, NOS	30223	2019-08-08T21:36:28.485406Z	no	2011	No	released	7th	T2	8140/3	N0	M0	not reported	e1c49297-cf89-5da1-a906-cc6f64b3b611	C18.7	Sigmoid colon	not reported	not reported	Not Reported	a5d9b4a3-3c16-51d5-b45a-2157b44b53db	100	36.7309458218549	165	white	not hispanic or latino	male	Alive	82	-30223	1929	a213389b-efa9-58ec-bab9-60318c64ee62			Pharmaceutical Therapy, NOS	aca10cf0-d962-5fda-8bbd-831af27bbdee	no	Radiation Therapy, NOS	d089acde-c80c-5205-8011-0274e2e1212f	no	TCGA-CM-6676	COAD	Tumor
TCGA-AA-3555	No	Stage IIA	stage iia	0	not reported	Colon, NOS	911	Mucinous adenocarcinoma	29617	2019-08-08T21:34:13.342472Z	no	2008	No	released	6th	T3	8480/3	N0	M0	not reported	25b239a7-ab82-5ab9-ae57-038444646fcf	C18.9	Colon, NOS	not reported	not reported	Not Reported	20c344a8-2b1f-5a9e-b2c3-798354ce4121				not reported	not reported	female	Alive	81	-29617	1927	44aef388-91be-5490-8bf7-0da9bf0aefce			Pharmaceutical Therapy, NOS	f411ee46-7cb7-500e-bacb-ff6822da7f63	no	Radiation Therapy, NOS	f189f9c1-4468-5c56-a4ae-0fbf1d586bd3	no	TCGA-AA-3555	COAD	Tumor
TCGA-AA-3715	Not Reported	Stage II	stage ii	0	not reported	Ascending colon	30	Adenosquamous carcinoma	28428	2019-08-08T21:34:38.138144Z	yes	2006	No	released	5th	T3	8560/3	N0	M0	not reported	72a17832-b07a-5d97-b70d-6c410f07cb9b	C18.2	Ascending colon	not reported	not reported	Not Reported	94b3dcce-da85-5641-8c36-33374c28e776				not reported	not reported	male	Dead	77	-28428	1929	cd5c31fe-5cf8-5281-95a0-9a34f951362b		579	Pharmaceutical Therapy, NOS	03712ca7-b887-5912-9453-29995d38d56b	no	Radiation Therapy, NOS	e9642f97-50b1-58f8-b260-9ba9dcf6ee16	no	TCGA-AA-3715	COAD	Tumor
TCGA-AA-A01I	No	Stage I	stage i	0	not reported	Sigmoid colon	943	Adenocarcinoma, NOS	27759	2019-08-08T21:35:29.811838Z	no	2009	No	released	6th	T2	8140/3	N0	M0	not reported	48944367-bc4c-53e6-8f72-85751945dd86	C18.7	Sigmoid colon	not reported	not reported	Not Reported	3df157af-1131-53f4-99e3-28ce14ce7df7				not reported	not reported	male	Alive	76	-27759	1933	e8e80639-f7e0-561c-900c-05cf53ad9aa5			Pharmaceutical Therapy, NOS	d17654d0-9d75-5673-8998-ccfdebd8e692	no	Radiation Therapy, NOS	e8e7476c-a9b6-5dab-b95a-b3c843a2c0eb	no	TCGA-AA-A01I	COAD	Tumor
TCGA-AA-A01S	No	Stage III	stage iii	0	not reported	Sigmoid colon	31	Adenocarcinoma, NOS	17257	2019-08-08T21:35:29.811838Z	no	2004	No	released	5th	T3	8140/3	N1	M0	not reported	ad341620-4e22-5379-a522-c2bf92543836	C18.7	Sigmoid colon	not reported	not reported	Not Reported	d029d48b-7797-557d-8aad-01917b46e889				not reported	not reported	female	Alive	47	-17257	1957	88d0b310-0f50-5bfb-8e17-aeb1ce3cb2d6			Pharmaceutical Therapy, NOS	a0677cbf-f43c-5198-a0d7-bce30b93d99a	not reported	Radiation Therapy, NOS	0d6a161c-8e10-5588-b3f6-29302048ce5f	not reported	TCGA-AA-A01S	COAD	Tumor
TCGA-D5-6530	No	Stage I	stage i	0	not reported	Cecum	621	Adenocarcinoma, NOS	19591	2019-08-08T21:36:28.485406Z	no	2010	No	released	7th	T2	8140/3	N0	M0	not reported	0971e0f4-22cd-550e-bc80-012515dcf658	C18.0	Cecum	not reported	not reported	Not Reported	9f60b577-6c08-540e-b38b-faf3e5438708	89	26.8687356599444	182	white	not hispanic or latino	male	Alive	53	-19591	1957	c1f81395-9d1b-5485-b875-abdd8ce17b21			Pharmaceutical Therapy, NOS	e14c084f-328b-59ad-bad6-8bd920d8a9cc	no	Radiation Therapy, NOS	87a6f2d1-5555-5ee6-9c2f-0f7a8cfcb7c2	no	TCGA-D5-6530	COAD	Tumor
TCGA-A6-5659	No	Stage I	stage i	0	not reported	Colon, NOS	926	Adenocarcinoma, NOS	30028	2019-08-08T21:33:45.855164Z	no	2010	No	released		T2	8140/3	N0	M0	not reported	98c4bea5-1f9c-5c13-adc8-21ed84b5f07b	C18.2	Cecum	not reported	not reported	Not Reported	e9cc41ee-0309-53cd-a6a6-df68fc02b452	117.1	36.141975308642	180	white	not hispanic or latino	male	Alive	82	-30028	1928	efa76b30-7409-59de-89bf-87210fa0ef3e			Pharmaceutical Therapy, NOS	e4c2ac8c-3e2c-5b97-bd59-9f3f0237a25a	no	Radiation Therapy, NOS	34ca33a1-59da-55ed-a02b-c174f961f1ef	no	TCGA-A6-5659	COAD	Tumor
TCGA-AA-3966	No	Stage IIA	stage iia	0	not reported	Colon, NOS	61	Mucinous adenocarcinoma	32537	2019-08-08T21:35:04.140343Z	no	2009	No	released	6th	T3	8480/3	N0	M0	not reported	d180dffc-341f-5349-ada4-75a90c0b70a9	C18.9	Colon, NOS	not reported	not reported	Not Reported	33ceb87a-d5ba-5c0d-8ef1-5bd5bd53dcd1				not reported	not reported	female	Alive	89	-32537	1920	2bb51496-8d0f-54da-8f69-4ffc8d649e4e			Pharmaceutical Therapy, NOS	77e0c69a-9f89-5bd5-b36e-a3121f1307f6	not reported	Radiation Therapy, NOS	8be4a587-9af2-586a-8e20-b88666a620af	not reported	TCGA-AA-3966	COAD	Tumor
TCGA-DM-A1HA	No	Stage IIIC	stage iiic	0	not reported	Ascending colon	2600	Adenocarcinoma, NOS	30272	2019-08-08T21:36:52.154454Z	no	2000	No	released		T3	8140/3	N2	M0	not reported	9068fce7-f3d2-5ea4-b4a4-d534d22238d0	C18.2	Ascending colon	not reported	not reported	Not Reported	2d09e973-fc7f-5f36-8913-3a6a26dbeb04	67	25.2173585757838	163	white	not hispanic or latino	male	Alive	82	-30272	1918	5af0991d-107f-590b-9e13-f93732c2ac3f			Pharmaceutical Therapy, NOS	b66cf5c7-bf41-5e99-b857-45a575ab4352	not reported	Radiation Therapy, NOS	13886958-2f36-5d65-b643-1c5d09dbcc14	not reported	TCGA-DM-A1HA	COAD	Tumor
TCGA-AA-3972	Not Reported	Stage IV	stage iv	0	not reported	Sigmoid colon	1551	Adenocarcinoma, NOS	26360	2019-08-08T21:35:04.140343Z	yes	2008	No	released	6th	T3	8140/3	N1	M1	not reported	cc2734a6-c268-5ea0-8269-4d987520c821	C18.7	Sigmoid colon	not reported	not reported	Not Reported	2e5c096c-6925-5bd5-865d-e88a75f6b435				not reported	not reported	male	Alive	72	-26360	1936	a9242d51-f8f8-5887-b02c-34cd1964927f			Pharmaceutical Therapy, NOS	ca1f2968-7621-5da4-ae3a-a36baefb238a	yes	Radiation Therapy, NOS	a2065dde-e777-554a-8134-21ff499a0a4b	no	TCGA-AA-3972	COAD	Tumor
TCGA-G4-6295	No	Stage II	stage ii	0	not reported	Cecum	254	Adenocarcinoma, NOS	25758	2019-08-08T21:37:18.448891Z	no	2004	No	released	6th	T3	8140/3	N0	M0	not reported	01ca1ad9-a700-5741-a00d-afdd72529758	C18.0	Cecum	not reported	not reported	Not Reported	43a80ee0-129c-5df5-aae0-51e8d975a208	59			white	not hispanic or latino	female	Alive	70	-25758	1934	ee4b0c91-6b2b-5584-ab4a-dc92da503c5e			Pharmaceutical Therapy, NOS	a66b6712-db10-5dbc-b4bc-f66453ff8c94	no	Radiation Therapy, NOS	6872fe9b-8ba6-5910-a15a-db9a5b04da0c	no	TCGA-G4-6295	COAD	Tumor
TCGA-CM-4750	No	Stage IIIA	stage iiia	0	not reported	Rectosigmoid junction	244	Adenocarcinoma, NOS	12478	2019-08-08T21:36:28.485406Z	no	2010	No	released		T1	8140/3	N1b	M0	not reported	b6cdde95-e0d6-5e5b-ac4e-d9ecd9b281c4	C19	Rectosigmoid junction	not reported	not reported	Not Reported	b3330cf1-bf50-5782-bff8-55bdd2c03f26	84.5	28.2334859166695	173	white	not hispanic or latino	female	Alive	34	-12478	1976	42012379-e61c-518c-8d90-d27616f9c432			Pharmaceutical Therapy, NOS	a36cfc93-2090-509b-a463-557f05fcd318	yes	Radiation Therapy, NOS	2c7e08e6-2ca5-5511-a671-33a86734cddf	no	TCGA-CM-4750	COAD	Tumor
TCGA-D5-6534	No	Stage IIA	stage iia	0	not reported	Colon, NOS	1316	Mucinous adenocarcinoma	22778	2019-08-08T21:36:52.154454Z	no	2010	No	released	7th	T3	8480/3	N0	M0	not reported	7db0b07f-421b-5ab7-8468-da685c95a0fc	C18.9	Colon, NOS	not reported	not reported	Not Reported	90469361-4ca3-52be-a45a-74e971ec39ad	94	32.5259515570934	170	white	not hispanic or latino	female	Alive	62	-22778	1948	c091e693-7e51-5672-8125-6e5bc3ec1ed6			Pharmaceutical Therapy, NOS	16428f23-72a6-5fbd-882b-e5a90bab0eef	no	Radiation Therapy, NOS	aabd9f63-90cd-5f49-b74f-f45dc00b4d88	no	TCGA-D5-6534	COAD	Tumor
TCGA-AA-3986	Not Reported	Stage I	stage i	0	not reported	Colon, NOS	580	Adenocarcinoma, NOS	26967	2019-08-08T21:35:04.140343Z	yes	2007	No	released	5th	T2	8140/3	N0	M0	not reported	f0e59fee-1a28-5c38-956f-e11790b530f6	C18.9	Colon, NOS	not reported	not reported	Not Reported	29738ce0-fea6-527a-80ba-27a22bcc16aa				not reported	not reported	male	Alive	73	-26967	1934	689679e5-88bb-5e39-87b3-ca6d88544950			Pharmaceutical Therapy, NOS	4a7d2731-5beb-54f4-a065-679e10efdd4d	no	Radiation Therapy, NOS	424d83a9-f04c-580c-915a-affa162ff1ea	no	TCGA-AA-3986	COAD	Tumor
TCGA-AA-3502	No	Stage I	stage i	0	not reported	Colon, NOS	1065	Adenocarcinoma, NOS	26724	2019-08-08T21:34:13.342472Z	no	2003	No	released	5th	T2	8140/3	N0	M0	not reported	ab4301d9-1fa8-5d79-8ae0-cb94b90d7828	C18.9	Colon, NOS	not reported	not reported	Not Reported	a8830950-73c1-53ae-b189-41fb2eece0a2				not reported	not reported	male	Alive	73	-26724	1930	b4df3e14-47e0-57b9-8238-816b2fc3dc85			Pharmaceutical Therapy, NOS	0e938c7a-b219-5baf-a48f-03debf5de4c0	no	Radiation Therapy, NOS	1af39fb9-f38d-5d91-a310-84b8ff18e8c2	no	TCGA-AA-3502	COAD	Tumor
TCGA-AY-6386	No	Stage IIIB	stage iiib	0	not reported	Cecum	542	Adenocarcinoma, NOS	24453	2019-08-08T21:35:57.350058Z	no	2010	No	released	7th	T3	8140/3	N1a	M0	not reported	62769a9a-72fb-5a7d-9e57-814ffdb0e32c	C18.0	Cecum	not reported	not reported	Not Reported	954c081c-e237-5cbf-bd1c-d169866979d2	86	36.7380067495408	153	black or african american	not hispanic or latino	female	Alive	66	-24453	1944	c122234a-9a22-530f-8b6a-2ccbdbaa8ce1			Pharmaceutical Therapy, NOS	5f937753-b094-534d-b8b3-d29be5f3fbd3	yes	Radiation Therapy, NOS	7c0aeafa-7fec-5855-b1e7-e021e3f46a0d	no	TCGA-AY-6386	COAD	Tumor
TCGA-CK-4951	No	Stage IIA	stage iia	0	not reported	Cecum	2134	Mucinous adenocarcinoma	28982	2019-08-08T21:35:57.350058Z	no	2007	No	released	6th	T3	8480/3	N0	M0	not reported	fe3d8d09-badd-562f-a5a0-39a5d1f2eaea	C18.0	Ascending colon	not reported	not reported	Not Reported	2a9526d7-23a0-574a-9236-b8d23784c70f				white	not hispanic or latino	female	Dead	79	-28982	1928	5f6a9f22-d705-5303-9231-5a7c539201ed		2134	Pharmaceutical Therapy, NOS	ea58547e-1ae4-5a5e-ae92-dae18cde71c8	no	Radiation Therapy, NOS	ad52bb6b-58f7-5e30-9cc0-85afb1d902fb	no	TCGA-CK-4951	COAD	Tumor
TCGA-D5-6927	No	Stage IIA	stage iia	0	not reported	Sigmoid colon	287	Adenocarcinoma, NOS	12737	2019-08-08T21:36:52.154454Z	no	2011	No	released	7th	T3	8140/3	N0	M0	not reported	028ebc82-2bba-504b-85db-a1e824225244	C18.7	Sigmoid colon	not reported	not reported	Not Reported	49b68395-9290-5eb5-a898-3ba59384d599	76	24.2586740719461	177	white	not hispanic or latino	male	Alive	34	-12737	1977	720717ae-e3a2-585f-a6fc-98aad79dd114			Pharmaceutical Therapy, NOS	6f822511-9cb6-5249-ba0f-9c80ac0f531d	no	Radiation Therapy, NOS	746625bf-ebe8-58ca-a1c9-552feda714d7	no	TCGA-D5-6927	COAD	Tumor
TCGA-AA-3660	No	Stage II	stage ii	0	not reported	Colon, NOS	2375	Adenocarcinoma, NOS	18932	2019-08-08T21:34:38.138144Z	no	2005	No	released	5th	T3	8140/3	N0	M0	not reported	0c65cb46-40f0-59f1-898f-1726882ee790	C18.9	Colon, NOS	not reported	not reported	Not Reported	0ceff1f3-fff5-52a8-a72f-3128ca6e0cfb				not reported	not reported	female	Alive	51	-18932	1954	3ebb1aba-374f-5bf2-aad9-2d60e8084b73			Pharmaceutical Therapy, NOS	58e82586-9e95-50f3-aa35-86ce548d60bf	no	Radiation Therapy, NOS	67987cc9-22df-5fe6-b7a5-c12589b19dbb	no	TCGA-AA-3660	COAD	Tumor
TCGA-WS-AB45	No	Stage IIA	stage iia	0	not reported	Cecum	2130	Mucinous adenocarcinoma		2019-08-08T21:37:44.165377Z	no	2008	No	released	6th	T3	8480/3	N0	MX	not reported	8cb35400-b14c-5ee7-8723-afcd84a42ea0	C18.0	Cecum	not reported	not reported	Not Reported	01ebace5-f124-56b0-9baf-ea3ac3a156ac	34	14.7160664819945	152	black or african american	not hispanic or latino	female	Alive	52		1956	6b1fd853-a75e-52c0-a2a3-08bdc2d715a1			Pharmaceutical Therapy, NOS	e52050f9-4fd5-5a56-8479-32dce5c71f29	no	Radiation Therapy, NOS	7dcb75ff-8869-5f92-a85d-1fac0c2ffc37	no	TCGA-WS-AB45	COAD	Tumor
TCGA-AA-A02F	No	Stage IV	stage iv	0	not reported	Sigmoid colon	1216	Carcinoma, NOS	25051	2019-08-08T21:35:29.811838Z	no	2007	No	released	6th	T3	8010/3	N1	M1	not reported	29c6afa1-7f05-5685-bd79-8d813ccab593	C18.7	Sigmoid colon	not reported	not reported	Not Reported	106a818a-d697-569d-af48-767cdbc2e6b5				not reported	not reported	female	Alive	68	-25051	1939	21534535-7efd-55d7-ac86-40ad29ab0a61			Pharmaceutical Therapy, NOS	0d0098bf-0606-59a5-b86c-bf77d6901920	yes	Radiation Therapy, NOS	530ceea5-8bb2-53e2-a3e1-754114b26aa7	no	TCGA-AA-A02F	COAD	Tumor
TCGA-CK-4947	No	Stage IIIB	stage iiib	0	not reported	Sigmoid colon	534	Adenocarcinoma, NOS	16980	2019-08-08T21:35:57.350058Z	no	2003	No	released	6th	T4	8140/3	N1	M0	not reported	712fbcfb-670c-5aeb-8996-7b58d3e88ff8	C18.7	Sigmoid colon	not reported	not reported	Not Reported	3b2c143a-e0ff-5066-9a4e-783817225237				white	not hispanic or latino	female	Alive	46	-16980	1957	68498a5f-f5be-5c30-9a05-98213190cb4e			Pharmaceutical Therapy, NOS	d0e1886b-a422-5e91-b5cd-a238fe84e8c4	no	Radiation Therapy, NOS	22e90399-92fa-5467-bf62-e1b2c7638416	no	TCGA-CK-4947	COAD	Tumor
TCGA-CM-6171	No	Stage I	stage i	0	not reported	Ascending colon	427	Adenocarcinoma, NOS	28307	2019-08-08T21:36:28.485406Z	no	2010	No	released	7th	T2	8140/3	N0	M0	not reported	731bfe8e-3661-5c00-b871-5e3af5c80143	C18.2	Ascending colon	not reported	not reported	Not Reported	60d8a707-0989-5b9b-ba7c-98cd23be35c3	71.2	27.1300106691053	162	white	not hispanic or latino	female	Alive	77	-28307	1933	5807287b-a6cc-5b35-b86a-bb6aeedd2b60			Pharmaceutical Therapy, NOS	b4ce1c0c-32eb-55b1-935b-f108adc1324b	no	Radiation Therapy, NOS	d265c7f8-7b5b-55d6-9562-d56008f8d4b6	no	TCGA-CM-6171	COAD	Tumor
TCGA-A6-6649	Not Reported	Stage IIIB	stage iiib	0	not reported	Ascending colon	735	Adenocarcinoma, NOS	24237	2019-08-08T21:33:45.855164Z	yes	2010	No	released		T3	8140/3	N1b	M0	not reported	4ea167d1-f9ce-54e8-88f9-9ea418b34181	C18.2	Ascending colon	not reported	not reported	Not Reported	5153ec9f-3f2c-5fa2-8943-a663eb657b64	106	29.3628808864266	190	white	not hispanic or latino	male	Alive	66	-24237	1944	89ed96eb-fd47-5bad-aa32-831b887f9bdc			Pharmaceutical Therapy, NOS	3640acf7-9e79-5950-9bf9-7e0fcb492044	yes	Radiation Therapy, NOS	3acb064a-90b9-5bd9-9631-b6c5cfbd233b	no	TCGA-A6-6649	COAD	Tumor
TCGA-AA-3518	No	Stage IIA	stage iia	0	not reported	Cecum	31	Adenocarcinoma, NOS	29769	2019-08-08T21:34:13.342472Z	no	2007	No	released	6th	T3	8140/3	N0	M0	not reported	5016de54-86e5-5fce-bd1a-791e378036ce	C18.0	Cecum	not reported	not reported	Not Reported	07d7f0eb-a8b2-5fe0-b0e5-23767413743a				not reported	not reported	female	Alive	81	-29769	1926	903ed848-e189-5c1b-aaf0-f828b355930f			Pharmaceutical Therapy, NOS	acffe9cb-84ce-5ecc-af1d-5f1f85f3ab91	not reported	Radiation Therapy, NOS	88e4ad58-0d68-5d69-a1da-8f8f91d1b71c	not reported	TCGA-AA-3518	COAD	Tumor
TCGA-AD-6899	No	Stage IIIC	stage iiic	0	not reported	Colon, NOS	48	Mucinous adenocarcinoma	30693	2019-08-08T21:35:29.811838Z	no	2011	No	released	7th	T4a	8480/3	N2b	MX	not reported	7ff5fb0e-c1ae-5b73-8a82-95b11c32689c	C18.9	Colon, NOS	not reported	not reported	Not Reported	94e54860-86ad-5fbb-a393-f639c7ab4d01	62	20.2448979591837	175	white	not reported	male	Dead	84	-30693	1927	f4f7c95d-d171-5ee5-96dc-3757fbbde3da		176	Pharmaceutical Therapy, NOS	c59a2d09-b2c6-544b-b070-d262d7ea4fde	no	Radiation Therapy, NOS	bb7b024c-9ed6-5de7-8b71-3fdc2b4a525b	no	TCGA-AD-6899	COAD	Tumor
TCGA-AA-3684	No	Stage IV	stage iv	0	not reported	Cecum	0	Mucinous adenocarcinoma	23741	2019-08-08T21:34:38.138144Z	no	2007	No	released	5th	T4	8480/3	N2	M1	not reported	0282bb0f-aab6-504c-ab3d-ad5501c29619	C18.0	Cecum	not reported	not reported	Not Reported	dd216ea8-2f49-51ad-90b1-ffc80db7fc29				not reported	not reported	female	Alive	65	-23741	1942	d610c462-f062-5c40-8982-7975d4469b5e			Pharmaceutical Therapy, NOS	65cc1bf2-3bcb-5ac3-aeb1-ac9e230a395a	not reported	Radiation Therapy, NOS	e6c4bdb6-6c54-5d61-8219-4b2b2eeabf99	not reported	TCGA-AA-3684	COAD	Tumor
TCGA-CK-6751	No	Stage I	stage i	0	not reported	Ascending colon	518	Mucinous adenocarcinoma	32354	2019-08-08T21:36:28.485406Z	no	2002	No	released	5th	T2	8480/3	N0	MX	not reported	2c6d5727-1971-5a01-8b3c-a28bc09200c6	C18.2	Ascending colon	not reported	not reported	Not Reported	29928fa0-09aa-5ab0-9d37-4457ec820843				white	not hispanic or latino	female	Alive	88	-32354	1914	db017e5c-25b3-5114-92db-47929ecb5869			Pharmaceutical Therapy, NOS	09ab8fbc-b2e6-579d-9604-392aea487d23	no	Radiation Therapy, NOS	7bbb198e-5578-5137-81a3-ad457879284b	no	TCGA-CK-6751	COAD	Tumor
TCGA-AA-3511	No	Stage II	stage ii	0	not reported	Colon, NOS	212	Adenocarcinoma, NOS	23407	2019-08-08T21:34:13.342472Z	no	2005	No	released	5th	T4	8140/3	N0	M0	not reported	fe16d423-c653-5727-9c35-2f686e12a06a	C18.9	Colon, NOS	not reported	not reported	Not Reported	f5d87b0e-ecbb-53f2-87c5-4045f41dc75a				not reported	not reported	male	Alive	64	-23407	1941	6fe6f432-eb61-576a-8bae-efb209861062			Pharmaceutical Therapy, NOS	da8a0947-294a-5da3-a15b-7981e257be8d	no	Radiation Therapy, NOS	4890c558-6f77-5621-8aa7-74e1086952e2	no	TCGA-AA-3511	COAD	Tumor
TCGA-AA-3712	No	Stage III	stage iii	0	not reported	Descending colon	0	Adenocarcinoma, NOS	23831	2019-08-08T21:34:38.138144Z	no	2004	No	released	5th	T3	8140/3	N2	M0	not reported	8ac722ac-b6c7-5aa3-aa6b-4f9c8eb87500	C18.6	Descending colon	not reported	not reported	Not Reported	4ed40704-b21c-525a-9348-f8df61394455				not reported	not reported	male	Alive	65	-23831	1939	9c60413d-7219-52ee-9d5e-cc5f15c2f7ce			Pharmaceutical Therapy, NOS	d236d810-9de5-59f7-8846-31610a0dfe03	not reported	Radiation Therapy, NOS	453ad2a5-3155-596d-a9cc-61e35db83ce8	not reported	TCGA-AA-3712	COAD	Tumor
TCGA-G4-6314	Not Reported	Stage IV	stage iv	0	not reported	Cecum	1093	Adenocarcinoma, NOS	27958	2019-08-08T21:37:18.448891Z	yes	2008	No	released	6th	T3	8140/3	N2	M1	not reported	3091e2ae-a6f2-5cb9-8fc5-4ceeeef0f864	C18.0	Cecum	not reported	not reported	Not Reported	28008bb2-0a9d-544c-90ac-fa5250c2b55f	84.1	33.4763008886545	158.5	white	not hispanic or latino	female	Alive	76	-27958	1932	2d92831f-7ef0-5e37-8002-1159276605a2			Pharmaceutical Therapy, NOS	3b0fcd87-0f2b-58ab-878a-52404320287c	yes	Radiation Therapy, NOS	e4a6d7b6-9352-5b12-8bbf-9a32a4ac027b	no	TCGA-G4-6314	COAD	Tumor
TCGA-DM-A280	No	Stage IIA	stage iia	0	not reported	Ascending colon	236	Mucinous adenocarcinoma	25649	2019-08-08T21:36:52.154454Z	no	1998	No	released	6th	T3	8480/3	N0	M0	not reported	c790cea4-9f04-5243-a617-c58c5dfb319f	C18.2	Ascending colon	not reported	not reported	Not Reported	a969f329-8549-5973-9351-cf434572c4a0	63	24.9199003203987	159	white	not hispanic or latino	female	Dead	70	-25649	1928	ce4b0ee3-4cc0-50b7-8889-41e4eaa98854	1998	236	Pharmaceutical Therapy, NOS	1d7779ec-32c7-5087-8124-2dd10966c663	not reported	Radiation Therapy, NOS	ae58d843-5aa1-511c-bcb7-1f3ef012a2dc	not reported	TCGA-DM-A280	COAD	Tumor
TCGA-AA-3685	No	Stage II	stage ii	0	not reported	Colon, NOS	1127	Adenocarcinoma, NOS	25506	2019-08-08T21:34:38.138144Z	no	2007	No	released	5th	T3	8140/3	N0	M0	not reported	8d5bb704-3dbc-5503-9d69-95de3313d6d9	C18.9	Colon, NOS	not reported	not reported	Not Reported	6230be3b-39f1-5535-a058-62eda31c5cf5				not reported	not reported	male	Alive	69	-25506	1938	5f7ff1a0-f322-548d-8dd9-8f06d5a1f8a1			Pharmaceutical Therapy, NOS	3c4f33ab-45bb-55de-896d-c3c369a79e9a	no	Radiation Therapy, NOS	13bae645-6be0-559d-a11e-30cfa66337d9	no	TCGA-AA-3685	COAD	Tumor
TCGA-AZ-6605	No	Stage IIIB	stage iiib	0	not reported	Ascending colon		Adenocarcinoma, NOS	28485	2019-08-08T21:35:57.350058Z	no	2008	No	released	6th	T4	8140/3	N1	M0	not reported	19091e01-a122-53be-8a0b-ea9624523ced	C18.2	Ascending colon	not reported	not reported	Not Reported	4ef55fd7-f9aa-570b-ab74-fe31b769f6cb				white	not hispanic or latino	male	Dead	77	-28485	1931	e480900c-f32e-543a-b2de-6989eca3bc0a	2008	159	Pharmaceutical Therapy, NOS	e232ed5b-89ce-55c3-8c8d-afb4f6ef11ea	yes	Radiation Therapy, NOS	366973aa-5847-502b-88d3-56ecded026ec	no	TCGA-AZ-6605	COAD	Tumor
TCGA-NH-A50U	No	Stage IVA	stage iva	0	not reported	Cecum		Mucinous adenocarcinoma	15450	2019-08-08T21:37:18.448891Z	no	2012	No	released	7th	T4a	8480/3	N0	M1a	not reported	5b8b4f4e-06c3-5338-a459-efb975b8274e	C18.0	Cecum	not reported	not reported	Not Reported	12627256-3958-57e7-8ff7-959f34fc16c6	88.5	29.6728045226048	172.7	black or african american	not hispanic or latino	male	Dead	42	-15450	1970	d673f1a9-77ba-5f57-ba20-6fe5a6c2ea16	2012	334	Pharmaceutical Therapy, NOS	9a0de30f-578f-54ee-b41b-9681dabb8be9	yes	Radiation Therapy, NOS	1246afb1-5282-5ad3-a6ca-84b544bd4903	no	TCGA-NH-A50U	COAD	Tumor
TCGA-AA-3514	No	Stage I	stage i	0	not reported	Colon, NOS	31	Adenocarcinoma, NOS	29738	2019-08-08T21:34:13.342472Z	no	2006	No	released	6th	T2	8140/3	N0	M0	not reported	b2c0656f-311b-59ab-aefd-bf25cd66afcd	C18.9	Colon, NOS	not reported	not reported	Not Reported	f2aed90f-4587-59f2-83f4-48bcacfcdb51				not reported	not reported	female	Alive	81	-29738	1925	7a8f2e8e-f56c-5e68-b144-854b46a052d8			Pharmaceutical Therapy, NOS	6455f318-082a-51eb-a9d8-e7179e885d1f	no	Radiation Therapy, NOS	22e97da3-53cf-55e9-b2e8-c5f52782bcfa	no	TCGA-AA-3514	COAD	Tumor
TCGA-DM-A28M	No	Stage IIA	stage iia	0	not reported	Descending colon	2895	Adenocarcinoma, NOS	23043	2019-08-08T21:36:52.154454Z	no	2003	No	released	6th	T3	8140/3	N0	M0	not reported	d6c89b75-58be-5023-b55a-a367d1330a70	C18.6	Descending colon	not reported	not reported	Not Reported	94c4e13c-dca6-5ec7-b4ab-3c46611ab2e5	90	30.4218496484586	172	white	not hispanic or latino	male	Alive	63	-23043	1940	155b98d4-01cf-527d-bfab-f482001d7542			Pharmaceutical Therapy, NOS	46c7ae10-5016-5d5c-b043-338d75a077d9	not reported	Radiation Therapy, NOS	b9674b50-24a2-5d9a-b9e5-64be67c10752	not reported	TCGA-DM-A28M	COAD	Tumor
TCGA-DM-A1D7	No	Stage IIA	stage iia	0	not reported	Sigmoid colon	405	Mucinous adenocarcinoma	30142	2019-08-08T21:36:52.154454Z	no	2000	No	released		T3	8480/3	N0	M0	not reported	c7b03e7d-f7a6-5cab-ba53-b6a1a2994e67	C18.7	Sigmoid colon	not reported	not reported	Not Reported	8a1c81f2-d4d3-519a-a882-d23029670211	75	24.4897959183673	175	white	not hispanic or latino	male	Dead	82	-30142	1918	c3252fed-01e9-5b34-a6ce-862a6d69b7eb		405	Pharmaceutical Therapy, NOS	19f05386-bead-5369-9f23-ed5c345920e5	not reported	Radiation Therapy, NOS	60a456a3-d828-566c-bd58-48c07f33ab7e	not reported	TCGA-DM-A1D7	COAD	Tumor
TCGA-AA-3558	No	Stage I	stage i	0	not reported	Sigmoid colon	638	Adenocarcinoma, NOS	25752	2019-08-08T21:34:13.342472Z	no	2008	No	released	6th	T2	8140/3	N0	M0	not reported	96e3aaaa-7898-5776-be4f-02920ae54683	C18.7	Sigmoid colon	not reported	not reported	Not Reported	ed68fd26-2089-54d4-afb9-c1f35c815349				not reported	not reported	male	Alive	70	-25752	1938	55aa4a11-3c11-5fce-b7f9-5e7887d4e419			Pharmaceutical Therapy, NOS	4a7825b4-54e5-5dcc-917c-08ec21318c2e	no	Radiation Therapy, NOS	752732e0-a46a-5c56-af27-081947a66c6e	no	TCGA-AA-3558	COAD	Tumor
TCGA-AA-3530	Not Reported	Stage I	stage i	0	not reported	Colon, NOS	580	Adenocarcinoma, NOS	29402	2019-08-08T21:34:13.342472Z	yes	2007	No	released	6th	T2	8140/3	N0	M0	not reported	59bdc21a-274f-57c7-9198-1283cf91adeb	C18.2	Cecum	not reported	not reported	Not Reported	86c835d7-2733-57d9-8cc9-800ec8340991				not reported	not reported	male	Alive	80	-29402	1927	d032a0e6-fefa-5d34-8abe-fb6f0f722890			Pharmaceutical Therapy, NOS	ddabffe9-f3e3-5a62-a31c-702e96786553	no	Radiation Therapy, NOS	6fa0c5e6-18a2-5d89-a8a2-11ab988ad8c5	no	TCGA-AA-3530	COAD	Tumor
TCGA-AA-3554	Not Reported	Stage IIA	stage iia	0	not reported	Ascending colon	546	Adenocarcinoma, NOS	22799	2019-08-08T21:34:13.342472Z	yes	2008	Yes	released	6th	T3	8140/3	N0	M0	not reported	809e48eb-e413-5032-b2d9-fab505bac342	C18.2	Ascending colon	not reported	not reported	Not Reported	9d2f374e-45bc-51ed-91f7-b328fe1eeb4a				not reported	not reported	female	Alive	62	-22799	1946	a55747ae-1a96-55d5-9a48-92ef135c18b4			Pharmaceutical Therapy, NOS	e24adeb7-a4c6-5482-9d3d-c4b051a1cff5	no	Radiation Therapy, NOS	171d47af-b3f6-55d1-89e5-221d5c39ed16	no	TCGA-AA-3554	COAD	Tumor
TCGA-AA-3553	No	Stage I	stage i	0	not reported	Colon, NOS	730	Adenocarcinoma, NOS	22524	2019-08-08T21:34:13.342472Z	no	2008	No	released	6th	T2	8140/3	N0	M0	not reported	82bcc93b-4f76-58fb-b12a-027fb0b018a4	C18.9	Colon, NOS	not reported	not reported	Not Reported	b345da5f-84a4-5b83-9106-ddb8a0b4771c				not reported	not reported	female	Alive	61	-22524	1947	a4b0771d-0d31-5923-87e4-bf452561f38c			Pharmaceutical Therapy, NOS	99c8a797-ec3d-5155-bfab-def806ec4f8f	no	Radiation Therapy, NOS	a7e97754-cd30-50a6-8c98-dd013a99882d	no	TCGA-AA-3553	COAD	Tumor
TCGA-F4-6459	No	Stage IIIB	stage iiib	0	not reported	Sigmoid colon	0	Adenocarcinoma, NOS	22574	2019-08-08T21:36:52.154454Z	no	2011	No	released	7th	T3	8140/3	N2a	M0	not reported	fc99d55d-25f4-5360-ac2f-9d3ca192a6dd	C18.7	Sigmoid colon	not reported	not reported	Not Reported	0841cd81-f5f4-5cd0-8857-353eb3a27757	55	20.9571711629325	162	white	not hispanic or latino	female	Dead	61	-22574	1950	ba8d3bcd-9c11-51ac-8448-b7f7c6defbc0		262	Pharmaceutical Therapy, NOS	b6ee9731-024c-5ffd-9d55-0dfb6a42af3e	no	Radiation Therapy, NOS	1f72490f-e845-564e-8bc6-361b27094be3	no	TCGA-F4-6459	COAD	Tumor
TCGA-CM-6167	No	Stage IIIC	stage iiic	0	not reported	Cecum	456	Adenocarcinoma, NOS	21031	2019-08-08T21:36:28.485406Z	no	2010	No	released	7th	T3	8140/3	N2b	M0	not reported	73e45c2a-67c3-5225-bdfc-d7ed8298dbc3	C18.0	Cecum	not reported	not reported	Not Reported	8daf15dc-65f9-5a04-8c7b-cd44b1b34e20	89	29.3962214295151	174	black or african american	not hispanic or latino	female	Alive	57	-21031	1953	ab963778-7fb6-560e-a665-85710781b69a			Pharmaceutical Therapy, NOS	1bae18f5-099b-5c9b-8c6d-0f22856bf178	yes	Radiation Therapy, NOS	bfc764f3-e1d1-5962-88c7-93600d050509	no	TCGA-CM-6167	COAD	Tumor
TCGA-AA-3663	No	Stage II	stage ii	0	not reported	Cecum	212	Adenocarcinoma, NOS	15675	2019-08-08T21:34:38.138144Z	no	2005	No	released	5th	T3	8140/3	N0	M0	not reported	adc29aad-bc6c-5ec7-8192-69c7c0515e3f	C18.0	Cecum	not reported	not reported	Not Reported	722293d2-0c59-59d3-99f7-8a3ec4497a7e				not reported	not reported	male	Alive	42	-15675	1963	6350ff32-a2c0-543d-bf5f-ec458385869a			Pharmaceutical Therapy, NOS	7b2ec202-26fb-5de1-9f02-e464decbbde3	no	Radiation Therapy, NOS	97d3fc0b-f536-525c-be4d-ed52ec41587e	no	TCGA-AA-3663	COAD	Tumor
TCGA-CM-5864	No	Stage I	stage i	0	not reported	Cecum	457	Adenocarcinoma, NOS	22219	2019-08-08T21:36:28.485406Z	no	2010	No	released	7th	T2	8140/3	N0	M0	not reported	e08d5194-054d-5f61-bad5-43ffd4caa48a	C18.0	Cecum	not reported	not reported	Not Reported	ddabd3a8-c551-53d2-bced-7dfb17634db6	103	31.7901234567901	180	white	not hispanic or latino	male	Alive	60	-22219	1950	5c0a9b6e-5576-56fe-aa39-baf91d019dad			Pharmaceutical Therapy, NOS	985d0fd5-ca66-567a-a33b-705bbba8416e	no	Radiation Therapy, NOS	bb90e248-3295-57b1-ae49-cf3211ff33b4	no	TCGA-CM-5864	COAD	Tumor
TCGA-DM-A0XD	No	Stage IIA	stage iia	0	not reported	Cecum		Adenocarcinoma, NOS	23966	2019-08-08T21:36:52.154454Z	no	2000	No	released		T3	8140/3	N0	M0	not reported	b9767a71-83d3-5d8b-95ae-632cda2027c2	C18.0	Cecum	not reported	not reported	Not Reported	c1fff59f-8e6a-50d7-b2fd-280a17357240	62	24.21875	160	white	not hispanic or latino	male	Dead	65	-23966	1935	d175e6af-3d84-5eb7-8139-34051936fc73	2002	743	Pharmaceutical Therapy, NOS	7df8c055-e4c6-56f6-b540-d8ce9a04c614	not reported	Radiation Therapy, NOS	90d25b73-c7b4-592c-82a1-a0ee9bb298e2	no	TCGA-DM-A0XD	COAD	Tumor
TCGA-AA-A01G	No	Stage IIA	stage iia	0	not reported	Cecum	365	Mucinous adenocarcinoma	23133	2019-08-08T21:35:29.811838Z	no	2009	No	released	6th	T3	8480/3	N0	M0	not reported	b1200905-f7bb-5810-adad-bc0a6f859aae	C18.0	Cecum	not reported	not reported	Not Reported	6c18d1c7-dd71-50d7-bb9e-cd7d7ffd1ffc				not reported	not reported	male	Alive	63	-23133	1946	2b6d02fb-f076-59e4-ac66-c970ede21ce0			Pharmaceutical Therapy, NOS	94ccf463-6785-5db4-870f-a4ff191bc482	no	Radiation Therapy, NOS	01ad1c36-4288-5480-8ccc-462365f6d303	no	TCGA-AA-A01G	COAD	Tumor
TCGA-AA-3855	No	Stage I	stage i	0	not reported	Colon, NOS	975	Adenocarcinoma, NOS	26541	2019-08-08T21:34:38.138144Z	no	2009	No	released	6th	T2	8140/3	N0	M0	not reported	3bcea62f-d040-5e29-b658-1167db2407bc	C18.9	Colon, NOS	not reported	not reported	Not Reported	d6bb8192-3f98-52f8-91fb-6738394a8ef4				not reported	not reported	male	Alive	72	-26541	1937	f227482e-59f9-5035-9dd2-e43860ca3caa			Pharmaceutical Therapy, NOS	a9e6c060-16e3-5f02-b7c3-17b3108a7360	no	Radiation Therapy, NOS	472ccc41-5466-5c24-ac99-c36ca3cd7d68	no	TCGA-AA-3855	COAD	Tumor
TCGA-AD-A5EK	No	Stage I	stage i	0	not reported	Ascending colon	500	Adenocarcinoma, NOS	18731	2019-08-08T21:35:29.811838Z	no	2012	No	released	7th	T2	8140/3	N0	MX	not reported	f167d1bb-13df-55ae-8ca8-ae1c57cd0fba	C18.2	Ascending colon	not reported	not reported	Not Reported	bc04c0e7-639e-5b0d-8e93-4884b101342c	100	27.7008310249307	190	black or african american	not hispanic or latino	male	Alive	51	-18731	1961	a77c1606-ec4c-54ff-bcb3-30129b8cbb5e			Pharmaceutical Therapy, NOS	9ad6b0a2-d180-51ee-8739-e46166c09b37	no	Radiation Therapy, NOS	330c90aa-ac8b-5e21-9e65-98219a173eb3	no	TCGA-AD-A5EK	COAD	Tumor
TCGA-AA-3968	No	Stage I	stage i	0	not reported	Sigmoid colon	669	Adenocarcinoma, NOS	20089	2019-08-08T21:35:04.140343Z	no	2008	No	released	6th	T2	8140/3	N0	M0	not reported	102347b7-6298-5aed-a441-fe7d02f4ad61	C18.7	Sigmoid colon	not reported	not reported	Not Reported	db783e1f-5a1d-514f-9c6d-72706a0933a4				not reported	not reported	female	Alive	55	-20089	1953	d99066a1-9155-5668-a699-ec17f0a7b6ee			Pharmaceutical Therapy, NOS	53c453d9-ba47-5e1f-a89d-04bb6078c8b0	no	Radiation Therapy, NOS	10a66636-d17e-5f3e-8b13-327c1eeedbfa	no	TCGA-AA-3968	COAD	Tumor
TCGA-AA-3947	No	Stage IIB	stage iib	0	not reported	Colon, NOS	1004	Mucinous adenocarcinoma	22035	2019-08-08T21:35:04.140343Z	no	2009	No	released	6th	T4	8480/3	N0	M0	not reported	288291d6-496d-5827-b688-649d277b4cbf	C18.9	Colon, NOS	not reported	not reported	Not Reported	f1da1e97-2c19-5d2d-9d43-1bf7a50201fe				not reported	not reported	female	Alive	60	-22035	1949	46ed73b8-77ab-56cf-84c9-4be8e8f46a22			Pharmaceutical Therapy, NOS	4666d992-2903-5a4b-9980-fe480a61e530	no	Radiation Therapy, NOS	a6865dbb-4074-5861-881c-66664e2206f8	no	TCGA-AA-3947	COAD	Tumor
TCGA-G4-6311	No	Stage III	stage iii	0	not reported	Ascending colon	1199	Adenocarcinoma, NOS	29297	2019-08-08T21:37:18.448891Z	no	2008	No	released	6th	T3	8140/3	N1	MX	not reported	6313832d-c512-525d-9672-38a8d0a14339	C18.2	Ascending colon	not reported	not reported	Not Reported	acec61e3-4e61-53f3-bd01-4ea5607a90f3	69.9	23.2208555838849	173.5	white	not hispanic or latino	male	Alive	80	-29297	1928	ee10a0a5-1c22-56cf-97fd-19c84f229212			Pharmaceutical Therapy, NOS	cf0d2f7e-3f14-58d6-8163-092f9743ba4b	yes	Radiation Therapy, NOS	b77d60da-9ab2-53a4-ad1c-a178d8ae7283	no	TCGA-G4-6311	COAD	Tumor
TCGA-D5-6529	No	Stage IIA	stage iia	0	not reported	Colon, NOS	614	Adenocarcinoma, NOS	25394	2019-08-08T21:36:28.485406Z	no	2010	No	released	7th	T3	8140/3	N0	M0	not reported	9fbc2a6b-5c5a-5841-9901-87f8b5927ec5	C18.9	Colon, NOS	not reported	not reported	Not Reported	10dec655-eaba-5b1e-8661-3914d6944495	106	34.220041322314	176	white	not hispanic or latino	male	Alive	69	-25394	1941	809bcb4f-ced3-5029-be8c-2ae8e2891dc9			Pharmaceutical Therapy, NOS	6f4dba94-960a-509d-b411-23dcc9d9cbfc	no	Radiation Therapy, NOS	fcfe5bfd-1219-5af6-a749-28c8c510cf15	no	TCGA-D5-6529	COAD	Tumor
TCGA-DM-A1HB	No	Stage IIIB	stage iiib	0	not reported	Transverse colon	4126	Mucinous adenocarcinoma	27708	2019-08-08T21:36:52.154454Z	no	2000	No	released		T3	8480/3	N1	M0	not reported	f17a5510-d76a-51e6-b625-3a6580727093	C18.4	Transverse colon	not reported	not reported	Not Reported	31595c07-dc1a-5ec4-bf45-1da72a4523b5	70	24.8015873015873	168	white	not hispanic or latino	male	Alive	75	-27708	1925	3c887632-e3f7-5d97-a304-5ab310e522af			Pharmaceutical Therapy, NOS	4b3e195f-5ad5-527e-bb36-2965d4eb0dff	not reported	Radiation Therapy, NOS	2c0609ed-6294-580f-9078-a4e5667ddd71	not reported	TCGA-DM-A1HB	COAD	Tumor
TCGA-AA-A00U	No	Stage IIIB	stage iiib	0	not reported	Ascending colon	518	Adenocarcinoma, NOS	18263	2019-08-08T21:35:04.140343Z	no	2009	No	released	6th	T3	8140/3	N1	M0	not reported	faf63d6a-860f-5354-9088-7426f1aac751	C18.2	Ascending colon	not reported	not reported	Not Reported	a0c121b0-1c4e-5303-a918-ca7886dbf452				not reported	not reported	male	Alive	50	-18263	1959	e587ebaa-fcdb-563c-8fc4-cd10cecd050a			Pharmaceutical Therapy, NOS	c34189b3-e64d-57af-926b-3d7e6891a260	yes	Radiation Therapy, NOS	64ba0ac7-b43f-58fb-8215-21b7d9b4ffaf	no	TCGA-AA-A00U	COAD	Tumor
TCGA-AA-A00A	No	Stage IIA	stage iia	0	not reported	Ascending colon	1157	Adenocarcinoma, NOS	29463	2019-08-08T21:35:04.140343Z	no	2009	No	released	6th	T3	8140/3	N0	M0	not reported	203f17be-cef5-52b9-960a-3bf88691d47c	C18.2	Ascending colon	not reported	not reported	Not Reported	54cdf5dc-6d91-5db3-b106-e9eac6ef8722				not reported	not reported	male	Alive	80	-29463	1929	277ec5bc-8dba-56e1-8cd8-f486fd41d990			Pharmaceutical Therapy, NOS	2fbf44fb-063a-5228-9137-03e896afafaa	no	Radiation Therapy, NOS	6c1be5c5-9358-5dd6-a78e-605efb4e55b3	no	TCGA-AA-A00A	COAD	Tumor
TCGA-F4-6805	No	Stage IIA	stage iia	0	not reported	Colon, NOS	1047	Adenocarcinoma, NOS	21241	2019-08-08T21:37:18.448891Z	no	2011	No	released	7th	T3	8140/3	N0	M0	not reported	465c0b70-1e08-5eef-9b2f-b238a1148d71	C18.9	Colon, NOS	not reported	not reported	Not Reported	300a533a-8cf3-54ed-8c8c-4ce60d5d8453	60	22.8623685413809	162	white	not hispanic or latino	female	Alive	58	-21241	1953	1c11be25-708d-5494-9e6f-571e7be5b0f4			Pharmaceutical Therapy, NOS	349addac-5bd9-57a9-a98c-a40e0345aefa	yes	Radiation Therapy, NOS	f114d698-1483-5190-ab4b-cee6a3fd98f6	no	TCGA-F4-6805	COAD	Tumor
TCGA-F4-6856	No	Stage I	stage i	0	not reported	Cecum	1074	Mucinous adenocarcinoma	16519	2019-08-08T21:37:18.448891Z	no	2011	No	released	7th	T2	8480/3	N0	M0	not reported	bb7c2216-884f-5f97-bea6-80d70c76e6cd	C18.0	Cecum	not reported	not reported	Not Reported	cd34a8b0-baab-5756-9c59-30bbe82972e6	61	23.828125	160	white	not hispanic or latino	male	Alive	45	-16519	1966	f396ecf8-6adc-5d5f-8a6d-bf7bf5618f26			Pharmaceutical Therapy, NOS	53751efe-7240-577c-9c98-e93c1bce5f9c	yes	Radiation Therapy, NOS	6f821e06-04b6-5d96-9c84-b73875ee3e48	no	TCGA-F4-6856	COAD	Tumor
TCGA-G4-6588	Not Reported	Stage IIA	stage iia	0	not reported	Cecum	796	Adenocarcinoma, NOS	21532	2019-08-08T21:37:18.448891Z	yes	2009	No	released	6th	T3	8140/3	N0	M0	not reported	cd2f01ad-f9c1-5dac-92ad-1eb40ee46126	C18.0	Cecum	not reported	not reported	Not Reported	cc9760f7-b3af-5989-94de-6012a53ba694	57	20.6851502395123	166	white	not hispanic or latino	female	Alive	58	-21532	1951	4557b4bc-67f3-5327-9a67-d4158310ecf6			Pharmaceutical Therapy, NOS	d13287d5-95ea-5c86-aa13-22acec54e5ea	no	Radiation Therapy, NOS	4380a27e-fb8c-54a9-8952-2968cf7c8598	no	TCGA-G4-6588	COAD	Tumor
TCGA-A6-5667	No	Stage IIIB	stage iiib	0	not reported	Sigmoid colon	887	Adenocarcinoma, NOS	14756	2019-08-08T21:33:45.855164Z	no	2010	No	released	7th	T3	8140/3	N1a	MX	not reported	28c3a59f-43fb-5d70-b7ab-8618ef222721	C18.7	Sigmoid colon	not reported	not reported	Not Reported	3b58bc6f-7f98-57bd-88b0-efc304fae5bb	76	24.8163265306122	175	white	not hispanic or latino	female	Alive	40	-14756	1970	92de1ac6-3cb7-5c0f-b59f-fca40319e098			Pharmaceutical Therapy, NOS	522559ba-f9ed-585a-804d-776bbdea37d6	yes	Radiation Therapy, NOS	ed02de2c-ffe0-51ba-87b2-aa0f16a187f0	no	TCGA-A6-5667	COAD	Tumor
TCGA-AA-3877	No	Stage I	stage i	0	not reported	Transverse colon	943	Mucinous adenocarcinoma	30377	2019-08-08T21:35:04.140343Z	no	2007	No	released	6th	T1	8480/3	N0	M0	not reported	7c64a78f-f0f8-5948-96a9-6385914267be	C18.4	Transverse colon	not reported	not reported	Not Reported	43c38d29-6abb-5c6f-bd07-360888a68c89				not reported	not reported	female	Alive	83	-30377	1924	afeb6d8b-016d-5866-9a06-fa57cb03e820			Pharmaceutical Therapy, NOS	40ea7b0d-34dd-5baf-9d56-351dec55ce94	no	Radiation Therapy, NOS	b0947078-60ad-553c-b7ad-0c2f1728f5bb	no	TCGA-AA-3877	COAD	Tumor
TCGA-AA-3667	No	Stage I	stage i	0	not reported	Colon, NOS	426	Adenocarcinoma, NOS	13302	2019-08-08T21:34:38.138144Z	no	2005	No	released	5th	T2	8140/3	N0	M0	not reported	8909b7bd-0c4f-5604-b360-2175bb1340fa	C18.9	Colon, NOS	not reported	not reported	Not Reported	d49e2111-4b9d-5d70-bfa4-bc93bd40d7fb				not reported	not reported	female	Alive	36	-13302	1969	bd0d8fb6-ae58-54a9-a631-5aa35a76f2fe			Pharmaceutical Therapy, NOS	bc443232-8611-5aee-8da0-a2365412797e	no	Radiation Therapy, NOS	7618f90b-e21e-559c-a294-826fa5d22b88	no	TCGA-AA-3667	COAD	Tumor
TCGA-CM-6677	No	Stage IIA	stage iia	0	not reported	Hepatic flexure of colon	337	Adenocarcinoma, NOS	27575	2019-08-08T21:36:28.485406Z	no	2011	No	released	7th	T3	8140/3	N0	M0	not reported	0ab21d0f-b93e-5547-8adc-83fb0015fc47	C18.3	Hepatic flexure of colon	not reported	not reported	Not Reported	3e616c3f-4836-5041-9508-e57b97618cf7	99.5	35.6771486966187	167	white	not hispanic or latino	female	Alive	75	-27575	1936	fe783940-c184-5e21-a3ef-3345406dc5e2			Pharmaceutical Therapy, NOS	2c19d68a-c5dc-5095-8b4a-94fa5063652c	no	Radiation Therapy, NOS	de7f0658-fee2-5d84-928c-99374ecbb1d2	no	TCGA-CM-6677	COAD	Tumor
TCGA-AZ-6599	No	Stage I	stage i	0	not reported	Cecum		Adenocarcinoma, NOS	26438	2019-08-08T21:35:57.350058Z	no	2001	No	released	5th	T2	8140/3	N0	MX	not reported	b1b1cb67-2f2b-5837-a098-557a6d0309ee	C18.0	Cecum	not reported	not reported	Not Reported	5f227622-cd7e-53f0-9d08-92e1a2047033				white	not hispanic or latino	male	Dead	72	-26438	1929	b4d07ba7-8724-5ddc-995e-19969ce70f1f	2001	206	Pharmaceutical Therapy, NOS	b00d73a9-1f10-50e4-ad87-12049b4ea591	no	Radiation Therapy, NOS	71b2155f-0e03-53a3-82d7-145d4cb28690	no	TCGA-AZ-6599	COAD	Tumor
TCGA-AZ-6598	No	Stage II	stage ii	0	not reported	Ascending colon		Adenocarcinoma, NOS	28182	2019-08-08T21:35:57.350058Z	no	2000	No	released	5th	T3	8140/3	N0	MX	not reported	9296de96-7ae4-51eb-a98f-e1f19b60abe0	C18.2	Ascending colon	not reported	not reported	Not Reported	efaa7d04-d448-51c2-a68c-f7570d817649				white	not hispanic or latino	female	Dead	77	-28182	1923	72daa562-b946-50e4-9180-0b86762bf4b7	2004	1503	Pharmaceutical Therapy, NOS	a39db71d-2e72-5d84-b60c-792d6d5a2ebe	no	Radiation Therapy, NOS	36e9647c-3a5d-5bb7-9ae9-fa5fde2ce4fe	no	TCGA-AZ-6598	COAD	Tumor
TCGA-CM-5348	No	Stage IIIB	stage iiib	0	not reported	Cecum	699	Adenocarcinoma, NOS	26543	2019-08-08T21:36:28.485406Z	no	2010	No	released	7th	T3	8140/3	N1a	M0	not reported	9a44cd1d-d56d-5525-bee2-254188b9f2c4	C18.0	Cecum	not reported	not reported	Not Reported	77b29ff9-54a4-59a3-8c10-0559b02f46d6	85.5	32.1803605705898	163	white	not hispanic or latino	male	Alive	72	-26543	1938	a1f63f56-d110-5eab-85c2-29ceb08b05b6			Pharmaceutical Therapy, NOS	9dcd41e8-9dec-5155-ac76-fcc5c3f94508	no	Radiation Therapy, NOS	001ecf97-455e-53b5-a9e9-e644c0d84a3a	no	TCGA-CM-5348	COAD	Tumor
TCGA-AA-3973	No	Stage IV	stage iv	0	not reported	Colon, NOS	397	Adenocarcinoma, NOS	25536	2019-08-08T21:35:04.140343Z	no	2007	No	released	5th	T4	8140/3	N1	M1	not reported	2893b098-4b2e-5401-8bac-2e4888f4e30f	C18.9	Colon, NOS	not reported	not reported	Not Reported	df2709ff-cd09-5afd-a236-a90f598bc813				not reported	not reported	male	Alive	69	-25536	1938	445c9ff3-7e42-59ce-bfe4-8143a169bc72			Pharmaceutical Therapy, NOS	44bd85c5-df8c-509e-ae88-79e0f035614b	yes	Radiation Therapy, NOS	f994da7a-798f-5399-945a-c12a0593bc8c	no	TCGA-AA-3973	COAD	Tumor
TCGA-AY-4071	No	Stage I	stage i	0	not reported	Sigmoid colon		Adenocarcinoma, NOS	23320	2019-08-08T21:35:57.350058Z	no	2009	No	released	6th	T1	8140/3	N0		not reported	b8b06f8a-bcff-5056-a7e7-1d357f0c17a6	C18.7	Sigmoid colon	not reported	not reported	Not Reported	5dd8dcf4-1afd-51a2-bbe1-1623c8a3da4c	113.7			white	not hispanic or latino	female	Dead	63	-23320	1946	8f7f8e04-2855-5ff6-9a4f-7dc3239abb62	2009	29	Pharmaceutical Therapy, NOS	41e247d8-54dd-503b-a8f0-217a03bd8aa6	no	Radiation Therapy, NOS	f1325ae3-5826-5759-882a-04b601a95988	no	TCGA-AY-4071	COAD	Tumor
TCGA-4N-A93T	No	Stage IIIB	stage iiib	0	not reported	Ascending colon	146	Adenocarcinoma, NOS	24523	2019-08-08T21:33:45.855164Z	no	2013	No	released	7th	T4a	8140/3	N1b	M0	not reported	1ff8c9c9-ea6c-51d6-897b-306ee9c8aae0	C18.2	Ascending colon	not reported	not reported	Not Reported	919fa253-8b65-59fa-988f-944c7434dc76	134	47.6814544079042	167.64	black or african american	not hispanic or latino	male	Alive	67	-24523	1946	77246ec3-e6c0-5ca5-b528-68b285a93ccb			Pharmaceutical Therapy, NOS	54d1059d-f94a-5190-a4fb-2a4db64d4107	yes	Radiation Therapy, NOS	41a84a30-1a47-5e41-a502-b8c75272a662	no	TCGA-4N-A93T	COAD	Tumor
TCGA-AZ-4615	No	Stage IIIB	stage iiib	0	not reported	Cecum	1002	Adenocarcinoma, NOS	30908	2019-08-08T21:35:57.350058Z	no	2009	No	released		T3	8140/3	N1	M0	not reported	6c96bf54-d1a3-533f-9afd-1ec606635abf	C18.0	Cecum	not reported	not reported	Not Reported	ac53e2b0-ce05-51b3-8161-1b4d8b285876	84	29.0657439446367	170	white	not hispanic or latino	male	Alive	84	-30908	1925	cc77fb95-c41f-5007-9efe-4bef1de2595f			Pharmaceutical Therapy, NOS	a62b9452-0c1a-58b1-938b-36ed75f26f2d	yes	Radiation Therapy, NOS	7a193ef0-be86-58b3-a8fc-6613588d5b46	no	TCGA-AZ-4615	COAD	Tumor
TCGA-D5-5537	No		not reported	0	not reported	Colon, NOS	456	Adenocarcinoma, NOS	30505	2019-08-08T21:36:28.485406Z	no	2010	No	released	7th	T3	8140/3	N2	MX	not reported	352aa0c9-9e80-52d7-812f-6ad601b45629	C18.9	Colon, NOS	not reported	not reported	Not Reported	b2a5f679-1696-5193-857b-c00e90afabd6	75	26.5731292517007	168	white	not hispanic or latino	male	Dead	83	-30505	1927	15a326a0-2b9a-54f2-a720-51d5532c1bdc		1381	Pharmaceutical Therapy, NOS	12842c73-d51f-5a68-b63e-b082fc951abf	no	Radiation Therapy, NOS	2656e17c-431e-5e87-a469-d4886d0488fe	no	TCGA-D5-5537	COAD	Tumor
TCGA-AA-3870	Not Reported	Stage IV	stage iv	0	not reported	Ascending colon	912	Adenocarcinoma, NOS	26086	2019-08-08T21:35:04.140343Z	yes	2009	No	released	6th	T3	8140/3	N2	M1	not reported	5ae6b887-9fb8-5b40-a18b-245f228df136	C18.2	Ascending colon	not reported	not reported	Not Reported	07863d17-1343-5bc2-9839-af09c5013acb				not reported	not reported	female	Alive	71	-26086	1938	d888e785-2468-5649-bd8b-a13079d8dcfa			Pharmaceutical Therapy, NOS	c4286bbc-bca3-50d6-913c-74e9aecf69cb	yes	Radiation Therapy, NOS	d5c5acf6-4aa5-5da0-92d0-a44d9c1b7db2	not reported	TCGA-AA-3870	COAD	Tumor
TCGA-AA-A01Q	No	Stage II	stage ii	0	not reported	Ascending colon	31	Adenocarcinoma, NOS	17715	2019-08-08T21:35:29.811838Z	no	2003	No	released	5th	T3	8140/3	N0	M0	not reported	c9cf5037-2b85-51a3-8eae-ce4aa1747dcd	C18.2	Ascending colon	not reported	not reported	Not Reported	8b8371ac-76b7-5ef8-bb05-b592d61f27b6				not reported	not reported	female	Alive	48	-17715	1955	8279c49a-45e6-5a6c-8be2-691381f27784			Pharmaceutical Therapy, NOS	90cde6ca-7dd9-5cb7-a471-a4e6c43f9bd4	not reported	Radiation Therapy, NOS	4547dfd3-c008-5e9b-a8c9-77aceb60e85a	not reported	TCGA-AA-A01Q	COAD	Tumor
TCGA-D5-6540	No	Stage I	stage i	0	not reported	Cecum	491	Mucinous adenocarcinoma	24282	2019-08-08T21:36:52.154454Z	no	2010	No	released		T2	8480/3	N0	M0	not reported	72fac932-4563-5f25-b1ca-4cb49c11fd2d	C18.0	Cecum	not reported	not reported	Not Reported	384399cb-0f06-50db-86f6-a788c95e37a1	86	24.8583651289166	186	white	not hispanic or latino	male	Alive	66	-24282	1944	5247e763-eef4-529e-a4c1-821a285251be			Pharmaceutical Therapy, NOS	8716487a-acf0-5d7c-a498-d9843f6fba22	no	Radiation Therapy, NOS	cc37f1e9-3a5b-5adf-a475-ac3f7170adbb	no	TCGA-D5-6540	COAD	Tumor
TCGA-AA-3516	Not Reported	Stage III	stage iii	0	not reported	Colon, NOS	0	Mucinous adenocarcinoma	27303	2019-08-08T21:34:13.342472Z	yes	2007	Yes	released	5th	T3	8480/3	N2	M0	not reported	fdf60a53-e7e1-5c35-a5dc-5703b57650bc	C18.9	Colon, NOS	not reported	not reported	Not Reported	e0c886a4-e71d-5ba8-becf-729c93d551dd				not reported	not reported	female	Dead	74	-27303	1933	f7693363-b0a5-521e-8db4-dd7e0aee41c2		396	Pharmaceutical Therapy, NOS	bdb2ae1f-1dbc-5ae6-a9d4-ecf5c0775654	no	Radiation Therapy, NOS	8e750655-a0b5-53ba-8e02-60a112cb0c59	no	TCGA-AA-3516	COAD	Tumor
TCGA-CM-6678	No	Stage IVA	stage iva	0	not reported	Sigmoid colon	335	Adenocarcinoma, NOS	23070	2019-08-08T21:36:28.485406Z	no	2011	No	released	7th	T4a	8140/3	N1c	M1a	not reported	b44c595d-245a-5b2c-baab-ee22c6c63cdf	C18.7	Sigmoid colon	not reported	not reported	Not Reported	1009d9d0-0cdb-53e2-879c-c81ab3d03e23	59	23.9360623149012	157	white	not hispanic or latino	female	Alive	63	-23070	1948	7ba0029e-82a4-51e6-86a4-a64d780a8381			Pharmaceutical Therapy, NOS	2fb9b54c-cb55-58f2-bc4e-f838a4385815	yes	Radiation Therapy, NOS	3861350f-14e5-57d8-93d0-fefb9830d264	no	TCGA-CM-6678	COAD	Tumor
TCGA-QG-A5YX	No	Stage IIA	stage iia	0	not reported	Sigmoid colon	1003	Adenocarcinoma, NOS	22617	2019-08-08T21:37:44.165377Z	no	2011	No	released	7th	T3	8140/3	N0	MX	not reported	1027744c-2dac-53e3-972b-e5e49cb32467	C18.7	Sigmoid colon	not reported	not reported	Not Reported	df307b02-f20d-5e52-8855-db9fa4a1e4c8	68.49	25.7781625202303	163	black or african american	not hispanic or latino	female	Alive	61	-22617	1950	3118dc75-1508-5b38-a597-92fd1226425e			Pharmaceutical Therapy, NOS	6010bdb9-94a0-51cb-ad7d-ad7391a18c90	yes	Radiation Therapy, NOS	c187020c-9685-53fc-a9b5-2537ea92faa3	no	TCGA-QG-A5YX	COAD	Tumor
TCGA-DM-A28G	No	Stage IIA	stage iia	0	not reported	Ascending colon	1849	Adenocarcinoma, NOS	27641	2019-08-08T21:36:52.154454Z	no	2001	No	released	6th	T3	8140/3	N0	M0	not reported	ebbe9a5e-3680-56fb-80b5-1ab2873bff97	C18.2	Ascending colon	not reported	not reported	Not Reported	79d5c82c-8d3f-522f-a022-737eeb31dcf5	90	31.1418685121107	170	white	not hispanic or latino	male	Dead	75	-27641	1926	48dc6d87-d1bb-5f7e-a2c7-8634698f54cd	2006	1849	Pharmaceutical Therapy, NOS	470cd724-84ed-5856-9491-061f8b5d462e	not reported	Radiation Therapy, NOS	a0530d23-9778-5329-b70b-39275fcb19d5	not reported	TCGA-DM-A28G	COAD	Tumor
TCGA-AA-3529	No	Stage IIIC	stage iiic	0	not reported	Sigmoid colon		Adenocarcinoma, NOS	28609	2019-08-08T21:34:13.342472Z	no	2007	No	released	6th	T3	8140/3	N2	M0	not reported	7c3c1f6a-6f55-55e5-becf-95381d49b5ec	C18.7	Sigmoid colon	not reported	not reported	Not Reported	0a8b59b1-94cb-5332-9849-d61f48df0cc1				not reported	not reported	female	Dead	78	-28609	1929	d63f5e50-bac3-5ccf-b010-a1390a316f08	2007	0	Pharmaceutical Therapy, NOS	69dd186b-2c44-5e9c-8d8e-82342fb05c31	not reported	Radiation Therapy, NOS	f04aaef4-2486-526b-97a7-fa332423032e	not reported	TCGA-AA-3529	COAD	Tumor
TCGA-D5-6931	No	Stage IIIC	stage iiic	0	not reported	Colon, NOS	365	Adenocarcinoma, NOS	28292	2019-08-08T21:36:52.154454Z	no	2011	No	released	7th	T4b	8140/3	N2	M0	not reported	483ec054-023d-5d7f-9737-48e4fd9d713d	C18.9	Colon, NOS	not reported	not reported	Not Reported	7f6a9a5f-3565-5a63-81ef-e86ad9546b48	70	22.0931700542861	178	white	not hispanic or latino	male	Alive	77	-28292	1934	fce05e82-6d67-52b8-931d-0cfcf1788ca9			Pharmaceutical Therapy, NOS	21ee8add-76d7-5bd6-8723-43d01d96a4a2	no	Radiation Therapy, NOS	91a4fb94-c9b3-5056-8d0f-ce03aa3188b1	no	TCGA-D5-6931	COAD	Tumor
TCGA-AZ-4313	Not Reported	Stage I	stage i	0	not reported	Descending colon	2310	Adenocarcinoma, NOS	18765	2019-08-08T21:35:57.350058Z	yes	2007	No	released	6th	T1	8140/3	N0	M0	not reported	e5739d9c-d8ff-5def-9c89-930949fa64cf	C18.6	Descending colon	not reported	not reported	Not Reported	fdb02e4b-6082-56eb-9617-dc13ead975f8	57			white	not hispanic or latino	female	Alive	51	-18765	1956	c27185fd-85dd-5e36-ade2-51ba17e546a4			Pharmaceutical Therapy, NOS	7626b0bc-c50d-55c1-bdcd-82d99af15ba5	no	Radiation Therapy, NOS	19b1dcf5-3259-5a3e-995e-633334a69012	no	TCGA-AZ-4313	COAD	Tumor
TCGA-CM-5868	No	Stage IVA	stage iva	0	not reported	Sigmoid colon	518	Adenocarcinoma, NOS	21672	2019-08-08T21:36:28.485406Z	no	2010	No	released	7th	T4a	8140/3	N1a	M1a	not reported	f8558795-eee3-52a5-9269-6ab3c053b18f	C18.7	Sigmoid colon	not reported	not reported	Not Reported	03dc9ec4-d540-579c-8f86-ddbcb2c9b8f4	99.8	34.1301597072604	171	white	not hispanic or latino	female	Alive	59	-21672	1951	3c25352f-f9b7-5658-b7bd-1963fee6ac55			Pharmaceutical Therapy, NOS	98034aff-650a-58fc-96eb-cf8b9b67e6dd	yes	Radiation Therapy, NOS	070743c9-ebd9-5a37-8c54-cc49eea32be3	no	TCGA-CM-5868	COAD	Tumor
TCGA-NH-A6GC	No	Stage IVB	stage ivb	0	not reported	Descending colon	389	Mucinous adenocarcinoma	24355	2019-08-08T21:37:18.448891Z	no	2013	No	released	7th	T4b	8480/3	N1b	M1b	not reported	cb1f5a7d-49ae-5f9c-a9ce-b4610a9723ba	C18.6	Descending colon	not reported	not reported	Not Reported	444f34e1-368f-5f6d-a7f6-4d363f232190	107	39.2545163788552	165.1	black or african american	not hispanic or latino	female	Alive	66	-24355	1947	77b340a1-ad1d-5d00-8833-b36300232581			Pharmaceutical Therapy, NOS	1dd37f47-5317-52da-84ed-843ee61c6d97	yes	Radiation Therapy, NOS	abc88233-23f7-5576-9649-2a3387ffe4e8	no	TCGA-NH-A6GC	COAD	Tumor
TCGA-CM-6675	No	Stage IVB	stage ivb	0	not reported	Cecum	397	Adenocarcinoma, NOS	12935	2019-08-08T21:36:28.485406Z	no	2011	No	released	7th	T3	8140/3	N2b	M1b	not reported	d4767b82-2b32-57c6-b805-c54a60c2d221	C18.0	Cecum	not reported	not reported	Not Reported	ed9d48a7-3d41-52e0-a3e6-de5c6d93dc63	93.9	26.8523549429495	187	black or african american	not hispanic or latino	male	Alive	35	-12935	1976	74318c8e-1db4-52c2-bec7-d3c26378b3db			Pharmaceutical Therapy, NOS	23fdf036-f01a-5c46-b363-683d3135e1bd	yes	Radiation Therapy, NOS	0afb1a2a-af33-5a35-848c-66fb6ffffb06	no	TCGA-CM-6675	COAD	Tumor
TCGA-D5-5538	No	Stage IIIB	stage iiib	0	not reported	Cecum	373	Adenocarcinoma, NOS	21974	2019-08-08T21:36:28.485406Z	no	2010	No	released		T3	8140/3	N1b	M0	not reported	5ffdc3f3-ff68-5df8-8138-7c4a90c82635	C18.0	Cecum	not reported	not reported	Not Reported	156438e8-60bc-5b3b-90e7-239ea2259e02	70	25.7116620752984	165	white	not hispanic or latino	female	Dead	60	-21974	1950	52491011-8d8e-598b-a242-efe4df7726ed		1661	Pharmaceutical Therapy, NOS	25075779-953d-5b9d-bb70-679ddc03ec89	yes	Radiation Therapy, NOS	0cf3294e-61db-52cf-ab4d-78c7a5652298	no	TCGA-D5-5538	COAD	Tumor
TCGA-AA-3844	Not Reported	Stage IIIC	stage iiic	0	not reported	Colon, NOS	454	Adenocarcinoma, NOS	28521	2019-08-08T21:34:38.138144Z	yes	2009	No	released	6th	T3	8140/3	N2	M0	not reported	a48b545d-d9f0-5838-959c-879dd4073190	C18.9	Colon, NOS	not reported	not reported	Not Reported	55423021-6c5d-5770-a963-4529bcaba5a6				not reported	not reported	female	Alive	78	-28521	1931	63613bf9-e89e-5e95-98de-225f503dc73a			Pharmaceutical Therapy, NOS	d27e1763-e78a-5a5f-a7c9-b251c5096520	yes	Radiation Therapy, NOS	70a33944-b1a3-53cb-a9f4-96c85f0f6cea	yes	TCGA-AA-3844	COAD	Tumor
TCGA-NH-A6GB	No	Stage IIIC	stage iiic	0	not reported	Transverse colon	476	Adenocarcinoma, NOS	26100	2019-08-08T21:37:18.448891Z	no	2013	No	released	7th	T3	8140/3	N2b	MX	not reported	0f68ad1d-46cc-51a2-99bc-7d11cb21f7f4	C18.4	Transverse colon	not reported	not reported	Not Reported	75561060-6ac1-5615-9a48-a6545661492a	83	29.5481342667221	167.6	black or african american	not hispanic or latino	female	Alive	71	-26100	1942	d390cdb9-2962-5a8c-9467-b566a0994993			Pharmaceutical Therapy, NOS	471bf91d-6f82-593e-8208-07916c1958ab	yes	Radiation Therapy, NOS	7d197c62-029e-57d5-a1e4-1202a2b62779	no	TCGA-NH-A6GB	COAD	Tumor
TCGA-A6-6653	No	Stage I	stage i	0	not reported	Colon, NOS	742	Adenocarcinoma, NOS	29996	2019-08-08T21:33:45.855164Z	no	2011	No	released	7th	T2	8140/3	N0	M0	not reported	d2e67fea-1535-5854-a5e3-1a9ef88e8bed	C18.9	Colon, NOS	not reported	not reported	Not Reported	eb592b47-db3b-5d2c-9211-425a17e57682	98.3	29.4171865797777	182.8	white	not hispanic or latino	male	Alive	82	-29996	1929	c7402286-51bb-5fdc-ac48-c7b0db4971b0			Pharmaceutical Therapy, NOS	dc70a6e0-f82d-5189-b928-92dab785a50f	no	Radiation Therapy, NOS	b1bc89be-c3f4-57ee-9fd1-db287fcaf39f	no	TCGA-A6-6653	COAD	Tumor
TCGA-CM-4746	No	Stage I	stage i	0	not reported	Sigmoid colon	1126	Adenocarcinoma, NOS	22403	2019-08-08T21:36:28.485406Z	no	2009	No	released		T2	8140/3	N0	M0	not reported	65e9bac1-1b43-5c30-b825-3ac0d6b5f5b9	C18.7	Sigmoid colon	not reported	not reported	Not Reported	8f45694e-5688-5b42-a77d-05f6f5ac556a	98	32	175	black or african american	not hispanic or latino	male	Alive	61	-22403	1948	ced2e2cd-e651-5e65-bbf3-2e35ccfed507			Pharmaceutical Therapy, NOS	d249a047-44e1-5ce5-a6fd-a70b26a45e88	no	Radiation Therapy, NOS	261c5cc0-4a33-5ec4-9113-3b6213bcef3b	no	TCGA-CM-4746	COAD	Tumor
TCGA-QG-A5Z2	No	Stage I	stage i	0	not reported	Cecum	952	Adenocarcinoma, NOS	22367	2019-08-08T21:37:44.165377Z	no	2012	No	released	7th	T2	8140/3	N0	M0	not reported	b7ab64e0-5e21-5cdc-9b4b-be1c0f97e5fd	C18.0	Cecum	not reported	not reported	Not Reported	e1c0957f-315a-5d24-af94-18b37533aa4e	97.5	29.1140374451312	183	black or african american	not hispanic or latino	male	Alive	61	-22367	1951	3938ad7a-df4b-57b4-9cee-86551686edbe			Pharmaceutical Therapy, NOS	b13e4a23-8cec-5aeb-803b-b9b92dfd9928	no	Radiation Therapy, NOS	fa64d202-7ce9-54ee-a895-56707450eb4e	no	TCGA-QG-A5Z2	COAD	Tumor
TCGA-F4-6807	No	Stage IIIC	stage iiic	0	not reported	Colon, NOS	1309	Adenocarcinoma, NOS	18690	2019-08-08T21:37:18.448891Z	no	2011	No	released	7th	T3	8140/3	N2b	M0	not reported	58988d02-f71c-5dad-9321-038a10dd8344	C18.9	Colon, NOS	not reported	not reported	Not Reported	2b67c7af-d16c-5350-a3ba-696a32a55417	57	20.6851502395123	166	white	not hispanic or latino	female	Alive	51	-18690	1960	46a18ab6-d58a-5fdf-bdbb-151154cf05e3			Pharmaceutical Therapy, NOS	5dc0e54a-7f74-56af-b9d2-521ef85081cb	yes	Radiation Therapy, NOS	93f86c02-17cb-5724-9a5f-9389e91a9e27	no	TCGA-F4-6807	COAD	Tumor
TCGA-AZ-6601	Not Reported	Stage II	stage ii	0	not reported	Sigmoid colon		Adenocarcinoma, NOS	25082	2019-08-08T21:35:57.350058Z	yes	2001	No	released	5th	T3	8140/3	N0	M0	not reported	c84584a8-1d17-50ac-a3e1-1051e2889a4d	C18.7	Sigmoid colon	not reported	not reported	Not Reported	1a4802ef-9a41-50b8-ad6c-4bc46941524c	59	22.4813290656912	162	white	not hispanic or latino	male	Dead	68	-25082	1933	d6dffc10-caa9-59b7-a55b-2925665135d3	2009	3042	Pharmaceutical Therapy, NOS	862cb7c5-bbbb-5cd9-8bf8-cb67d190e399	no	Radiation Therapy, NOS	d58ea798-b0da-5e7f-aa5c-3b00f2b3d65e	no	TCGA-AZ-6601	COAD	Tumor
TCGA-A6-A5ZU	No	Stage IIIB	stage iiib	0	not reported	Transverse colon	293	Adenocarcinoma, NOS	21554	2019-08-08T21:34:13.342472Z	no	2013	No	released	7th	T3	8140/3	N1	M0	not reported	e9157d8c-81b8-5557-a032-aa104bd60da5	C18.4	Transverse colon	not reported	not reported	Not Reported	cc31b383-4028-5a63-8631-ad0973220d61	99.1	34.2906574394464	170	black or african american	not hispanic or latino	male	Alive	59	-21554	1954	4800afca-5639-56ee-b442-1192b05eacde			Pharmaceutical Therapy, NOS	fcc43e2e-159d-54b0-8bf5-fb4d9cf07ae0	yes	Radiation Therapy, NOS	56da4b98-29dc-51a7-a31e-08e7fa71758c	no	TCGA-A6-A5ZU	COAD	Tumor
TCGA-AA-3971	No	Stage III	stage iii	0	not reported	Colon, NOS	489	Adenocarcinoma, NOS	21518	2019-08-08T21:35:04.140343Z	no	2007	No	released	5th	T3	8140/3	N1	M0	not reported	1711fb18-e219-5644-ab0f-5e673b4c7b6f	C18.9	Colon, NOS	not reported	not reported	Not Reported	453afe3b-1c8f-5403-8f3d-e40188f0a3e6				not reported	not reported	male	Alive	58	-21518	1949	4ce6b4b0-2291-51c6-b8af-70cb89990b83			Pharmaceutical Therapy, NOS	ed6c3ce3-dd06-58ac-90ac-728a81cd92cd	yes	Radiation Therapy, NOS	0a059c5f-f996-52d5-8c76-f0c150692cda	no	TCGA-AA-3971	COAD	Tumor
TCGA-AA-3811	No	Stage III	stage iii	0	not reported	Colon, NOS	30	Adenocarcinoma with neuroendocrine differentiation	30893	2019-08-08T21:34:38.138144Z	no	2007	No	released	5th	T3	8574/3	N2	M0	not reported	29178fea-dd19-5f95-b09f-5c9106582c9f	C18.9	Colon, NOS	not reported	not reported	Not Reported	25a1555b-5457-5b7f-8b80-00e16d6eaf1e				not reported	not reported	female	Dead	84	-30893	1923	0c8e6d4f-ad9a-5c63-8bd6-f4d77fa7bbe4		306	Pharmaceutical Therapy, NOS	c9dcd578-9078-5afb-9d54-4b3dcdf0769d	no	Radiation Therapy, NOS	bc0e611c-1deb-5b35-860c-a5a01e0f52d9	no	TCGA-AA-3811	COAD	Tumor
TCGA-AA-A017	No	Stage IIA	stage iia	0	not reported	Sigmoid colon	457	Adenocarcinoma, NOS	21032	2019-08-08T21:35:29.811838Z	no	2009	No	released	6th	T3	8140/3	N0	M0	not reported	1518d884-6bf0-53f8-8775-41f5cb143f84	C18.7	Sigmoid colon	not reported	not reported	Not Reported	59363211-3a0c-59b4-8025-b11d7e24a378				not reported	not reported	female	Alive	57	-21032	1952	2b639c53-6686-5c8a-ae87-87bbe741dc69			Pharmaceutical Therapy, NOS	d283af14-0eb8-5f84-afd2-59ed6fa6d884	no	Radiation Therapy, NOS	ac029135-8b68-5042-b912-df700297cffe	no	TCGA-AA-A017	COAD	Tumor
TCGA-AA-3952	Not Reported	Stage IIIC	stage iiic	0	not reported	Descending colon		Adenocarcinoma, NOS	24868	2019-08-08T21:35:04.140343Z	yes	2008	No	released	6th	T3	8140/3	N2	M0	not reported	5bbd7063-8caf-5ee2-8f3f-8aee22dc150b	C18.6	Descending colon	not reported	not reported	Not Reported	7c1d0cef-95f9-5c0a-b26a-5dcd4227f00e				not reported	not reported	male	Dead	68	-24868	1940	3da5eec1-f9a6-5344-803b-82465b9265ad	2008	61	Pharmaceutical Therapy, NOS	4e6b03d9-fdc0-5543-8071-bfc736e3422a	not reported	Radiation Therapy, NOS	abc65800-c317-54ac-b189-1669a89b3a6d	not reported	TCGA-AA-3952	COAD	Tumor
TCGA-AA-A00E	No	Stage IIA	stage iia	0	not reported	Ascending colon	913	Adenocarcinoma, NOS	23741	2019-08-08T21:35:04.140343Z	no	2007	No	released	6th	T3	8140/3	N0	M0	not reported	d0ad61da-8e28-515f-a724-c21a256dd18c	C18.2	Ascending colon	not reported	not reported	Not Reported	e316cf91-0f31-5aec-9fe7-32479bf68ef6				not reported	not reported	male	Alive	65	-23741	1942	116dc500-7949-5cf2-8305-9977c72f7a65			Pharmaceutical Therapy, NOS	6fd7dfe6-dbe0-5c99-8dde-609f1a43400d	no	Radiation Therapy, NOS	8b636ab6-9f98-57b9-8512-e0d078122de0	no	TCGA-AA-A00E	COAD	Tumor
TCGA-G4-6626	No	Stage IIA	stage iia	0	not reported	Ascending colon		Adenocarcinoma, NOS	32871	2019-08-08T21:37:18.448891Z	no	2006	No	released	6th	T3	8140/3	N0	M0	not reported	b6b850e3-6d12-5411-814c-a062478d40cf	C18.2	Ascending colon	not reported	not reported	Not Reported	de9feaf4-1b41-5fb4-8c3d-b4412f8c194c	59			white	not hispanic or latino	male	Dead	90	-32871	1916	565e5f56-6e18-5dee-9c80-2f1905680f8b	2009	1	Pharmaceutical Therapy, NOS	877e6a97-ac4b-53eb-b2ae-4c6fdbdd5b78	no	Radiation Therapy, NOS	0dbe4d91-ad2d-51cd-92d7-b0aa029bff72	no	TCGA-G4-6626	COAD	Tumor
TCGA-A6-6651	No	Stage IIIB	stage iiib	0	not reported	Colon, NOS	662	Adenocarcinoma, NOS	20110	2019-08-08T21:33:45.855164Z	no	2010	No	released	7th	T3	8140/3	N1b	MX	not reported	bc7fc12f-1aa5-5467-9098-a2a9d9299b10	C18.9	Colon, NOS	not reported	not reported	Not Reported	1bd4281e-e837-5e72-ba00-9640fbf55b85	88.5	33.473581968292	162.6	white	not hispanic or latino	female	Alive	55	-20110	1955	2e06fcd0-87ea-5afe-85c9-2a8ae12bf1f9			Pharmaceutical Therapy, NOS	35512bb1-1a6a-57bd-9ede-1cfa8896bc82	yes	Radiation Therapy, NOS	3f56a597-bd5b-5df5-9c20-7f9d0e0dcf8a	no	TCGA-A6-6651	COAD	Tumor
TCGA-D5-6535	No	Stage IIIB	stage iiib	0	not reported	Colon, NOS	460	Adenocarcinoma, NOS	29278	2019-08-08T21:36:52.154454Z	no	2010	No	released	7th	T3	8140/3	N1	MX	not reported	c2a3df3d-44b3-54fd-ab0d-dbe3fd9922a4	C18.9	Colon, NOS	not reported	not reported	Not Reported	1cec42c1-3392-57ca-a5f9-57e0bd5e70fd	65	26.3702381435352	157	white	not hispanic or latino	female	Alive	80	-29278	1930	aaf1b252-c510-57c5-8061-2a9f082b8430			Pharmaceutical Therapy, NOS	bf2b530c-09d8-5654-b070-2e1bc931ef3f	no	Radiation Therapy, NOS	1997b351-0a08-5ded-ab56-892b39f2fda9	no	TCGA-D5-6535	COAD	Tumor
TCGA-AY-A8YK	No	Stage IVA	stage iva	0	not reported	Sigmoid colon	573	Adenocarcinoma, NOS	16140	2019-08-08T21:35:57.350058Z	no	2013	No	released	7th	T3	8140/3	N2a	M1	not reported	176ddfa0-7423-514e-84e9-7b626b4fe654	C18.7	Sigmoid colon	not reported	not reported	Not Reported	95e4484b-e701-5b1b-a207-a9bddf85c024	86.1	25.1570489408327	185	black or african american	not hispanic or latino	male	Alive	44	-16140	1969	bcdfc1c9-9c33-5f4f-bd9f-05a21f088f51			Pharmaceutical Therapy, NOS	e468b2fd-24d5-5f5c-beec-f91f08247cac	yes	Radiation Therapy, NOS	90f524bb-2c93-5b70-843f-223b3ba30dd8	no	TCGA-AY-A8YK	COAD	Tumor
TCGA-A6-3807	No	Stage IIIC	stage iiic	0	not reported	Sigmoid colon	1054	Adenocarcinoma, NOS	19624	2019-08-08T21:33:45.855164Z	no	2009	No	released		T3	8140/3	N2	M0	not reported	99cb6c71-bd5a-5fa1-9727-52a5949fa87e	C18.7	Sigmoid colon	not reported	not reported	Not Reported	e2300eac-edc2-5d02-83ae-8ef3ccce81c5	109.5	41.2134442395273	163	white	not hispanic or latino	female	Alive	53	-19624	1956	b49caaf7-9d9e-5b7d-9840-5dcd4d9cd549			Pharmaceutical Therapy, NOS	2195d4e0-9b52-52a6-a10c-6547940c9136	yes	Radiation Therapy, NOS	274647a5-d0dc-5125-90c8-e5783b2ff4d1	no	TCGA-A6-3807	COAD	Tumor
TCGA-DM-A28K	No	Stage IIA	stage iia	0	not reported	Hepatic flexure of colon	2988	Mucinous adenocarcinoma	27428	2019-08-08T21:36:52.154454Z	no	2003	No	released	6th	T3	8480/3	N0	M0	not reported	d3ef577e-6214-5657-a8a3-15a47610914f	C18.3	Hepatic flexure of colon	not reported	not reported	Not Reported	4c538380-a42e-5343-bd9d-a65ceb5406de	78	25.7629805786762	174	white	not hispanic or latino	male	Alive	75	-27428	1928	0ae9bba9-25e0-5813-91ba-6efa814406cf			Pharmaceutical Therapy, NOS	7fca931c-1faa-54fb-b572-4926bed58bdd	not reported	Radiation Therapy, NOS	db67bf55-fa5c-5650-8db8-ede3215135a9	not reported	TCGA-DM-A28K	COAD	Tumor
TCGA-AA-3532	No	Stage IIA	stage iia	0	not reported	Colon, NOS	882	Adenocarcinoma, NOS	23133	2019-08-08T21:34:13.342472Z	no	2007	No	released	6th	T3	8140/3	N0	M0	not reported	296547dc-a1fc-57f1-9405-a025afd5f6a8	C18.9	Colon, NOS	not reported	not reported	Not Reported	c7f5a385-0816-57e2-9d91-bb93845c0662				not reported	not reported	male	Alive	63	-23133	1944	fe542858-ea36-5941-a1b6-b2eedad6ea20			Pharmaceutical Therapy, NOS	51f5678b-fb7a-5ceb-95e8-505064d85c3b	no	Radiation Therapy, NOS	c70e1fdf-17db-5fe1-8f17-b6532c7f260c	no	TCGA-AA-3532	COAD	Tumor
TCGA-DM-A28C	No	Stage IIA	stage iia	0	not reported	Sigmoid colon	2475	Adenocarcinoma, NOS	27073	2019-08-08T21:36:52.154454Z	no	2001	No	released	6th	T3	8140/3	N0	M0	not reported	7d775efb-6ce9-5c04-909c-06cf49d58c1a	C18.7	Sigmoid colon	not reported	not reported	Not Reported	f1b81bb6-0816-5ea4-aeeb-b354f6f042e6	70	21.6049382716049	180	white	not hispanic or latino	male	Dead	74	-27073	1927	41ced1bb-9413-5ba2-b686-6ff53bd3cf11	2007	2475	Pharmaceutical Therapy, NOS	578af3d7-7b0c-52c9-bf7b-faae0f7208af	not reported	Radiation Therapy, NOS	da75c50f-2813-5894-9cf9-0671f83aedb1	not reported	TCGA-DM-A28C	COAD	Tumor
TCGA-AZ-4614	No	Stage IVA	stage iva	0	not reported	Cecum		Adenocarcinoma, NOS	26267	2019-08-08T21:35:57.350058Z	no	2008	No	released		T4a	8140/3	N1	M1	not reported	7a98a635-deab-5375-a629-3f9b94559c70	C18.0	Cecum	not reported	not reported	Not Reported	7c2b0a68-f0c2-5221-8410-f17e692f8130	70			white	not hispanic or latino	female	Dead	71	-26267	1937	b0163ff6-e4db-5f02-997b-344c5a316b82	2008	172	Pharmaceutical Therapy, NOS	8c183581-0da4-50e3-9f76-8fb58e9a68a6	no	Radiation Therapy, NOS	7cac437a-b8b9-5e6e-ad28-78b10d939f30	no	TCGA-AZ-4614	COAD	Tumor
TCGA-AA-A01V	No	Stage I	stage i	0	not reported	Cecum	31	Adenocarcinoma, NOS	21792	2019-08-08T21:35:29.811838Z	no	2004	No	released	5th	T2	8140/3	N0	M0	not reported	66a02deb-321a-5b9d-a215-3e12f6a6f5fb	C18.0	Cecum	not reported	not reported	Not Reported	57f23951-c3a2-53bf-a5a5-bb7071a7c18e				not reported	not reported	male	Alive	59	-21792	1945	48da077c-9d18-5eff-8c46-337182c49ca1			Pharmaceutical Therapy, NOS	1ab9847f-0c97-552e-8c8d-99791175146c	not reported	Radiation Therapy, NOS	da75f03d-ba5d-52fe-9d8f-28394aca4fed	not reported	TCGA-AA-A01V	COAD	Tumor
TCGA-NH-A8F8	No	Stage IV	stage iv	0	not reported	Ascending colon	167	Adenocarcinoma, NOS	29185	2019-08-08T21:37:18.448891Z	no	2013	No	released	7th	T4a	8140/3	N2b	M1	not reported	ed18144d-6234-56bc-be7e-8db632076627	C18.2	Ascending colon	not reported	not reported	Not Reported	de6010e7-ea02-5336-b810-cf2047449c18	74	24.8111585838729	172.7	black or african american	not hispanic or latino	male	Dead	79	-29185	1934	e0c3e476-04e4-5f50-937c-349d2475c93c		511	Pharmaceutical Therapy, NOS	2d06febf-2316-5d5b-b0d3-30cebd159da3	yes	Radiation Therapy, NOS	5baed5d3-9a90-59c6-8a45-15140bc619ca	no	TCGA-NH-A8F8	COAD	Tumor
TCGA-AA-3666	No	Stage III	stage iii	0	not reported	Colon, NOS		Adenocarcinoma, NOS	25020	2019-08-08T21:34:38.138144Z	no	2005	No	released	5th	T3	8140/3	N1	M0	not reported	b715b278-9765-55c9-bd18-682cd16bfd28	C18.9	Colon, NOS	not reported	not reported	Not Reported	fba0f502-c80c-5a04-a7d7-e61d518a6a22				not reported	not reported	male	Dead	68	-25020	1937	4ee04c24-f5cc-5868-9736-c907ccc2d622	2005	61	Pharmaceutical Therapy, NOS	3c4e0051-d59e-5f98-a168-61d3f434e85b	not reported	Radiation Therapy, NOS	7a6fc1ba-6a17-5a59-822c-4d1961731575	not reported	TCGA-AA-3666	COAD	Tumor
TCGA-G4-6302	No	Stage IIA	stage iia	0	not reported	Cecum	0	Mucinous adenocarcinoma	32872	2019-08-08T21:37:18.448891Z	no	2006	No	released	6th	T3	8480/3	N0	M0	not reported	4d824623-649b-532f-bee5-d404b1aa2289	C18.0	Cecum	not reported	not reported	Not Reported	a97c66a1-f5d5-5644-af39-f7497b2a77fc	57	24.5095404461166	152.5	white	not hispanic or latino	female	Dead	90	-32872	1916	0fb8220a-e834-51f9-bf42-968596293789		0	Pharmaceutical Therapy, NOS	d8d9a70f-657f-57d9-8f65-076cd055476f	no	Radiation Therapy, NOS	9a80f8e7-3060-5c23-922e-d2a039397bb3	no	TCGA-G4-6302	COAD	Tumor
TCGA-AA-3561	No	Stage IIA	stage iia	0	not reported	Colon, NOS	424	Adenocarcinoma, NOS	26420	2019-08-08T21:34:13.342472Z	no	2009	No	released	6th	T3	8140/3	N0	M0	not reported	e959a688-d3ff-5c8f-93fb-bd3d180b8178	C18.9	Colon, NOS	not reported	not reported	Not Reported	90596be3-bf9e-5f31-a69e-8bb6fe889a1d				not reported	not reported	male	Alive	72	-26420	1937	a15d5cf9-ccf7-593a-9e1c-548b9884ae7e			Pharmaceutical Therapy, NOS	373fe496-9007-59b7-bc09-b0ae0eb512b5	no	Radiation Therapy, NOS	4e687d5b-f5ad-5af9-ae0f-488c1ae75686	no	TCGA-AA-3561	COAD	Tumor
TCGA-AA-A03F	No	Stage III	stage iii	0	not reported	Cecum	0	Mucinous adenocarcinoma	32872	2019-08-08T21:35:29.811838Z	no	2004	No	released	5th	T3	8480/3	N2	M0	not reported	f7927902-da63-5206-9c6e-1389e4977a3c	C18.0	Cecum	not reported	not reported	Not Reported	7c851237-0c29-57c8-a689-cd6a754fb481				not reported	not reported	female	Dead	90	-32872	1914	9cfa7019-c6d6-57c9-b3d8-b6f4d41952ef		0	Pharmaceutical Therapy, NOS	fa6e866d-019e-5e41-bd56-9c5a3eda01d2	no	Radiation Therapy, NOS	6b0f5bc9-b025-53d5-b232-31c2eff5f4a8	no	TCGA-AA-A03F	COAD	Tumor
TCGA-3L-AA1B	No	Stage I	stage i	0	not reported	Cecum	475	Adenocarcinoma, NOS	22379	2019-08-08T21:33:45.855164Z	no	2013	No	released	7th	T2	8140/3	N0	M0	not reported	6eb0d5b6-cb00-519f-838e-119b548ac582	C18.0	Cecum	not reported	not reported	Not Reported	44b839cb-c3d7-5a99-9dea-90b839882b9a	63.3	21.1500551304755	173	black or african american	not hispanic or latino	female	Alive	61	-22379	1952	2a3b1379-9507-580d-9628-4b502a720cc4			Pharmaceutical Therapy, NOS	83c97fdf-1c33-5854-b543-bd33c198cbb3	no	Radiation Therapy, NOS	08bfaf92-3b30-5724-ac84-dac862df44bc	no	TCGA-3L-AA1B	COAD	Tumor
TCGA-AA-3527	Not Reported	Stage IIA	stage iia	0	not reported	Cecum	0	Adenocarcinoma, NOS	32871	2019-08-08T21:34:13.342472Z	yes	2007	No	released	6th	T3	8140/3	N0	M0	not reported	00547ae8-edc7-56f8-8830-a24fdc718a86	C18.2	Cecum	not reported	not reported	Not Reported	351e257a-1560-5cfb-8137-23c4967e134a				not reported	not reported	female	Alive	90	-32871	1917	066f0bd0-7461-5afd-a3f1-b5cdcb4d603e			Pharmaceutical Therapy, NOS	9f8d3f97-1d52-5fd6-8229-a4f7bf906922	not reported	Radiation Therapy, NOS	1ea9f8fb-7da3-5c39-9762-d5005686c1f5	not reported	TCGA-AA-3527	COAD	Tumor
TCGA-AA-3696	No	Stage IV	stage iv	0	not reported	Sigmoid colon	0	Adenocarcinoma, NOS	27667	2019-08-08T21:34:38.138144Z	no	2009	No	released	6th	T3	8140/3	N1	M1	not reported	f771ee6f-f86e-5026-9f0c-8c7dfca1d897	C18.7	Sigmoid colon	not reported	not reported	Not Reported	46874036-a07f-583e-acde-bf83ebe1656a				not reported	not reported	female	Dead	75	-27667	1934	3e97bb2e-6772-5cb0-a72f-726a79bfbda6		153	Pharmaceutical Therapy, NOS	a2394de9-8e05-5865-8c2c-a36fc3f16734	no	Radiation Therapy, NOS	f89c667e-7841-5cb3-b5c5-942794960d14	no	TCGA-AA-3696	COAD	Tumor
TCGA-D5-6898	No	Stage I	stage i	0	not reported	Colon, NOS	229	Adenocarcinoma, NOS	18874	2019-08-08T21:36:52.154454Z	no	2011	No	released	7th	T2	8140/3	N0	M0	not reported	c17555df-b5f9-5c6f-82c1-1462cf98d01d	C18.9	Colon, NOS	not reported	not reported	Not Reported	5be21495-80e4-57d9-be7f-872c2f619a2c	100	37.180249851279	164	white	not hispanic or latino	female	Alive	51	-18874	1960	6bf21b44-689c-5d2f-9620-5f1f1ed6dca8			Pharmaceutical Therapy, NOS	8e4142db-a0eb-5ab6-acc2-0b551a916618	no	Radiation Therapy, NOS	0d2f27be-1934-5219-a0ba-1793c64119d1	no	TCGA-D5-6898	COAD	Tumor
TCGA-CA-6718	No	Stage IIA	stage iia	0	not reported	Colon, NOS	3	Adenocarcinoma, NOS	17109	2019-08-08T21:35:57.350058Z	no	2010	No	released	6th	T3	8140/3	N0	M0	not reported	0139fa7d-5570-579e-ba13-55f1ab069119	C18.9	Colon, NOS	not reported	not reported	Not Reported	5bfdab6b-4466-5c22-9a29-a92a6cab72fc	63	22.3214285714286	168	asian	not hispanic or latino	male	Dead	46	-17109	1964	2efb540d-33a0-5cd3-b11d-5ed2f95596d6		306	Pharmaceutical Therapy, NOS	e5d15c0c-e479-5a46-8fad-8e21da01230f	no	Radiation Therapy, NOS	30e47192-4ab4-5394-9e41-accc4da1f991	no	TCGA-CA-6718	COAD	Tumor
TCGA-AA-3526	No	Stage I	stage i	0	not reported	Sigmoid colon	580	Adenocarcinoma, NOS	21123	2019-08-08T21:34:13.342472Z	no	2007	No	released	6th	T2	8140/3	N0	M0	not reported	bc2b309c-0fcc-5322-9972-53d0049de1ab	C18.7	Sigmoid colon	not reported	not reported	Not Reported	1f5f7955-7830-5581-b6d8-f7bb3ab2524e				not reported	not reported	male	Alive	57	-21123	1950	5d7872b9-9b47-5e0e-ae7c-f475f58066b7			Pharmaceutical Therapy, NOS	47366cdf-eb91-5a64-bf0f-d1ca83b51ea2	no	Radiation Therapy, NOS	772bc6c7-106f-597d-8abb-2bd87408f9df	no	TCGA-AA-3526	COAD	Tumor
TCGA-AA-3814	Not Reported	Stage IIA	stage iia	0	not reported	Colon, NOS	0	Adenocarcinoma with mixed subtypes	31380	2019-08-08T21:34:38.138144Z	yes	2007	No	released	6th	T3	8255/3	N0	M0	not reported	03e1152c-f492-54c3-ba21-9d88c5f45818	C18.9	Colon, NOS	not reported	not reported	Not Reported	a420a3a2-d60f-5159-bba3-e373e427af9c				not reported	not reported	female	Alive	85	-31380	1922	5f03ff67-868b-5d06-85c2-a2ef124dde5c			Pharmaceutical Therapy, NOS	760b3a0d-ded8-549d-abaf-338d2cae7b29	not reported	Radiation Therapy, NOS	76bdb056-05b4-5be7-9900-aea0a2032797	not reported	TCGA-AA-3814	COAD	Tumor
TCGA-DM-A285	Not Reported	Stage IV	stage iv	0	not reported	Ascending colon		Mucinous adenocarcinoma	26021	2019-08-08T21:36:52.154454Z	yes	2001	No	released	6th	T3	8480/3	N2	M1	not reported	0e9a6a4c-5a00-5cdc-81fb-aa345358de6d	C18.2	Ascending colon	not reported	not reported	Not Reported	486bf2aa-ba43-538e-a9b6-710b586dbb92	72	23.5102040816327	175	white	not hispanic or latino	female	Dead	71	-26021	1930	4e639d5c-9263-564f-a5ae-cb359d4bb30b	2001	179	Pharmaceutical Therapy, NOS	65cfcf22-e178-5ebe-8c2c-02a961361dc4	not reported	Radiation Therapy, NOS	908c36c1-7bf9-57d9-8bf3-aae2302999aa	not reported	TCGA-DM-A285	COAD	Tumor
TCGA-AZ-4308	No	Stage IIIB	stage iiib	0	not reported	Sigmoid colon	3324	Adenocarcinoma, NOS	17321	2019-08-08T21:35:57.350058Z	no	2006	No	released	6th	T3	8140/3	N1	M0	not reported	a55b6a19-0122-55ce-9350-986201bbc965	C18.7	Sigmoid colon	not reported	not reported	Not Reported	e5e41f79-5354-5b0e-abce-d5302a455af6	73			white	not hispanic or latino	female	Alive	47	-17321	1959	37184007-26fe-5a75-b14c-071795a6b9f6			Pharmaceutical Therapy, NOS	49837d72-8d09-5d22-b616-36d8f2614eef	yes	Radiation Therapy, NOS	92dea7bc-2211-5971-9774-3eb2f87d011c	no	TCGA-AZ-4308	COAD	Tumor
TCGA-AA-3831	No	Stage IIA	stage iia	0	not reported	Colon, NOS	547	Adenocarcinoma, NOS	24411	2019-08-08T21:34:38.138144Z	no	2008	No	released	6th	T3	8140/3	N0	M0	not reported	c68c9ced-ede7-557f-a2a8-cd7321196b1a	C18.9	Colon, NOS	not reported	not reported	Not Reported	beff6262-13e9-55dd-bd68-cd0bbb34b7cc				not reported	not reported	male	Alive	66	-24411	1942	0b5ea4b5-8aa8-5c6e-9f59-a87763cd9809			Pharmaceutical Therapy, NOS	e3cabd23-3606-5dfd-82e1-ace4c54382dd	no	Radiation Therapy, NOS	d7894d1c-2d92-57fb-83df-3aa546924521	no	TCGA-AA-3831	COAD	Tumor
TCGA-AZ-4323	No	Stage IV	stage iv	0	not reported	Cecum		Adenocarcinoma, NOS	13755	2019-08-08T21:35:57.350058Z	no	2002	No	released		T4	8140/3	N2	M1	not reported	77454d92-f720-56ea-8268-ca4ae9ddb755	C18.0	Cecum	not reported	not reported	Not Reported	9df41503-0f97-5361-a6e0-057654f6e4ff				white	not hispanic or latino	male	Dead	37	-13755	1965	8a7cdb16-d76e-5885-ad90-074d98f4d0b8	2002	43	Pharmaceutical Therapy, NOS	fa82469a-bf07-5d90-9cbd-5cafb10588be	yes	Radiation Therapy, NOS	5218bf03-6acb-5789-9dd4-ab2fea75a17d	no	TCGA-AZ-4323	COAD	Tumor
TCGA-NH-A50V	No	Stage IIIB	stage iiib	0	not reported	Cecum	588	Adenocarcinoma, NOS	25467	2019-08-08T21:37:18.448891Z	no	2012	No	released	7th	T3	8140/3	N2a	M0	not reported	4326b129-c829-5fb3-9cbc-30bca6aaccac	C18.0	Cecum	not reported	not reported	Not Reported	9fe85d51-f475-538c-bfc7-7d60ca4442cd	65.9	23.460506604542	167.6	black or african american	not hispanic or latino	male	Alive	69	-25467	1943	2cd3534b-ec54-5bba-9568-defc8632bdd0			Pharmaceutical Therapy, NOS	1d630841-4912-5ae0-9cef-a1a5dd9bc204	yes	Radiation Therapy, NOS	3730e4aa-bfcb-5708-84de-ede6d1f5cc79	no	TCGA-NH-A50V	COAD	Tumor
TCGA-A6-6650	No	Stage IIA	stage iia	0	not reported	Ascending colon	627	Adenocarcinoma, NOS	25516	2019-08-08T21:33:45.855164Z	no	2010	No	released	7th	T3	8140/3	N0	M0	not reported	4a27df98-2f99-51e4-a0d8-f324ed8ea8bc	C18.2	Ascending colon	not reported	not reported	Not Reported	2c815065-4a2b-5c7a-9872-06f8c85259fd	94.7	35.8186238688955	162.6	black or african american	not hispanic or latino	female	Alive	69	-25516	1941	e97aa7ba-4b50-59fa-b603-f7a9657229ac			Pharmaceutical Therapy, NOS	e8044245-1521-5b8b-8a39-6ef9e12ee1b8	no	Radiation Therapy, NOS	590200f9-4fc4-57a6-af2f-64d321a9e1c5	no	TCGA-A6-6650	COAD	Tumor
TCGA-CM-5860	No	Stage IIA	stage iia	0	not reported	Ascending colon	974	Adenocarcinoma, NOS	16344	2019-08-08T21:36:28.485406Z	no	2010	No	released	7th	T3	8140/3	N0	M0	not reported	7642a5b2-69ce-552e-a009-1802356e97fe	C18.2	Ascending colon	not reported	not reported	Not Reported	f201b7f2-3103-551a-b475-8d0b629a1b1d	100.7	30.4009177635551	182	white	not hispanic or latino	male	Alive	44	-16344	1966	944bea9b-d8c7-595c-a620-94ebce973d52			Pharmaceutical Therapy, NOS	1fd98d46-2322-54d1-965a-0900c9613865	yes	Radiation Therapy, NOS	0425142e-b357-52d0-ab90-48fd75434539	no	TCGA-CM-5860	COAD	Tumor
TCGA-AA-A022	No	Stage II	stage ii	0	not reported	Cecum	0	Adenocarcinoma, NOS	32446	2019-08-08T21:35:29.811838Z	no	2005	No	released	5th	T4	8140/3	N0	M0	not reported	a816f46f-85d6-5ae3-8d2f-737fcdfad5b8	C18.0	Cecum	not reported	not reported	Not Reported	cd392da6-a9e6-58f8-a966-8774fe391db6				not reported	not reported	female	Alive	88	-32446	1917	42793c8e-4a71-5edc-bcef-bcbba950dd7e			Pharmaceutical Therapy, NOS	fca6254d-530e-5718-a89c-61caab1a70c7	not reported	Radiation Therapy, NOS	8b681403-6c4e-5978-95a9-73ca979ea8a6	not reported	TCGA-AA-A022	COAD	Tumor
TCGA-A6-2676	No	Stage IIB	stage iib	0	not reported	Colon, NOS	711	Adenocarcinoma, NOS	27403	2019-08-08T21:33:45.855164Z	no	2009	No	released	6th	T4	8140/3	N0	M0	not reported	73a2dbc2-0e39-517c-869e-d1274662476c	C18.9	Colon, NOS	not reported	not reported	Not Reported	ad091b1a-06fc-51bf-ac35-77e46d7b7127	45.9	19.1297744728789	154.9	white	not hispanic or latino	female	Dead	75	-27403	1934	199efa66-f51f-5f7e-941e-b84a49eb4142		1305	Pharmaceutical Therapy, NOS	7a211057-8c82-55d9-b802-85954a723606	yes	Radiation Therapy, NOS	a41f87d6-398a-5073-96ac-babf4f6a087a	no	TCGA-A6-2676	COAD	Tumor
TCGA-A6-2686	No	Stage IIA	stage iia	0	not reported	Colon, NOS	488	Adenocarcinoma, NOS	29623	2019-08-08T21:33:45.855164Z	no	2009	No	released	6th	T3	8140/3	N0	M0	not reported	b2a175d4-c7ee-5a11-99d2-fbc2d42047db	C18.9	Colon, NOS	not reported	not reported	Not Reported	e06d83a2-b106-5cdf-ab65-af777f32769b	61.4	25.5567117585848	155	white	not hispanic or latino	female	Dead	81	-29623	1928	bb0ddbdc-2db2-51d3-a31b-03a88b60cea8		1126	Pharmaceutical Therapy, NOS	c75b2c45-1dd6-54b8-8678-1df96d938b58	no	Radiation Therapy, NOS	b9c10f28-450f-582c-82a6-a2de77d10dec	no	TCGA-A6-2686	COAD	Tumor
TCGA-G4-6297	No	Stage IV	stage iv	0	not reported	Cecum	2506	Adenocarcinoma, NOS	20103	2019-08-08T21:37:18.448891Z	no	2005	No	released	6th	T3	8140/3	N2	M1	not reported	89e6b80e-a799-518c-b79f-a0514a8346bd	C18.0	Cecum	not reported	not reported	Not Reported	12e6af80-b195-5f1f-854d-62a5643098e5	64			white	not hispanic or latino	female	Alive	55	-20103	1950	a5c2b8a3-7d6d-5ada-a374-64cb80ee62a6			Pharmaceutical Therapy, NOS	28802f96-9bc1-532f-8b2b-b6699ddd11df	yes	Radiation Therapy, NOS	5b0b567f-9b2a-5ea7-8575-99ff5953b74c	no	TCGA-G4-6297	COAD	Tumor
TCGA-AA-3862	Not Reported	Stage IIA	stage iia	0	not reported	Ascending colon	914	Adenocarcinoma, NOS	30163	2019-08-08T21:35:04.140343Z	yes	2009	No	released	6th	T3	8140/3	N0	M0	not reported	eac426b6-824a-5ce0-8183-721ffb082625	C18.2	Ascending colon	not reported	not reported	Not Reported	5bcf366b-0e02-57b2-8236-ca75cd68d110				not reported	not reported	male	Alive	82	-30163	1927	2f6eb888-2add-50bc-91ee-0c1530fadabf			Pharmaceutical Therapy, NOS	8b9b6487-a08e-5c89-8704-bf1f33b361c8	no	Radiation Therapy, NOS	f72551b2-f940-5ecb-b0b1-0b9f5532414a	no	TCGA-AA-3862	COAD	Tumor
TCGA-AA-3538	No	Stage I	stage i	0	not reported	Sigmoid colon	791	Adenocarcinoma, NOS	19752	2019-08-08T21:34:13.342472Z	no	2008	No	released	6th	T2	8140/3	N0	M0	not reported	1f283489-a15c-5177-9d42-551a578dd6ae	C18.7	Sigmoid colon	not reported	not reported	Not Reported	e0bcab42-0935-5ac1-910e-2b1cec10772c				not reported	not reported	female	Alive	54	-19752	1954	52fd0e75-a7b2-55c9-a298-2ea7f54ab8e8			Pharmaceutical Therapy, NOS	273f2518-6b11-5b4f-b64a-a2b53862e4b7	no	Radiation Therapy, NOS	f8f535ab-c153-5298-9911-44085d46490b	no	TCGA-AA-3538	COAD	Tumor
TCGA-G4-6322	No	Stage IIIB	stage iiib	0	not reported	Descending colon	792	Mucinous adenocarcinoma	23825	2019-08-08T21:37:18.448891Z	no	2009	No	released	6th	T3	8480/3	N1	MX	not reported	134bc369-19e4-5690-87c7-19bd79a87594	C18.6	Descending colon	not reported	not reported	Not Reported	0d90e780-98a5-5136-8e5a-fc0ab4daa5f0	90.9	27.4423378818983	182	white	not hispanic or latino	male	Alive	65	-23825	1944	34c664a3-2210-5ad8-97f4-081bdb0307ca			Pharmaceutical Therapy, NOS	bf77108c-1cf2-58d6-8d2d-8f9774a09719	yes	Radiation Therapy, NOS	ae117449-96a3-50bc-ae71-34e765bc47ce	no	TCGA-G4-6322	COAD	Tumor
TCGA-A6-5664	No	Stage IIIC	stage iiic	0	not reported	Colon, NOS	672	Adenocarcinoma, NOS	29426	2019-08-08T21:33:45.855164Z	no	2010	No	released	7th	T4a	8140/3	N2a	MX	not reported	11b85bd5-0387-5dc4-86db-41d69a998d35	C18.2	Cecum	not reported	not reported	Not Reported	134339e2-ddc5-566c-98e9-4a66d5d046b1	70.3	21.6253861731034	180.3	black or african american	not hispanic or latino	male	Alive	80	-29426	1930	bef09c3b-3401-507a-b8e3-86c22725bc67			Pharmaceutical Therapy, NOS	b38e811d-e722-5178-8511-634f6eb956ad	no	Radiation Therapy, NOS	59a51205-f436-55fe-8812-4b5102e31b55	no	TCGA-A6-5664	COAD	Tumor
TCGA-D5-6538	No	Stage IIIB	stage iiib	0	not reported	Hepatic flexure of colon	521	Adenocarcinoma, NOS	29194	2019-08-08T21:36:52.154454Z	no	2010	No	released		T3	8140/3	N2	M0	not reported	a50224c5-748a-5811-af3e-920c10675178	C18.3	Hepatic flexure of colon	not reported	not reported	Not Reported	eccc302d-d684-5db9-988c-33783f50f422	57	24.6710526315789	152	white	not hispanic or latino	female	Alive	79	-29194	1931	895bb25b-4ace-5d8c-baae-a3b1e3bc1826			Pharmaceutical Therapy, NOS	8b206ff3-39fc-541b-9641-1ad67ef0b300	yes	Radiation Therapy, NOS	1d2837c4-d04c-5842-8ff6-f32f3d885ef1	no	TCGA-D5-6538	COAD	Tumor
TCGA-G4-6625	Not Reported	Stage IIA	stage iia	0	not reported	Sigmoid colon	2792	Adenocarcinoma, NOS	28163	2019-08-08T21:37:18.448891Z	yes	2004	No	released	5th	T3	8140/3	N0	M0	not reported	6bf0b827-b7ba-585a-a183-64a964ca7a9f	C18.7	Sigmoid colon	not reported	not reported	Not Reported	1f2a2ea5-3646-5b2d-9803-2e4537f0d2cd	65.5	29.5031755326337	149	white	not hispanic or latino	female	Alive	77	-28163	1927	b485e92b-3300-5a1b-9b07-2d7ebd22b396			Pharmaceutical Therapy, NOS	e3aa925d-2d16-509c-9147-cc65300ff1b0	no	Radiation Therapy, NOS	c9de9b2a-2852-51bd-b137-446c4d9fe1bd	no	TCGA-G4-6625	COAD	Tumor
TCGA-CM-6163	No	Stage I	stage i	0	not reported	Sigmoid colon	427	Adenocarcinoma, NOS	27150	2019-08-08T21:36:28.485406Z	no	2010	No	released	7th	T1	8140/3	N0	M0	not reported	6d20d61d-0f6a-5b57-8aef-ac7d014ea389	C18.7	Sigmoid colon	not reported	not reported	Not Reported	776f6592-087d-58be-9552-f73b3ccc96e3	75.8	23.6571892263038	179	white	not hispanic or latino	male	Alive	74	-27150	1936	6dc3279b-5a0e-57f8-a201-21fbef181217			Pharmaceutical Therapy, NOS	7aa36edb-43c8-52cc-9d43-8e213d6fc8fb	no	Radiation Therapy, NOS	3f9d9817-3e47-5fa4-94b7-2666f6bf84eb	no	TCGA-CM-6163	COAD	Tumor
TCGA-AA-3524	Not Reported	Stage II	stage ii	0	not reported	Sigmoid colon	1096	Adenocarcinoma, NOS	31197	2019-08-08T21:34:13.342472Z	yes	2007	No	released	5th	T3	8140/3	N0	M0	not reported	c0b7fcee-6565-5f22-ab1f-5315e60eecdc	C18.7	Sigmoid colon	not reported	not reported	Not Reported	3bd7b11f-4f17-5f80-a754-57019c3a90c3				not reported	not reported	male	Alive	85	-31197	1922	7211941c-1e4a-5d51-995d-5b4a9d090ddc			Pharmaceutical Therapy, NOS	3fd7c33a-9d71-53f0-9d68-fe2b4fb495f5	no	Radiation Therapy, NOS	7fa2dfbe-eb97-570b-8d9b-48922b7420df	no	TCGA-AA-3524	COAD	Tumor
TCGA-AY-A54L	No	Stage I	stage i	0	not reported	Hepatic flexure of colon	525	Adenocarcinoma, NOS	27074	2019-08-08T21:35:57.350058Z	no	2012	No	released	7th	T2	8140/3	N0	M0	not reported	af0fee33-b63d-574d-ae4e-70506f32a99f	C18.3	Hepatic flexure of colon	not reported	not reported	Not Reported	7f271a94-6884-5122-87f0-0c0beaa1056f	68	22.9853975121687	172	black or african american	not reported	female	Alive	74	-27074	1938	31b56f9b-7ea9-5261-9f2a-b02b75387f67			Pharmaceutical Therapy, NOS	ac68e81f-1afc-50f3-b2d6-126c7bc398d8	no	Radiation Therapy, NOS	18bb45ae-5a87-5894-bfb3-4fb185139d78	no	TCGA-AY-A54L	COAD	Tumor
TCGA-CM-5862	No	Stage IVA	stage iva	0	not reported	Ascending colon		Adenocarcinoma, NOS	29493	2019-08-08T21:36:28.485406Z	no	2010	No	released	7th	T3	8140/3	N1a	M1a	not reported	24bad2de-65c7-5d7e-9e37-d66e42c6081b	C18.2	Ascending colon	not reported	not reported	Not Reported	de8d19b1-a3d5-5f4b-869b-7e85747fbd71	77.6	29.3869822485207	162.5	white	not hispanic or latino	male	Dead	80	-29493	1930	1e849995-e3aa-5bfd-a926-b1e5f9184677	2010	153	Pharmaceutical Therapy, NOS	ac755304-fe50-5d8e-b377-09327cbeb88b	no	Radiation Therapy, NOS	3ce23852-519f-57a3-9374-6eedcf61c552	no	TCGA-CM-5862	COAD	Tumor
TCGA-NH-A50T	No	Stage IIA	stage iia	0	not reported	Splenic flexure of colon	553	Adenocarcinoma, NOS	25089	2019-08-08T21:37:18.448891Z	no	2012	No	released	7th	T3	8140/3	N0	MX	not reported	becb2a7c-39c6-5aec-a7fa-b394063a3600	C18.5	Splenic flexure of colon	not reported	not reported	Not Reported	56ba232f-7563-5f68-9d76-b0032ec20f35	73.5	28.7037611112259	160.02	black or african american	not hispanic or latino	female	Alive	68	-25089	1944	b0dcda03-2548-5498-b4ce-2afa432c89d3			Pharmaceutical Therapy, NOS	fbf9bccb-37f5-5010-9895-4cc08199d487	no	Radiation Therapy, NOS	4a9bd90e-2954-5e19-bcb0-afd37f0f837d	no	TCGA-NH-A50T	COAD	Tumor
TCGA-AY-4070	No	Stage IIIC	stage iiic	0	not reported	Cecum		Adenocarcinoma, NOS	18621	2019-08-08T21:35:29.811838Z	no	2007	No	released	6th	T3	8140/3	N2	M0	not reported	a23ab279-17fb-520f-b50d-b025038634e5	C18.2	Cecum	not reported	not reported	Not Reported	e02fc8a3-0936-5290-aeeb-c3a17ffa58c8	100.8	39.375	160	black or african american	not hispanic or latino	female	Dead	50	-18621	1957	5d0d5433-6e21-597f-9df5-bbc6285de646	2008	496	Pharmaceutical Therapy, NOS	abbc4583-c214-572c-a82f-b7d05832c895	yes	Radiation Therapy, NOS	14cab3a8-feb9-55a4-8730-3ea84fa263fe	no	TCGA-AY-4070	COAD	Tumor
TCGA-AA-3852	No	Stage IIA	stage iia	0	not reported	Colon, NOS		Mucinous adenocarcinoma	32203	2019-08-08T21:34:38.138144Z	no	2009	No	released	6th	T3	8480/3	N0	M0	not reported	a411f0f1-167f-56ff-baf6-f8e45319a6cc	C18.9	Colon, NOS	not reported	not reported	Not Reported	9b5dbee4-6214-565f-96f6-97fbbdca93be				not reported	not reported	male	Dead	88	-32203	1921	6b307a91-7f22-5189-942b-0ef85c625f55	2009	0	Pharmaceutical Therapy, NOS	6f04f421-7945-5c41-8bac-1ffcca786ab4	not reported	Radiation Therapy, NOS	cf640ec9-1113-5c55-864e-72b0edd81a35	not reported	TCGA-AA-3852	COAD	Tumor
TCGA-QL-A97D	No	Stage I	stage i	0	not reported	Cecum	666	Adenocarcinoma, NOS	30914	2019-08-08T21:37:44.165377Z	no	2012	No	released	7th	T2	8140/3	N0	MX	not reported	f7148392-d98f-59bb-b516-0a107c8a1e55	C18.2	Cecum	not reported	not reported	Not Reported	8ee0efc9-c9c1-52ce-b7bd-8f066b7832e9				black or african american	not reported	female	Alive	84	-30914	1928	e2139889-d05b-5cfb-a06f-ee7e0175cdc2			Pharmaceutical Therapy, NOS	ba9d6ce9-523f-5c35-aba3-c05b7e3d5a2b	no	Radiation Therapy, NOS	0f0e5ba2-0629-51bf-b730-ec19b9778d93	no	TCGA-QL-A97D	COAD	Tumor
TCGA-AA-3675	No	Stage II	stage ii	0	not reported	Ascending colon	1431	Adenocarcinoma, NOS	30801	2019-08-08T21:34:38.138144Z	no	2006	No	released	5th	T3	8140/3	N0	M0	not reported	b69ce59a-de84-593e-9392-9c404c4c90d2	C18.2	Hepatic flexure of colon	not reported	not reported	Not Reported	f87e7eb5-7e78-5af0-8e56-8c65090814db				not reported	not reported	male	Alive	84	-30801	1922	4dcaccea-0265-5160-bc7a-babc193e4cd4			Pharmaceutical Therapy, NOS	6bd49918-ae28-5617-b4c6-0504bdcf8cdd	no	Radiation Therapy, NOS	7b2966c5-6ba1-58b0-b27c-2464868288fa	no	TCGA-AA-3675	COAD	Tumor
TCGA-CM-4748	No	Stage IIIB	stage iiib	0	not reported	Transverse colon	792	Mucinous adenocarcinoma	19509	2019-08-08T21:36:28.485406Z	no	2010	No	released		T4a	8480/3	N1a	M0	not reported	140198d2-bc2e-5ece-b811-ad48845d6874	C18.4	Transverse colon	not reported	not reported	Not Reported	362ebae1-7c86-5f26-917f-225b9087bcc7	89.8	28.9901859504132	176	white	not hispanic or latino	male	Alive	53	-19509	1957	97bcee21-efcf-5bf1-8503-c09c549f40e2			Pharmaceutical Therapy, NOS	fee2b8ca-e129-53e9-b646-e3e2a45d4032	yes	Radiation Therapy, NOS	53f458de-d636-56c4-900f-8ded6c5ca557	no	TCGA-CM-4748	COAD	Tumor
TCGA-AA-3688	Not Reported	Stage IV	stage iv	0	not reported	Colon, NOS	578	Adenocarcinoma, NOS	29220	2019-08-08T21:34:38.138144Z	yes	2007	No	released	6th	T3	8140/3	N1	M1	not reported	1f3c8a5e-0aad-5c4d-a0ff-9696ba52bd9d	C18.9	Colon, NOS	not reported	not reported	Not Reported	003b9606-6b9b-546a-8100-632e3fc1c0ce				not reported	not reported	male	Alive	80	-29220	1927	d3271579-0ecf-5d15-bf99-d174714ac108			Pharmaceutical Therapy, NOS	bf0d774f-17b4-54e9-8c5f-eadc094c74e6	no	Radiation Therapy, NOS	44a0a985-87cc-50b6-a41a-ef83b1e63c7a	no	TCGA-AA-3688	COAD	Tumor
TCGA-CM-4751	No	Stage IIIB	stage iiib	0	not reported	Cecum	822	Adenocarcinoma, NOS	22891	2019-08-08T21:36:28.485406Z	no	2009	No	released	7th	T3	8140/3	N1b	M0	not reported	af83fcc1-98a9-5b9f-9b3d-e5023da9048d	C18.0	Cecum	not reported	not reported	Not Reported	f3e5c498-3f84-5d4f-b9b2-f216eb213a64	115	34.339633909642	183	white	not hispanic or latino	male	Alive	62	-22891	1947	49eb8bfc-7fea-5feb-af97-b973c300850a			Pharmaceutical Therapy, NOS	8b7074e7-222e-5002-a50c-789be99b74d1	yes	Radiation Therapy, NOS	96f10618-8648-54df-9ea2-ba85e6564ce8	no	TCGA-CM-4751	COAD	Tumor
TCGA-D5-6533	No		not reported	0	not reported	Transverse colon	775	Adenocarcinoma, NOS	24971	2019-08-08T21:36:52.154454Z	no	2010	No	released	7th	T4b	8140/3	N0	M0	not reported	ff22c401-7194-5812-bddd-d94ab958bdbe	C18.4	Transverse colon	not reported	not reported	Not Reported	81f224d9-6ce4-5663-ad07-bd12863a0f1f	51	20.956607495069	156	white	not hispanic or latino	female	Alive	68	-24971	1942	7aaf445d-bbc8-5b31-8aeb-539c75be4914			Pharmaceutical Therapy, NOS	c19fbb0a-9a79-5e19-b803-6075e82e4860	yes	Radiation Therapy, NOS	b2ad1e59-9b27-56d4-b554-5cf22487b875	no	TCGA-D5-6533	COAD	Tumor
TCGA-CK-4948	No	Stage III	stage iii	0	not reported	Sigmoid colon	4502	Adenocarcinoma, NOS	16736	2019-08-08T21:35:57.350058Z	no	2002	No	released	5th	T3	8140/3	N1	M0	not reported	36c85ac7-0c3a-549d-90f8-474cf6f47ec8	C18.7	Sigmoid colon	not reported	not reported	Not Reported	3fed6d37-e480-5c10-91bd-56308600301e				white	not hispanic or latino	female	Alive	45	-16736	1957	a057b6db-e155-517d-8598-8217538bb2ec			Pharmaceutical Therapy, NOS	a72cd344-9dd3-5634-b13e-d38660000bff	no	Radiation Therapy, NOS	c98b3214-adca-5722-bfdb-fd6dea8a8a0d	no	TCGA-CK-4948	COAD	Tumor
TCGA-AZ-6603	No		not reported	0	not reported	Sigmoid colon		Adenocarcinoma, NOS	28424	2019-08-08T21:35:57.350058Z	no	2002	No	released	5th	T2	8140/3	N1	MX	not reported	868f5395-7661-5049-b831-fd03c273451b	C18.7	Sigmoid colon	not reported	not reported	Not Reported	b269b229-816b-5a65-96dc-1746a0f92c2a				white	not hispanic or latino	female	Dead	77	-28424	1925	47002c0b-7aac-513a-b3f3-1162c207f568	2004	899	Pharmaceutical Therapy, NOS	8248c85b-802c-52f4-aced-2a8ef1f17fb0	no	Radiation Therapy, NOS	2231d0c0-3523-5c46-bb00-3f76ae0ed452	no	TCGA-AZ-6603	COAD	Tumor
TCGA-D5-6930	No	Stage IIA	stage iia	0	not reported	Cecum	406	Mucinous adenocarcinoma	24764	2019-08-08T21:36:52.154454Z	no	2011	No	released	7th	T3	8480/3	N0	M0	not reported	af57e04f-922e-5a31-b1f0-4a2ae169f575	C18.0	Ascending colon	not reported	not reported	Not Reported	2e9f4938-f5c1-52f8-b5f7-698f053a1679	90	26.5831758034026	184	white	not hispanic or latino	male	Alive	67	-24764	1944	c1b22be9-1cf4-5a59-b394-72e89713de30			Pharmaceutical Therapy, NOS	83d1e1d0-0e77-53a6-9dd8-846282e42452	no	Radiation Therapy, NOS	fa798d2f-bdf0-587f-9356-3b0ec2c30173	no	TCGA-D5-6930	COAD	Tumor
TCGA-AA-3930	No	Stage IV	stage iv	0	not reported	Ascending colon	0	Adenocarcinoma, NOS	24321	2019-08-08T21:35:04.140343Z	no	2008	No	released	6th	T3	8140/3	N2	M1	not reported	ae26a8ce-62c0-58b9-b5e3-ab09e552cb15	C18.2	Ascending colon	not reported	not reported	Not Reported	fe781034-b792-5e99-9b86-64a67c9568bc				not reported	not reported	male	Dead	66	-24321	1942	fdbd38b9-eb2d-53d4-8d40-24cc7d97f462		61	Pharmaceutical Therapy, NOS	24ac957b-9f73-5f07-92a4-11686648c852	yes	Radiation Therapy, NOS	a114c85f-fad9-5e71-8a49-6163d5b4a222	no	TCGA-AA-3930	COAD	Tumor
TCGA-CK-4952	No	Stage IIIC	stage iiic	0	not reported	Ascending colon	475	Mucinous adenocarcinoma	17826	2019-08-08T21:35:57.350058Z	no	2007	No	released	6th	T4	8480/3	N2	M0	not reported	158b2d77-e651-5c89-9842-7ead7df77e0b	C18.2	Ascending colon	not reported	not reported	Not Reported	5b3759be-dd35-570e-9e74-917b54624f18				white	not hispanic or latino	female	Alive	48	-17826	1959	16e92c56-21ea-53be-9bc2-68f0516ecaf2			Pharmaceutical Therapy, NOS	498db4c7-6688-5b58-9535-1a8abea59431	not reported	Radiation Therapy, NOS	4b7d56e5-9568-5504-88a7-030789866643	not reported	TCGA-CK-4952	COAD	Tumor
TCGA-AZ-4684	No	Stage IVA	stage iva	0	not reported	Rectosigmoid junction	1977	Adenocarcinoma, NOS	18252	2019-08-08T21:35:57.350058Z	no	2006	No	released		T3	8140/3	N2	M1	not reported	0fcb44bf-bfbd-55e6-9975-2ab4512ec859	C19	Rectosigmoid junction	not reported	not reported	Not Reported	0ecf27ba-a3fa-5f5c-8a35-1f36fdd16912	94			white	not hispanic or latino	male	Alive	49	-18252	1957	5a7e3e37-e164-5642-bab6-0d696393eaa3			Pharmaceutical Therapy, NOS	dd566a46-1a36-5fd2-917e-10e23a1334f9	no	Radiation Therapy, NOS	78d6b8e7-004c-5b7d-a144-6e6f1de8074a	no	TCGA-AZ-4684	COAD	Tumor
TCGA-A6-2685	No	Stage IIA	stage iia	0	not reported	Colon, NOS	1133	Adenocarcinoma, NOS	17757	2019-08-08T21:33:45.855164Z	no	2009	No	released	6th	T3	8140/3	N0	M0	not reported	5282aefe-aaaf-5d5a-9073-890938f1b777	C18.9	Colon, NOS	not reported	not reported	Not Reported	a45b3215-b662-5f61-be50-d538709c6ff7	77.3	26.4354844225574	171	black or african american	not hispanic or latino	female	Alive	48	-17757	1961	50b66dbc-1154-51f0-bbd6-6be25828da49			Pharmaceutical Therapy, NOS	e93ad888-d928-5f75-a663-117851c91ad9	yes	Radiation Therapy, NOS	d8b36390-a3b4-525a-85a7-6add9ca4f63b	no	TCGA-A6-2685	COAD	Tumor
TCGA-5M-AATE	No	Stage IIA	stage iia	0	not reported	Ascending colon	1200	Adenocarcinoma, NOS	27870	2019-08-08T21:33:45.855164Z	no	2011	No	released	7th	T3	8140/3	N0	M0	not reported	77253688-4400-5836-886d-80d5758d41c6	C18.2	Ascending colon	not reported	not reported	Not Reported	74316476-27f2-5d5f-b3fb-20f69e8a8960	75.4	24.0671582240097	177	black or african american	hispanic or latino	male	Alive	76	-27870	1935	d2b2e4d7-419d-5370-94f3-2adeb4606b07			Pharmaceutical Therapy, NOS	c7e9d153-dd06-5819-8f50-cd6a53b92cae	no	Radiation Therapy, NOS	44ff7b56-834d-5e65-a072-0f8ca2e577fd	no	TCGA-5M-AATE	COAD	Tumor
TCGA-4T-AA8H	No	Stage IIA	stage iia	0	not reported	Descending colon	385	Mucinous adenocarcinoma	15494	2019-08-08T21:33:45.855164Z	no	2013	No	released	7th	T3	8480/3	N0	MX	not reported	9c203708-a70d-59cc-8a6d-4163fc4f7645	C18.6	Descending colon	not reported	not reported	Not Reported	b3a0be81-1c0e-54cb-b7dd-ac21abcb2b47	107.956	38.4325106373283	167.6	black or african american	not hispanic or latino	female	Alive	42	-15494	1971	32ecfa6f-246a-5098-9c2c-523bfb0795e7			Pharmaceutical Therapy, NOS	dc1d07dc-3969-5cee-b595-de5e68bb6af6	no	Radiation Therapy, NOS	e25b10e1-2774-51e3-90fd-df4c03d66a5a	no	TCGA-4T-AA8H	COAD	Tumor
TCGA-AA-A010	No	Stage IIB	stage iib	0	not reported	Transverse colon	1064	Adenocarcinoma, NOS	16922	2019-08-08T21:35:29.811838Z	no	2008	No	released	6th	T4	8140/3	N0	M0	not reported	63966309-fae4-54a9-8724-918ae2f797fd	C18.4	Transverse colon	not reported	not reported	Not Reported	d94a75be-3b7e-5c5e-a6cd-433df604dcaf				not reported	not reported	female	Alive	46	-16922	1962	26c192f6-5570-5a2d-b565-aee0bf5be5fc			Pharmaceutical Therapy, NOS	7029f67e-6718-557d-bd73-01fea28b1b74	yes	Radiation Therapy, NOS	e5382d3b-c964-5d52-b5be-f9c97da0587e	no	TCGA-AA-A010	COAD	Tumor
TCGA-DM-A1D6	No	Stage IIA	stage iia	0	not reported	Splenic flexure of colon	570	Mucinous adenocarcinoma	32302	2019-08-08T21:36:52.154454Z	no	2000	No	released		T3	8480/3	N0	M0	not reported	5c5f200a-02c0-538d-b1a9-a758ca14ea9b	C18.5	Splenic flexure of colon	not reported	not reported	Not Reported	dbfdfebc-4f8d-5089-bbd8-4bcac7d8624e	80	26.7299274950717	173	white	not hispanic or latino	male	Dead	88	-32302	1912	a0c8b02b-9f5e-50ab-b1e8-e7dcd5cd1211	2004	570	Pharmaceutical Therapy, NOS	86d37584-e148-5335-b76d-c9df58655f0d	not reported	Radiation Therapy, NOS	8c7e4e2b-0041-5e57-bae5-afd2869ae2da	not reported	TCGA-DM-A1D6	COAD	Tumor
TCGA-AA-3851	No	Stage IIA	stage iia	0	not reported	Colon, NOS	1006	Adenocarcinoma, NOS	27090	2019-08-08T21:34:38.138144Z	no	2009	No	released	6th	T3	8140/3	N0	M0	not reported	0d6e956f-ff58-5fa5-a154-0a6ab36652eb	C18.9	Colon, NOS	not reported	not reported	Not Reported	4a2b75eb-227e-5c98-87de-1bfdedff6fd4				not reported	not reported	male	Alive	74	-27090	1935	f862a375-2172-5d61-8e77-18cb120eb153			Pharmaceutical Therapy, NOS	e0a57900-1b2b-57e1-bef0-fbe171ce75ae	no	Radiation Therapy, NOS	5b7db956-4654-5d90-9f54-a1e93ca8a23b	no	TCGA-AA-3851	COAD	Tumor
TCGA-A6-2678	No	Stage IIIB	stage iiib	0	not reported	Transverse colon	1286	Adenocarcinoma, NOS	16030	2019-08-08T21:33:45.855164Z	no	2009	No	released	6th	T3	8140/3	N1	M0	not reported	ccbdd2e1-7c04-5f88-a535-3883a1558658	C18.4	Transverse colon	not reported	not reported	Not Reported	f7f290b8-7aa4-53d0-9e29-b60237b3f9a4	96.1	32.864813104887	171	white	not hispanic or latino	female	Alive	43	-16030	1966	5fddc8ae-22bf-595b-9f53-e48cb6de77d3			Pharmaceutical Therapy, NOS	886c4b6f-8404-5d08-b8f1-f45735168533	yes	Radiation Therapy, NOS	52d132c9-7e01-5882-93a4-8e36d3809ef0	no	TCGA-A6-2678	COAD	Tumor
TCGA-AA-3673	No	Stage II	stage ii	0	not reported	Transverse colon	1522	Adenocarcinoma, NOS	19509	2019-08-08T21:34:38.138144Z	no	2006	No	released	5th	T3	8140/3	N0	M0	not reported	9aa00f9a-c92a-52a6-a67a-d21d2ee470a7	C18.4	Transverse colon	not reported	not reported	Not Reported	96f46d46-80cb-5607-99bf-0cd3751dd726				not reported	not reported	female	Alive	53	-19509	1953	e3b8dce5-6dd9-5a7b-9a95-8fd99b88ad58			Pharmaceutical Therapy, NOS	f6af04f7-6b81-559c-9771-f636745b70e6	no	Radiation Therapy, NOS	1c617fd6-8de5-538e-b29a-97d4d6f43743	no	TCGA-AA-3673	COAD	Tumor
TCGA-AA-3679	No	Stage IV	stage iv	0	not reported	Colon, NOS	457	Adenocarcinoma, NOS	21611	2019-08-08T21:34:38.138144Z	no	2006	No	released	6th	T3	8140/3	N2	M1	not reported	70eb2832-f00d-550a-900c-21a207b4a909	C18.9	Colon, NOS	not reported	not reported	Not Reported	80d54d3d-c7fa-578a-8797-e353bea53d1e				not reported	not reported	male	Alive	59	-21611	1947	60825c73-4ab3-5a4e-a7f0-5ec39cee5ad5			Pharmaceutical Therapy, NOS	6f264b7a-0fcf-5f8e-afc6-af883def097c	yes	Radiation Therapy, NOS	c7ace739-f023-59cb-a34e-d29abd001424	no	TCGA-AA-3679	COAD	Tumor
TCGA-AA-3678	No	Stage III	stage iii	0	not reported	Sigmoid colon	1430	Adenocarcinoma, NOS	22219	2019-08-08T21:34:38.138144Z	no	2006	No	released	5th	T2	8140/3	N1	M0	not reported	9e2afa49-fb82-58b9-9570-ddc5d4110507	C18.7	Sigmoid colon	not reported	not reported	Not Reported	c3b72785-4ef1-5449-adb1-dc3db0f46f9e				not reported	not reported	female	Alive	60	-22219	1946	3db68acf-2699-5cd4-91f1-504eea7d4991			Pharmaceutical Therapy, NOS	74916ee0-9851-5916-946c-4ee26f334dec	yes	Radiation Therapy, NOS	9de5934f-0568-5186-a1cd-413c638d3e29	no	TCGA-AA-3678	COAD	Tumor
TCGA-AA-3994	No	Stage IIIB	stage iiib	0	not reported	Colon, NOS	822	Mucinous adenocarcinoma	25323	2019-08-08T21:35:04.140343Z	no	2008	No	released	6th	T3	8480/3	N1	M0	not reported	4ee499b4-f7bc-5ba2-a884-ae1c1adac3d8	C18.9	Colon, NOS	not reported	not reported	Not Reported	0f2f193f-5512-52bd-83b4-3aaa4e64faf8				not reported	not reported	male	Alive	69	-25323	1939	df93ca80-c97f-5583-8462-8582dbec31f8			Pharmaceutical Therapy, NOS	e76cc591-9fc7-5084-a4ce-530aa7446090	yes	Radiation Therapy, NOS	f0efbc27-487c-53e1-a28d-ffdc08e25841	no	TCGA-AA-3994	COAD	Tumor
TCGA-AU-3779	No	Stage IIA	stage iia	0	not reported	Sigmoid colon	441	Adenocarcinoma, NOS	29460	2019-08-08T21:35:29.811838Z	no	2010	No	released	7th	T3	8140/3	N0	M0	not reported	7db57a70-92d5-5aad-bd3e-634d32ac5706	C18.7	Sigmoid colon	not reported	not reported	Not Reported	82b071e6-02fc-564b-8e6d-bd8789a62b88	83	33.6727656294373	157	white	not hispanic or latino	female	Alive	80	-29460	1930	21465ab2-e1bd-5f0a-b29e-d2b79d69bf66			Pharmaceutical Therapy, NOS	4921ebe4-4c06-5c20-928c-71fbce49aa60	no	Radiation Therapy, NOS	acd90055-f9a4-5541-8379-8495ab5c8f69	no	TCGA-AU-3779	COAD	Tumor
TCGA-G4-6317	No	Stage IIIC	stage iiic	0	not reported	Sigmoid colon	1095	Adenocarcinoma, NOS	18822	2019-08-08T21:37:18.448891Z	no	2008	No	released	6th	T3	8140/3	N2	MX	not reported	b7922aa1-5b26-5ed2-86d0-6a25da7b15da	C18.7	Sigmoid colon	not reported	not reported	Not Reported	9a1a1f4d-9ad0-5226-bae3-59d3c6ed0221	95.3	36.3130620332266	162	white	not hispanic or latino	female	Alive	51	-18822	1957	8ab6a76c-f78c-5524-ab62-b76badcf91da			Pharmaceutical Therapy, NOS	4fab38ba-ab7b-5012-bec3-721c2e157bfa	yes	Radiation Therapy, NOS	b7024056-8533-5bc3-9327-402b53af84c8	no	TCGA-G4-6317	COAD	Tumor
TCGA-F4-6463	No	Stage IIA	stage iia	0	not reported	Transverse colon	1087	Mucinous adenocarcinoma	18804	2019-08-08T21:37:18.448891Z	no	2011	No	released	7th	T3	8480/3	N0	M0	not reported	1ba63f4b-58a5-5af3-a992-fbf15023d65b	C18.4	Transverse colon	not reported	not reported	Not Reported	3ffab4a5-dcb2-5f45-902f-e1d077bc9821	62	20.4782666138195	174	white	not hispanic or latino	male	Alive	51	-18804	1960	25c689fe-a441-5342-879a-08d0ee7acb06			Pharmaceutical Therapy, NOS	d376b638-dc94-5cb3-a581-5c99a7688adc	no	Radiation Therapy, NOS	d942e7be-2b05-5352-b2ab-f48cbbbe3456	no	TCGA-F4-6463	COAD	Tumor
TCGA-AZ-6608	Not Reported	Stage IIIA	stage iiia	0	not reported	Sigmoid colon		Adenocarcinoma, NOS	20094	2019-08-08T21:35:57.350058Z	yes	2009	No	released	6th	T2	8140/3	N1	M0	not reported	9e0f85cf-055d-57cf-9d23-3d8920de8d0d	C18.7	Sigmoid colon	not reported	not reported	Not Reported	a03215f3-f1e7-575c-92e7-8c49364d23ec				white	not hispanic or latino	female	Dead	55	-20094	1954	1e200b1f-df0a-52ba-9f47-a2908d777fa4	2009	59	Pharmaceutical Therapy, NOS	c7e899c7-4ec4-5b90-92b4-19dc340df99e	no	Radiation Therapy, NOS	99ff5617-50c0-5cb8-9abe-cd90505a4482	no	TCGA-AZ-6608	COAD	Tumor
TCGA-AA-3941	No	Stage IVA	stage iva	0	not reported	Colon, NOS	730	Adenocarcinoma, NOS	31015	2019-08-08T21:35:04.140343Z	no	2010	No	released	7th	T4	8140/3	N1b	M1a	not reported	b5c63aae-bc1d-5b49-ae43-4c43198a4641	C18.9	Colon, NOS	not reported	not reported	Not Reported	88ce386c-5f4b-5f73-ad19-b3530f9a6ed5				not reported	not reported	female	Alive	84	-31015	1926	341f720b-2dcd-5a10-a546-38aed255c011			Pharmaceutical Therapy, NOS	b9fb7567-5254-5a3b-a352-997435e6ee7e	no	Radiation Therapy, NOS	0a5169f6-1369-54bb-a9d3-d9ae47428423	no	TCGA-AA-3941	COAD	Tumor
TCGA-AA-3692	Not Reported	Stage IV	stage iv	0	not reported	Colon, NOS	0	Mucinous adenocarcinoma	17167	2019-08-08T21:34:38.138144Z	yes	2008	No	released	6th	T3	8480/3	N2	M1	not reported	9e4cf95d-116c-5584-8fa3-2d02a576f7ab	C18.9	Colon, NOS	not reported	not reported	Not Reported	97260745-8a8c-52b5-bb73-59895bfeba52				not reported	not reported	female	Dead	47	-17167	1961	a85ecfa6-9fb5-5187-a4e5-2b63523ecb48		1095	Pharmaceutical Therapy, NOS	f2fe8f95-b882-5364-96a6-5b90a2d7f57f	yes	Radiation Therapy, NOS	14a9506c-c78a-560d-a3e6-85cb31dd6456	yes	TCGA-AA-3692	COAD	Tumor
TCGA-AA-A03J	No	Stage I	stage i	0	not reported	Sigmoid colon	1246	Adenocarcinoma, NOS	23986	2019-08-08T21:35:29.811838Z	no	2004	No	released	5th	T2	8140/3	N0	M0	not reported	53fa973b-8404-5207-9aa5-ce434cdeb97e	C18.7	Sigmoid colon	not reported	not reported	Not Reported	aa116243-d81c-5178-bb4e-56e409057f68				not reported	not reported	female	Alive	65	-23986	1939	e3d6910b-8cca-5e3c-8eda-63340feffcf7			Pharmaceutical Therapy, NOS	2b61e520-a9b9-5aa7-a62d-c0a6e9bdd6d0	no	Radiation Therapy, NOS	4d42b325-e0e9-58dc-bc81-4c1f52f2a0cf	no	TCGA-AA-A03J	COAD	Tumor
TCGA-AA-3841	No	Stage IIA	stage iia	0	not reported	Colon, NOS	1124	Adenocarcinoma, NOS	24230	2019-08-08T21:34:38.138144Z	no	2009	No	released	6th	T3	8140/3	N0	M0	not reported	6d856e29-c95d-5e94-a37b-a0358f4f7c4c	C18.9	Colon, NOS	not reported	not reported	Not Reported	02247cdf-5ecc-595f-acbb-bd61cb4886fb				not reported	not reported	male	Alive	66	-24230	1943	925535be-0272-57b9-87f6-e52730ef6e37			Pharmaceutical Therapy, NOS	ee4e9d94-6592-56d1-abb4-bf81901b0935	yes	Radiation Therapy, NOS	60caf72c-45af-5347-9bc1-287c63ba7a34	no	TCGA-AA-3841	COAD	Tumor
TCGA-AY-5543	No	Stage IVA	stage iva	0	not reported	Ascending colon	1004	Adenocarcinoma, NOS	23870	2019-08-08T21:35:57.350058Z	no	2010	No	released	7th	T3	8140/3	N1a	M1	not reported	8e9bb7ea-0ce3-5409-814e-74aee381480e	C18.2	Ascending colon	not reported	not reported	Not Reported	971dae25-f008-5fa7-a717-863ca420d83d	61.3			black or african american	not hispanic or latino	female	Alive	65	-23870	1945	477428df-1c89-5345-9c06-99ed2b3f1342			Pharmaceutical Therapy, NOS	f809ac4d-8b41-5da6-a191-1eb8d6965f75	yes	Radiation Therapy, NOS	f7b0d802-ae8a-50e6-8ec8-82a2a33e55ed	no	TCGA-AY-5543	COAD	Tumor
TCGA-AA-3672	Not Reported	Stage III	stage iii	0	not reported	Transverse colon	0	Adenocarcinoma, NOS	32872	2019-08-08T21:34:38.138144Z	yes	2006	No	released	5th	T3	8140/3	N1	M0	not reported	18573ba8-355f-51ed-9c59-d66bb6316be2	C18.4	Transverse colon	not reported	not reported	Not Reported	6b23919d-7e3f-5ff2-a91d-525cce1b1ebe				not reported	not reported	female	Alive	90	-32872	1916	0becb33d-603f-5e49-bd22-d32b9b28f05d			Pharmaceutical Therapy, NOS	32d2607a-0e44-51ee-ab21-f0ea4fe09f90	no	Radiation Therapy, NOS	25e2cda8-5729-58fb-b73a-4e50fe4feb2c	no	TCGA-AA-3672	COAD	Tumor
TCGA-SS-A7HO	No	Stage IIB	stage iib	0	not reported	Cecum	1829	Adenocarcinoma, NOS	16416	2019-08-08T21:37:44.165377Z	no	2010	No	released	7th	T4a	8140/3	N0	M0	not reported	f9a59249-5f0b-5d2e-ae31-3e376510491b	C18.0	Cecum	not reported	not reported	Not Reported	bc1fcc4b-8f4e-52f0-95a4-a989eb162e46	97.5	34.9600200796013	167	black or african american	not hispanic or latino	female	Alive	44	-16416	1966	035adc94-bf62-5496-916b-c988dc532517			Pharmaceutical Therapy, NOS	25f7e529-07f2-5f18-baa3-7c9c9b35d44a	yes	Radiation Therapy, NOS	12d514ba-b232-530b-b140-a7137fcd6480	no	TCGA-SS-A7HO	COAD	Tumor
TCGA-AA-3494	No	Stage IV	stage iv	0	not reported	Colon, NOS	31	Adenocarcinoma, NOS	20089	2019-08-08T21:34:13.342472Z	no	2002	No	released	5th	T3	8140/3	N0	M1	not reported	842f46a5-c93c-5aaf-bf61-b776c834bd82	C18.9	Colon, NOS	not reported	not reported	Not Reported	d431a2e7-4338-5bc4-ad2d-d23d88f6bd45				not reported	not reported	male	Alive	55	-20089	1947	9b9aec68-5ded-5f26-ae35-c9e87f80f573			Pharmaceutical Therapy, NOS	e0604fdc-38a9-5439-9896-282c8dbd6521	not reported	Radiation Therapy, NOS	2a7f7f1f-024e-5776-bec1-143d53754a3f	not reported	TCGA-AA-3494	COAD	Tumor
TCGA-AA-A00N	No	Stage IIB	stage iib	0	not reported	Cecum		Mucinous adenocarcinoma	27667	2019-08-08T21:35:04.140343Z	no	2008	No	released	6th	T4	8480/3	N0	M0	not reported	64590599-9ebb-51e3-802d-94e0e3cc904f	C18.0	Cecum	not reported	not reported	Not Reported	edd6db19-831e-5523-ac7e-d41b18136b95				not reported	not reported	male	Dead	75	-27667	1933	e5528d29-c1db-5e6b-9d91-a6ac56e88f21	2008	122	Pharmaceutical Therapy, NOS	20c99f24-8d92-5a51-9678-f0126609e625	not reported	Radiation Therapy, NOS	246008df-b04d-5635-a6eb-06109133a5af	not reported	TCGA-AA-A00N	COAD	Tumor
TCGA-AA-3510	No	Stage II	stage ii	0	not reported	Colon, NOS	1946	Adenocarcinoma, NOS	25902	2019-08-08T21:34:13.342472Z	no	2005	No	released	5th	T3	8140/3	N0	M0	not reported	399e6de9-aaff-503e-b3bd-d6514cc82375	C18.2	Colon, NOS	not reported	not reported	Not Reported	1d42ec6c-b158-54da-8622-1b180cbf8d4c				not reported	not reported	male	Alive	70	-25902	1935	9b985e80-252c-5994-b06a-242af22a6ff7			Pharmaceutical Therapy, NOS	a7825dd2-104a-54e0-a016-448d903dd99d	no	Radiation Therapy, NOS	3391d1fe-afbb-5179-a97c-2f09edd9676c	no	TCGA-AA-3510	COAD	Tumor
TCGA-AA-3520	Not Reported	Stage II	stage ii	0	not reported	Ascending colon	731	Adenocarcinoma, NOS	31531	2019-08-08T21:34:13.342472Z	yes	2007	No	released	5th	T3	8140/3	N0	M0	not reported	d8bf73cd-1bd9-5bb9-bb4f-9e6806d5b61a	C18.2	Ascending colon	not reported	not reported	Not Reported	da6a3b91-6823-5f93-a81a-c706bbafe9d5				not reported	not reported	female	Alive	86	-31531	1921	fc343dcc-dd68-51d1-9b9d-e5fa12092e26			Pharmaceutical Therapy, NOS	260d65d8-d70d-5627-8619-a78c91dc63bd	no	Radiation Therapy, NOS	182246ac-4214-5006-8637-8abf210611c6	no	TCGA-AA-3520	COAD	Tumor
TCGA-A6-4105	Not Reported	Stage IIA	stage iia	0	not reported	Ascending colon		Adenocarcinoma, NOS	29097	2019-08-08T21:33:45.855164Z	yes	2010	No	released	7th	T3	8140/3	N0	M0	not reported	5237b12c-b558-5d27-a19c-7bc99561a195	C18.2	Ascending colon	not reported	not reported	Not Reported	3ea0ef11-8fd3-569e-b6b3-e55fb4896765	83.3	25.6243907285848	180.3	white	not hispanic or latino	male	Dead	79	-29097	1931	ba979bea-2687-5b6b-b1d2-7cae8d1842f6	2011	442	Pharmaceutical Therapy, NOS	4238cfe4-00fc-5c5e-89e1-14f22b7ed3b9	no	Radiation Therapy, NOS	bed4e335-ee3e-5006-ad0b-08ffefc4245a	no	TCGA-A6-4105	COAD	Tumor
TCGA-AD-6964	Not Reported		not reported	0	not reported	Ascending colon	23	Adenocarcinoma, NOS	21457	2019-08-08T21:35:29.811838Z	yes	2011	No	released	7th	T4a	8140/3	N2b		not reported	96ad3274-0170-5005-bccb-091022c50b91	C18.2	Cecum	not reported	not reported	Not Reported	61a81e0a-1f2f-550a-b62f-2cadf9ffce4d	91	27.1731016154558	183	white	not hispanic or latino	male	Dead	58	-21457	1953	0b41f9bc-126d-5ccc-9b07-ea28444dab15		331	Pharmaceutical Therapy, NOS	68371f74-0021-524e-a8a6-154b33166705	yes	Radiation Therapy, NOS	79ede20e-e550-5c4f-9835-924b13dda327	no	TCGA-AD-6964	COAD	Tumor
TCGA-CM-5861	No	Stage IIA	stage iia	0	not reported	Cecum	457	Adenocarcinoma, NOS	23253	2019-08-08T21:36:28.485406Z	no	2010	No	released	7th	T3	8140/3	N0	M0	not reported	c3846a84-f31b-5a11-b520-b347b8ddbe6a	C18.0	Cecum	not reported	not reported	Not Reported	6259ca30-0730-5bc6-bcaa-8d3ad2aa7d5a	122	45.3599048185604	164	white	not hispanic or latino	female	Alive	63	-23253	1947	48c59f57-baa9-5f76-88e0-934ee724089e			Pharmaceutical Therapy, NOS	78b9392d-553b-5747-8b63-d0c97f58fb8b	no	Radiation Therapy, NOS	561a77ca-e6f5-562d-9ae4-ef8e045ad62a	no	TCGA-CM-5861	COAD	Tumor
TCGA-CM-6168	No	Stage IIA	stage iia	0	not reported	Ascending colon	395	Adenocarcinoma, NOS	30834	2019-08-08T21:36:28.485406Z	no	2010	No	released	7th	T3	8140/3	N0	M0	not reported	4d675235-6e2b-572c-8588-2aee9c15dde6	C18.2	Ascending colon	not reported	not reported	Not Reported	5edaed84-9a02-594b-a141-5aa48c58f696	52.5	23.6475834421873	149	black or african american	not hispanic or latino	female	Alive	84	-30834	1926	cc6a690a-6f45-5b5a-9140-0831b3e2defa			Pharmaceutical Therapy, NOS	8d85d1ad-86b5-5d7b-832a-371ef0adafba	no	Radiation Therapy, NOS	fe9ccd63-4e63-52c3-b59c-dc5d1a351397	no	TCGA-CM-6168	COAD	Tumor
TCGA-AA-A01K	No	Stage IIIC	stage iiic	0	not reported	Sigmoid colon	943	Adenocarcinoma, NOS	27029	2019-08-08T21:35:29.811838Z	no	2009	No	released	6th	T3	8140/3	N2	M0	not reported	157a7626-4402-56c7-9d4a-64dc79318045	C18.7	Sigmoid colon	not reported	not reported	Not Reported	b6271b0b-b135-52bb-bca3-b95905682205				not reported	not reported	female	Alive	74	-27029	1935	3a070acf-87de-58bc-8423-82015f5af52e			Pharmaceutical Therapy, NOS	b85c48e6-7381-5130-b42d-54ffe14bf0f9	yes	Radiation Therapy, NOS	37df7182-0e4c-5066-b781-480e3b0bd3fa	no	TCGA-AA-A01K	COAD	Tumor
TCGA-AA-A01Z	No	Stage II	stage ii	0	not reported	Ascending colon	1126	Adenocarcinoma, NOS	24990	2019-08-08T21:35:29.811838Z	no	2004	No	released	5th	T3	8140/3	N0	M0	not reported	76e1b134-dab1-5374-9de6-67c1ee3951d7	C18.2	Ascending colon	not reported	not reported	Not Reported	c698b57c-7751-5b4f-ab90-269ec518e422				not reported	not reported	male	Alive	68	-24990	1936	15dbcc4f-af09-5513-964c-24c1b7e1ecd6			Pharmaceutical Therapy, NOS	8beabb1a-45f3-5430-83b2-043812193ce8	no	Radiation Therapy, NOS	4cb751c6-4787-5a24-a0f5-66ecd8278e62	no	TCGA-AA-A01Z	COAD	Tumor
TCGA-AA-3693	No	Stage IV	stage iv	0	not reported	Sigmoid colon	0	Adenocarcinoma, NOS	28459	2019-08-08T21:34:38.138144Z	no	2008	No	released	6th	T4	8140/3	N1	M1	not reported	74806ea0-7178-5698-90ad-2ccbc503c97c	C18.7	Sigmoid colon	not reported	not reported	Not Reported	b6f2cc12-a02b-52cc-bc14-e25fa0b2555a				not reported	not reported	female	Alive	77	-28459	1931	8c3cedd0-1d8d-506f-8bc2-36575eab3885			Pharmaceutical Therapy, NOS	75cb9175-ccae-5a12-96eb-9b06dc74a58d	not reported	Radiation Therapy, NOS	10499732-829a-558a-82cc-a309ee09d766	not reported	TCGA-AA-3693	COAD	Tumor
TCGA-A6-2681	Not Reported	Stage IIA	stage iia	0	not reported	Colon, NOS	1387	Adenocarcinoma, NOS	26929	2019-08-08T21:33:45.855164Z	yes	2009	No	released	6th	T3	8140/3	N0	M0	not reported	36ba4fb9-a407-5361-a1c1-6d00a62a867a	C18.9	Colon, NOS	not reported	not reported	Not Reported	73e7fd0e-fcbc-50ec-8d54-3ba49113b527	79.6	27.5108773377765	170.1	white	not hispanic or latino	female	Alive	73	-26929	1936	57f6c323-8f9e-55b2-b44a-2a54bb322d06			Pharmaceutical Therapy, NOS	25613f32-f960-52e1-ace5-9c6bc5e33a8d	no	Radiation Therapy, NOS	3fda2555-04f3-5bc8-924e-359c19720345	no	TCGA-A6-2681	COAD	Tumor
TCGA-A6-3810	No	Stage IIA	stage iia	0	not reported	Colon, NOS	1111	Adenocarcinoma, NOS	22999	2019-08-08T21:33:45.855164Z	no	2009	No	released		T3	8140/3	N0	M0	not reported	6686205a-ba93-5e31-b2d6-4be973d595ee	C18.9	Colon, NOS	not reported	not reported	Not Reported	4085545c-fa8b-5dda-b425-07ca17e1edb5	122.7	40.065306122449	175	white	not hispanic or latino	male	Alive	62	-22999	1947	e408c820-4c59-58da-8824-49e61badf2af			Pharmaceutical Therapy, NOS	c433e194-a1ce-5ef9-a4d5-1ef334d23435	no	Radiation Therapy, NOS	8e1c3e76-7ca5-5e10-a8ac-9d9f7b165d61	no	TCGA-A6-3810	COAD	Tumor
TCGA-AZ-6607	No	Stage IV	stage iv	0	not reported	Sigmoid colon		Adenocarcinoma, NOS	25448	2019-08-08T21:35:57.350058Z	no	2009	No	released	6th	T4	8140/3	N2	M1	not reported	98bfc753-a803-5500-a6d5-7849ac00af42	C18.7	Sigmoid colon	not reported	not reported	Not Reported	02882915-5352-50f6-b393-7ca5fe048a01				white	not hispanic or latino	male	Dead	69	-25448	1940	5ef4356f-94e9-52ca-9db1-2905d8cfbe24	2009	97	Pharmaceutical Therapy, NOS	3321bc94-502e-5c60-9525-b2665af40c84	no	Radiation Therapy, NOS	360242c5-34cb-5a29-a87e-6c01f7565fa9	no	TCGA-AZ-6607	COAD	Tumor
TCGA-CM-5341	No	Stage IIIA	stage iiia	0	not reported	Sigmoid colon	884	Adenocarcinoma, NOS	30163	2019-08-08T21:36:28.485406Z	no	2010	No	released		T2	8140/3	N1a	M0	not reported	7722d2df-9bfe-5453-95e4-32882e64486a	C18.7	Sigmoid colon	not reported	not reported	Not Reported	cba0f429-333b-5606-92fa-3adeea477643	80.2	38.1450653983353	145	white	not hispanic or latino	female	Alive	82	-30163	1928	7d9537d3-8a2c-5575-b273-0c47ac7223d3			Pharmaceutical Therapy, NOS	08a16a6f-e883-5d3e-90bb-cb26fdd0256d	yes	Radiation Therapy, NOS	3e4739f3-7830-54b7-a820-2864d25dc5ec	no	TCGA-CM-5341	COAD	Tumor
TCGA-A6-2674	No	Stage IV	stage iv	0	not reported	Sigmoid colon	1331	Mucinous adenocarcinoma	26292	2019-08-08T21:33:45.855164Z	no	2009	No	released	6th	T3	8480/3	N2	M1	not reported	268702d9-6a0c-5b3d-ad95-8c2a73101503	C18.7	Sigmoid colon	not reported	not reported	Not Reported	269200d1-f41b-5369-ba40-8a4bb4e05e3b	85.6	27.8872417172286	175.2	white	not hispanic or latino	male	Alive	71	-26292	1938	ee266eaa-677e-590d-888f-f70c1e4d3a0e			Pharmaceutical Therapy, NOS	5b3df2f3-d2d0-57ac-b8b8-6c8cb4db6a74	yes	Radiation Therapy, NOS	92289391-2c86-52d0-9b25-b56c02cc6e83	no	TCGA-A6-2674	COAD	Tumor
TCGA-AA-A00Z	Not Reported	Stage IIA	stage iia	0	not reported	Sigmoid colon	669	Adenocarcinoma, NOS	25872	2019-08-08T21:35:29.811838Z	yes	2008	No	released	6th	T3	8140/3	N0	M0	not reported	ad169f28-2f31-5e2b-91ee-27c66ac7e804	C18.7	Sigmoid colon	not reported	not reported	Not Reported	8e0aebe1-61a1-50ff-b34a-c4d459ce9242				not reported	not reported	male	Alive	70	-25872	1938	0f6a7071-d3bb-5c1e-bb4e-86766f182e9b			Pharmaceutical Therapy, NOS	caf43470-fe89-5cd5-9bb6-a4429469edc7	no	Radiation Therapy, NOS	98a25fa3-64e5-54eb-9dc4-f787857e9785	no	TCGA-AA-A00Z	COAD	Tumor
TCGA-AD-6965	No	Stage IIIC	stage iiic	0	not reported	Cecum	805	Adenocarcinoma, NOS	22853	2019-08-08T21:35:29.811838Z	no	2011	No	released	7th	T4a	8140/3	N2b	M0	not reported	aea31f5f-ca23-5540-b9e4-ab1600d78411	C18.0	Cecum	not reported	not reported	Not Reported	4b4822ab-f14c-5d9d-bf1d-e001372927d0	95	28.3675236644868	183	white	not hispanic or latino	male	Alive	62	-22853	1949	8a14f8cf-ab22-5a42-9614-6f07ee3162f8			Pharmaceutical Therapy, NOS	c1476844-f207-5716-a44f-2478bef906e6	yes	Radiation Therapy, NOS	f4fbd912-1389-559e-b4d9-fbdfffa3f4b9	no	TCGA-AD-6965	COAD	Tumor
TCGA-RU-A8FL	No	Stage IIIB	stage iiib	0	not reported	Cecum	1177	Adenocarcinoma, NOS	18975	2019-08-08T21:37:44.165377Z	no	2011	No	released	7th	T3	8140/3	N2a	MX	not reported	15be329f-b060-50bd-8af3-dcdd8805286c	C18.0	Cecum	not reported	not reported	Not Reported	c3f20ac9-d1b2-58d3-b839-52edcefd7a02	125	35.3817362127054	187.96	black or african american	not hispanic or latino	male	Alive	51	-18975	1960	8f28c692-8fee-5f09-a7a7-ab38ab4b0213			Pharmaceutical Therapy, NOS	7666f5fa-d10f-5803-89d9-49e5a3e9f1e8	yes	Radiation Therapy, NOS	e360d000-a09b-55af-997a-4139855cf582	no	TCGA-RU-A8FL	COAD	Tumor
TCGA-A6-6142	No	Stage IVA	stage iva	0	not reported	Sigmoid colon	763	Adenocarcinoma, NOS	20485	2019-08-08T21:33:45.855164Z	no	2011	No	released	7th	T3	8140/3	N1a	M1a	not reported	978c97a1-d97b-5dba-a6ff-5708b6bf4526	C18.7	Sigmoid colon	not reported	not reported	Not Reported	e1f32bed-d6d8-5cd2-9c83-c6e12f6d476c	88	33.3254437869822	162.5	white	not hispanic or latino	female	Alive	56	-20485	1955	1657bd60-dd18-5467-aa4d-a9e304dbc9c3			Pharmaceutical Therapy, NOS	b2f629c6-fba0-5a65-8920-be9f0f3716f3	yes	Radiation Therapy, NOS	f5d98677-62d3-5a2b-a347-83b888f5c316	no	TCGA-A6-6142	COAD	Tumor
TCGA-F4-6460	No	Stage IIIB	stage iiib	0	not reported	Sigmoid colon	407	Adenocarcinoma, NOS	18637	2019-08-08T21:36:52.154454Z	no	2011	No	released	7th	T3	8140/3	N1	M0	not reported	d88794a7-88b5-5ecc-b191-3fd0ae42f848	C18.7	Sigmoid colon	not reported	not reported	Not Reported	7d75cacd-a2cd-5a2b-8949-74514f5f0e98	73	25.8645124716553	168	white	not hispanic or latino	female	Dead	51	-18637	1960	31e0fc8b-807b-5b8b-b703-0774a2b0872e		972	Pharmaceutical Therapy, NOS	d9aa12a0-847d-5278-ae52-73c0c657ecc9	yes	Radiation Therapy, NOS	37e1f12b-a154-524f-a1a9-9a9a18c6b6c4	no	TCGA-F4-6460	COAD	Tumor
TCGA-DM-A1D8	No		not reported	0	not reported	Ascending colon	383	Adenocarcinoma, NOS	18311	2019-08-08T21:36:52.154454Z	no	2000	No	released		T3	8140/3	N1		not reported	5836d9ce-200b-594e-8a4f-1614e251b714	C18.2	Ascending colon	not reported	not reported	Not Reported	c12d2a9a-81da-5790-8263-9a89f1e9fd4f	65	26.0374939913475	158	white	not hispanic or latino	female	Dead	50	-18311	1950	fdcc9b92-8eb9-5351-b84f-a161ca315dbd	2001	383	Pharmaceutical Therapy, NOS	52bdd7ac-9c6d-5f76-a78a-b53da10c94b0	not reported	Radiation Therapy, NOS	9c5d82e4-e1dd-5935-95e7-9577b97e7027	not reported	TCGA-DM-A1D8	COAD	Tumor
TCGA-AA-A024	Not Reported	Stage II	stage ii	0	not reported	Descending colon	61	Mucinous adenocarcinoma	29708	2019-08-08T21:35:29.811838Z	yes	2005	No	released	5th	T3	8480/3	N0	M0	not reported	b6823fc5-592e-5907-8862-c1a83edc1fed	C18.6	Descending colon	not reported	not reported	Not Reported	58023fca-e0f8-5691-9cd4-be5f5b013a02				not reported	not reported	male	Dead	81	-29708	1924	bc5bb4ff-eabc-596f-a687-adccd45ead23		1188	Pharmaceutical Therapy, NOS	5fa087ad-55e5-5a53-8b18-8637814240dc	no	Radiation Therapy, NOS	d7324fba-0be7-52a3-be12-17c544075129	no	TCGA-AA-A024	COAD	Tumor
TCGA-AA-3856	No	Stage IIA	stage iia	0	not reported	Colon, NOS	30	Adenocarcinoma, NOS	21670	2019-08-08T21:34:38.138144Z	no	2009	No	released	6th	T3	8140/3	N0	M0	not reported	f8717a06-4e06-5f14-9263-694a16b7d976	C18.9	Colon, NOS	not reported	not reported	Not Reported	addd63a3-1917-5c39-8c8c-3dbf786b65f9				not reported	not reported	male	Alive	59	-21670	1950	d355d109-cc34-5e1c-8114-e5a7aeeac355			Pharmaceutical Therapy, NOS	b6577e43-026b-5936-908d-79ed96d8074f	not reported	Radiation Therapy, NOS	8239157e-e73e-520a-95c9-ca57bbf51b80	not reported	TCGA-AA-3856	COAD	Tumor
TCGA-G4-6315	No	Stage IV	stage iv	0	not reported	Descending colon	1883	Adenocarcinoma, NOS	24174	2019-08-08T21:37:18.448891Z	no	2008	No	released	6th	T3	8140/3	N1	M1	not reported	91d21a44-bb9b-5352-ba3a-2b1982d827b4	C18.6	Descending colon	not reported	not reported	Not Reported	6cfb6dc3-0bf9-59cf-af4a-64c73934666a	58	20.0692041522491	170	white	not hispanic or latino	male	Alive	66	-24174	1942	95e4766b-dc27-57b5-9e2e-ca25bfa6dc79			Pharmaceutical Therapy, NOS	c489c9eb-bd72-573d-9a83-8f96a7857c82	yes	Radiation Therapy, NOS	1be8681d-df18-510a-b8a8-8d9280df8efc	no	TCGA-G4-6315	COAD	Tumor
TCGA-A6-2671	No	Stage IV	stage iv	0	not reported	Sigmoid colon	1126	Adenocarcinoma, NOS	31329	2019-08-08T21:33:45.855164Z	no	2009	No	released	6th	T3	8140/3	N2	M1	not reported	791edec8-056b-5ce1-9b25-15c861f9c69c	C18.7	Sigmoid colon	not reported	not reported	Not Reported	46362139-6b1a-541c-b8d0-57e4eb419ca5	67.2	20.1102231755958	182.8	white	not hispanic or latino	male	Dead	85	-31329	1924	db0a1c10-92be-5471-abc0-abd5fcafc772		1331	Pharmaceutical Therapy, NOS	7b46b686-89e3-568d-a285-6a5e9608c516	yes	Radiation Therapy, NOS	ba7bc9b5-32ac-56b5-ba45-3d4695bc2367	no	TCGA-A6-2671	COAD	Tumor
TCGA-AA-3866	No	Stage I	stage i	0	not reported	Colon, NOS	518	Adenocarcinoma, NOS	28672	2019-08-08T21:35:04.140343Z	no	2006	No	released	5th	T2	8140/3	N0	M0	not reported	9118e109-4742-5920-8c95-a81fd4a04f8a	C18.9	Colon, NOS	not reported	not reported	Not Reported	1a562036-305d-54c7-893f-4c9637eee4cc				not reported	not reported	female	Alive	78	-28672	1928	0d68cd8c-1859-51f9-a998-b66a10c86b22			Pharmaceutical Therapy, NOS	5017c37d-b470-5ac4-9bd6-5a8c51e15d6d	no	Radiation Therapy, NOS	a7f054cc-cc54-5bc1-be35-6006214dcf17	no	TCGA-AA-3866	COAD	Tumor
TCGA-AA-3556	Not Reported	Stage I	stage i	0	not reported	Sigmoid colon	700	Mucinous adenocarcinoma	28704	2019-08-08T21:34:13.342472Z	yes	2008	No	released	6th	T2	8480/3	N0	M0	not reported	edf50138-dc58-51a3-a0c6-b7b878e850a0	C18.7	Sigmoid colon	not reported	not reported	Not Reported	a04712cd-50c6-5b75-bf7a-62964e4b1869				not reported	not reported	male	Alive	78	-28704	1930	db88a4d4-0436-5e30-a155-f2736c303c1c			Pharmaceutical Therapy, NOS	1b22b353-4a28-5640-8969-56ee8c4213d0	no	Radiation Therapy, NOS	cf9c33ad-a8bc-588f-b058-6ca313d6d4a1	no	TCGA-AA-3556	COAD	Tumor
TCGA-CK-5913	No	Stage IIA	stage iia	0	not reported	Ascending colon	1561	Adenocarcinoma, NOS	21399	2019-08-08T21:35:57.350058Z	no	2008	No	released	6th	T3	8140/3	N0	MX	not reported	6a26adb2-f82c-5dcf-a119-ad71b3f88342	C18.2	Ascending colon	not reported	not reported	Not Reported	94c8ab38-1a03-500a-b207-9236fc356cbe				white	not hispanic or latino	female	Alive	58	-21399	1950	ce8da64a-23fa-5424-83d5-2250c08362a4			Pharmaceutical Therapy, NOS	2c36f82a-1112-5023-ad9e-e4f09c37288a	no	Radiation Therapy, NOS	8db97912-39b0-5e4c-a928-df9be71110d1	no	TCGA-CK-5913	COAD	Tumor
TCGA-AA-3521	Not Reported	Stage II	stage ii	0	not reported	Sigmoid colon		Adenocarcinoma, NOS	31805	2019-08-08T21:34:13.342472Z	yes	2007	No	released	5th	T3	8140/3	N0	M0	not reported	e946ce54-94a8-5339-a4d2-d88882a3a164	C18.7	Sigmoid colon	not reported	not reported	Not Reported	9d14884c-2adf-5d7a-a82e-0a60cf39cf37				not reported	not reported	male	Alive	87	-31805	1920	ec8b85ac-6080-5adc-b5ae-6b0bc24312e6			Pharmaceutical Therapy, NOS	eaadd834-b435-55fc-9017-732f6ec5ae53	not reported	Radiation Therapy, NOS	0a949d3f-fef3-545a-8358-dfa078ea6843	not reported	TCGA-AA-3521	COAD	Tumor
TCGA-AA-3861	No	Stage IIA	stage iia	0	not reported	Cecum	914	Adenocarcinoma, NOS	26602	2019-08-08T21:35:04.140343Z	no	2009	No	released	6th	T3	8140/3	N0	M0	not reported	3ba9803b-07e1-5a4c-a6c2-3f9f63eb277f	C18.0	Cecum	not reported	not reported	Not Reported	63eb2449-6881-572c-b5fb-a9ed68e6f3db				not reported	not reported	male	Alive	72	-26602	1937	e74c8b90-fe24-55f3-8100-8ae97bcd37a6			Pharmaceutical Therapy, NOS	ae97c72d-fd02-54a5-ac3f-7eaa06a42a75	no	Radiation Therapy, NOS	e624d2c1-3d48-5177-8245-8997ff4d9707	no	TCGA-AA-3861	COAD	Tumor
TCGA-NH-A6GA	No	Stage IIIC	stage iiic	0	not reported	Ascending colon	182	Adenocarcinoma, NOS	21313	2019-08-08T21:37:18.448891Z	no	2013	No	released	7th	T4a	8140/3	N2a	MX	not reported	6a2b02be-3467-5b81-aabc-41644bb49652	C18.2	Ascending colon	not reported	not reported	Not Reported	22158a40-9188-54b2-92e1-1a79d904ced0	92	34.7973959444391	162.6	black or african american	not hispanic or latino	male	Dead	58	-21313	1955	d902b9e4-6386-591d-9269-3b737710e2fb		302	Pharmaceutical Therapy, NOS	34d81ea8-9f6d-52e4-8f1f-d470a149ca11	yes	Radiation Therapy, NOS	f6879a65-0b05-5457-8c16-795d794228c6	no	TCGA-NH-A6GA	COAD	Tumor
TCGA-D5-6929	No	Stage IV	stage iv	0	not reported	Colon, NOS	408	Adenocarcinoma, NOS	17919	2019-08-08T21:36:52.154454Z	no	2011	No	released	7th	T3	8140/3	N1	M1	not reported	393cbb77-5174-560d-b65f-c46b79ba95b9	C18.9	Colon, NOS	not reported	not reported	Not Reported	c03f1e14-42f0-5a3f-9414-3cf1e3bbb406	80	28.6851446806985	167	white	not hispanic or latino	female	Alive	49	-17919	1962	cd486479-533e-5dca-bddf-f36118a648cb			Pharmaceutical Therapy, NOS	f6cf43b9-5b46-5b5d-a717-a2f399534803	yes	Radiation Therapy, NOS	8d8d5e7b-6aee-59a1-9961-476835124f2e	no	TCGA-D5-6929	COAD	Tumor
TCGA-AA-3979	Not Reported	Stage IIA	stage iia	0	not reported	Sigmoid colon	730	Adenocarcinoma, NOS	30742	2019-08-08T21:35:04.140343Z	yes	2010	No	released	6th	T3	8140/3	N0	M0	not reported	3fa87b5c-f47a-5560-93fe-b72d717da436	C18.7	Sigmoid colon	not reported	not reported	Not Reported	0d999ed1-8854-51a5-9028-2b4bc8f1e005				not reported	not reported	male	Alive	84	-30742	1926	075e80f5-8f2a-58e1-a77c-6fde4a88ec43			Pharmaceutical Therapy, NOS	a4cfb9dd-79fb-5ffb-8783-2397fd72108c	no	Radiation Therapy, NOS	e55018ca-adcf-5ee0-96d3-fe5992b65398	no	TCGA-AA-3979	COAD	Tumor
TCGA-AD-6963	No		not reported	0	not reported	Ascending colon	834	Adenocarcinoma, NOS	21294	2019-08-08T21:35:29.811838Z	no	2011	No	released	7th	T3	8140/3	N0	MX	not reported	a73cc9d4-8bbf-5acb-a5a1-298ddf744b3c	C18.2	Ascending colon	not reported	not reported	Not Reported	7956bffd-3156-5dc9-af7c-eda50aa8ac87	107	28.7256033719026	193	white	not reported	male	Alive	58	-21294	1953	264d88d1-8960-5386-9285-f11b198da527			Pharmaceutical Therapy, NOS	7838ae38-8303-50d3-bfca-4c005523778a	no	Radiation Therapy, NOS	1bd49920-cccc-53f3-843e-3ff7465d6571	no	TCGA-AD-6963	COAD	Tumor
TCGA-DM-A1D4	No	Stage IIA	stage iia	0	not reported	Cecum	2821	Adenocarcinoma, NOS	29403	2019-08-08T21:36:52.154454Z	no	1999	No	released		T3	8140/3	N0	M0	not reported	fead98ec-33e6-50e1-b99a-7545e6325300	C18.0	Cecum	not reported	not reported	Not Reported	5d0a1a13-5b6b-5225-a999-70e2447da8bd	59	20.1771485243323	171	white	not hispanic or latino	male	Dead	80	-29403	1919	1bc292f5-e894-5a4b-8611-fe8d9c0fc7f1	2006	2821	Pharmaceutical Therapy, NOS	0a45232f-9acc-5973-a6f4-9a523ea042f2	not reported	Radiation Therapy, NOS	2b788434-fef4-5391-be08-4494d81121f8	not reported	TCGA-DM-A1D4	COAD	Tumor
TCGA-AA-A01D	No	Stage IIIC	stage iiic	0	not reported	Rectosigmoid junction	30	Mucinous adenocarcinoma	17318	2019-08-08T21:35:29.811838Z	no	2009	No	released	6th	T3	8480/3	N2	M0	not reported	733d7252-78bf-5188-becb-e3a8e830a948	C19	Rectosigmoid junction	not reported	not reported	Not Reported	30728d71-c91e-5586-8533-0da130528a73				not reported	not reported	female	Dead	47	-17318	1962	e8c679ff-8a2e-5865-bae0-595d0c0e9b9e		334	Pharmaceutical Therapy, NOS	b93df8ed-ee94-5a63-9815-d5db0f680b3d	yes	Radiation Therapy, NOS	be85d18f-9596-5b38-86d5-b2b68b7be3fd	no	TCGA-AA-A01D	COAD	Tumor
TCGA-AA-3821	No	Stage I	stage i	0	not reported	Ascending colon	31	Mucinous adenocarcinoma	29706	2019-08-08T21:34:38.138144Z	no	2008	No	released	6th	T2	8480/3	N0	M0	not reported	41287738-0c99-5c29-984e-35bd7d3bd38b	C18.2	Ascending colon	not reported	not reported	Not Reported	50d2089e-bd03-5d68-9111-8562d510ba9e				not reported	not reported	female	Alive	81	-29706	1927	de6fe943-3d84-55ca-aaeb-e010bb853cc4			Pharmaceutical Therapy, NOS	077e75ef-3768-519d-a329-7dad5dc5b747	no	Radiation Therapy, NOS	9eb834d3-d9c0-5ecd-b16d-b719adbb902e	no	TCGA-AA-3821	COAD	Tumor
TCGA-A6-6782	No	Stage IIB	stage iib	0	not reported	Ascending colon	617	Adenocarcinoma, NOS	30012	2019-08-08T21:34:13.342472Z	no	2011	No	released	7th	T4a	8140/3	N0	MX	not reported	f4335285-6749-56b7-9ecf-127b95b651a9	C18.2	Ascending colon	not reported	not reported	Not Reported	9d521ac7-ec33-5d7b-8d00-c845253501e4	63.2	20.6367346938776	175	white	not hispanic or latino	male	Alive	82	-30012	1929	31158d20-ae53-56e6-be04-def249aaba84			Pharmaceutical Therapy, NOS	62d941ea-58a6-58b1-a627-48f8a67812f0	no	Radiation Therapy, NOS	95de20f7-d69f-5f3a-8196-2de0ebc385fc	no	TCGA-A6-6782	COAD	Tumor
TCGA-D5-6920	No	Stage IIA	stage iia	0	not reported	Sigmoid colon	377	Adenocarcinoma, NOS	28124	2019-08-08T21:36:52.154454Z	no	2011	No	released	7th	T3	8140/3	N0	M0	not reported	67137dc1-edb6-5a1b-91a8-c009c86752de	C18.7	Sigmoid colon	not reported	not reported	Not Reported	9053b2c5-b4f5-57b1-8853-f19625d8aa64	73	28.515625	160	white	not hispanic or latino	female	Alive	77	-28124	1934	764a04ef-80ff-521a-a303-ee8fcf85404d			Pharmaceutical Therapy, NOS	c4181451-cc56-5d08-bc5f-c397133be071	no	Radiation Therapy, NOS	dda9b778-e481-59e4-8001-de8316fc0e95	no	TCGA-D5-6920	COAD	Tumor
TCGA-AY-6196	No	Stage IIIC	stage iiic	0	not reported	Ascending colon	6	Mucinous adenocarcinoma	17311	2019-08-08T21:35:57.350058Z	no	2010	No	released	7th	T3	8480/3	N2b		not reported	e13556ab-3ce9-5348-92e4-8dae94370c62	C18.2	Ascending colon	not reported	not reported	Not Reported	7fa440e5-27ed-5364-bb38-212979d49df1				white	not hispanic or latino	male	Alive	47	-17311	1963	c1604047-82ee-59b4-bfee-b15a6078d13d			Pharmaceutical Therapy, NOS	0d556875-fef1-5cd9-9879-1c31a5629385	not reported	Radiation Therapy, NOS	c3dc1cbc-f707-537f-a1f4-b3293fcc6da4	not reported	TCGA-AY-6196	COAD	Tumor
TCGA-CA-6716	No	Stage IIA	stage iia	0	not reported	Ascending colon	371	Papillary adenocarcinoma, NOS	23943	2019-08-08T21:35:57.350058Z	no	2010	No	released	6th	T3	8260/3	N0	M0	not reported	5ffa3638-b473-55b3-94af-39ec5d771c57	C18.2	Ascending colon	not reported	not reported	Not Reported	86a2e1e2-54fe-53c1-8e6b-d347abd2daf8	58	20.7967298935064	167	asian	not hispanic or latino	male	Alive	65	-23943	1945	835878dd-88ec-5f31-87aa-903f194902a0			Pharmaceutical Therapy, NOS	24c11f60-b5e9-5321-8bd4-be6964a329a9	yes	Radiation Therapy, NOS	e94101f6-ed5b-526c-b175-9a0399fdcd97	no	TCGA-CA-6716	COAD	Tumor
TCGA-A6-5666	No	Stage IIC	stage iic	0	not reported	Colon, NOS	995	Adenocarcinoma, NOS	28514	2019-08-08T21:33:45.855164Z	no	2010	No	released		T4b	8140/3	N0	M0	not reported	cf1a7629-300d-543e-91eb-c63ef4d55991	C18.9	Colon, NOS	not reported	not reported	Not Reported	4686bfcb-fece-563e-8f12-f0976da0ef2a	95.4	25.6114258100889	193	white	not hispanic or latino	male	Alive	78	-28514	1932	f6c21c44-fb58-5e15-9481-6ac1081950d1			Pharmaceutical Therapy, NOS	40fbe4d2-8c17-5dc1-8c5d-0098962e73fb	no	Radiation Therapy, NOS	e6a5b94d-ce86-5d3e-83e8-b212d56027cf	no	TCGA-A6-5666	COAD	Tumor
TCGA-AA-3542	No	Stage IIIC	stage iiic	0	not reported	Sigmoid colon	395	Adenocarcinoma, NOS	25324	2019-08-08T21:34:13.342472Z	no	2008	No	released	6th	T3	8140/3	N2	M0	not reported	3e65f9a6-e7f3-5d3f-b56f-a64a91d1e051	C18.7	Sigmoid colon	not reported	not reported	Not Reported	5813e71d-48cd-59bd-af06-40ade842b2b4				not reported	not reported	male	Alive	69	-25324	1939	802cd23d-1be6-57ae-98fb-f8d2cf3f03bd			Pharmaceutical Therapy, NOS	ce901834-f0cf-527b-802d-292c2ba2bfd4	yes	Radiation Therapy, NOS	e7ccb412-5ed0-5d8b-8df9-7501ca9c78fa	no	TCGA-AA-3542	COAD	Tumor
TCGA-CM-6166	No	Stage I	stage i	0	not reported	Ascending colon	669	Adenocarcinoma, NOS	17807	2019-08-08T21:36:28.485406Z	no	2010	No	released	7th	T2	8140/3	N0	M0	not reported	6d96df8d-ad80-51c8-b8c1-0946514e26b7	C18.2	Ascending colon	not reported	not reported	Not Reported	547f2f0a-7b3e-53d7-9f3f-796df1e0ce4b	45	19.2233756247597	153	white	not hispanic or latino	female	Alive	48	-17807	1962	2e1fb0ff-bc7d-5621-985e-2ccfabf99ab1			Pharmaceutical Therapy, NOS	64823e88-e259-5d2b-9c9a-bfe54b7912ca	no	Radiation Therapy, NOS	531d7cdf-24ae-5257-8f6f-0ed8569b54fc	no	TCGA-CM-6166	COAD	Tumor
TCGA-A6-2684	No	Stage I	stage i	0	not reported	Colon, NOS	1127	Adenocarcinoma, NOS	27708	2019-08-08T21:33:45.855164Z	no	2009	No	released		T2	8140/3	N0	M0	not reported	808ef8fb-23c4-5b7f-9546-90aba7a19854	C18.9	Colon, NOS	not reported	not reported	Not Reported	2a3d1ea4-8843-5edf-8e38-51552d28573a	70.1	26.3841318830216	163	white	not hispanic or latino	female	Alive	75	-27708	1934	68f16cb0-25c5-511d-abac-4b57eec5754a			Pharmaceutical Therapy, NOS	9f3d6bda-e58b-5e9e-b68b-ff65cd96dd36	yes	Radiation Therapy, NOS	1de044b2-fb47-5404-8f34-c51eabe91136	yes	TCGA-A6-2684	COAD	Tumor
TCGA-F4-6704	No	Stage IIIC	stage iiic	0	not reported	Sigmoid colon	47	Mucinous adenocarcinoma	21949	2019-08-08T21:37:18.448891Z	no	2011	No	released	7th	T3	8480/3	N2b	MX	not reported	95fe5961-1169-5a88-8ea9-143da2b58902	C18.7	Sigmoid colon	not reported	not reported	Not Reported	fa4beb6a-bb64-51be-9dcd-4cd2612e171b	163	48.6726984980143	183	american indian or alaska native	not hispanic or latino	male	Alive	60	-21949	1951	aa6c84e1-223e-5122-9451-3a919c8c4098			Pharmaceutical Therapy, NOS	e10090c1-94ec-5664-95cd-e300f47ddb5e	not reported	Radiation Therapy, NOS	b1a866e9-e659-5197-867e-237c7039d863	not reported	TCGA-F4-6704	COAD	Tumor
TCGA-AA-A01T	No	Stage III	stage iii	0	not reported	Sigmoid colon	1005	Adenocarcinoma, NOS	23192	2019-08-08T21:35:29.811838Z	no	2004	No	released	5th	T3	8140/3	N1	M0	not reported	c5bd6379-4928-57e0-9532-996f77045c13	C18.7	Sigmoid colon	not reported	not reported	Not Reported	65a2ebfc-cf01-57b6-b346-071d990ebb0e				not reported	not reported	female	Alive	63	-23192	1941	905bb777-342e-533b-a3a4-3e093b1513f2			Pharmaceutical Therapy, NOS	b65850bb-1154-50f5-a2dc-324e99b8b6f3	yes	Radiation Therapy, NOS	c73cc96e-65b6-58ec-a5f2-852af1445e22	no	TCGA-AA-A01T	COAD	Tumor
TCGA-CA-5255	No	Stage IIA	stage iia	0	not reported	Colon, NOS	376	Adenocarcinoma, NOS	16743	2019-08-08T21:35:57.350058Z	no	2010	No	released	6th	T3	8140/3	N0	M0	not reported	59ebd28c-ef4a-5cda-8429-042492c3f55d	C18.9	Colon, NOS	not reported	not reported	Not Reported	c51e003d-b4ec-5a79-9f33-7659fd23e262	56	18.9291508923743	172	asian	not hispanic or latino	male	Alive	45	-16743	1965	c5721314-291b-59a1-bcaf-98c51b45b14d			Pharmaceutical Therapy, NOS	9e883af1-0bb2-5847-bf71-d5c66fad8b45	yes	Radiation Therapy, NOS	a04a14c7-e511-5396-86cc-8a6aec89e049	yes	TCGA-CA-5255	COAD	Tumor
TCGA-AA-A00W	No	Stage I	stage i	0	not reported	Sigmoid colon	456	Adenocarcinoma, NOS	29311	2019-08-08T21:35:29.811838Z	no	2008	No	released	6th	T1	8140/3	N0	M0	not reported	e97e2807-cbb0-5d33-ab4d-cc15f92ad909	C18.7	Sigmoid colon	not reported	not reported	Not Reported	fd914963-445f-57a1-932f-269d240b73ac				not reported	not reported	male	Alive	80	-29311	1928	c6d42a06-2470-57c5-a69e-4a85b5126648			Pharmaceutical Therapy, NOS	d54b51ac-58a9-5e02-8c65-c8abfc302f8c	no	Radiation Therapy, NOS	a74a042c-c3aa-58b0-b583-7860a1e0deb8	no	TCGA-AA-A00W	COAD	Tumor
TCGA-CM-6165	No	Stage IIA	stage iia	0	not reported	Sigmoid colon	488	Adenocarcinoma, NOS	27302	2019-08-08T21:36:28.485406Z	no	2010	No	released	7th	T3	8140/3	N0	M0	not reported	1ed95394-78fd-5ce8-943c-2444c934e5fa	C18.7	Sigmoid colon	not reported	not reported	Not Reported	4518474e-0e5f-597e-9612-7a2dabf1aee5	100.7	28.1907001483721	189	white	not hispanic or latino	male	Alive	74	-27302	1936	e9a0fed5-aa17-54fa-9582-a0c96c661eb9			Pharmaceutical Therapy, NOS	9706e62f-bc9d-51cc-b507-79c4f5666c58	no	Radiation Therapy, NOS	5783d78a-5733-5c85-aa15-9399262eda20	no	TCGA-CM-6165	COAD	Tumor
TCGA-AA-A01X	No	Stage III	stage iii	0	not reported	Sigmoid colon	791	Adenocarcinoma, NOS	29281	2019-08-08T21:35:29.811838Z	no	2004	No	released	5th	T2	8140/3	N1	M0	not reported	c5b042a8-e7b0-5c31-86ad-f2cd4a7b3202	C18.7	Sigmoid colon	not reported	not reported	Not Reported	6a2a49c7-e462-5b3f-b662-7aa46f98bbcf				not reported	not reported	female	Alive	80	-29281	1924	d599a95a-49da-5ab8-adc8-9025b4269737			Pharmaceutical Therapy, NOS	d8b29d83-9b42-519d-a834-d5e656315ebb	no	Radiation Therapy, NOS	3292e079-821f-5e57-92a7-5d062188dec4	no	TCGA-AA-A01X	COAD	Tumor
TCGA-G4-6323	No	Stage IA	stage ia	0	not reported	Cecum	419	Adenocarcinoma, NOS	18334	2019-08-08T21:37:18.448891Z	no	2010	No	released	7th	Tis	8140/3	N0	MX	not reported	59a932d0-c0c0-5567-ad46-79db02c10df2	C18.0	Cecum	not reported	not reported	Not Reported	c55f4a9b-6621-53ef-a3ce-b7dec45a3b3a	88.4	30.0555040841826	171.5	black or african american	not hispanic or latino	male	Alive	50	-18334	1960	6e1feef1-8128-51b2-b72d-95a3898dcc81			Pharmaceutical Therapy, NOS	c086ec3c-be56-5b3f-9f34-7a85e452cef7	no	Radiation Therapy, NOS	5ad2dfa2-1fe8-5c6c-9c01-2627723d7284	no	TCGA-G4-6323	COAD	Tumor
TCGA-A6-6138	No	Stage I	stage i	0	not reported	Cecum	685	Adenocarcinoma, NOS	22523	2019-08-08T21:33:45.855164Z	no	2010	No	released		T2	8140/3	N0	M0	not reported	1263e084-7d11-5a43-8c6d-de6ce266ae62	C18.0	Cecum	not reported	not reported	Not Reported	12ae1c72-766f-52e1-8068-6ca6bd999135	90.7	26.3868669624789	185.4	white	not hispanic or latino	male	Alive	61	-22523	1949	a263f4ea-2d60-5667-ae69-9010c645c541			Pharmaceutical Therapy, NOS	96871400-afc9-54b3-82bf-f537c41f8b04	no	Radiation Therapy, NOS	777e3164-730e-5586-8cd0-2dd48cb9e836	no	TCGA-A6-6138	COAD	Tumor
TCGA-A6-6140	No	Stage IIA	stage iia	0	not reported	Descending colon	734	Adenocarcinoma, NOS	22835	2019-08-08T21:33:45.855164Z	no	2011	No	released		T3	8140/3	N0	M0	not reported	fea2d32f-850b-529c-a57a-93ef7dd28027	C18.6	Descending colon	not reported	not reported	Not Reported	19a00e4d-8f7e-5453-9253-6e11fd134297	78.9	24.9582131817325	177.8	white	not hispanic or latino	male	Alive	62	-22835	1949	24eca2c1-ea38-541c-afb3-4763d18df5ff			Pharmaceutical Therapy, NOS	138b1464-3de4-5360-a9ef-d7b41eae2044	yes	Radiation Therapy, NOS	18d6ad45-58cf-5c34-ae8e-dfb84e5475dd	no	TCGA-A6-6140	COAD	Tumor
TCGA-A6-5656	No	Stage I	stage i	0	not reported	Sigmoid colon	1001	Adenocarcinoma, NOS	27184	2019-08-08T21:33:45.855164Z	no	2010	No	released	7th	T2	8140/3	N0	M0	not reported	028a6c81-e6ad-54d6-b704-f2e221dc1175	C18.7	Sigmoid colon	not reported	not reported	Not Reported	54d036be-6b9d-5230-9bd2-ee10f7b4e636	76.6	23.906869323679	179	white	not hispanic or latino	male	Alive	74	-27184	1936	71fa0c75-6370-5652-ae06-14f4082d3333			Pharmaceutical Therapy, NOS	a4155406-552e-52d2-8697-3311c99a6dce	no	Radiation Therapy, NOS	aa8e8952-5377-5f83-8641-26e7b45d2929	no	TCGA-A6-5656	COAD	Tumor
TCGA-AA-3860	Not Reported	Stage IIIB	stage iiib	0	not reported	Sigmoid colon	945	Adenocarcinoma, NOS	19449	2019-08-08T21:35:04.140343Z	yes	2009	No	released	6th	T3	8140/3	N1	M0	not reported	5b291082-1fe8-5a10-82c1-220d3368f172	C18.7	Sigmoid colon	not reported	not reported	Not Reported	b1e7e3eb-7ff1-5a00-88f3-49ae02708d00				not reported	not reported	female	Alive	53	-19449	1956	610cfbc3-cf71-53f5-981f-cc5f1216fb68			Pharmaceutical Therapy, NOS	0252d725-b2c8-5d00-b479-322320c12c8c	yes	Radiation Therapy, NOS	1aca079c-bf56-5bae-8be2-aa4c38a642a4	no	TCGA-AA-3860	COAD	Tumor
TCGA-A6-6141	No	Stage IIA	stage iia	0	not reported	Colon, NOS	255	Adenocarcinoma, NOS	11391	2019-08-08T21:33:45.855164Z	no	2011	No	released	7th	T3	8140/3	N0	M0	not reported	36a07e68-af21-58d7-9e21-79128cf04567	C18.9	Colon, NOS	not reported	not reported	Not Reported	1dec6f8b-043c-5541-a563-48262a99475f	96.8	30.6204694042041	177.8	black or african american	not hispanic or latino	male	Alive	31	-11391	1980	057119de-0312-5558-8ff2-ab431bd9dd5a			Pharmaceutical Therapy, NOS	a0701d90-4700-5fd9-aa1e-a279a2e495fa	yes	Radiation Therapy, NOS	a8d8a520-72be-5b61-8497-e2f6e30e6ec1	no	TCGA-A6-6141	COAD	Tumor
TCGA-AA-3812	No	Stage IIA	stage iia	0	not reported	Sigmoid colon	1066	Adenocarcinoma, NOS	29980	2019-08-08T21:34:38.138144Z	no	2007	No	released	6th	T3	8140/3	N0	M0	not reported	168d0332-9b37-53f6-a3c8-bb9e0c3a22aa	C18.7	Sigmoid colon	not reported	not reported	Not Reported	0aacb41f-c205-545b-a189-f2b095a1de06				not reported	not reported	female	Alive	82	-29980	1925	c0c402b8-1f08-5eff-86d0-f695a0d8d839			Pharmaceutical Therapy, NOS	38dd3b70-0487-56b4-a2dc-78b42685c682	no	Radiation Therapy, NOS	28cb17e6-4585-53d0-b734-25ad60387de4	no	TCGA-AA-3812	COAD	Tumor
TCGA-AY-6197	No	Stage IIA	stage iia	0	not reported	Ascending colon	652	Adenocarcinoma, NOS	21957	2019-08-08T21:35:57.350058Z	no	2010	No	released	7th	T3	8140/3	N0		not reported	fe4ed6b2-940d-5717-925a-98b87ad70188	C18.2	Cecum	not reported	not reported	Not Reported	7c35cc45-7231-5049-ab4f-42bad08ed195	158			white	not hispanic or latino	male	Alive	60	-21957	1950	8144d3ff-3b1c-58de-bc55-0087da104ab1			Pharmaceutical Therapy, NOS	99242146-c31a-5c81-a81b-cf3d0287c84c	no	Radiation Therapy, NOS	69cc9d13-2606-5442-ab06-7e2ef23d9e02	no	TCGA-AY-6197	COAD	Tumor
TCGA-AA-3662	Not Reported	Stage IV	stage iv	0	not reported	Colon, NOS	184	Adenocarcinoma, NOS	29554	2019-08-08T21:34:38.138144Z	yes	2005	No	released	5th	T4	8140/3	N2	M1	not reported	e3ade95d-c128-5fae-8a6c-3ea820c30c4f	C18.9	Colon, NOS	not reported	not reported	Not Reported	607862c4-25f9-5dbd-90e0-93f7ba85e04d				not reported	not reported	female	Alive	80	-29554	1925	78980cce-c5f7-5b89-82e2-70ab7cc6bcbc			Pharmaceutical Therapy, NOS	68112583-82df-551e-8762-9757075f163d	yes	Radiation Therapy, NOS	861dfd71-e5d7-5d02-a848-5f14fed6db94	no	TCGA-AA-3662	COAD	Tumor
TCGA-AD-5900	No	Stage I	stage i	0	not reported	Ascending colon	370	Mucinous adenocarcinoma	24776	2019-08-08T21:35:29.811838Z	no	2010	No	released	7th	T2	8480/3	N0	MX	not reported	c69ecd47-0e8c-56be-a97a-082d041ab034	C18.2	Ascending colon	not reported	not reported	Not Reported	06731632-e579-5088-8f6a-404bba30b89c				white	not hispanic or latino	male	Alive	67	-24776	1943	f351bbcb-3688-5c5b-a148-00a02eb56f83			Pharmaceutical Therapy, NOS	3a44faf4-1178-56a9-ba96-703ef4796664	no	Radiation Therapy, NOS	7e5cd073-f004-526d-85d5-75156172f229	no	TCGA-AD-5900	COAD	Tumor
TCGA-AA-A02E	No	Stage IV	stage iv	0	not reported	Cecum		Adenocarcinoma, NOS	30256	2019-08-08T21:35:29.811838Z	no	2007	No	released	6th	T3	8140/3	N1	M1	not reported	b24593bb-d02e-56be-8b72-c3da726a1d0b	C18.0	Cecum	not reported	not reported	Not Reported	d440559e-97ab-5786-802b-2f2269b8142a				not reported	not reported	female	Dead	82	-30256	1925	264fc370-1d4d-5ad1-a9b2-1596d24b64f7	2007	90	Pharmaceutical Therapy, NOS	7a2aa98a-dc4f-54f7-9411-a44bf0be2132	not reported	Radiation Therapy, NOS	0771db3a-6477-5672-bfa6-87f2238ee087	not reported	TCGA-AA-A02E	COAD	Tumor
TCGA-A6-2670	No	Stage IIA	stage iia	0	not reported	Sigmoid colon	775	Adenocarcinoma, NOS	16512	2019-08-08T21:33:45.855164Z	no	2009	No	released		T3	8140/3	N0	M0	not reported	eb5ddb17-faf3-5cc9-8034-7b9ccc0dac05	C18.7	Sigmoid colon	not reported	not reported	Not Reported	1411603d-5ee4-555a-832d-6e311bf82b4a	90.9	29.5801281415056	175.3	white	not hispanic or latino	male	Alive	45	-16512	1964	54928794-22fd-56f0-a516-abbfe033226c			Pharmaceutical Therapy, NOS	bedbe581-f430-5c0a-bddd-538b471e0ed6	no	Radiation Therapy, NOS	1eb99c84-3ecf-5d09-bc7c-c1312d333435	no	TCGA-A6-2670	COAD	Tumor
TCGA-A6-2682	Not Reported	Stage IV	stage iv	0	not reported	Colon, NOS		Adenocarcinoma, NOS	25683	2019-08-08T21:33:45.855164Z	yes	2009	No	released	6th	T4b	8140/3	N1	M1	not reported	6d721115-f251-55c5-a46e-098461255a58	C18.9	Colon, NOS	not reported	not reported	Not Reported	e2210069-1a77-588c-91b3-ef8b42698818	96.5	29.7839506172839	180	white	not hispanic or latino	male	Dead	70	-25683	1939	2f8f5b9f-bad1-5635-89c9-71b352132c9e	2010	424	Pharmaceutical Therapy, NOS	4a318ee5-fa3e-5fa7-bc0d-37d2372f97a6	yes	Radiation Therapy, NOS	cdd15d7c-e705-57fd-a8b6-c7105dc1d012	no	TCGA-A6-2682	COAD	Tumor
TCGA-AD-6901	No		not reported	0	not reported	Cecum	31	Adenocarcinoma, NOS	28579	2019-08-08T21:35:29.811838Z	no	2011	No	released	7th	T3	8140/3	N0	MX	not reported	b82a29e8-d609-5639-9edf-3a1a9070c416	C18.0	Cecum	not reported	not reported	Not Reported	9d14e3ac-7b8c-56d1-8485-8151c8ef5ea4	69	23.8754325259516	170	white	not reported	male	Dead	78	-28579	1933	476c0dea-a497-5229-bf1d-6d324ac5e54e		682	Pharmaceutical Therapy, NOS	b6eae999-313c-5197-8d1b-a9e7c29d7b29	yes	Radiation Therapy, NOS	c44176df-a585-526c-b93f-22c91e2768a5	yes	TCGA-AD-6901	COAD	Tumor
TCGA-D5-6541	No	Stage IIA	stage iia	0	not reported	Splenic flexure of colon	474	Adenocarcinoma, NOS	18029	2019-08-08T21:36:52.154454Z	no	2010	No	released		T3	8140/3	N0	M0	not reported	6ea1e532-5515-5898-9eb4-4795350668a2	C18.5	Splenic flexure of colon	not reported	not reported	Not Reported	3c5763cb-054a-55b6-b701-3ed8bc078e70	85	28.075042938301	174	white	not hispanic or latino	male	Alive	49	-18029	1961	27d7a515-cce9-52e5-9aed-fcb6a4d9c832			Pharmaceutical Therapy, NOS	a18147ec-1f1e-5f7e-a4f5-b6a8731b5f92	no	Radiation Therapy, NOS	419c940f-da8f-5aa5-9fc6-fb08deb33d0c	no	TCGA-D5-6541	COAD	Tumor
TCGA-AA-3525	Not Reported	Stage IIIB	stage iiib	0	not reported	Ascending colon	1	Adenocarcinoma, NOS	32871	2019-08-08T21:34:13.342472Z	yes	2007	No	released	6th	T3	8140/3	N1	M0	not reported	113cd34a-f9f5-56a9-b96d-2e63ccd8405b	C18.2	Ascending colon	not reported	not reported	Not Reported	b9c446c1-294c-5577-a9f1-bb3e5bd54d22				not reported	not reported	male	Alive	90	-32871	1917	e1bc0cb3-dda3-5cdc-a89e-82e8d96ea93d			Pharmaceutical Therapy, NOS	afdd6411-e528-5071-bf08-d748bc6f8fcf	no	Radiation Therapy, NOS	c908071f-33bb-591f-9a5b-12d346b5ce21	no	TCGA-AA-3525	COAD	Tumor
TCGA-DM-A28A	No	Stage IIIC	stage iiic	0	not reported	Cecum	805	Adenocarcinoma, NOS	28833	2019-08-08T21:36:52.154454Z	no	2001	No	released	6th	T3	8140/3	N2	M0	not reported	3b77e86c-3d32-5b27-9a02-d62c5c520e0d	C18.0	Cecum	not reported	not reported	Not Reported	3fc1a74d-7d95-54f9-980a-a68f87a6545b	72	24.3374797187669	172	white	not hispanic or latino	male	Dead	78	-28833	1923	2ad60444-0ab3-5f09-87ce-71a61fa6faa2	2003	805	Pharmaceutical Therapy, NOS	173aa44e-b7d9-56c7-a467-4dd3da3a62d2	not reported	Radiation Therapy, NOS	a0026e18-79fe-5302-b864-65016f7ccb8c	not reported	TCGA-DM-A28A	COAD	Tumor
TCGA-AA-3697	No	Stage II	stage ii	0	not reported	Colon, NOS	2587	Adenocarcinoma, NOS	28367	2019-08-08T21:34:38.138144Z	no	2003	No	released	5th	T3	8140/3	N0	M0	not reported	426cdd16-1c95-59db-9faf-c5c6b8391ddf	C18.9	Colon, NOS	not reported	not reported	Not Reported	f31e2e17-daa1-58e7-a44f-aa130213ecb8				not reported	not reported	male	Alive	77	-28367	1926	4e3b2806-119c-5734-bcea-2f53fc98a487			Pharmaceutical Therapy, NOS	5b8dce59-d58c-552c-a30d-3478d23ed43c	no	Radiation Therapy, NOS	ca6a7524-4c65-5806-8e2b-5b2ea2abe952	no	TCGA-AA-3697	COAD	Tumor
TCGA-AA-3495	No	Stage I	stage i	0	not reported	Hepatic flexure of colon	1127	Adenocarcinoma, NOS	28886	2019-08-08T21:34:13.342472Z	no	2002	No	released	5th	T2	8140/3	N0	M0	not reported	4e7b68ee-a376-5503-a627-178a80426601	C18.2	Hepatic flexure of colon	not reported	not reported	Not Reported	5ee8c85a-16b2-59d4-afa1-a12afb049859				not reported	not reported	male	Alive	79	-28886	1923	5d338718-c0f9-5598-b720-3653fbdbb267			Pharmaceutical Therapy, NOS	a51ce2a9-27cc-596d-9c66-08914f346439	no	Radiation Therapy, NOS	35c62a5e-3512-5ea9-b361-e2a454c4b7ee	no	TCGA-AA-3495	COAD	Tumor
TCGA-D5-6932	No	Stage IIA	stage iia	0	not reported	Colon, NOS	346	Adenocarcinoma, NOS	25466	2019-08-08T21:36:52.154454Z	no	2011	No	released	7th	T3	8140/3	N0	M0	not reported	dc47ad7a-9328-5797-9ac5-3254fc2bc4b9	C18.9	Colon, NOS	not reported	not reported	Not Reported	b0cf7155-099c-5504-8635-eaa188f704b7	75	26.5731292517007	168	white	not hispanic or latino	male	Alive	69	-25466	1942	f0c1d6a4-006e-5318-ad7f-79c8cf867a8b			Pharmaceutical Therapy, NOS	dec078cd-03ff-505b-ac2c-a33c16565478	no	Radiation Therapy, NOS	9ef83c71-a5e8-586b-b56b-f18aff8baabd	no	TCGA-D5-6932	COAD	Tumor
TCGA-DM-A0XF	No	Stage IIIC	stage iiic	0	not reported	Sigmoid colon		Adenocarcinoma, NOS	25032	2019-08-08T21:36:52.154454Z	no	1999	No	released		T3	8140/3	N2	M0	not reported	c1d318fc-aa50-5d72-8e89-7d7829c89012	C18.7	Sigmoid colon	not reported	not reported	Not Reported	e8e7e4e6-69c2-5e23-ad57-a13b9b3e9339	85	29.4117647058824	170	white	not hispanic or latino	female	Dead	68	-25032	1931	37960b18-d38e-555e-be9a-c48ee8634558	2002	1162	Pharmaceutical Therapy, NOS	67186e68-c4c7-5f58-b353-4281cba71754	not reported	Radiation Therapy, NOS	0dcc39d4-34c8-57a9-a176-10aa781cce79	not reported	TCGA-DM-A0XF	COAD	Tumor
TCGA-A6-A565	No	Stage IIIC	stage iiic	0	not reported	Transverse colon		Mucinous adenocarcinoma	12526	2019-08-08T21:34:13.342472Z	no	2008	No	released	6th	T3	8480/3	N2	MX	not reported	543c73c4-4fed-5459-a732-a3cee12f433b	C18.4	Transverse colon	not reported	not reported	Not Reported	32a167dd-2ae6-53d7-939e-d7cb9fb5e334	66.7	29.6444444444444	150	black or african american	not reported	female	Dead	34	-12526	1974	71b2037e-0745-5b5d-b990-0559111356de	2009	494	Pharmaceutical Therapy, NOS	23b36149-60c6-56ba-a51d-62a16b429a6b	yes	Radiation Therapy, NOS	0b28aa5e-f038-598e-abcd-cf1b527996f4	no	TCGA-A6-A565	COAD	Tumor
TCGA-G4-6309	No	Stage IIIB	stage iiib	0	not reported	Sigmoid colon	2600	Adenocarcinoma, NOS	14729	2019-08-08T21:37:18.448891Z	no	2007	No	released	6th	T3	8140/3	N1	M0	not reported	c58310a6-29d9-5420-b679-94adc4440ebc	C18.7	Sigmoid colon	not reported	not reported	Not Reported	528d114e-1bd8-59fb-b3d5-722a818eecb0	65.4	21.1131198347107	176	black or african american	not hispanic or latino	female	Alive	40	-14729	1967	37ab61c0-0dda-543d-99fa-866db018754c			Pharmaceutical Therapy, NOS	1eee738d-d554-5ee2-9c01-7d5584196238	yes	Radiation Therapy, NOS	20f95993-c1b1-579d-ba8a-7ef07a3cb65c	no	TCGA-G4-6309	COAD	Tumor
TCGA-CK-5912	Not Reported	Stage I	stage i	0	not reported	Ascending colon	1466	Adenocarcinoma, NOS	29938	2019-08-08T21:35:57.350058Z	yes	2006	No	released	6th	T2	8140/3	N0	MX	not reported	bc4f42f3-9c31-5bc6-b90a-5ad1b9ee7067	C18.2	Cecum	not reported	not reported	Not Reported	8ae1ca9d-55e4-51d7-9c6a-aa0fc6768539				white	not hispanic or latino	male	Dead	81	-29938	1925	f5fecf0f-d8f4-5223-ba12-a183ab6a009a		1493	Pharmaceutical Therapy, NOS	2ecd6a9b-9f24-5558-8fd8-b1771704df5c	no	Radiation Therapy, NOS	65b59181-cce4-574f-9494-51f55fcf7bf7	no	TCGA-CK-5912	COAD	Tumor
TCGA-AA-3842	No	Stage IIIA	stage iiia	0	not reported	Colon, NOS	1126	Adenocarcinoma, NOS	18842	2019-08-08T21:34:38.138144Z	no	2009	No	released	6th	T2	8140/3	N1	M0	not reported	d4340b2b-6950-5e12-b1b3-313b868150d9	C18.9	Colon, NOS	not reported	not reported	Not Reported	93a1c899-adc5-5c64-8aab-d491acbc4d12				not reported	not reported	male	Alive	51	-18842	1958	9f3201bf-d3aa-50bc-9b9e-d54ca09c2e9e			Pharmaceutical Therapy, NOS	ade47b8b-cd34-576a-83cb-8ad71f7f163d	yes	Radiation Therapy, NOS	98e7cd13-d717-5200-a52f-2aca81dbfe2d	no	TCGA-AA-3842	COAD	Tumor
TCGA-AA-3655	No	Stage II	stage ii	0	not reported	Sigmoid colon	1856	Adenocarcinoma, NOS	24896	2019-08-08T21:34:38.138144Z	no	2005	No	released	5th	T3	8140/3	N0	M0	not reported	2be5eb4c-da5b-5987-adf9-6f89e1dc97de	C18.7	Sigmoid colon	not reported	not reported	Not Reported	4b00c9cf-301a-5ca7-8905-a7229fddb53a				not reported	not reported	male	Alive	68	-24896	1937	91f94292-9f7b-50dc-a973-26648a291537			Pharmaceutical Therapy, NOS	4e0ee602-6620-50e2-8c2c-ed461d3efc4c	no	Radiation Therapy, NOS	d444cf54-85de-5723-823f-2d43c8043ef9	no	TCGA-AA-3655	COAD	Tumor
TCGA-D5-6539	No		not reported	0	not reported	Transverse colon	380	Adenocarcinoma, NOS	16703	2019-08-08T21:36:52.154454Z	no	2010	No	released	7th	T3	8140/3	N0	M0	not reported	4bfb1c19-97af-53f6-af54-e9f0eee857b4	C18.4	Transverse colon	not reported	not reported	Not Reported	22aed69b-dda4-5e1f-b0e6-b6ac75d58edf	63	23.1404958677686	165	white	not hispanic or latino	female	Alive	45	-16703	1965	e2d72bcf-e2c7-56d6-b0ca-970431415b5f			Pharmaceutical Therapy, NOS	761f84d5-afdc-5ad9-9ae1-957e2cd3e061	no	Radiation Therapy, NOS	3224c810-d63e-5da4-86c6-4e8b05f917ce	no	TCGA-D5-6539	COAD	Tumor
TCGA-A6-5662	No	Stage IVA	stage iva	0	not reported	Splenic flexure of colon	718	Adenocarcinoma, NOS	16873	2019-08-08T21:33:45.855164Z	no	2010	No	released		T3	8140/3	N2	M1	not reported	620ba2a2-9e69-5559-867b-82560e768dad	C18.5	Splenic flexure of colon	not reported	not reported	Not Reported	66b37bca-79b7-513a-a078-6f6d5a2e0814	84.4	26.0493827160494	180	white	not hispanic or latino	male	Alive	46	-16873	1964	9800ce75-29d4-587e-bd09-d6361e0db69a			Pharmaceutical Therapy, NOS	52996cae-9675-5cb3-965f-a37231ad81b0	yes	Radiation Therapy, NOS	8c4646ae-9012-5405-91ca-d41f3ad0973f	no	TCGA-A6-5662	COAD	Tumor
TCGA-NH-A8F7	Yes	Stage IIA	stage iia	0	not reported	Sigmoid colon	543	Adenocarcinoma, NOS	19535	2019-08-08T21:37:18.448891Z	no	2013	No	released	7th	T3	8140/3	N0	MX	not reported	4689c168-6a0b-5c0d-bdc8-73dfbc3315ad	C18.7	Sigmoid colon	not reported	not reported	Not Reported	46800644-166c-58f4-aad9-b6392526af8b	175.3	271.863451037439	80.3	black or african american	not hispanic or latino	female	Alive	53	-19535	1960	b3082edb-b74b-5118-85c1-bfac10d1cef0			Pharmaceutical Therapy, NOS	9ecd6fbd-2362-5caa-a08d-bd869e82b5ba	yes	Radiation Therapy, NOS	dfd5ac97-f73d-513f-9c0a-c86d31e08d3b	yes	TCGA-NH-A8F7	COAD	Tumor
TCGA-AA-3950	Not Reported	Stage IIA	stage iia	0	not reported	Ascending colon	730	Mucinous adenocarcinoma	29130	2019-08-08T21:35:04.140343Z	yes	2010	No	released	6th	T3	8480/3	N0	M0	not reported	49315af2-455b-5103-a293-115f4a86faa0	C18.2	Ascending colon	not reported	not reported	Not Reported	ba382fdf-f987-511f-8fe9-b96827b85447				not reported	not reported	female	Alive	79	-29130	1931	647747e6-769a-5fdc-888c-13d03910711d			Pharmaceutical Therapy, NOS	c1cfa321-b4b4-55a8-8957-93b499fc7eae	no	Radiation Therapy, NOS	8df55038-5f7c-5d2c-b43b-19d123fe3ce5	no	TCGA-AA-3950	COAD	Tumor
TCGA-AA-3548	No	Stage IIIC	stage iiic	0	not reported	Colon, NOS	1034	Adenocarcinoma, NOS	26175	2019-08-08T21:34:13.342472Z	no	2008	No	released	6th	T3	8140/3	N2	M0	not reported	41f0e4ee-f424-507d-9864-bb2cdc80caee	C18.9	Colon, NOS	not reported	not reported	Not Reported	78aa0f72-39f7-5f65-bead-e2a0f065cbb7				not reported	not reported	female	Alive	71	-26175	1937	3a2d0137-148f-5d5c-b19c-acbc82c58c18			Pharmaceutical Therapy, NOS	6297fabc-0716-53b0-a049-984025b82bec	yes	Radiation Therapy, NOS	5be25f37-18e4-5278-8a7d-e754c4670e19	no	TCGA-AA-3548	COAD	Tumor
TCGA-AD-6895	Not Reported	Stage IIIB	stage iiib	0	not reported	Cecum	763	Adenocarcinoma, NOS	30879	2019-08-08T21:35:29.811838Z	yes	2011	No	released	7th	T3	8140/3	N1a	M0	not reported	63b14ab8-f769-59de-8461-511bb8940309	C18.0	Cecum	not reported	not reported	Not Reported	3d32a6e4-b7bd-54ce-ae03-3e94b6364998	68	23.5294117647059	170	white	not hispanic or latino	male	Alive	84	-30879	1927	7a038c27-f3bb-5418-998f-df22a763bdbb			Pharmaceutical Therapy, NOS	6c22ae52-6ca4-5f87-8df9-96f0adf344ba	no	Radiation Therapy, NOS	1a3760ee-1f4c-54de-a549-014a4edc68df	no	TCGA-AD-6895	COAD	Tumor
TCGA-AA-3872	No	Stage IV	stage iv	0	not reported	Colon, NOS	0	Adenocarcinoma, NOS	16651	2019-08-08T21:35:04.140343Z	no	2009	No	released	6th	T4	8140/3	N2	M1	not reported	368d4ee6-74dd-534b-ba5f-6d4181e9495d	C18.9	Colon, NOS	not reported	not reported	Not Reported	8d70a87e-9b3e-599d-b4d9-0ebf8b538da4				not reported	not reported	male	Alive	45	-16651	1964	1c53e6c8-fa22-5ff6-9074-3338af1b709f			Pharmaceutical Therapy, NOS	50480b14-e548-55d9-b8f9-61100a937fa9	not reported	Radiation Therapy, NOS	cb0f51e1-01a6-5792-ab09-83cbdfc90661	not reported	TCGA-AA-3872	COAD	Tumor
TCGA-AA-A00D	No	Stage I	stage i	0	not reported	Ascending colon	578	Adenocarcinoma, NOS	25689	2019-08-08T21:35:04.140343Z	no	2007	No	released	6th	T2	8140/3	N0	M0	not reported	73a32a00-6352-5d6f-a45f-a48bc9873287	C18.2	Ascending colon	not reported	not reported	Not Reported	e42b9487-17f1-5972-a451-dd65da25ab7c				not reported	not reported	male	Alive	70	-25689	1937	747100df-4ef0-5906-95e6-dbcb6e9472fb			Pharmaceutical Therapy, NOS	31d46572-4d8a-506b-808b-170564b5196c	no	Radiation Therapy, NOS	e98a1acb-25a3-5ade-831c-9a75fb18be8e	no	TCGA-AA-A00D	COAD	Tumor
TCGA-F4-6855	No	Stage IIA	stage iia	0	not reported	Sigmoid colon	1442	Adenocarcinoma, NOS	25890	2019-08-08T21:37:18.448891Z	no	2011	No	released	7th	T3	8140/3	N0	M0	not reported	cbebb7f5-b576-56ce-843e-05cd3cfe8414	C18.7	Sigmoid colon	not reported	not reported	Not Reported	14d2f3a2-a087-56b1-901a-3a37b320fd11	80	28.6851446806985	167	white	not hispanic or latino	female	Alive	70	-25890	1941	69607e74-32b2-536e-91b2-abd5dba74149			Pharmaceutical Therapy, NOS	aec209d0-dd94-5ad0-9743-e97e35577e55	no	Radiation Therapy, NOS	e906adc9-19fc-5b63-b0aa-b676708850cc	no	TCGA-F4-6855	COAD	Tumor
TCGA-AD-6888	Not Reported	Stage IIIB	stage iiib	0	not reported	Ascending colon	155	Adenocarcinoma, NOS	26816	2019-08-08T21:35:29.811838Z	yes	2010	No	released	7th	T3	8140/3	N1b	M0	not reported	f76d0d13-206a-5617-b224-3d0715ec191c	C18.2	Hepatic flexure of colon	not reported	not reported	Not Reported	65d9dff6-60ac-5310-801f-02cea718f1bc	96	28.6661291767446	183	white	not hispanic or latino	male	Dead	73	-26816	1937	9a82f19a-d2cd-5c8f-8653-a80113db0203		472	Pharmaceutical Therapy, NOS	b4c31251-1e77-5089-aa57-553387110e83	no	Radiation Therapy, NOS	7ce2a86d-9ca0-5452-80e6-4ffb591d5d3c	no	TCGA-AD-6888	COAD	Tumor
TCGA-G4-6627	No	Stage IIA	stage iia	0	not reported	Ascending colon	2175	Adenocarcinoma, NOS	30697	2019-08-08T21:37:18.448891Z	no	2007	No	released	6th	T3	8140/3	N0	M0	not reported	25a93adf-21c3-5586-9282-ad56b22c06d2	C18.2	Ascending colon	not reported	not reported	Not Reported	4eb2065c-4116-5e13-b41f-f00158d1c70f	80	25.8264462809917	176	white	not hispanic or latino	male	Alive	84	-30697	1923	ea0909b5-af0b-5e66-8c29-bd470497d278			Pharmaceutical Therapy, NOS	781a8fe0-fc4c-5afc-a725-581dded27de9	no	Radiation Therapy, NOS	7b5c1d9c-052b-5770-b42f-36e9975b0385	no	TCGA-G4-6627	COAD	Tumor
TCGA-CK-4950	No	Stage IIIB	stage iiib	0	not reported	Cecum	2599	Mucinous adenocarcinoma	24944	2019-08-08T21:35:57.350058Z	no	2008	No	released	6th	T3	8480/3	N1	M0	not reported	3e667b75-e949-58db-af5c-047992f4b20d	C18.0	Cecum	not reported	not reported	Not Reported	2efc1df8-f770-5326-a672-6ea5b485376e				black or african american	not hispanic or latino	female	Alive	68	-24944	1940	b02b0b35-a340-5e4f-8a37-4a93bececb0e			Pharmaceutical Therapy, NOS	4c4dec26-1843-5e01-852f-72e0de15eb5b	yes	Radiation Therapy, NOS	008419f5-d88b-5d58-b879-d9c7c10ee97b	no	TCGA-CK-4950	COAD	Tumor
TCGA-AA-A02K	No	Stage IV	stage iv	0	not reported	Ascending colon	0	Adenocarcinoma, NOS	18506	2019-08-08T21:35:29.811838Z	no	2009	No	released	6th	T4	8140/3	N2	M1	not reported	61150f8f-fec8-5c85-8f04-0c15cfabbc4f	C18.2	Ascending colon	not reported	not reported	Not Reported	6bc2b5c9-8629-52a8-be2f-351a6e130d13				not reported	not reported	male	Dead	50	-18506	1959	18caaaf1-0fc5-53e0-b98a-d604c514e129		426	Pharmaceutical Therapy, NOS	31320661-b623-5ce8-9ba2-d9c4ce06f8c1	yes	Radiation Therapy, NOS	382f2cd4-ead6-5c4f-afde-401c15253866	no	TCGA-AA-A02K	COAD	Tumor
TCGA-A6-2679	No	Stage IIB	stage iib	0	not reported	Ascending colon	1366	Adenocarcinoma, NOS	26820	2019-08-08T21:33:45.855164Z	no	2009	No	released	6th	T3	8140/3	N0		not reported	9fb756f6-d611-5c22-bebc-e14dc407b293	C18.2	Ascending colon	not reported	not reported	Not Reported	cf1ffd5a-e432-5fb3-94c8-9bc5e85bbb54	65.9	24.1763797137062	165.1	white	not hispanic or latino	female	Alive	73	-26820	1936	02d1eacf-3d26-5d2f-8850-09b27c585787			Pharmaceutical Therapy, NOS	ce0e6b06-afbc-5865-91cc-1e60c2ba243f	no	Radiation Therapy, NOS	12e9ea4e-defd-5518-a6f1-25795e3374a6	no	TCGA-A6-2679	COAD	Tumor
TCGA-F4-6461	No	Stage IIIC	stage iiic	0	not reported	Colon, NOS	0	Adenocarcinoma, NOS	15151	2019-08-08T21:36:52.154454Z	no	2011	No	released	7th	T4b	8140/3	N2	M0	not reported	523d8470-1368-5f8b-97eb-5455a11d7047	C18.9	Colon, NOS	not reported	not reported	Not Reported	1615b7be-6531-5277-905c-c98bad5311d7	57	24.9989035568615	151	white	not hispanic or latino	female	Dead	41	-15151	1970	aea73888-9d46-524e-85fb-8a550ecd225a		338	Pharmaceutical Therapy, NOS	a2bba4f1-d6bf-5627-8596-ce1fbff81850	no	Radiation Therapy, NOS	90daebd6-a63b-55b7-8f2f-5ca13ec48ce4	no	TCGA-F4-6461	COAD	Tumor
TCGA-G4-6628	Not Reported	Stage I	stage i	0	not reported	Cecum	2424	Adenocarcinoma, NOS	28772	2019-08-08T21:37:18.448891Z	yes	2006	No	released	6th	T2	8140/3	N0	M0	not reported	844dca75-87ad-5020-92ac-ab1882d3f1d7	C18.0	Cecum	not reported	not reported	Not Reported	677410cd-a001-57e0-b841-6548b495fd5b	91	31.8616294947656	169	white	not hispanic or latino	male	Alive	78	-28772	1928	3a9a2461-c45c-5de4-9967-df243fdbe251			Pharmaceutical Therapy, NOS	25de9556-787c-5354-a9d4-b1f7d9db87d0	no	Radiation Therapy, NOS	4f92578b-39e8-55d9-b949-6ff1a90369d0	no	TCGA-G4-6628	COAD	Tumor
TCGA-DM-A1D0	No	Stage IIA	stage iia	0	not reported	Sigmoid colon	3974	Adenocarcinoma, NOS	28875	2019-08-08T21:36:52.154454Z	no	2001	No	released		T3	8140/3	N0	M0	not reported	5e1c1fbd-bba8-589b-8727-5cee3e0b3662	C18.7	Sigmoid colon	not reported	not reported	Not Reported	89869ca8-c946-59e6-b1f2-1c7522483c65	65	22.4913494809689	170	white	not hispanic or latino	female	Alive	79	-28875	1922	cfb1446f-8a63-59f8-9594-fd12d9f4a3fa			Pharmaceutical Therapy, NOS	3e33b9b1-1fcc-5bc8-8126-0ce718a23eaf	not reported	Radiation Therapy, NOS	04b741f1-f211-59e6-9547-a77d34025b0e	not reported	TCGA-DM-A1D0	COAD	Tumor
TCGA-G4-6307	No	Stage IIIB	stage iiib	0	not reported	Sigmoid colon	1674	Adenocarcinoma, NOS	13648	2019-08-08T21:37:18.448891Z	no	2007	No	released	2nd	T3	8140/3	N1	M0	not reported	956357f2-9c5f-5c6d-9371-5b6c7a0198d2	C18.7	Sigmoid colon	not reported	not reported	Not Reported	f6ce3857-214a-5e22-a3ea-067a1aa4db04	71	25.7657134562346	166	white	not hispanic or latino	female	Alive	37	-13648	1970	77af3a77-5a0c-5b9e-ba16-590cba3d54b2			Pharmaceutical Therapy, NOS	8420a802-696e-5e21-954c-d38f287c2e6e	yes	Radiation Therapy, NOS	0d639c64-bb66-5ef3-96b1-29afb95b258f	no	TCGA-G4-6307	COAD	Tumor
TCGA-AA-3867	Not Reported	Stage IV	stage iv	0	not reported	Sigmoid colon	731	Adenocarcinoma, NOS	27028	2019-08-08T21:35:04.140343Z	yes	2007	No	released	6th	T3	8140/3	N2	M1	not reported	60b256ac-8b86-5042-af26-744593617b67	C18.7	Sigmoid colon	not reported	not reported	Not Reported	230b24a5-a4a8-58b6-a1b3-6bd81dac627a				not reported	not reported	male	Alive	74	-27028	1933	2941aecc-4855-5a25-9813-6a17ea1e68c3			Pharmaceutical Therapy, NOS	2b34ecec-82e7-5274-a4b9-57f6a0c0b021	no	Radiation Therapy, NOS	5a7bc83c-19da-5e10-988b-ea98c3479731	no	TCGA-AA-3867	COAD	Tumor
TCGA-AA-3977	No		not reported	0	not reported	Sigmoid colon	761	Adenocarcinoma, NOS	23832	2019-08-08T21:35:04.140343Z	no	2009	No	released	6th	T2	8140/3	N0		not reported	48f1359c-b897-5b62-b04d-31de46bc5dc2	C18.7	Sigmoid colon	not reported	not reported	Not Reported	af3b0c37-0112-5b69-ad70-a951ae45edae				not reported	not reported	male	Alive	65	-23832	1944	d605340a-0b06-5bac-b0f9-bd4e81068579			Pharmaceutical Therapy, NOS	701627c7-2026-565d-b8f0-a28da4a7928c	no	Radiation Therapy, NOS	e9c60634-1f04-5aa2-8588-4f786247e7c8	no	TCGA-AA-3977	COAD	Tumor
TCGA-AA-A02J	No	Stage IV	stage iv	0	not reported	Sigmoid colon		Adenocarcinoma, NOS	25749	2019-08-08T21:35:29.811838Z	no	2008	No	released	6th	T3	8140/3	N0	M1	not reported	cedc5cfa-8af7-5813-abc3-4eeb47440e2c	C18.7	Sigmoid colon	not reported	not reported	Not Reported	98f2e78a-f4d3-5267-b82b-88145af7770d				not reported	not reported	female	Dead	70	-25749	1938	7810313c-bcbc-5bd0-a59b-6b4a56f9897c	2008	153	Pharmaceutical Therapy, NOS	9acc339a-aaa3-5f62-bb33-2b9cc9c7c806	not reported	Radiation Therapy, NOS	57306cc6-a818-5c8a-9a0b-beb2f16a2e24	not reported	TCGA-AA-A02J	COAD	Tumor
TCGA-D5-6928	No	Stage IIA	stage iia	0	not reported	Hepatic flexure of colon	354	Mucinous adenocarcinoma	29411	2019-08-08T21:36:52.154454Z	no	2011	No	released	7th	T3	8480/3	N0	M0	not reported	50208049-0c46-5c6c-9173-f75b3a6a424d	C18.3	Hepatic flexure of colon	not reported	not reported	Not Reported	37fb0327-939c-54fb-8e5c-b58cc9ee3cab	93	30.7173999207293	174	white	not hispanic or latino	male	Alive	80	-29411	1931	31c756ee-c3bd-5354-9f5b-be84f78f6890			Pharmaceutical Therapy, NOS	7d7cca62-2414-51e7-9e9f-1e18a8fc07d0	no	Radiation Therapy, NOS	13c21504-d801-5664-a4d3-e888fd6bd5dd	no	TCGA-D5-6928	COAD	Tumor
TCGA-AA-3949	No	Stage IIIB	stage iiib	0	not reported	Ascending colon	791	Mucinous adenocarcinoma	32081	2019-08-08T21:35:04.140343Z	no	2009	No	released	6th	T3	8480/3	N1	M0	not reported	21646236-9cf4-5310-97dd-7622cddcd25c	C18.2	Ascending colon	not reported	not reported	Not Reported	2722abec-3f54-58f5-9c8f-3c752df269a1				not reported	not reported	female	Alive	87	-32081	1922	23a11678-b2ca-5590-bff6-60a6cb0266db			Pharmaceutical Therapy, NOS	0a46731b-a930-59b8-828f-9d54e95bb468	no	Radiation Therapy, NOS	7315135f-faba-5b11-889b-13861c357d9f	no	TCGA-AA-3949	COAD	Tumor
TCGA-AA-A00F	No	Stage IIIC	stage iiic	0	not reported	Sigmoid colon	1035	Adenocarcinoma, NOS	24379	2019-08-08T21:35:04.140343Z	no	2007	No	released	6th	T3	8140/3	N2	M0	not reported	cf087410-19be-5f49-9fd4-9a6e93f8bc49	C18.7	Sigmoid colon	not reported	not reported	Not Reported	8df84a74-cdc3-5c76-b1be-9fb2ca3f2b16				not reported	not reported	male	Alive	66	-24379	1941	82bc2dac-2130-5a30-8783-d3748376a907			Pharmaceutical Therapy, NOS	7772deae-fb9c-5221-8d47-4cd564a94179	yes	Radiation Therapy, NOS	bf8676e4-8420-596e-abbf-414bd07b1460	no	TCGA-AA-A00F	COAD	Tumor
TCGA-5M-AAT6	No	Stage IV	stage iv	0	not reported	Ascending colon		Adenocarcinoma, NOS	14852	2019-08-08T21:33:45.855164Z	no	2009	No	released	6th	T4a	8140/3	N2b	M1a	not reported	f3c29c8b-1c74-53b0-badf-e374629ff3bf	C18.2	Transverse colon	not reported	not reported	Not Reported	3625ca8c-af16-51fd-bc8b-26c6d2aa4599	99.1	37.7610120408474	162	black or african american	hispanic or latino	female	Dead	40	-14852	1969	2eb0db81-6eba-5f19-95c1-cfabd25a509f	2009	290	Pharmaceutical Therapy, NOS	1eb5a97b-f373-55a9-86a3-623541ee0943	yes	Radiation Therapy, NOS	f5fc0794-6888-55ca-a73e-3452a587baa4	no	TCGA-5M-AAT6	COAD	Tumor
TCGA-AA-3815	No	Stage IIA	stage iia	0	not reported	Cecum	1005	Adenocarcinoma, NOS	23922	2019-08-08T21:34:38.138144Z	no	2007	No	released	6th	T3	8140/3	N0	M0	not reported	ff509225-8cad-5d5d-8cc2-7c8c57c523a4	C18.0	Cecum	not reported	not reported	Not Reported	0eb6beef-2d11-5c69-80c4-5097f35ea231				not reported	not reported	female	Alive	65	-23922	1942	8960346c-1041-5498-9029-a21db0d95b7e			Pharmaceutical Therapy, NOS	4ebfe82e-51ec-5bb3-af03-57f89410a78a	no	Radiation Therapy, NOS	3285e3ab-1be3-58c7-8c02-75e01dcbe8f9	no	TCGA-AA-3815	COAD	Tumor
TCGA-DM-A28E	No	Stage IIA	stage iia	0	not reported	Sigmoid colon	3648	Adenocarcinoma, NOS	26602	2019-08-08T21:36:52.154454Z	no	2001	No	released	6th	T3	8140/3	N0	M0	not reported	ae2c9a12-1c86-51ee-b51f-cb56cb5e9b82	C18.7	Sigmoid colon	not reported	not reported	Not Reported	bd60eb7d-f0cc-5c32-bd62-f0ccc2748476	75	33.3333333333333	150	white	not hispanic or latino	female	Alive	72	-26602	1929	191a26f7-6218-55b1-803d-8aa5ad8a2db6			Pharmaceutical Therapy, NOS	d120ec36-388f-502d-912c-8f47ff3d89f0	not reported	Radiation Therapy, NOS	b110ab71-f0a4-5def-a627-1893d474d1c7	not reported	TCGA-DM-A28E	COAD	Tumor
TCGA-D5-5539	No	Stage IIIA	stage iiia	0	not reported	Ascending colon	596	Mucinous adenocarcinoma	22097	2019-08-08T21:36:28.485406Z	no	2010	No	released		T3	8480/3	N1	M0	not reported	b0cf33e0-db3f-59e0-a094-fe220669e16e	C18.2	Ascending colon	not reported	not reported	Not Reported	1eb007a1-7014-550b-b593-66bdab4f14e7	83	29.4075963718821	168	white	not hispanic or latino	male	Alive	60	-22097	1950	ce84d1f4-ee6d-5b85-ba93-3457107c3ec0			Pharmaceutical Therapy, NOS	02bf4b33-3358-5abe-a41f-f89fa7d1bde2	yes	Radiation Therapy, NOS	61cd9821-ddc0-587f-b57e-2bb8d8fb5fdc	no	TCGA-D5-5539	COAD	Tumor
TCGA-A6-6648	No	Stage IVA	stage iva	0	not reported	Descending colon	766	Adenocarcinoma, NOS	20641	2019-08-08T21:33:45.855164Z	no	2010	No	released	7th	T3	8140/3	N0	M1a	not reported	1696af00-6799-5195-b7c3-c4d387ffb446	C18.6	Descending colon	not reported	not reported	Not Reported	596bffe5-1595-5026-8fe7-377b43f663f1	87	26.0355567898338	182.8	white	not hispanic or latino	male	Alive	56	-20641	1954	b75e8e6f-d0bf-546f-bb9d-9da7966592bb			Pharmaceutical Therapy, NOS	a488332e-7766-5795-a775-ae7e8d3f6f9d	yes	Radiation Therapy, NOS	d0c291ec-1b69-5700-84b5-dda46e764343	no	TCGA-A6-6648	COAD	Tumor
TCGA-AA-A00O	No	Stage IIIC	stage iiic	0	not reported	Sigmoid colon	822	Adenocarcinoma, NOS	30316	2019-08-08T21:35:04.140343Z	no	2008	No	released	6th	T3	8140/3	N2	M0	not reported	5294556a-13c8-5e63-9b3b-6ac0b429aa77	C18.7	Sigmoid colon	not reported	not reported	Not Reported	d4a3248f-a192-5d85-94a8-fc669d6608e5				not reported	not reported	female	Alive	83	-30316	1925	9fa619a1-6ccf-554c-aaac-4b8ea61319df			Pharmaceutical Therapy, NOS	68c4580c-a12d-59c7-969c-46fccf381769	no	Radiation Therapy, NOS	d04b2b03-119d-5e18-bf1e-9bfcb97efa06	no	TCGA-AA-A00O	COAD	Tumor
TCGA-AA-3984	No	Stage IIA	stage iia	0	not reported	Sigmoid colon	0	Adenocarcinoma, NOS	22585	2019-08-08T21:35:04.140343Z	no	2009	No	released	6th	T3	8140/3	N0	M0	not reported	8ca947bf-1e8b-559c-859c-bf9e24a736e0	C18.7	Sigmoid colon	not reported	not reported	Not Reported	a94eef20-f496-5244-9c77-946d9797cc8c				not reported	not reported	female	Alive	61	-22585	1948	e3e37e37-4885-5ae2-ac09-a24b9bccaf98			Pharmaceutical Therapy, NOS	a2325983-d0fd-5843-aa77-81580958f622	not reported	Radiation Therapy, NOS	b17eedc0-dd91-5d99-abd8-42c5a1e9acb0	not reported	TCGA-AA-3984	COAD	Tumor
TCGA-CM-6172	No	Stage IIIB	stage iiib	0	not reported	Sigmoid colon	335	Adenocarcinoma, NOS	25902	2019-08-08T21:36:28.485406Z	no	2010	No	released	7th	T3	8140/3	N1a	M0	not reported	d6ef5216-b743-56ec-a13b-354f8ae7bc51	C18.7	Sigmoid colon	not reported	not reported	Not Reported	52a3193f-2f59-5a90-ae84-5fb8a0b51e70	77.6	34.0335950177624	151	white	not hispanic or latino	female	Alive	70	-25902	1940	aa732cd1-e089-5375-bc3e-e7938f39f8c1			Pharmaceutical Therapy, NOS	9aeb6eed-537d-5304-8c6e-4cc286c2f857	yes	Radiation Therapy, NOS	9b84e044-34bf-52eb-96b9-02aa03965dbc	no	TCGA-CM-6172	COAD	Tumor
TCGA-AA-3967	No	Stage IIIB	stage iiib	0	not reported	Colon, NOS	943	Adenocarcinoma, NOS	28216	2019-08-08T21:35:04.140343Z	no	2008	No	released	6th	T3	8140/3	N1	M0	not reported	7a38d688-1e81-5fd9-9f09-5206af934e57	C18.9	Colon, NOS	not reported	not reported	Not Reported	6cba545b-62de-52a8-909e-569cd11d3a58				not reported	not reported	male	Alive	77	-28216	1931	e3142f27-970d-5b63-8dd4-988e924f9226			Pharmaceutical Therapy, NOS	0a40516d-5564-52dc-b7d6-126848b1b24f	yes	Radiation Therapy, NOS	e5ebbf84-e8b9-5bfa-83ad-eba7f790e1fe	no	TCGA-AA-3967	COAD	Tumor
TCGA-AA-3681	No	Stage III	stage iii	0	not reported	Cecum	182	Adenocarcinoma, NOS	28399	2019-08-08T21:34:38.138144Z	no	2006	No	released	5th	T3	8140/3	N1	M0	not reported	6d2ff619-391f-52dc-a114-0ce50422bc7b	C18.0	Cecum	not reported	not reported	Not Reported	8e4fd2f1-31a3-515e-8e3f-b8ec8b238d5d				not reported	not reported	female	Alive	77	-28399	1929	0a43b7c1-b300-5c64-8f69-7f5a12807298			Pharmaceutical Therapy, NOS	f577f9fd-0203-5c86-a4ec-6bf56db9c0d7	no	Radiation Therapy, NOS	c8040220-ffb6-5b6b-9f35-60db5ac985a7	no	TCGA-AA-3681	COAD	Tumor
TCGA-AZ-4315	No	Stage IIA	stage iia	0	not reported	Cecum	1776	Adenocarcinoma, NOS	22340	2019-08-08T21:35:57.350058Z	no	2006	No	released		T3	8140/3	N0	M0	not reported	3535d001-bb4e-5051-a9e5-a0c01e21137e	C18.0	Cecum	not reported	not reported	Not Reported	16fc04e6-2680-5fbd-acd8-90aa02789857	84			white	not hispanic or latino	male	Alive	61	-22340	1945	95cccfe1-6693-56f2-a5c2-a1adec17da7c			Pharmaceutical Therapy, NOS	dd8ccb8e-60ff-53fb-afae-32ef79e5d9a8	no	Radiation Therapy, NOS	59a62fc2-4a1a-5297-b277-c793eb76b549	no	TCGA-AZ-4315	COAD	Tumor
TCGA-F4-6808	No	Stage I	stage i	0	not reported	Sigmoid colon	1024	Adenocarcinoma, NOS	19803	2019-08-08T21:37:18.448891Z	no	2011	No	released	7th	T1	8140/3	N0	M0	not reported	515b3765-b1b0-56e3-b4e0-61f94527d133	C18.7	Sigmoid colon	not reported	not reported	Not Reported	ae7dcd77-4dfe-5f22-9078-129c759506bb	70	25.4028160836116	166	white	not hispanic or latino	female	Alive	54	-19803	1957	789fb9cf-a7a3-5013-89a7-bdb822a8fd97			Pharmaceutical Therapy, NOS	aa1bbde9-ac02-56d2-80ad-f0f07c72fa47	no	Radiation Therapy, NOS	dedb9c30-4f2e-55dc-8090-3cab4cc59d50	no	TCGA-F4-6808	COAD	Tumor
TCGA-CA-5796	No	Stage IIA	stage iia	0	not reported	Ascending colon	377	Mucinous adenocarcinoma	19353	2019-08-08T21:35:57.350058Z	no	2010	No	released	6th	T3	8480/3	N0	M0	not reported	b3bb8c49-daa1-5991-b68c-8c75715ba024	C18.2	Ascending colon	not reported	not reported	Not Reported	7f69d9e0-2ab1-56dc-bb6a-c699f174d1f8				asian	not hispanic or latino	female	Alive	52	-19353	1958	d3c4ff05-2cc9-59e9-9bdd-70a7a9c1ff05			Pharmaceutical Therapy, NOS	8b0ea12f-f1f9-5662-9933-21c1b79b432a	yes	Radiation Therapy, NOS	2179d619-94e7-5f63-a260-5a76d2bfcc38	no	TCGA-CA-5796	COAD	Tumor
TCGA-NH-A5IV	No	Stage IIA	stage iia	0	not reported	Transverse colon	0	Adenocarcinoma, NOS	32872	2019-08-08T21:37:18.448891Z	no	2012	No	released	7th	T3	8140/3	N0	MX	not reported	9ad56fce-723f-566a-bcab-512921b1e38f	C18.4	Transverse colon	not reported	not reported	Not Reported	f25ab36d-9b3e-5fb3-81b3-5e5009639c27	49.5	19.703649155629	158.5	black or african american	not hispanic or latino	female	Alive	90	-32872	1922	43bc16bf-588a-5f3c-98c0-87666f50e5f9			Pharmaceutical Therapy, NOS	239863ba-594e-5012-b438-5dd62e85d72e	no	Radiation Therapy, NOS	2ea5dafb-1283-5542-a189-a352812feaac	no	TCGA-NH-A5IV	COAD	Tumor
TCGA-AA-3560	Not Reported	Stage IIIC	stage iiic	0	not reported	Sigmoid colon	608	Adenocarcinoma, NOS	26359	2019-08-08T21:34:13.342472Z	yes	2009	No	released	6th	T3	8140/3	N2	M0	not reported	454b8695-bcbc-570a-9570-9f64726ea716	C18.7	Sigmoid colon	not reported	not reported	Not Reported	a8881b09-f75a-5659-81ef-9def66795f3d				not reported	not reported	female	Alive	72	-26359	1937	bcd24e64-52f6-52ad-ae7b-07deba20179a			Pharmaceutical Therapy, NOS	50ff77fb-efc1-5841-a36c-5fd8e750319a	yes	Radiation Therapy, NOS	bf69100d-9bd7-5d85-a83f-08c75afdea65	no	TCGA-AA-3560	COAD	Tumor
TCGA-AA-3858	No	Stage I	stage i	0	not reported	Colon, NOS	945	Adenocarcinoma, NOS	24806	2019-08-08T21:34:38.138144Z	no	2009	No	released	6th	T2	8140/3	N0	M0	not reported	a6cbe109-9796-5c9b-a740-60fa88c2ccc5	C18.9	Colon, NOS	not reported	not reported	Not Reported	b84cb4d4-a136-5f96-92f4-f5f2c98796da				not reported	not reported	male	Alive	67	-24806	1942	9ca11ea4-19f8-51d7-afa3-1657eb351c10			Pharmaceutical Therapy, NOS	579b0c5e-fad9-526e-b574-b5b51a55d147	no	Radiation Therapy, NOS	9d3c8eb0-b971-5485-b026-148febc921f9	no	TCGA-AA-3858	COAD	Tumor
TCGA-AA-A00L	Not Reported	Stage IIA	stage iia	0	not reported	Transverse colon	1157	Adenocarcinoma, NOS	24319	2019-08-08T21:35:04.140343Z	yes	2009	No	released	6th	T3	8140/3	N0	M0	not reported	62e4b5ec-00cf-578f-9a25-f9d15d6d709f	C18.4	Transverse colon	not reported	not reported	Not Reported	88c3198b-6691-5845-bd5c-45d2e97a2039				not reported	not reported	male	Alive	66	-24319	1943	f76e1fa2-7120-5187-bd94-e2a0ef118984			Pharmaceutical Therapy, NOS	3d21ea88-f724-5c96-b0b0-2cdb8aa5e5fb	no	Radiation Therapy, NOS	6b10dd43-c2ff-5e94-94d4-ad9ad2b40f06	no	TCGA-AA-A00L	COAD	Tumor
TCGA-AA-A01P	No	Stage III	stage iii	0	not reported	Ascending colon	0	Adenocarcinoma, NOS	29554	2019-08-08T21:35:29.811838Z	no	2003	No	released	5th	T3	8140/3	N1	M0	not reported	4e76afdf-4d27-575c-9981-54cf863e9fe0	C18.2	Ascending colon	not reported	not reported	Not Reported	a51eaf05-3197-57a4-82be-e314b41b0430				not reported	not reported	female	Dead	80	-29554	1923	e4951595-51ea-5000-bc9a-98dd138c5e85		1158	Pharmaceutical Therapy, NOS	8cd64a52-fc82-5a5c-b2ba-fe71de58b0e9	no	Radiation Therapy, NOS	ea77b7e7-dc5c-5624-bbc5-9a5717760048	no	TCGA-AA-A01P	COAD	Tumor
TCGA-CM-6679	No	Stage IIA	stage iia	0	not reported	Sigmoid colon	306	Adenocarcinoma, NOS	21519	2019-08-08T21:36:28.485406Z	no	2011	No	released	7th	T3	8140/3	N0	M0	not reported	5dd13842-d923-5e9a-9968-30299c7bb39c	C18.7	Sigmoid colon	not reported	not reported	Not Reported	d1fce2f1-f34a-5a66-9780-e295782fb29d	106.5	33.613180154021	178	white	not hispanic or latino	male	Alive	58	-21519	1953	00fbda86-7554-568e-839c-baf98379d0b8			Pharmaceutical Therapy, NOS	65cf8832-8973-590d-8c9a-8561142464d1	no	Radiation Therapy, NOS	a5ca5e8f-9ea3-5545-95f9-aa8a2a04e523	no	TCGA-CM-6679	COAD	Tumor
TCGA-AY-A71X	No	Stage I	stage i	0	not reported	Cecum	588	Adenocarcinoma, NOS	19904	2019-08-08T21:35:57.350058Z	no	2013	No	released	7th	T2	8140/3	N0	M0	not reported	928c2749-43db-567e-82e1-d2a27b40fefd	C18.0	Cecum	not reported	not reported	Not Reported	3f3fec87-4891-56db-8abc-957fe430e31b	130	48.3343248066627	164	black or african american	not hispanic or latino	female	Alive	54	-19904	1959	001b5151-9bde-5439-bfc6-bbc239f967b0			Pharmaceutical Therapy, NOS	134c0f37-cec6-534a-87b0-3464e58feae2	no	Radiation Therapy, NOS	2e710eac-f8cf-5cd2-acf4-6fdfc694019e	no	TCGA-AY-A71X	COAD	Tumor
TCGA-AA-3489	No	Stage II	stage ii	0	not reported	Colon, NOS	31	Adenocarcinoma, NOS	27606	2019-08-08T21:34:13.342472Z	no	2002	No	released	5th	T3	8140/3	N0	M0	not reported	3dffb61a-79ee-56bd-a441-5c48acb6c95a	C18.9	Colon, NOS	not reported	not reported	Not Reported	a1a470f7-f20f-56af-8281-ce7bdd061b76				not reported	not reported	male	Dead	75	-27606	1927	accd8202-6b47-5fc1-8da6-29808fcf414e		214	Pharmaceutical Therapy, NOS	7498be12-6fdd-5035-a6d0-fc13093725cd	no	Radiation Therapy, NOS	50976603-643a-5cd0-95fc-f9efad4c46c2	no	TCGA-AA-3489	COAD	Tumor
TCGA-AA-3864	No	Stage II	stage ii	0	not reported	Cecum	1612	Adenocarcinoma, NOS	26237	2019-08-08T21:35:04.140343Z	no	2005	No	released	5th	T3	8140/3	N0	M0	not reported	218db2e3-1145-533b-b152-77995d10272f	C18.0	Cecum	not reported	not reported	Not Reported	8a7a6a90-aafe-5a35-96a5-dcaa078c3361				not reported	not reported	male	Alive	71	-26237	1934	70360ab2-ff10-5791-946c-9e3f4a5112b8			Pharmaceutical Therapy, NOS	0a0908c0-91c9-5202-8d29-ded0b02d7614	no	Radiation Therapy, NOS	0157dfc3-9e6c-5424-b83e-bc4d4ad99a75	no	TCGA-AA-3864	COAD	Tumor
TCGA-AA-3664	No	Stage II	stage ii	0	not reported	Ascending colon	1643	Adenocarcinoma, NOS	27363	2019-08-08T21:34:38.138144Z	no	2005	No	released	5th	T3	8140/3	N0	M0	not reported	cd975e54-f000-5052-ad06-3230d7372424	C18.2	Cecum	not reported	not reported	Not Reported	0b74eb87-48fd-5282-836b-053f124997b6				not reported	not reported	female	Alive	74	-27363	1931	296c728d-da75-55d7-a04e-222d608e169a			Pharmaceutical Therapy, NOS	2a5a0266-2ebe-5bc8-8082-1871e2aa1775	no	Radiation Therapy, NOS	45948917-d0eb-50c0-8bb0-d40433c61e5f	no	TCGA-AA-3664	COAD	Tumor
TCGA-AA-3845	No	Stage IIA	stage iia	0	not reported	Ascending colon		Adenocarcinoma, NOS	31593	2019-08-08T21:34:38.138144Z	no	2009	No	released	6th	T3	8140/3	N0	M0	not reported	421e4007-9275-5853-a691-117ab93e362e	C18.2	Ascending colon	not reported	not reported	Not Reported	27488c7f-ff28-5939-8b5e-f07da054c559				not reported	not reported	female	Dead	86	-31593	1923	9a0f4f32-4355-5367-9761-d3547e742f44	2009	0	Pharmaceutical Therapy, NOS	6b2545f7-ed64-5da7-9006-0887611be839	not reported	Radiation Therapy, NOS	a18da306-da52-5b84-acb1-ecdf62fe86a5	not reported	TCGA-AA-3845	COAD	Tumor
TCGA-G4-6293	No	Stage III	stage iii	0	not reported	Transverse colon	4051	Adenocarcinoma, NOS	18076	2019-08-08T21:37:18.448891Z	no	2002	No	released	5th	T3	8140/3	N1	M0	not reported	8fbff4e8-b8c0-5bf5-9c0b-156568db1ca0	C18.4	Transverse colon	not reported	not reported	Not Reported	5c000128-d153-588e-912b-a7790e4d29a0	64.5	28.6666666666667	150	white	not hispanic or latino	female	Alive	49	-18076	1953	dc83e798-1ce2-5776-a90d-8e8fb1fe7821			Pharmaceutical Therapy, NOS	903fa7d1-0c66-5d38-a4a8-094a665788f2	yes	Radiation Therapy, NOS	07989e07-a4ef-51a9-8ea6-9645f9cd4652	no	TCGA-G4-6293	COAD	Tumor
TCGA-AA-3534	No	Stage IIA	stage iia	0	not reported	Ascending colon	882	Adenocarcinoma, NOS	28489	2019-08-08T21:34:13.342472Z	no	2007	No	released	6th	T3	8140/3	N0	M0	not reported	9c9b25dc-fce6-59a3-badf-7de3fe927906	C18.2	Ascending colon	not reported	not reported	Not Reported	f1dd5f0d-a30b-56f8-9ffe-e623816b055f				not reported	not reported	female	Alive	78	-28489	1929	d473d166-82e4-576c-b0b6-5b9a1bf75669			Pharmaceutical Therapy, NOS	89a50db4-c6f1-58b9-ad21-bac47d9653e2	no	Radiation Therapy, NOS	0c3d1e65-ec3f-505b-89c9-8e1f670b759b	no	TCGA-AA-3534	COAD	Tumor
TCGA-AZ-6606	No	Stage IV	stage iv	0	not reported	Cecum		Adenocarcinoma, NOS	29704	2019-08-08T21:35:57.350058Z	no	2009	No	released	6th	T4	8140/3	N2	M1	not reported	01f0bac9-2406-50e1-a1e2-30c80d8a1799	C18.0	Cecum	not reported	not reported	Not Reported	2d0660df-1726-54a2-8b53-5d4a0b1bf0b6				white	not hispanic or latino	male	Dead	81	-29704	1928	3fbd1fa7-10b1-5318-80e2-c8acbbcf4aa8	2009	357	Pharmaceutical Therapy, NOS	f48bc66b-a20a-5116-92c9-737941d8cb89	yes	Radiation Therapy, NOS	c2b1d1c8-f57b-5453-84ec-272080c77a5d	no	TCGA-AZ-6606	COAD	Tumor
TCGA-AA-3970	No	Stage IIA	stage iia	0	not reported	Descending colon	1096	Adenocarcinoma, NOS	23741	2019-08-08T21:35:04.140343Z	no	2009	No	released	6th	T3	8140/3	N0	M0	not reported	744c1892-7d2b-5526-b8f2-8132b4f43322	C18.6	Descending colon	not reported	not reported	Not Reported	9e5ffdcf-3144-58be-befc-4f0a7b8454b4				not reported	not reported	male	Alive	65	-23741	1944	4ada10d4-3d0d-5a52-a6ae-891244572b4b			Pharmaceutical Therapy, NOS	644d5687-950a-5d1b-ad32-7a868ebe31e7	no	Radiation Therapy, NOS	05375ca5-c32c-5d33-b5b5-7fa30f7bbbaf	no	TCGA-AA-3970	COAD	Tumor
TCGA-D5-6532	No	Stage IIA	stage iia	0	not reported	Sigmoid colon	555	Adenocarcinoma, NOS	22344	2019-08-08T21:36:28.485406Z	no	2010	No	released		T3	8140/3	N0	M0	not reported	2014341e-cff1-50ff-a76e-cd349ed64fb5	C18.7	Sigmoid colon	not reported	not reported	Not Reported	bbc7d9a5-1b23-5f79-94ed-94d680f4bc1b	92	30.3871052979257	174	white	not hispanic or latino	male	Alive	61	-22344	1949	7091e4c0-7d46-5e13-90fe-2b0332d271e4			Pharmaceutical Therapy, NOS	e7b55592-9ec6-56a0-84f8-b215aedeef7c	no	Radiation Therapy, NOS	f9c3599c-93ca-5d7a-9170-beb99c720bb6	no	TCGA-D5-6532	COAD	Tumor
TCGA-AA-3517	No	Stage IIA	stage iia	0	not reported	Colon, NOS	1186	Adenocarcinoma, NOS	22099	2019-08-08T21:34:13.342472Z	no	2007	No	released	6th	T3	8140/3	N0	M0	not reported	47071a01-feef-5cea-bf23-447eac5ca7f3	C18.9	Colon, NOS	not reported	not reported	Not Reported	a7d0bd3c-a349-56c0-8c8b-0a1c4dd8894e				not reported	not reported	male	Alive	60	-22099	1947	8bc103e1-8420-560c-bbb8-7ed5d66fe1f2			Pharmaceutical Therapy, NOS	9313ab45-9e47-58a2-a91d-ccb97b152c1f	yes	Radiation Therapy, NOS	fa280838-9dff-5f29-860d-ca8f1b786a17	no	TCGA-AA-3517	COAD	Tumor
TCGA-D5-6536	No	Stage IIA	stage iia	0	not reported	Colon, NOS	543	Adenocarcinoma, NOS	26890	2019-08-08T21:36:52.154454Z	no	2010	No	released	7th	T3	8140/3	N0	M0	not reported	81065b87-a6cc-5582-b165-717cfec835b8	C18.9	Colon, NOS	not reported	not reported	Not Reported	e4702c49-cc0b-5162-9d8e-e5e332b89bbe	83	30.4866850321396	165	white	not hispanic or latino	male	Alive	73	-26890	1937	df44ec8b-94a9-5380-8ceb-f626bbc07fb2			Pharmaceutical Therapy, NOS	36e1f9c8-c75e-5a59-ac91-7c287a6d3a00	no	Radiation Therapy, NOS	f8d19b08-71c1-51f4-912b-bae9bbb8432e	no	TCGA-D5-6536	COAD	Tumor
TCGA-DM-A288	No	Stage IIIC	stage iiic	0	not reported	Cecum	427	Mucinous adenocarcinoma	25084	2019-08-08T21:36:52.154454Z	no	2001	No	released	6th	T3	8480/3	N2	M0	not reported	2b982cbb-fec5-5422-9975-4897eb665b79	C18.0	Cecum	not reported	not reported	Not Reported	23625c88-a3f5-5ad1-ae15-7ff7b3313d6e	85	29.4117647058824	170	white	not hispanic or latino	male	Dead	68	-25084	1933	699ff82a-ac64-5a73-80e5-095427c61b9c	2002	427	Pharmaceutical Therapy, NOS	b1f76d43-7656-512f-ac11-fd3f0314c474	not reported	Radiation Therapy, NOS	914c1f9b-2918-5508-80d7-81ee648284a4	not reported	TCGA-DM-A288	COAD	Tumor
TCGA-AA-A029	No	Stage II	stage ii	0	not reported	Cecum	1581	Adenocarcinoma, NOS	24686	2019-08-08T21:35:29.811838Z	no	2006	No	released	5th	T3	8140/3	N0	M0	not reported	8e260862-c849-5921-ba6b-0d5091be3e51	C18.0	Cecum	not reported	not reported	Not Reported	118fd954-7233-5dc9-be7f-4887751b7ca3				not reported	not reported	male	Alive	67	-24686	1939	1a2d4260-4700-53f9-8836-8a8dc9282837			Pharmaceutical Therapy, NOS	3082d0b4-f45f-523f-b928-d6d9f48bedd5	no	Radiation Therapy, NOS	96bc55e8-061f-52be-85a9-1b61103a58ac	no	TCGA-AA-A029	COAD	Tumor
TCGA-CM-4743	No	Stage IIA	stage iia	0	not reported	Ascending colon	701	Adenocarcinoma, NOS	25291	2019-08-08T21:36:28.485406Z	no	2010	No	released		T3	8140/3	N0	M0	not reported	1eb8d123-4bf7-5b98-b1d3-f3ae783dd970	C18.2	Ascending colon	not reported	not reported	Not Reported	8d9c587e-3dd1-5cbe-9d81-9ba50e315f06	84.4	30.2628276381369	167	white	not hispanic or latino	male	Alive	69	-25291	1941	19ba703e-aaa2-5a13-8161-dcc3fc1e1ee0			Pharmaceutical Therapy, NOS	3cd0a287-12a7-51de-91a7-e74d15a235eb	yes	Radiation Therapy, NOS	8b5a6045-98cf-5eb6-bfac-7ae5a342a997	no	TCGA-CM-4743	COAD	Tumor
TCGA-A6-3809	No	Stage IIB	stage iib	0	not reported	Colon, NOS	996	Mucinous adenocarcinoma	26274	2019-08-08T21:33:45.855164Z	no	2009	No	released	6th	T4	8480/3	N0	M0	not reported	120822c3-8829-56ac-a714-8c78f092698c	C18.9	Colon, NOS	not reported	not reported	Not Reported	6c858ca4-41cf-5b83-bb0e-445746e621da	102.1	39.8828125	160	white	not hispanic or latino	female	Alive	71	-26274	1938	782e2ba4-94e0-5cfa-bcd7-78a68590c5ce			Pharmaceutical Therapy, NOS	ed1ff32a-fd9a-542a-857a-1aa8573bd1d2	no	Radiation Therapy, NOS	da596f20-aed9-5dbb-80d3-4b9aa0ae7528	no	TCGA-A6-3809	COAD	Tumor
TCGA-AA-A02W	No	Stage I	stage i	0	not reported	Sigmoid colon	1247	Adenocarcinoma, NOS	26693	2019-08-08T21:35:29.811838Z	no	2006	No	released	5th	T2	8140/3	N0	M0	not reported	61fae6d0-d54a-5720-aea8-1ebb9f8c868c	C18.7	Sigmoid colon	not reported	not reported	Not Reported	0e0e7a8e-d9a0-5e14-b5b6-c4c9d93405bd				not reported	not reported	female	Alive	73	-26693	1933	751d51eb-bbb9-5a96-a1ac-ac81958600e2			Pharmaceutical Therapy, NOS	920161d9-7d4b-5353-ac75-7f0ec90bb8b2	no	Radiation Therapy, NOS	0a470a6c-9605-5e7e-8a33-6f31b14d728e	no	TCGA-AA-A02W	COAD	Tumor
TCGA-D5-6923	No	Stage I	stage i	0	not reported	Sigmoid colon	378	Adenocarcinoma, NOS	21118	2019-08-08T21:36:52.154454Z	no	2011	No	released	7th	T2	8140/3	N0	M0	not reported	c89b3bc7-35a1-5a24-8d9f-383ff624c55d	C18.7	Sigmoid colon	not reported	not reported	Not Reported	86c5e869-2d7a-56b6-8b14-c7a380b0c19e	109	31.1704652692385	187	white	not hispanic or latino	male	Alive	57	-21118	1954	54f01104-5f2c-5643-9ff9-aa2fa0da8a8b			Pharmaceutical Therapy, NOS	63dcdf27-3164-5c43-897c-85098fc28d6c	no	Radiation Therapy, NOS	f021cae6-194d-5f6d-b7db-00175a2d2833	no	TCGA-D5-6923	COAD	Tumor
TCGA-D5-5540	No	Stage IIA	stage iia	0	not reported	Cecum	1706	Adenocarcinoma, NOS	26972	2019-08-08T21:36:28.485406Z	no	2010	No	released		T3	8140/3	N0	M0	not reported	691c0cb7-1028-5010-bd33-addf71df36bf	C18.0	Cecum	not reported	not reported	Not Reported	da939b19-34b9-5a56-a665-bfc7beda29ff	83	27.1020408163265	175	white	not hispanic or latino	male	Alive	73	-26972	1937	814a6741-4e21-59bc-8a46-a1cc18fdcea5			Pharmaceutical Therapy, NOS	136bf2f0-86f1-58cd-a0bb-0995b9a583f8	no	Radiation Therapy, NOS	fb524c97-7103-52c0-ba19-e256bd49d105	no	TCGA-D5-5540	COAD	Tumor
TCGA-A6-6780	No	Stage IIA	stage iia	0	not reported	Ascending colon	612	Mucinous adenocarcinoma	27250	2019-08-08T21:34:13.342472Z	no	2011	No	released	7th	T3	8480/3	N0	MX	not reported	ced60395-4b47-5c79-81d5-2660dda9b8d8	C18.2	Ascending colon	not reported	not reported	Not Reported	f57f02d3-903a-587e-b2c2-9f606fc93522	64.1	22.7111678004535	168	white	not hispanic or latino	male	Alive	74	-27250	1937	4c250774-5aea-5043-936c-3671b0636801			Pharmaceutical Therapy, NOS	8451dd60-e25a-540a-bf9f-91bfed428d86	no	Radiation Therapy, NOS	ee40eb56-e74b-524a-ae65-63e6311705d1	no	TCGA-A6-6780	COAD	Tumor
TCGA-AZ-4682	No	Stage IVA	stage iva	0	not reported	Rectosigmoid junction		Adenocarcinoma, NOS	22409	2019-08-08T21:35:57.350058Z	no	2006	No	released		T3	8140/3	N0	M1	not reported	e1318e65-ca4c-5fa3-a912-3054974b2f1b	C19	Rectosigmoid junction	not reported	not reported	Not Reported	c27a2bb7-5cb1-56c1-9c5b-ae9d013000be	98			white	not hispanic or latino	male	Dead	61	-22409	1945	b766f760-d247-5ab9-bc83-3afe21f23b02	2007	680	Pharmaceutical Therapy, NOS	4eb4639b-b1e1-5d84-a4e2-d0ec856e6110	yes	Radiation Therapy, NOS	7ab30617-ddf1-5713-97d7-1a0cffaf42a0	no	TCGA-AZ-4682	COAD	Tumor
TCGA-DM-A28F	No	Stage IIIB	stage iiib	0	not reported	Sigmoid colon	1094	Adenocarcinoma, NOS	26856	2019-08-08T21:36:52.154454Z	no	2002	No	released	6th	T3	8140/3	N1	M0	not reported	f2411a03-df9b-5862-aa49-a10da2d2bb4a	C18.7	Sigmoid colon	not reported	not reported	Not Reported	4b6821bc-9560-5b24-b97a-b4e282a85e82	83	25.0573602221954	182	white	not hispanic or latino	male	Dead	73	-26856	1929	15f12adc-ad56-5179-a28c-c0c7e4b95656	2004	1094	Pharmaceutical Therapy, NOS	5556f18c-b28c-53f7-b8d1-29d333e5a359	not reported	Radiation Therapy, NOS	faab77ea-5f40-5c10-ab77-49515e677f08	not reported	TCGA-DM-A28F	COAD	Tumor
TCGA-AA-3488	No	Stage IV	stage iv	0	not reported	Rectosigmoid junction		Adenocarcinoma, NOS	21519	2019-08-08T21:34:13.342472Z	no	2002	No	released	5th	T3	8140/3	N2	M1	not reported	b52160a1-a328-520a-bfb1-a783a09927e5	C19	Rectosigmoid junction	not reported	not reported	Not Reported	5cf7aa88-b921-5b9d-8b1e-03ab41352294				not reported	not reported	male	Dead	58	-21519	1944	22372700-c2f3-5b29-936a-aa0f0de0639c	2002	153	Pharmaceutical Therapy, NOS	5cdd6351-e09f-5160-adc5-5397d908c980	not reported	Radiation Therapy, NOS	6669c9f1-f66e-5faf-9939-908ea277de95	not reported	TCGA-AA-3488	COAD	Tumor
TCGA-A6-3808	No	Stage IIA	stage iia	0	not reported	Colon, NOS	1014	Adenocarcinoma, NOS	26666	2019-08-08T21:33:45.855164Z	no	2009	No	released		T3	8140/3	N0	M0	not reported	083ad5a3-7fa9-5124-b1f2-d4780d6ba559	C18.9	Colon, NOS	not reported	not reported	Not Reported	807a70a9-dae1-55a9-a5c7-38a95b70a87c	84.5	25.9935296106292	180.3	white	not hispanic or latino	male	Alive	73	-26666	1936	8d6616c9-1a0e-55f7-9dca-af6566e22e8c			Pharmaceutical Therapy, NOS	e93a1477-7e97-564d-8e30-755cfec02326	no	Radiation Therapy, NOS	2bb6f439-18cb-5186-9fcd-b854b464e9d7	no	TCGA-A6-3808	COAD	Tumor
TCGA-CM-4752	No	Stage IIA	stage iia	0	not reported	Ascending colon	396	Adenocarcinoma, NOS	21519	2019-08-08T21:36:28.485406Z	no	2010	No	released		T3	8140/3	N0	M0	not reported	ebbf6f30-948e-5b00-a24d-408d89366428	C18.2	Ascending colon	not reported	not reported	Not Reported	e496cc36-42df-5e81-b8c0-a824ab8fa96e	71.2	26.7981482178479	163	black or african american	not hispanic or latino	male	Alive	58	-21519	1952	dadadc53-46cb-54fb-a3b3-90f98a9e35ff			Pharmaceutical Therapy, NOS	12991c19-a44d-506c-847c-5870c53681bd	no	Radiation Therapy, NOS	532534f6-e6c1-53bd-9d6d-6de7758d6803	no	TCGA-CM-4752	COAD	Tumor
TCGA-5M-AAT5																																															TCGA-5M-AAT5	COAD	Tumor
TCGA-5M-AATA																																															TCGA-5M-AATA	COAD	Tumor
[truncated: 164 more columns]
