# Supplementary material for: MICU2 up-regulation enhances tumor aggressiveness and metabolic reprogramming during colorectal cancer development
Source: PLoS Biol. 2024 Oct 28;22(10):e3002854. doi: 10.1371/journal.pbio.3002854 (PMC11542858; doi:10.1371/journal.pbio.3002854)
Supplement: S2 Data — (ZIP) [file pbio.3002854.s009.zip › S2_Data/PLOS_BIOLOGY_FIG6_LIST_GENES.tsv]

Gene_Name	GROUP
PFKL	GLYCO
ALDH3B2	GLYCO
ENO2	GLYCO
PFKP	GLYCO
HK3	GLYCO
ALDOC	GLYCO
PGAM4	GLYCO
GAPDH	GLYCO
ALDOA	GLYCO
ADH6	GLYCO
ALDH3B1	GLYCO
ALDH3A1	GLYCO
PKM	GLYCO
HK1	GLYCO
AKR1A1	GLYCO
ADH7	GLYCO
PCK2	GLYCO
ENO3	GLYCO
GPI	GLYCO
TPI1	GLYCO
ENO1	GLYCO
ADH1A	GLYCO
LDHAL6A	GLYCO
PGAM1	GLYCO
FBP1	GLYCO
PGM1	GLYCO
FBP2	GLYCO
ACSS2PRKACG	GLYCO
PFKFB4	GLYCO
GCKR	GLYCO
SEC13	GLYCO
PFKFB3	GLYCO
PGP	GLYCO
PPP2R1A	GLYCO
NUP188	GLYCO
NUP210	GLYCO
NUP62	GLYCO
SDHAF4	RESPI
NDUFB5	RESPI
TMEM126B	RESPI
LYRM7	RESPI
TFAM	RESPI
FASTKD3	RESPI
NDUFAF5	RESPI
NDUFAF4	RESPI
NDUFS4	RESPI
SDHAF3	RESPI
NDUFAF2	RESPI
IMMP2L	RESPI
NDUFA5	RESPI
NDUFB6	RESPI
TMEM126A	RESPI
NDUFC2	RESPI
COX18	RESPI
NDUFB3	RESPI
COA5	RESPI
NDUFAB1	RESPI
PET100	RESPI
NUBPL	RESPI
COA1	RESPI
UQCC1	RESPI
SLC25A33	RESPI
NDUFAF7	RESPI
NDUFAF6	RESPI
SMIM20	RESPI
NDUFB4	RESPI
NDUFB1	RESPI
COX16	RESPI
NDUFB9	RESPI
NDUFA2	RESPI
UQCC2	RESPI
NDUFS1	RESPI
UQCRFS1	RESPI
C12orf73	RESPI
COX17	RESPI
DMAC1	RESPI
NDUFA1	RESPI
NDUFA12	RESPI
NDUFB8	RESPI
OMA1	RESPI
NDUFB2	RESPI
NDUFC1NDUFB5	RESPI
CYCS	RESPI
NDUFA4	RESPI
COX7B	RESPI
COX7A2L	RESPI
UQCRC2	RESPI
NDUFA7	RESPI
COX5B	RESPI
UQCRQ	RESPI
UQCRB	RESPI
COX7C	RESPI
LRPPRC	RESPI
ETFA	RESPI
COX11	RESPI
COQ10B	RESPI
ETFDH	RESPI
UQCRH	RESPI
UQCR11	RESPI
TIMMDC1	RESPI
COX5A	RESPI
NDUFV2	RESPI
NDUFC1	RESPI
COX6CNDUFB5	RESPI
ATP5PF	RESPI
ATP5F1C	RESPI
ATP5PB	RESPI
ATP5PO	RESPI
ATP5MF	RESPI
ATP5F1E	RESPI
SLC25A14	RESPI
ATP5PD	RESPI
ATP5MG	RESPI
DMAC2L	RESPI
SLC25A27	RESPI
ATP5MC3	RESPI
NDUFC1SUCLA2	RESPI
COA6	RESPI
NFU1	RESPI
QRSL1	RESPI
MRPS23	RESPI
MRPS14	RESPI
CARS2	RESPI
LIPT1	RESPI
PTCD3	RESPI
MTFMT	RESPI
DGUOK	RESPI
SLC19A3	RESPI
SLC25A26	RESPI
GFM1	RESPI
SLC39A8	RESPI
GATC	RESPI
BOLA3	RESPI
ISCU	RESPI
COX15	RESPI
NDUFV2DNAJC15	RESPI
COX7A2P2	RESPI
CDK1	RESPI
ETFRF1	RESPI
GHITM	RESPI
UQCRHL	RESPI
CCNB1	RESPI
CHCHD2	RESPI
UQCRFS1P1	RESPI
AFG1L	RESPI
PPARGC1A	RESPI
SLC25A12	RESPI
SLC25A13	RESPI
COX4I1	RESPI
BID	RESPI
COX7A1	RESPI
PARK7	RESPI
NDUFS3	RESPI
NDUFB7	RESPI
NDUFA9	RESPI
GPD2	RESPI
NDUFA6	RESPI
CYC1	RESPI
NDUFS6	RESPI
COX6A2	RESPI
NDUFAF1	RESPI
NDUFS5	RESPI
NDUFA3	RESPI
GPD1NDUFB5	RESPI
HIGD1A	RESPI
C15orf48	RESPI
COX7A2	RESPI
STMP1	RESPI
RAB5IF	RESPI
WDR93	RESPI
COX6C	RESPI
TTC19	RESPI
COX6B1	RESPI
C2orf69	RESPI
HIGD2A	RESPI
NDUFAF1SUCLA2	RESPI
GLO1	RESPI
MPC1	RESPI
MPC2	RESPI
LDHC	RESPI
PDK4	RESPI
VDAC1	RESPI
SLC16A1	RESPI
ATP5MC1	RESPI
PDP1	RESPI
IDH3A	RESPI
PDP2	RESPI
COX14	RESPI
PDHX	RESPI
NDUFA13	RESPI
PDHB	RESPI
FAHD1	RESPI
IDH3B	RESPI
PDK2	RESPI
ATP5F1B	RESPI
PDHA1	RESPI
NDUFA3COA6	RESPI
COX15COX7A2P2	RESPI
COX6B2	RESPI
SUCLA2	TCA
SDHD	TCA
SUCLG1	TCA
DLD	TCA
SUCLG2	TCA
SDHC	TCA
SDHB	TCA
NNT	TCA
FH	TCA
IDH3ASUCLA2	TCA
PCK1	TCA
DLAT	TCA
MDH1	TCA
CCN5	HYPOXIA
ANGPTL4	HYPOXIA
IGFBP1	HYPOXIA
MT1E	HYPOXIA
TGFB3	HYPOXIA
NCAN	HYPOXIA
CP	HYPOXIA
F3	HYPOXIA
PPFIA4	HYPOXIA
PFKL	HYPOXIA
SLC2A5	HYPOXIA
MIF	HYPOXIA
ENO2	HYPOXIA
MT2A	HYPOXIA
PFKP	HYPOXIA
DPYSL4	HYPOXIA
AKAP12	HYPOXIA
HS3ST1	HYPOXIA
SLC25A1	HYPOXIA
ALDOC	HYPOXIA
SERPINE1	HYPOXIA
GAPDH	HYPOXIA
EDN2	HYPOXIA
BGN	HYPOXIA
ALDOA	HYPOXIA
IGFBP3	HYPOXIA
LOX	HYPOXIA
ISG20	HYPOXIA
CAVIN1	HYPOXIA
DUSP1	HYPOXIA
CHST3	HYPOXIA
COL5A1	HYPOXIA
GALK1	HYPOXIA
CXCR4	HYPOXIA
PFKFB3	HYPOXIA
HAS1	HYPOXIA
SRPX	HYPOXIA
TMEM45A	HYPOXIA
CCN2	HYPOXIA
PLAUR	HYPOXIA
ILVBL	HYPOXIA
HK1	HYPOXIA
CAV1	HYPOXIA
NDRG1	HYPOXIA
DDIT4	HYPOXIA
FOS	HYPOXIA
GRHPR	HYPOXIA
GPC3	HYPOXIA
CAVIN3	HYPOXIA
P4HA2	HYPOXIA
SLC2A1	HYPOXIA
CCN1	HYPOXIA
ENO3	HYPOXIA
ZFP36	HYPOXIA
ETS1	HYPOXIA
GYS1	HYPOXIA
CITED2	HYPOXIA
CDKN1A	HYPOXIA
SCARB1	HYPOXIA
GPI	HYPOXIA
HMOX1	HYPOXIA
TPI1	HYPOXIA
MAFF	HYPOXIA
ACKR3	HYPOXIA
BNIP3L	HYPOXIA
ENO1	HYPOXIA
HEXA	HYPOXIA
FOSL2	HYPOXIA
SDC3	HYPOXIA
PLAC8	HYPOXIA
HDLBP	HYPOXIA
LARGE1	HYPOXIA
BCL2	HYPOXIA
NAGK	HYPOXIA
GPC1	HYPOXIA
TPST2	HYPOXIA
FBP1	HYPOXIA
NOCT	HYPOXIA
BHLHE40	HYPOXIA
MYH9	HYPOXIA
PHKG1	HYPOXIA
PGM1	HYPOXIA
ADM	HYPOXIA
B4GALNT2	HYPOXIA
KDELR3	HYPOXIA
CHST2	HYPOXIA
GAA	HYPOXIA
DCN	HYPOXIA
XPNPEP1	HYPOXIA
TGM2	HYPOXIA
TPBG	HYPOXIA
PKP1	HYPOXIA
ANXA2	HYPOXIA
CSRP2	HYPOXIA
PRKCA	HYPOXIA
LXN	HYPOXIA
SLC2A3	HYPOXIA
PDGFB	HYPOXIA
VLDLR	HYPOXIA
PKLR	HYPOXIA
B3GALT6	HYPOXIA
INHA	HYPOXIA
GCNT2	HYPOXIA
GCK	HYPOXIA
CDKN1C	HYPOXIA
KIF5A	HYPOXIA
SULT2B1	HYPOXIA
PYGM	HYPOXIA
EFNA1	HYPOXIA
NDST1	HYPOXIA
PPP1R15A	HYPOXIA
VEGFA	HYPOXIA
NR3C1	HYPOXIA
TGFBI	HYPOXIA
GLRX	HYPOXIA
S100A4	HYPOXIA
PCK1	HYPOXIA
IRS2	HYPOXIA
SELENBP1	HYPOXIA
TKTL1	HYPOXIA
STC2	HYPOXIA
ALDOB	HYPOXIA
PGF	HYPOXIA
IL6	HYPOXIA
DTNA	HYPOXIA
JUN	HYPOXIA
STC1	HYPOXIA
EXT1	HYPOXIA
HK2	HYPOXIA
EGFR	HYPOXIA
CA12	HYPOXIA
SAP30	HYPOXIA
P4HA1	HYPOXIA
ADORA2B	HYPOXIA
HSPA5	HYPOXIA
PPP1R3C	HYPOXIA
