# Supplementary material for: MICU2 up-regulation enhances tumor aggressiveness and metabolic reprogramming during colorectal cancer development
Source: PLoS Biol. 2024 Oct 28;22(10):e3002854. doi: 10.1371/journal.pbio.3002854 (PMC11542858; doi:10.1371/journal.pbio.3002854)
Supplement: S2 Data — (ZIP) [file pbio.3002854.s009.zip › S2_Data/PLOS_BIOLOGY_FIGS1D_MICU_GROUP.tsv]

Barcode	Patients	Patients_ST	TypeSample	gene	value	GROUP
TCGA-NH-A6GA-01A-11R-A37K-07	TCGA-NH-A6GA	TCGA-NH-A6GA-01A	Tumor	MICU1	5.632118	Low
TCGA-NH-A6GA-01A-11R-A37K-07	TCGA-NH-A6GA	TCGA-NH-A6GA-01A	Tumor	MICU2	5.569479	Normal
TCGA-NH-A6GA-01A-11R-A37K-07	TCGA-NH-A6GA	TCGA-NH-A6GA-01A	Tumor	Ratio_M2_M1	0.988878251485498	Normal
TCGA-D5-6537-01A-11R-1723-07	TCGA-D5-6537	TCGA-D5-6537-01A	Tumor	MICU1	5.802163	Low
TCGA-D5-6537-01A-11R-1723-07	TCGA-D5-6537	TCGA-D5-6537-01A	Tumor	MICU2	6.162924	Normal
TCGA-D5-6537-01A-11R-1723-07	TCGA-D5-6537	TCGA-D5-6537-01A	Tumor	Ratio_M2_M1	1.06217698468657	High
TCGA-AZ-4684-01A-01R-1410-07	TCGA-AZ-4684	TCGA-AZ-4684-01A	Tumor	MICU1	6.232441	Normal
TCGA-AZ-4684-01A-01R-1410-07	TCGA-AZ-4684	TCGA-AZ-4684-01A	Tumor	MICU2	5.667563	Normal
TCGA-AZ-4684-01A-01R-1410-07	TCGA-AZ-4684	TCGA-AZ-4684-01A	Tumor	Ratio_M2_M1	0.909364886085564	Normal
TCGA-G4-6302-01A-11R-1723-07	TCGA-G4-6302	TCGA-G4-6302-01A	Tumor	MICU1	6.348257	Normal
TCGA-G4-6302-01A-11R-1723-07	TCGA-G4-6302	TCGA-G4-6302-01A	Tumor	MICU2	5.262983	Low
TCGA-G4-6302-01A-11R-1723-07	TCGA-G4-6302	TCGA-G4-6302-01A	Tumor	Ratio_M2_M1	0.829043783199073	Low
TCGA-AA-3862-01A-01R-1022-07	TCGA-AA-3862	TCGA-AA-3862-01A	Tumor	MICU1	5.945028	Normal
TCGA-AA-3862-01A-01R-1022-07	TCGA-AA-3862	TCGA-AA-3862-01A	Tumor	MICU2	6.533947	High
TCGA-AA-3862-01A-01R-1022-07	TCGA-AA-3862	TCGA-AA-3862-01A	Tumor	Ratio_M2_M1	1.09906076136227	High
TCGA-AA-3697-01A-01R-1723-07	TCGA-AA-3697	TCGA-AA-3697-01A	Tumor	MICU1	5.25474	Low
TCGA-AA-3697-01A-01R-1723-07	TCGA-AA-3697	TCGA-AA-3697-01A	Tumor	MICU2	5.891973	Normal
TCGA-AA-3697-01A-01R-1723-07	TCGA-AA-3697	TCGA-AA-3697-01A	Tumor	Ratio_M2_M1	1.12126822640131	High
TCGA-AA-3532-01A-01R-0821-07	TCGA-AA-3532	TCGA-AA-3532-01A	Tumor	MICU1	5.485915	Low
TCGA-AA-3532-01A-01R-0821-07	TCGA-AA-3532	TCGA-AA-3532-01A	Tumor	MICU2	6.132113	Normal
TCGA-AA-3532-01A-01R-0821-07	TCGA-AA-3532	TCGA-AA-3532-01A	Tumor	Ratio_M2_M1	1.11779220057183	High
TCGA-AZ-6606-01A-11R-1839-07	TCGA-AZ-6606	TCGA-AZ-6606-01A	Tumor	MICU1	5.521624	Low
TCGA-AZ-6606-01A-11R-1839-07	TCGA-AZ-6606	TCGA-AZ-6606-01A	Tumor	MICU2	7.342615	High
TCGA-AZ-6606-01A-11R-1839-07	TCGA-AZ-6606	TCGA-AZ-6606-01A	Tumor	Ratio_M2_M1	1.32979264796009	High
TCGA-CK-4947-01B-11R-1653-07	TCGA-CK-4947	TCGA-CK-4947-01B	Tumor	MICU1	5.72392	Low
TCGA-CK-4947-01B-11R-1653-07	TCGA-CK-4947	TCGA-CK-4947-01B	Tumor	MICU2	7.056204	High
TCGA-CK-4947-01B-11R-1653-07	TCGA-CK-4947	TCGA-CK-4947-01B	Tumor	Ratio_M2_M1	1.23275727124069	High
TCGA-CA-6716-01A-11R-1839-07	TCGA-CA-6716	TCGA-CA-6716-01A	Tumor	MICU1	5.455023	Low
TCGA-CA-6716-01A-11R-1839-07	TCGA-CA-6716	TCGA-CA-6716-01A	Tumor	MICU2	5.364738	Normal
TCGA-CA-6716-01A-11R-1839-07	TCGA-CA-6716	TCGA-CA-6716-01A	Tumor	Ratio_M2_M1	0.983449199022626	Normal
TCGA-NH-A6GC-01A-12R-A41B-07	TCGA-NH-A6GC	TCGA-NH-A6GC-01A	Tumor	MICU1	4.891538	Low
TCGA-NH-A6GC-01A-12R-A41B-07	TCGA-NH-A6GC	TCGA-NH-A6GC-01A	Tumor	MICU2	5.016065	Low
TCGA-NH-A6GC-01A-12R-A41B-07	TCGA-NH-A6GC	TCGA-NH-A6GC-01A	Tumor	Ratio_M2_M1	1.02545763725029	Normal
TCGA-A6-2685-01A-01R-1410-07	TCGA-A6-2685	TCGA-A6-2685-01A	Tumor	MICU1	5.98963	Normal
TCGA-A6-2685-01A-01R-1410-07	TCGA-A6-2685	TCGA-A6-2685-01A	Tumor	MICU2	4.83335	Low
TCGA-A6-2685-01A-01R-1410-07	TCGA-A6-2685	TCGA-A6-2685-01A	Tumor	Ratio_M2_M1	0.806953017131275	Low
TCGA-AA-3712-01A-21R-1723-07	TCGA-AA-3712	TCGA-AA-3712-01A	Tumor	MICU1	6.106564	Normal
TCGA-AA-3712-01A-21R-1723-07	TCGA-AA-3712	TCGA-AA-3712-01A	Tumor	MICU2	5.361476	Normal
TCGA-AA-3712-01A-21R-1723-07	TCGA-AA-3712	TCGA-AA-3712-01A	Tumor	Ratio_M2_M1	0.877985721594009	Normal
TCGA-AA-3562-01A-02R-0821-07	TCGA-AA-3562	TCGA-AA-3562-01A	Tumor	MICU1	5.791844	Low
TCGA-AA-3562-01A-02R-0821-07	TCGA-AA-3562	TCGA-AA-3562-01A	Tumor	MICU2	6.156422	Normal
TCGA-AA-3562-01A-02R-0821-07	TCGA-AA-3562	TCGA-AA-3562-01A	Tumor	Ratio_M2_M1	1.0629467920752	High
TCGA-AA-3846-01A-01R-1022-07	TCGA-AA-3846	TCGA-AA-3846-01A	Tumor	MICU1	5.419515	Low
TCGA-AA-3846-01A-01R-1022-07	TCGA-AA-3846	TCGA-AA-3846-01A	Tumor	MICU2	6.883149	High
TCGA-AA-3846-01A-01R-1022-07	TCGA-AA-3846	TCGA-AA-3846-01A	Tumor	Ratio_M2_M1	1.27006733997415	High
TCGA-A6-A565-01A-31R-A28H-07	TCGA-A6-A565	TCGA-A6-A565-01A	Tumor	MICU1	6.010746	Normal
TCGA-A6-A565-01A-31R-A28H-07	TCGA-A6-A565	TCGA-A6-A565-01A	Tumor	MICU2	5.47313	Normal
TCGA-A6-A565-01A-31R-A28H-07	TCGA-A6-A565	TCGA-A6-A565-01A	Tumor	Ratio_M2_M1	0.910557524806405	Normal
TCGA-AU-3779-01A-01R-1723-07	TCGA-AU-3779	TCGA-AU-3779-01A	Tumor	MICU1	5.542052	Low
TCGA-AU-3779-01A-01R-1723-07	TCGA-AU-3779	TCGA-AU-3779-01A	Tumor	MICU2	5.97531	Normal
TCGA-AU-3779-01A-01R-1723-07	TCGA-AU-3779	TCGA-AU-3779-01A	Tumor	Ratio_M2_M1	1.07817645882789	High
TCGA-A6-2684-01A-01R-A278-07	TCGA-A6-2684	TCGA-A6-2684-01A	Tumor	MICU1	5.328287	Low
TCGA-A6-2684-01A-01R-A278-07	TCGA-A6-2684	TCGA-A6-2684-01A	Tumor	MICU2	5.447412	Normal
TCGA-A6-2684-01A-01R-A278-07	TCGA-A6-2684	TCGA-A6-2684-01A	Tumor	Ratio_M2_M1	1.02235709150051	Normal
TCGA-AA-3561-01A-01R-0821-07	TCGA-AA-3561	TCGA-AA-3561-01A	Tumor	MICU1	5.687218	Low
TCGA-AA-3561-01A-01R-0821-07	TCGA-AA-3561	TCGA-AA-3561-01A	Tumor	MICU2	7.235558	High
TCGA-AA-3561-01A-01R-0821-07	TCGA-AA-3561	TCGA-AA-3561-01A	Tumor	Ratio_M2_M1	1.27224910316432	High
TCGA-CM-5341-01A-01R-1410-07	TCGA-CM-5341	TCGA-CM-5341-01A	Tumor	MICU1	6.156657	Normal
TCGA-CM-5341-01A-01R-1410-07	TCGA-CM-5341	TCGA-CM-5341-01A	Tumor	MICU2	6.814023	High
TCGA-CM-5341-01A-01R-1410-07	TCGA-CM-5341	TCGA-CM-5341-01A	Tumor	Ratio_M2_M1	1.10677320500395	High
TCGA-A6-2683-01A-01R-0821-07	TCGA-A6-2683	TCGA-A6-2683-01A	Tumor	MICU1	5.343973	Low
TCGA-A6-2683-01A-01R-0821-07	TCGA-A6-2683	TCGA-A6-2683-01A	Tumor	MICU2	3.915718	Low
TCGA-A6-2683-01A-01R-0821-07	TCGA-A6-2683	TCGA-A6-2683-01A	Tumor	Ratio_M2_M1	0.732735363745288	Low
TCGA-AA-A004-01A-01R-A00A-07	TCGA-AA-A004	TCGA-AA-A004-01A	Tumor	MICU1	4.601698	Low
TCGA-AA-A004-01A-01R-A00A-07	TCGA-AA-A004	TCGA-AA-A004-01A	Tumor	MICU2	4.069534	Low
TCGA-AA-A004-01A-01R-A00A-07	TCGA-AA-A004	TCGA-AA-A004-01A	Tumor	Ratio_M2_M1	0.884354862053094	Normal
TCGA-AA-3529-01A-02R-0821-07	TCGA-AA-3529	TCGA-AA-3529-01A	Tumor	MICU1	5.718416	Low
TCGA-AA-3529-01A-02R-0821-07	TCGA-AA-3529	TCGA-AA-3529-01A	Tumor	MICU2	5.529315	Normal
TCGA-AA-3529-01A-02R-0821-07	TCGA-AA-3529	TCGA-AA-3529-01A	Tumor	Ratio_M2_M1	0.966931227109045	Normal
TCGA-AA-3861-01A-01R-1022-07	TCGA-AA-3861	TCGA-AA-3861-01A	Tumor	MICU1	5.964323	Normal
TCGA-AA-3861-01A-01R-1022-07	TCGA-AA-3861	TCGA-AA-3861-01A	Tumor	MICU2	5.936606	Normal
TCGA-AA-3861-01A-01R-1022-07	TCGA-AA-3861	TCGA-AA-3861-01A	Tumor	Ratio_M2_M1	0.995352867374889	Normal
TCGA-AY-A69D-01A-11R-A37K-07	TCGA-AY-A69D	TCGA-AY-A69D-01A	Tumor	MICU1	5.679947	Low
TCGA-AY-A69D-01A-11R-A37K-07	TCGA-AY-A69D	TCGA-AY-A69D-01A	Tumor	MICU2	5.483141	Normal
TCGA-AY-A69D-01A-11R-A37K-07	TCGA-AY-A69D	TCGA-AY-A69D-01A	Tumor	Ratio_M2_M1	0.965350733026206	Normal
TCGA-F4-6808-01A-11R-1839-07	TCGA-F4-6808	TCGA-F4-6808-01A	Tumor	MICU1	5.413382	Low
TCGA-F4-6808-01A-11R-1839-07	TCGA-F4-6808	TCGA-F4-6808-01A	Tumor	MICU2	5.803449	Normal
TCGA-F4-6808-01A-11R-1839-07	TCGA-F4-6808	TCGA-F4-6808-01A	Tumor	Ratio_M2_M1	1.072056064028	High
TCGA-CM-6162-01A-11R-1653-07	TCGA-CM-6162	TCGA-CM-6162-01A	Tumor	MICU1	6.069663	Normal
TCGA-CM-6162-01A-11R-1653-07	TCGA-CM-6162	TCGA-CM-6162-01A	Tumor	MICU2	5.128064	Low
TCGA-CM-6162-01A-11R-1653-07	TCGA-CM-6162	TCGA-CM-6162-01A	Tumor	Ratio_M2_M1	0.844867993494861	Low
TCGA-F4-6704-01A-11R-1839-07	TCGA-F4-6704	TCGA-F4-6704-01A	Tumor	MICU1	6.498375	High
TCGA-F4-6704-01A-11R-1839-07	TCGA-F4-6704	TCGA-F4-6704-01A	Tumor	MICU2	4.902878	Low
TCGA-F4-6704-01A-11R-1839-07	TCGA-F4-6704	TCGA-F4-6704-01A	Tumor	Ratio_M2_M1	0.754477542462539	Low
TCGA-AD-6888-01A-11R-1928-07	TCGA-AD-6888	TCGA-AD-6888-01A	Tumor	MICU1	5.981492	Normal
TCGA-AD-6888-01A-11R-1928-07	TCGA-AD-6888	TCGA-AD-6888-01A	Tumor	MICU2	5.398791	Normal
TCGA-AD-6888-01A-11R-1928-07	TCGA-AD-6888	TCGA-AD-6888-01A	Tumor	Ratio_M2_M1	0.902582666665775	Normal
TCGA-A6-A56B-01A-31R-A28H-07	TCGA-A6-A56B	TCGA-A6-A56B-01A	Tumor	MICU1	4.603951	Low
TCGA-A6-A56B-01A-31R-A28H-07	TCGA-A6-A56B	TCGA-A6-A56B-01A	Tumor	MICU2	5.718842	Normal
TCGA-A6-A56B-01A-31R-A28H-07	TCGA-A6-A56B	TCGA-A6-A56B-01A	Tumor	Ratio_M2_M1	1.24215961464403	High
TCGA-CM-4750-01A-01R-1410-07	TCGA-CM-4750	TCGA-CM-4750-01A	Tumor	MICU1	5.905361	Normal
TCGA-CM-4750-01A-01R-1410-07	TCGA-CM-4750	TCGA-CM-4750-01A	Tumor	MICU2	5.682242	Normal
TCGA-CM-4750-01A-01R-1410-07	TCGA-CM-4750	TCGA-CM-4750-01A	Tumor	Ratio_M2_M1	0.962217551137009	Normal
TCGA-A6-4105-01A-02R-1774-07	TCGA-A6-4105	TCGA-A6-4105-01A	Tumor	MICU1	5.520358	Low
TCGA-A6-4105-01A-02R-1774-07	TCGA-A6-4105	TCGA-A6-4105-01A	Tumor	MICU2	5.60136	Normal
TCGA-A6-4105-01A-02R-1774-07	TCGA-A6-4105	TCGA-A6-4105-01A	Tumor	Ratio_M2_M1	1.01467332372285	Normal
TCGA-AA-3548-01A-01R-1873-07	TCGA-AA-3548	TCGA-AA-3548-01A	Tumor	MICU1	5.184321	Low
TCGA-AA-3548-01A-01R-1873-07	TCGA-AA-3548	TCGA-AA-3548-01A	Tumor	MICU2	5.804862	Normal
TCGA-AA-3548-01A-01R-1873-07	TCGA-AA-3548	TCGA-AA-3548-01A	Tumor	Ratio_M2_M1	1.11969571328627	High
TCGA-AY-6386-01A-21R-1723-07	TCGA-AY-6386	TCGA-AY-6386-01A	Tumor	MICU1	6.576765	High
TCGA-AY-6386-01A-21R-1723-07	TCGA-AY-6386	TCGA-AY-6386-01A	Tumor	MICU2	5.631672	Normal
TCGA-AY-6386-01A-21R-1723-07	TCGA-AY-6386	TCGA-AY-6386-01A	Tumor	Ratio_M2_M1	0.856298195237324	Low
TCGA-AY-4071-01A-01R-1113-07	TCGA-AY-4071	TCGA-AY-4071-01A	Tumor	MICU1	5.867267	Normal
TCGA-AY-4071-01A-01R-1113-07	TCGA-AY-4071	TCGA-AY-4071-01A	Tumor	MICU2	5.819747	Normal
TCGA-AY-4071-01A-01R-1113-07	TCGA-AY-4071	TCGA-AY-4071-01A	Tumor	Ratio_M2_M1	0.991900828784509	Normal
TCGA-F4-6569-01A-11R-1774-07	TCGA-F4-6569	TCGA-F4-6569-01A	Tumor	MICU1	6.335492	Normal
TCGA-F4-6569-01A-11R-1774-07	TCGA-F4-6569	TCGA-F4-6569-01A	Tumor	MICU2	5.129263	Low
TCGA-F4-6569-01A-11R-1774-07	TCGA-F4-6569	TCGA-F4-6569-01A	Tumor	Ratio_M2_M1	0.809607683191771	Low
TCGA-AA-3976-01A-01R-1022-07	TCGA-AA-3976	TCGA-AA-3976-01A	Tumor	MICU1	5.529253	Low
TCGA-AA-3976-01A-01R-1022-07	TCGA-AA-3976	TCGA-AA-3976-01A	Tumor	MICU2	6.485728	High
TCGA-AA-3976-01A-01R-1022-07	TCGA-AA-3976	TCGA-AA-3976-01A	Tumor	Ratio_M2_M1	1.17298448813972	High
TCGA-A6-5656-01A-21R-A278-07	TCGA-A6-5656	TCGA-A6-5656-01A	Tumor	MICU1	4.939634	Low
TCGA-A6-5656-01A-21R-A278-07	TCGA-A6-5656	TCGA-A6-5656-01A	Tumor	MICU2	5.591549	Normal
TCGA-A6-5656-01A-21R-A278-07	TCGA-A6-5656	TCGA-A6-5656-01A	Tumor	Ratio_M2_M1	1.13197637719718	High
TCGA-AD-6899-01A-11R-1928-07	TCGA-AD-6899	TCGA-AD-6899-01A	Tumor	MICU1	5.682678	Low
TCGA-AD-6899-01A-11R-1928-07	TCGA-AD-6899	TCGA-AD-6899-01A	Tumor	MICU2	5.797638	Normal
TCGA-AD-6899-01A-11R-1928-07	TCGA-AD-6899	TCGA-AD-6899-01A	Tumor	Ratio_M2_M1	1.0202298986499	Normal
TCGA-A6-6651-01A-21R-1839-07	TCGA-A6-6651	TCGA-A6-6651-01A	Tumor	MICU1	6.199103	Normal
TCGA-A6-6651-01A-21R-1839-07	TCGA-A6-6651	TCGA-A6-6651-01A	Tumor	MICU2	5.372486	Normal
TCGA-A6-6651-01A-21R-1839-07	TCGA-A6-6651	TCGA-A6-6651-01A	Tumor	Ratio_M2_M1	0.866655385464639	Normal
TCGA-AA-3977-01A-01R-1022-07	TCGA-AA-3977	TCGA-AA-3977-01A	Tumor	MICU1	5.909644	Normal
TCGA-AA-3977-01A-01R-1022-07	TCGA-AA-3977	TCGA-AA-3977-01A	Tumor	MICU2	5.991566	Normal
TCGA-AA-3977-01A-01R-1022-07	TCGA-AA-3977	TCGA-AA-3977-01A	Tumor	Ratio_M2_M1	1.01386242555389	Normal
TCGA-AA-A00Z-01A-01R-A002-07	TCGA-AA-A00Z	TCGA-AA-A00Z-01A	Tumor	MICU1	5.281894	Low
TCGA-AA-A00Z-01A-01R-A002-07	TCGA-AA-A00Z	TCGA-AA-A00Z-01A	Tumor	MICU2	5.173428	Low
TCGA-AA-A00Z-01A-01R-A002-07	TCGA-AA-A00Z	TCGA-AA-A00Z-01A	Tumor	Ratio_M2_M1	0.979464563279763	Normal
TCGA-NH-A50U-01A-33R-A37K-07	TCGA-NH-A50U	TCGA-NH-A50U-01A	Tumor	MICU1	5.75227	Low
TCGA-NH-A50U-01A-33R-A37K-07	TCGA-NH-A50U	TCGA-NH-A50U-01A	Tumor	MICU2	5.557506	Normal
TCGA-NH-A50U-01A-33R-A37K-07	TCGA-NH-A50U	TCGA-NH-A50U-01A	Tumor	Ratio_M2_M1	0.966141366799542	Normal
TCGA-D5-6928-01A-11R-1928-07	TCGA-D5-6928	TCGA-D5-6928-01A	Tumor	MICU1	5.753277	Low
TCGA-D5-6928-01A-11R-1928-07	TCGA-D5-6928	TCGA-D5-6928-01A	Tumor	MICU2	5.274832	Low
TCGA-D5-6928-01A-11R-1928-07	TCGA-D5-6928	TCGA-D5-6928-01A	Tumor	Ratio_M2_M1	0.916839568127869	Normal
TCGA-DM-A28K-01A-21R-A32Y-07	TCGA-DM-A28K	TCGA-DM-A28K-01A	Tumor	MICU1	6.117991	Normal
TCGA-DM-A28K-01A-21R-A32Y-07	TCGA-DM-A28K	TCGA-DM-A28K-01A	Tumor	MICU2	5.308381	Low
TCGA-DM-A28K-01A-21R-A32Y-07	TCGA-DM-A28K	TCGA-DM-A28K-01A	Tumor	Ratio_M2_M1	0.86766734374078	Normal
TCGA-AY-6196-01A-11R-1723-07	TCGA-AY-6196	TCGA-AY-6196-01A	Tumor	MICU1	6.261024	Normal
TCGA-AY-6196-01A-11R-1723-07	TCGA-AY-6196	TCGA-AY-6196-01A	Tumor	MICU2	4.720021	Low
TCGA-AY-6196-01A-11R-1723-07	TCGA-AY-6196	TCGA-AY-6196-01A	Tumor	Ratio_M2_M1	0.753873647505584	Low
TCGA-CM-5344-01A-21R-1723-07	TCGA-CM-5344	TCGA-CM-5344-01A	Tumor	MICU1	5.224406	Low
TCGA-CM-5344-01A-21R-1723-07	TCGA-CM-5344	TCGA-CM-5344-01A	Tumor	MICU2	5.753963	Normal
TCGA-CM-5344-01A-21R-1723-07	TCGA-CM-5344	TCGA-CM-5344-01A	Tumor	Ratio_M2_M1	1.10136214528503	High
TCGA-G4-6309-01A-21R-1839-07	TCGA-G4-6309	TCGA-G4-6309-01A	Tumor	MICU1	5.66774	Low
TCGA-G4-6309-01A-21R-1839-07	TCGA-G4-6309	TCGA-G4-6309-01A	Tumor	MICU2	5.695243	Normal
TCGA-G4-6309-01A-21R-1839-07	TCGA-G4-6309	TCGA-G4-6309-01A	Tumor	Ratio_M2_M1	1.0048525514579	Normal
TCGA-CM-6165-01A-11R-1653-07	TCGA-CM-6165	TCGA-CM-6165-01A	Tumor	MICU1	5.853834	Normal
TCGA-CM-6165-01A-11R-1653-07	TCGA-CM-6165	TCGA-CM-6165-01A	Tumor	MICU2	6.531726	High
TCGA-CM-6165-01A-11R-1653-07	TCGA-CM-6165	TCGA-CM-6165-01A	Tumor	Ratio_M2_M1	1.11580307880271	High
TCGA-AY-5543-01A-01R-1653-07	TCGA-AY-5543	TCGA-AY-5543-01A	Tumor	MICU1	5.912727	Normal
TCGA-AY-5543-01A-01R-1653-07	TCGA-AY-5543	TCGA-AY-5543-01A	Tumor	MICU2	6.363895	Normal
TCGA-AY-5543-01A-01R-1653-07	TCGA-AY-5543	TCGA-AY-5543-01A	Tumor	Ratio_M2_M1	1.07630455456509	High
TCGA-CM-6167-01A-11R-1653-07	TCGA-CM-6167	TCGA-CM-6167-01A	Tumor	MICU1	5.816568	Normal
TCGA-CM-6167-01A-11R-1653-07	TCGA-CM-6167	TCGA-CM-6167-01A	Tumor	MICU2	5.53087	Normal
TCGA-CM-6167-01A-11R-1653-07	TCGA-CM-6167	TCGA-CM-6167-01A	Tumor	Ratio_M2_M1	0.950882032153669	Normal
TCGA-AA-3844-01A-01R-1022-07	TCGA-AA-3844	TCGA-AA-3844-01A	Tumor	MICU1	5.843622	Normal
TCGA-AA-3844-01A-01R-1022-07	TCGA-AA-3844	TCGA-AA-3844-01A	Tumor	MICU2	6.840978	High
TCGA-AA-3844-01A-01R-1022-07	TCGA-AA-3844	TCGA-AA-3844-01A	Tumor	Ratio_M2_M1	1.17067428386025	High
TCGA-AA-3952-01A-01R-1022-07	TCGA-AA-3952	TCGA-AA-3952-01A	Tumor	MICU1	5.959406	Normal
TCGA-AA-3952-01A-01R-1022-07	TCGA-AA-3952	TCGA-AA-3952-01A	Tumor	MICU2	5.431741	Normal
TCGA-AA-3952-01A-01R-1022-07	TCGA-AA-3952	TCGA-AA-3952-01A	Tumor	Ratio_M2_M1	0.911456779417277	Normal
TCGA-D5-5537-01A-21R-1928-07	TCGA-D5-5537	TCGA-D5-5537-01A	Tumor	MICU1	5.955734	Normal
TCGA-D5-5537-01A-21R-1928-07	TCGA-D5-5537	TCGA-D5-5537-01A	Tumor	MICU2	5.767868	Normal
TCGA-D5-5537-01A-21R-1928-07	TCGA-D5-5537	TCGA-D5-5537-01A	Tumor	Ratio_M2_M1	0.968456280955462	Normal
TCGA-AA-3837-01A-01R-0905-07	TCGA-AA-3837	TCGA-AA-3837-01A	Tumor	MICU1	5.664914	Low
TCGA-AA-3837-01A-01R-0905-07	TCGA-AA-3837	TCGA-AA-3837-01A	Tumor	MICU2	5.194463	Low
TCGA-AA-3837-01A-01R-0905-07	TCGA-AA-3837	TCGA-AA-3837-01A	Tumor	Ratio_M2_M1	0.916953549515491	Normal
TCGA-AA-3511-01A-21R-1839-07	TCGA-AA-3511	TCGA-AA-3511-01A	Tumor	MICU1	5.516558	Low
TCGA-AA-3511-01A-21R-1839-07	TCGA-AA-3511	TCGA-AA-3511-01A	Tumor	MICU2	6.129738	Normal
TCGA-AA-3511-01A-21R-1839-07	TCGA-AA-3511	TCGA-AA-3511-01A	Tumor	Ratio_M2_M1	1.1111526426442	High
TCGA-D5-6922-01A-11R-1928-07	TCGA-D5-6922	TCGA-D5-6922-01A	Tumor	MICU1	5.142988	Low
TCGA-D5-6922-01A-11R-1928-07	TCGA-D5-6922	TCGA-D5-6922-01A	Tumor	MICU2	5.394246	Normal
TCGA-D5-6922-01A-11R-1928-07	TCGA-D5-6922	TCGA-D5-6922-01A	Tumor	Ratio_M2_M1	1.04885447914714	High
TCGA-AA-3556-01A-01R-0821-07	TCGA-AA-3556	TCGA-AA-3556-01A	Tumor	MICU1	6.327859	Normal
TCGA-AA-3556-01A-01R-0821-07	TCGA-AA-3556	TCGA-AA-3556-01A	Tumor	MICU2	5.408977	Normal
TCGA-AA-3556-01A-01R-0821-07	TCGA-AA-3556	TCGA-AA-3556-01A	Tumor	Ratio_M2_M1	0.854787851625645	Low
TCGA-CM-6674-01A-11R-1839-07	TCGA-CM-6674	TCGA-CM-6674-01A	Tumor	MICU1	7.020824	High
TCGA-CM-6674-01A-11R-1839-07	TCGA-CM-6674	TCGA-CM-6674-01A	Tumor	MICU2	5.483481	Normal
TCGA-CM-6674-01A-11R-1839-07	TCGA-CM-6674	TCGA-CM-6674-01A	Tumor	Ratio_M2_M1	0.781030973002599	Low
TCGA-AA-3939-01A-01R-1022-07	TCGA-AA-3939	TCGA-AA-3939-01A	Tumor	MICU1	5.94269	Normal
TCGA-AA-3939-01A-01R-1022-07	TCGA-AA-3939	TCGA-AA-3939-01A	Tumor	MICU2	7.166278	High
TCGA-AA-3939-01A-01R-1022-07	TCGA-AA-3939	TCGA-AA-3939-01A	Tumor	Ratio_M2_M1	1.20589800241978	High
TCGA-AA-A00K-01A-02R-A002-07	TCGA-AA-A00K	TCGA-AA-A00K-01A	Tumor	MICU1	5.864781	Normal
TCGA-AA-A00K-01A-02R-A002-07	TCGA-AA-A00K	TCGA-AA-A00K-01A	Tumor	MICU2	5.060901	Low
TCGA-AA-A00K-01A-02R-A002-07	TCGA-AA-A00K	TCGA-AA-A00K-01A	Tumor	Ratio_M2_M1	0.86293094320146	Low
TCGA-DM-A28A-01A-21R-A32Y-07	TCGA-DM-A28A	TCGA-DM-A28A-01A	Tumor	MICU1	5.468967	Low
TCGA-DM-A28A-01A-21R-A32Y-07	TCGA-DM-A28A	TCGA-DM-A28A-01A	Tumor	MICU2	5.870774	Normal
TCGA-DM-A28A-01A-21R-A32Y-07	TCGA-DM-A28A	TCGA-DM-A28A-01A	Tumor	Ratio_M2_M1	1.07347036469593	High
TCGA-CK-5914-01A-11R-1653-07	TCGA-CK-5914	TCGA-CK-5914-01A	Tumor	MICU1	5.338335	Low
TCGA-CK-5914-01A-11R-1653-07	TCGA-CK-5914	TCGA-CK-5914-01A	Tumor	MICU2	6.834137	High
TCGA-CK-5914-01A-11R-1653-07	TCGA-CK-5914	TCGA-CK-5914-01A	Tumor	Ratio_M2_M1	1.28020009984387	High
TCGA-G4-6320-01A-11R-1723-07	TCGA-G4-6320	TCGA-G4-6320-01A	Tumor	MICU1	5.999853	Normal
TCGA-G4-6320-01A-11R-1723-07	TCGA-G4-6320	TCGA-G4-6320-01A	Tumor	MICU2	5.67637	Normal
TCGA-G4-6320-01A-11R-1723-07	TCGA-G4-6320	TCGA-G4-6320-01A	Tumor	Ratio_M2_M1	0.946084845745388	Normal
TCGA-A6-A5ZU-01A-11R-A28H-07	TCGA-A6-A5ZU	TCGA-A6-A5ZU-01A	Tumor	MICU1	5.166833	Low
TCGA-A6-A5ZU-01A-11R-A28H-07	TCGA-A6-A5ZU	TCGA-A6-A5ZU-01A	Tumor	MICU2	6.774046	High
TCGA-A6-A5ZU-01A-11R-A28H-07	TCGA-A6-A5ZU	TCGA-A6-A5ZU-01A	Tumor	Ratio_M2_M1	1.31106346963411	High
TCGA-AA-3495-01A-01R-1410-07	TCGA-AA-3495	TCGA-AA-3495-01A	Tumor	MICU1	5.662847	Low
TCGA-AA-3495-01A-01R-1410-07	TCGA-AA-3495	TCGA-AA-3495-01A	Tumor	MICU2	5.741289	Normal
TCGA-AA-3495-01A-01R-1410-07	TCGA-AA-3495	TCGA-AA-3495-01A	Tumor	Ratio_M2_M1	1.01385204297414	Normal
TCGA-QL-A97D-01A-12R-A41B-07	TCGA-QL-A97D	TCGA-QL-A97D-01A	Tumor	MICU1	6.080818	Normal
TCGA-QL-A97D-01A-12R-A41B-07	TCGA-QL-A97D	TCGA-QL-A97D-01A	Tumor	MICU2	6.733166	High
TCGA-QL-A97D-01A-12R-A41B-07	TCGA-QL-A97D	TCGA-QL-A97D-01A	Tumor	Ratio_M2_M1	1.10727964560031	High
TCGA-CM-5868-01A-01R-1653-07	TCGA-CM-5868	TCGA-CM-5868-01A	Tumor	MICU1	5.804438	Normal
TCGA-CM-5868-01A-01R-1653-07	TCGA-CM-5868	TCGA-CM-5868-01A	Tumor	MICU2	6.306593	Normal
TCGA-CM-5868-01A-01R-1653-07	TCGA-CM-5868	TCGA-CM-5868-01A	Tumor	Ratio_M2_M1	1.08651225148757	High
TCGA-AA-3534-01A-01R-0821-07	TCGA-AA-3534	TCGA-AA-3534-01A	Tumor	MICU1	5.195226	Low
TCGA-AA-3534-01A-01R-0821-07	TCGA-AA-3534	TCGA-AA-3534-01A	Tumor	MICU2	6.15133	Normal
TCGA-AA-3534-01A-01R-0821-07	TCGA-AA-3534	TCGA-AA-3534-01A	Tumor	Ratio_M2_M1	1.18403511223573	High
TCGA-AA-3693-01A-01R-0905-07	TCGA-AA-3693	TCGA-AA-3693-01A	Tumor	MICU1	6.019323	Normal
TCGA-AA-3693-01A-01R-0905-07	TCGA-AA-3693	TCGA-AA-3693-01A	Tumor	MICU2	6.68109	High
TCGA-AA-3693-01A-01R-0905-07	TCGA-AA-3693	TCGA-AA-3693-01A	Tumor	Ratio_M2_M1	1.10994043682321	High
TCGA-AA-A02J-01A-01R-A00A-07	TCGA-AA-A02J	TCGA-AA-A02J-01A	Tumor	MICU1	5.480391	Low
TCGA-AA-A02J-01A-01R-A00A-07	TCGA-AA-A02J	TCGA-AA-A02J-01A	Tumor	MICU2	5.350954	Normal
TCGA-AA-A02J-01A-01R-A00A-07	TCGA-AA-A02J	TCGA-AA-A02J-01A	Tumor	Ratio_M2_M1	0.976381794656622	Normal
TCGA-D5-5541-01A-01R-1653-07	TCGA-D5-5541	TCGA-D5-5541-01A	Tumor	MICU1	5.659128	Low
TCGA-D5-5541-01A-01R-1653-07	TCGA-D5-5541	TCGA-D5-5541-01A	Tumor	MICU2	5.684784	Normal
TCGA-D5-5541-01A-01R-1653-07	TCGA-D5-5541	TCGA-D5-5541-01A	Tumor	Ratio_M2_M1	1.00453356064751	Normal
TCGA-AA-3860-01A-02R-0905-07	TCGA-AA-3860	TCGA-AA-3860-01A	Tumor	MICU1	5.841574	Normal
TCGA-AA-3860-01A-02R-0905-07	TCGA-AA-3860	TCGA-AA-3860-01A	Tumor	MICU2	7.258951	High
TCGA-AA-3860-01A-02R-0905-07	TCGA-AA-3860	TCGA-AA-3860-01A	Tumor	Ratio_M2_M1	1.24263614566896	High
TCGA-A6-5657-01A-01R-A32Z-07	TCGA-A6-5657	TCGA-A6-5657-01A	Tumor	MICU1	5.783143	Low
TCGA-A6-5657-01A-01R-A32Z-07	TCGA-A6-5657	TCGA-A6-5657-01A	Tumor	MICU2	5.108944	Low
TCGA-A6-5657-01A-01R-A32Z-07	TCGA-A6-5657	TCGA-A6-5657-01A	Tumor	Ratio_M2_M1	0.883419967308434	Normal
TCGA-AA-3812-01A-01R-0905-07	TCGA-AA-3812	TCGA-AA-3812-01A	Tumor	MICU1	4.81313	Low
TCGA-AA-3812-01A-01R-0905-07	TCGA-AA-3812	TCGA-AA-3812-01A	Tumor	MICU2	4.818104	Low
TCGA-AA-3812-01A-01R-0905-07	TCGA-AA-3812	TCGA-AA-3812-01A	Tumor	Ratio_M2_M1	1.00103342315707	Normal
TCGA-DM-A1D4-01A-21R-A155-07	TCGA-DM-A1D4	TCGA-DM-A1D4-01A	Tumor	MICU1	5.988751	Normal
TCGA-DM-A1D4-01A-21R-A155-07	TCGA-DM-A1D4	TCGA-DM-A1D4-01A	Tumor	MICU2	6.337376	Normal
TCGA-DM-A1D4-01A-21R-A155-07	TCGA-DM-A1D4	TCGA-DM-A1D4-01A	Tumor	Ratio_M2_M1	1.05821330691491	High
TCGA-AA-3854-01A-01R-0905-07	TCGA-AA-3854	TCGA-AA-3854-01A	Tumor	MICU1	6.404545	High
TCGA-AA-3854-01A-01R-0905-07	TCGA-AA-3854	TCGA-AA-3854-01A	Tumor	MICU2	5.345558	Normal
TCGA-AA-3854-01A-01R-0905-07	TCGA-AA-3854	TCGA-AA-3854-01A	Tumor	Ratio_M2_M1	0.834650705085217	Low
TCGA-CK-4950-01A-01R-1723-07	TCGA-CK-4950	TCGA-CK-4950-01A	Tumor	MICU1	5.990323	Normal
TCGA-CK-4950-01A-01R-1723-07	TCGA-CK-4950	TCGA-CK-4950-01A	Tumor	MICU2	5.534682	Normal
TCGA-CK-4950-01A-01R-1723-07	TCGA-CK-4950	TCGA-CK-4950-01A	Tumor	Ratio_M2_M1	0.923937156644141	Normal
TCGA-D5-6541-01A-11R-1723-07	TCGA-D5-6541	TCGA-D5-6541-01A	Tumor	MICU1	5.860439	Normal
TCGA-D5-6541-01A-11R-1723-07	TCGA-D5-6541	TCGA-D5-6541-01A	Tumor	MICU2	5.34961	Normal
TCGA-D5-6541-01A-11R-1723-07	TCGA-D5-6541	TCGA-D5-6541-01A	Tumor	Ratio_M2_M1	0.91283434568639	Normal
TCGA-QG-A5YV-01A-11R-A28H-07	TCGA-QG-A5YV	TCGA-QG-A5YV-01A	Tumor	MICU1	5.67968	Low
TCGA-QG-A5YV-01A-11R-A28H-07	TCGA-QG-A5YV	TCGA-QG-A5YV-01A	Tumor	MICU2	6.15347	Normal
TCGA-QG-A5YV-01A-11R-A28H-07	TCGA-QG-A5YV	TCGA-QG-A5YV-01A	Tumor	Ratio_M2_M1	1.08341843202434	High
TCGA-AD-6901-01A-11R-1928-07	TCGA-AD-6901	TCGA-AD-6901-01A	Tumor	MICU1	5.390205	Low
TCGA-AD-6901-01A-11R-1928-07	TCGA-AD-6901	TCGA-AD-6901-01A	Tumor	MICU2	5.879813	Normal
TCGA-AD-6901-01A-11R-1928-07	TCGA-AD-6901	TCGA-AD-6901-01A	Tumor	Ratio_M2_M1	1.09083290895244	High
TCGA-AA-3526-01A-02R-A32Z-07	TCGA-AA-3526	TCGA-AA-3526-01A	Tumor	MICU1	5.783073	Low
TCGA-AA-3526-01A-02R-A32Z-07	TCGA-AA-3526	TCGA-AA-3526-01A	Tumor	MICU2	5.793121	Normal
TCGA-AA-3526-01A-02R-A32Z-07	TCGA-AA-3526	TCGA-AA-3526-01A	Tumor	Ratio_M2_M1	1.0017374845519	Normal
TCGA-DM-A1HA-01A-11R-A155-07	TCGA-DM-A1HA	TCGA-DM-A1HA-01A	Tumor	MICU1	6.072973	Normal
TCGA-DM-A1HA-01A-11R-A155-07	TCGA-DM-A1HA	TCGA-DM-A1HA-01A	Tumor	MICU2	6.212685	Normal
TCGA-DM-A1HA-01A-11R-A155-07	TCGA-DM-A1HA	TCGA-DM-A1HA-01A	Tumor	Ratio_M2_M1	1.0230055361682	Normal
TCGA-AA-A02W-01A-01R-A00A-07	TCGA-AA-A02W	TCGA-AA-A02W-01A	Tumor	MICU1	4.981535	Low
TCGA-AA-A02W-01A-01R-A00A-07	TCGA-AA-A02W	TCGA-AA-A02W-01A	Tumor	MICU2	6.32058	Normal
TCGA-AA-A02W-01A-01R-A00A-07	TCGA-AA-A02W	TCGA-AA-A02W-01A	Tumor	Ratio_M2_M1	1.26880168462131	High
TCGA-AA-A00F-01A-01R-A002-07	TCGA-AA-A00F	TCGA-AA-A00F-01A	Tumor	MICU1	5.119552	Low
TCGA-AA-A00F-01A-01R-A002-07	TCGA-AA-A00F	TCGA-AA-A00F-01A	Tumor	MICU2	5.897803	Normal
TCGA-AA-A00F-01A-01R-A002-07	TCGA-AA-A00F	TCGA-AA-A00F-01A	Tumor	Ratio_M2_M1	1.15201544978936	High
TCGA-AA-A02Y-01A-43R-A32Y-07	TCGA-AA-A02Y	TCGA-AA-A02Y-01A	Tumor	MICU1	6.126983	Normal
TCGA-AA-A02Y-01A-43R-A32Y-07	TCGA-AA-A02Y	TCGA-AA-A02Y-01A	Tumor	MICU2	6.121193	Normal
TCGA-AA-A02Y-01A-43R-A32Y-07	TCGA-AA-A02Y	TCGA-AA-A02Y-01A	Tumor	Ratio_M2_M1	0.999054999826179	Normal
TCGA-AA-3525-01A-02R-0826-07	TCGA-AA-3525	TCGA-AA-3525-01A	Tumor	MICU1	6.060769	Normal
TCGA-AA-3525-01A-02R-0826-07	TCGA-AA-3525	TCGA-AA-3525-01A	Tumor	MICU2	5.479886	Normal
TCGA-AA-3525-01A-02R-0826-07	TCGA-AA-3525	TCGA-AA-3525-01A	Tumor	Ratio_M2_M1	0.904156881742234	Normal
TCGA-A6-6650-01A-11R-A278-07	TCGA-A6-6650	TCGA-A6-6650-01A	Tumor	MICU1	5.06028	Low
TCGA-A6-6650-01A-11R-A278-07	TCGA-A6-6650	TCGA-A6-6650-01A	Tumor	MICU2	6.778141	High
TCGA-A6-6650-01A-11R-A278-07	TCGA-A6-6650	TCGA-A6-6650-01A	Tumor	Ratio_M2_M1	1.33947943592054	High
TCGA-CM-4752-01A-01R-1410-07	TCGA-CM-4752	TCGA-CM-4752-01A	Tumor	MICU1	6.04886	Normal
TCGA-CM-4752-01A-01R-1410-07	TCGA-CM-4752	TCGA-CM-4752-01A	Tumor	MICU2	6.533044	High
TCGA-CM-4752-01A-01R-1410-07	TCGA-CM-4752	TCGA-CM-4752-01A	Tumor	Ratio_M2_M1	1.08004549617614	High
TCGA-A6-3809-01A-01R-A278-07	TCGA-A6-3809	TCGA-A6-3809-01A	Tumor	MICU1	5.687871	Low
TCGA-A6-3809-01A-01R-A278-07	TCGA-A6-3809	TCGA-A6-3809-01A	Tumor	MICU2	6.38218	Normal
TCGA-A6-3809-01A-01R-A278-07	TCGA-A6-3809	TCGA-A6-3809-01A	Tumor	Ratio_M2_M1	1.12206834508026	High
TCGA-CM-6680-01A-11R-1839-07	TCGA-CM-6680	TCGA-CM-6680-01A	Tumor	MICU1	5.830318	Normal
TCGA-CM-6680-01A-11R-1839-07	TCGA-CM-6680	TCGA-CM-6680-01A	Tumor	MICU2	5.340079	Normal
TCGA-CM-6680-01A-11R-1839-07	TCGA-CM-6680	TCGA-CM-6680-01A	Tumor	Ratio_M2_M1	0.915915564125319	Normal
TCGA-AD-A5EK-01A-11R-A28H-07	TCGA-AD-A5EK	TCGA-AD-A5EK-01A	Tumor	MICU1	5.157628	Low
TCGA-AD-A5EK-01A-11R-A28H-07	TCGA-AD-A5EK	TCGA-AD-A5EK-01A	Tumor	MICU2	5.415907	Normal
TCGA-AD-A5EK-01A-11R-A28H-07	TCGA-AD-A5EK	TCGA-AD-A5EK-01A	Tumor	Ratio_M2_M1	1.05007708970092	High
TCGA-A6-2682-01A-01R-1410-07	TCGA-A6-2682	TCGA-A6-2682-01A	Tumor	MICU1	6.140529	Normal
TCGA-A6-2682-01A-01R-1410-07	TCGA-A6-2682	TCGA-A6-2682-01A	Tumor	MICU2	5.783006	Normal
TCGA-A6-2682-01A-01R-1410-07	TCGA-A6-2682	TCGA-A6-2682-01A	Tumor	Ratio_M2_M1	0.941776514694418	Normal
TCGA-CM-6164-01A-11R-1653-07	TCGA-CM-6164	TCGA-CM-6164-01A	Tumor	MICU1	5.339823	Low
TCGA-CM-6164-01A-11R-1653-07	TCGA-CM-6164	TCGA-CM-6164-01A	Tumor	MICU2	5.690257	Normal
TCGA-CM-6164-01A-11R-1653-07	TCGA-CM-6164	TCGA-CM-6164-01A	Tumor	Ratio_M2_M1	1.06562651983034	High
TCGA-DM-A28H-01A-11R-A16W-07	TCGA-DM-A28H	TCGA-DM-A28H-01A	Tumor	MICU1	5.776578	Low
TCGA-DM-A28H-01A-11R-A16W-07	TCGA-DM-A28H	TCGA-DM-A28H-01A	Tumor	MICU2	5.841273	Normal
TCGA-DM-A28H-01A-11R-A16W-07	TCGA-DM-A28H	TCGA-DM-A28H-01A	Tumor	Ratio_M2_M1	1.01119953716543	Normal
TCGA-D5-6898-01A-11R-1928-07	TCGA-D5-6898	TCGA-D5-6898-01A	Tumor	MICU1	5.500376	Low
TCGA-D5-6898-01A-11R-1928-07	TCGA-D5-6898	TCGA-D5-6898-01A	Tumor	MICU2	5.745891	Normal
TCGA-D5-6898-01A-11R-1928-07	TCGA-D5-6898	TCGA-D5-6898-01A	Tumor	Ratio_M2_M1	1.04463603942712	Normal
TCGA-A6-3808-01A-01R-1022-07	TCGA-A6-3808	TCGA-A6-3808-01A	Tumor	MICU1	5.566118	Low
TCGA-A6-3808-01A-01R-1022-07	TCGA-A6-3808	TCGA-A6-3808-01A	Tumor	MICU2	5.805077	Normal
TCGA-A6-3808-01A-01R-1022-07	TCGA-A6-3808	TCGA-A6-3808-01A	Tumor	Ratio_M2_M1	1.04293099786961	Normal
TCGA-A6-6780-01A-11R-A278-07	TCGA-A6-6780	TCGA-A6-6780-01A	Tumor	MICU1	5.852973	Normal
TCGA-A6-6780-01A-11R-A278-07	TCGA-A6-6780	TCGA-A6-6780-01A	Tumor	MICU2	6.535731	High
TCGA-A6-6780-01A-11R-A278-07	TCGA-A6-6780	TCGA-A6-6780-01A	Tumor	Ratio_M2_M1	1.11665148634719	High
TCGA-AA-3662-01A-01R-1723-07	TCGA-AA-3662	TCGA-AA-3662-01A	Tumor	MICU1	4.968142	Low
TCGA-AA-3662-01A-01R-1723-07	TCGA-AA-3662	TCGA-AA-3662-01A	Tumor	MICU2	6.143587	Normal
TCGA-AA-3662-01A-01R-1723-07	TCGA-AA-3662	TCGA-AA-3662-01A	Tumor	Ratio_M2_M1	1.23659649824824	High
TCGA-CM-5864-01A-01R-1653-07	TCGA-CM-5864	TCGA-CM-5864-01A	Tumor	MICU1	5.843018	Normal
TCGA-CM-5864-01A-01R-1653-07	TCGA-CM-5864	TCGA-CM-5864-01A	Tumor	MICU2	6.761998	High
TCGA-CM-5864-01A-01R-1653-07	TCGA-CM-5864	TCGA-CM-5864-01A	Tumor	Ratio_M2_M1	1.15727831062646	High
TCGA-NH-A6GB-01A-11R-A37K-07	TCGA-NH-A6GB	TCGA-NH-A6GB-01A	Tumor	MICU1	5.276167	Low
TCGA-NH-A6GB-01A-11R-A37K-07	TCGA-NH-A6GB	TCGA-NH-A6GB-01A	Tumor	MICU2	6.610938	High
TCGA-NH-A6GB-01A-11R-A37K-07	TCGA-NH-A6GB	TCGA-NH-A6GB-01A	Tumor	Ratio_M2_M1	1.25298118880619	High
TCGA-NH-A8F8-01A-72R-A41B-07	TCGA-NH-A8F8	TCGA-NH-A8F8-01A	Tumor	MICU1	5.135075	Low
TCGA-NH-A8F8-01A-72R-A41B-07	TCGA-NH-A8F8	TCGA-NH-A8F8-01A	Tumor	MICU2	5.920981	Normal
TCGA-NH-A8F8-01A-72R-A41B-07	TCGA-NH-A8F8	TCGA-NH-A8F8-01A	Tumor	Ratio_M2_M1	1.15304664488834	High
TCGA-CM-6677-01A-11R-1839-07	TCGA-CM-6677	TCGA-CM-6677-01A	Tumor	MICU1	5.613878	Low
TCGA-CM-6677-01A-11R-1839-07	TCGA-CM-6677	TCGA-CM-6677-01A	Tumor	MICU2	6.57189	High
TCGA-CM-6677-01A-11R-1839-07	TCGA-CM-6677	TCGA-CM-6677-01A	Tumor	Ratio_M2_M1	1.17065066251885	High
TCGA-AA-3949-01A-01R-1022-07	TCGA-AA-3949	TCGA-AA-3949-01A	Tumor	MICU1	5.998248	Normal
TCGA-AA-3949-01A-01R-1022-07	TCGA-AA-3949	TCGA-AA-3949-01A	Tumor	MICU2	6.420291	Normal
TCGA-AA-3949-01A-01R-1022-07	TCGA-AA-3949	TCGA-AA-3949-01A	Tumor	Ratio_M2_M1	1.07036104542526	High
TCGA-DM-A1D9-01A-11R-A155-07	TCGA-DM-A1D9	TCGA-DM-A1D9-01A	Tumor	MICU1	6.033278	Normal
TCGA-DM-A1D9-01A-11R-A155-07	TCGA-DM-A1D9	TCGA-DM-A1D9-01A	Tumor	MICU2	5.874295	Normal
TCGA-DM-A1D9-01A-11R-A155-07	TCGA-DM-A1D9	TCGA-DM-A1D9-01A	Tumor	Ratio_M2_M1	0.973648984847043	Normal
TCGA-D5-6930-01A-11R-1928-07	TCGA-D5-6930	TCGA-D5-6930-01A	Tumor	MICU1	6.218591	Normal
TCGA-D5-6930-01A-11R-1928-07	TCGA-D5-6930	TCGA-D5-6930-01A	Tumor	MICU2	5.081853	Low
TCGA-D5-6930-01A-11R-1928-07	TCGA-D5-6930	TCGA-D5-6930-01A	Tumor	Ratio_M2_M1	0.817203286082008	Low
TCGA-AA-3980-01A-02R-1022-07	TCGA-AA-3980	TCGA-AA-3980-01A	Tumor	MICU1	5.224106	Low
TCGA-AA-3980-01A-02R-1022-07	TCGA-AA-3980	TCGA-AA-3980-01A	Tumor	MICU2	6.19751	Normal
TCGA-AA-3980-01A-02R-1022-07	TCGA-AA-3980	TCGA-AA-3980-01A	Tumor	Ratio_M2_M1	1.18632929729986	High
TCGA-CA-5797-01A-01R-1653-07	TCGA-CA-5797	TCGA-CA-5797-01A	Tumor	MICU1	6.154614	Normal
TCGA-CA-5797-01A-01R-1653-07	TCGA-CA-5797	TCGA-CA-5797-01A	Tumor	MICU2	4.984035	Low
TCGA-CA-5797-01A-01R-1653-07	TCGA-CA-5797	TCGA-CA-5797-01A	Tumor	Ratio_M2_M1	0.809804644125529	Low
TCGA-AA-3494-01A-01R-1410-07	TCGA-AA-3494	TCGA-AA-3494-01A	Tumor	MICU1	5.36246	Low
TCGA-AA-3494-01A-01R-1410-07	TCGA-AA-3494	TCGA-AA-3494-01A	Tumor	MICU2	5.44577	Normal
TCGA-AA-3494-01A-01R-1410-07	TCGA-AA-3494	TCGA-AA-3494-01A	Tumor	Ratio_M2_M1	1.01553578022027	Normal
TCGA-5M-AAT5-01A-21R-A41B-07	TCGA-5M-AAT5	TCGA-5M-AAT5-01A	Tumor	MICU1	4.551972	Low
TCGA-5M-AAT5-01A-21R-A41B-07	TCGA-5M-AAT5	TCGA-5M-AAT5-01A	Tumor	MICU2	6.444793	Normal
TCGA-5M-AAT5-01A-21R-A41B-07	TCGA-5M-AAT5	TCGA-5M-AAT5-01A	Tumor	Ratio_M2_M1	1.4158243943504	High
TCGA-CA-6718-01A-11R-1839-07	TCGA-CA-6718	TCGA-CA-6718-01A	Tumor	MICU1	6.013283	Normal
TCGA-CA-6718-01A-11R-1839-07	TCGA-CA-6718	TCGA-CA-6718-01A	Tumor	MICU2	5.653249	Normal
TCGA-CA-6718-01A-11R-1839-07	TCGA-CA-6718	TCGA-CA-6718-01A	Tumor	Ratio_M2_M1	0.940126882436765	Normal
TCGA-G4-6627-01A-11R-1774-07	TCGA-G4-6627	TCGA-G4-6627-01A	Tumor	MICU1	5.591604	Low
TCGA-G4-6627-01A-11R-1774-07	TCGA-G4-6627	TCGA-G4-6627-01A	Tumor	MICU2	5.923369	Normal
TCGA-G4-6627-01A-11R-1774-07	TCGA-G4-6627	TCGA-G4-6627-01A	Tumor	Ratio_M2_M1	1.05933270667951	High
TCGA-G4-6625-01A-21R-1774-07	TCGA-G4-6625	TCGA-G4-6625-01A	Tumor	MICU1	5.382896	Low
TCGA-G4-6625-01A-21R-1774-07	TCGA-G4-6625	TCGA-G4-6625-01A	Tumor	MICU2	5.625013	Normal
TCGA-G4-6625-01A-21R-1774-07	TCGA-G4-6625	TCGA-G4-6625-01A	Tumor	Ratio_M2_M1	1.04497894813498	Normal
TCGA-AA-3710-01A-01R-1022-07	TCGA-AA-3710	TCGA-AA-3710-01A	Tumor	MICU1	5.799156	Low
TCGA-AA-3710-01A-01R-1022-07	TCGA-AA-3710	TCGA-AA-3710-01A	Tumor	MICU2	4.890059	Low
TCGA-AA-3710-01A-01R-1022-07	TCGA-AA-3710	TCGA-AA-3710-01A	Tumor	Ratio_M2_M1	0.843236326113662	Low
TCGA-G4-6306-01A-11R-1774-07	TCGA-G4-6306	TCGA-G4-6306-01A	Tumor	MICU1	5.558258	Low
TCGA-G4-6306-01A-11R-1774-07	TCGA-G4-6306	TCGA-G4-6306-01A	Tumor	MICU2	6.261644	Normal
TCGA-G4-6306-01A-11R-1774-07	TCGA-G4-6306	TCGA-G4-6306-01A	Tumor	Ratio_M2_M1	1.12654792202881	High
TCGA-F4-6854-01A-11R-1928-07	TCGA-F4-6854	TCGA-F4-6854-01A	Tumor	MICU1	5.668804	Low
TCGA-F4-6854-01A-11R-1928-07	TCGA-F4-6854	TCGA-F4-6854-01A	Tumor	MICU2	5.811107	Normal
TCGA-F4-6854-01A-11R-1928-07	TCGA-F4-6854	TCGA-F4-6854-01A	Tumor	Ratio_M2_M1	1.02510282592236	Normal
TCGA-AA-3664-01A-01R-0905-07	TCGA-AA-3664	TCGA-AA-3664-01A	Tumor	MICU1	5.274363	Low
TCGA-AA-3664-01A-01R-0905-07	TCGA-AA-3664	TCGA-AA-3664-01A	Tumor	MICU2	5.606351	Normal
TCGA-AA-3664-01A-01R-0905-07	TCGA-AA-3664	TCGA-AA-3664-01A	Tumor	Ratio_M2_M1	1.06294371471967	High
TCGA-AZ-4313-01A-01R-1410-07	TCGA-AZ-4313	TCGA-AZ-4313-01A	Tumor	MICU1	6.061607	Normal
TCGA-AZ-4313-01A-01R-1410-07	TCGA-AZ-4313	TCGA-AZ-4313-01A	Tumor	MICU2	5.969447	Normal
TCGA-AZ-4313-01A-01R-1410-07	TCGA-AZ-4313	TCGA-AZ-4313-01A	Tumor	Ratio_M2_M1	0.984796110998288	Normal
TCGA-AA-3530-01A-01R-1022-07	TCGA-AA-3530	TCGA-AA-3530-01A	Tumor	MICU1	5.677971	Low
TCGA-AA-3530-01A-01R-1022-07	TCGA-AA-3530	TCGA-AA-3530-01A	Tumor	MICU2	5.844665	Normal
TCGA-AA-3530-01A-01R-1022-07	TCGA-AA-3530	TCGA-AA-3530-01A	Tumor	Ratio_M2_M1	1.02935802243442	Normal
TCGA-AA-3877-01A-01R-1022-07	TCGA-AA-3877	TCGA-AA-3877-01A	Tumor	MICU1	5.977333	Normal
TCGA-AA-3877-01A-01R-1022-07	TCGA-AA-3877	TCGA-AA-3877-01A	Tumor	MICU2	5.553136	Normal
TCGA-AA-3877-01A-01R-1022-07	TCGA-AA-3877	TCGA-AA-3877-01A	Tumor	Ratio_M2_M1	0.929032396220856	Normal
TCGA-D5-6535-01A-11R-1723-07	TCGA-D5-6535	TCGA-D5-6535-01A	Tumor	MICU1	5.613276	Low
TCGA-D5-6535-01A-11R-1723-07	TCGA-D5-6535	TCGA-D5-6535-01A	Tumor	MICU2	5.829782	Normal
TCGA-D5-6535-01A-11R-1723-07	TCGA-D5-6535	TCGA-D5-6535-01A	Tumor	Ratio_M2_M1	1.03857034644297	Normal
TCGA-CM-6678-01A-11R-1839-07	TCGA-CM-6678	TCGA-CM-6678-01A	Tumor	MICU1	6.1776	Normal
TCGA-CM-6678-01A-11R-1839-07	TCGA-CM-6678	TCGA-CM-6678-01A	Tumor	MICU2	6.550989	High
TCGA-CM-6678-01A-11R-1839-07	TCGA-CM-6678	TCGA-CM-6678-01A	Tumor	Ratio_M2_M1	1.0604424048174	High
TCGA-CM-4746-01A-01R-1410-07	TCGA-CM-4746	TCGA-CM-4746-01A	Tumor	MICU1	6.309748	Normal
TCGA-CM-4746-01A-01R-1410-07	TCGA-CM-4746	TCGA-CM-4746-01A	Tumor	MICU2	4.986961	Low
TCGA-CM-4746-01A-01R-1410-07	TCGA-CM-4746	TCGA-CM-4746-01A	Tumor	Ratio_M2_M1	0.790358188631305	Low
TCGA-A6-6652-01A-11R-1774-07	TCGA-A6-6652	TCGA-A6-6652-01A	Tumor	MICU1	5.386564	Low
TCGA-A6-6652-01A-11R-1774-07	TCGA-A6-6652	TCGA-A6-6652-01A	Tumor	MICU2	5.979586	Normal
TCGA-A6-6652-01A-11R-1774-07	TCGA-A6-6652	TCGA-A6-6652-01A	Tumor	Ratio_M2_M1	1.11009281612546	High
TCGA-D5-6534-01A-21R-1928-07	TCGA-D5-6534	TCGA-D5-6534-01A	Tumor	MICU1	5.844308	Normal
TCGA-D5-6534-01A-21R-1928-07	TCGA-D5-6534	TCGA-D5-6534-01A	Tumor	MICU2	6.517626	High
TCGA-D5-6534-01A-21R-1928-07	TCGA-D5-6534	TCGA-D5-6534-01A	Tumor	Ratio_M2_M1	1.1152091915758	High
TCGA-AA-3496-01A-21R-1839-07	TCGA-AA-3496	TCGA-AA-3496-01A	Tumor	MICU1	5.415636	Low
TCGA-AA-3496-01A-21R-1839-07	TCGA-AA-3496	TCGA-AA-3496-01A	Tumor	MICU2	5.451568	Normal
TCGA-AA-3496-01A-21R-1839-07	TCGA-AA-3496	TCGA-AA-3496-01A	Tumor	Ratio_M2_M1	1.00663486246121	Normal
TCGA-AA-A02K-01A-03R-A32Y-07	TCGA-AA-A02K	TCGA-AA-A02K-01A	Tumor	MICU1	5.473673	Low
TCGA-AA-A02K-01A-03R-A32Y-07	TCGA-AA-A02K	TCGA-AA-A02K-01A	Tumor	MICU2	6.224966	Normal
TCGA-AA-A02K-01A-03R-A32Y-07	TCGA-AA-A02K	TCGA-AA-A02K-01A	Tumor	Ratio_M2_M1	1.13725573303338	High
TCGA-AA-3685-01A-02R-A32Z-07	TCGA-AA-3685	TCGA-AA-3685-01A	Tumor	MICU1	5.388426	Low
TCGA-AA-3685-01A-02R-A32Z-07	TCGA-AA-3685	TCGA-AA-3685-01A	Tumor	MICU2	6.295343	Normal
TCGA-AA-3685-01A-02R-A32Z-07	TCGA-AA-3685	TCGA-AA-3685-01A	Tumor	Ratio_M2_M1	1.16830833345396	High
TCGA-AA-3851-01A-01R-1022-07	TCGA-AA-3851	TCGA-AA-3851-01A	Tumor	MICU1	6.502942	High
TCGA-AA-3851-01A-01R-1022-07	TCGA-AA-3851	TCGA-AA-3851-01A	Tumor	MICU2	5.857106	Normal
TCGA-AA-3851-01A-01R-1022-07	TCGA-AA-3851	TCGA-AA-3851-01A	Tumor	Ratio_M2_M1	0.900685566625075	Normal
TCGA-DM-A282-01A-12R-A16W-07	TCGA-DM-A282	TCGA-DM-A282-01A	Tumor	MICU1	5.748965	Low
TCGA-DM-A282-01A-12R-A16W-07	TCGA-DM-A282	TCGA-DM-A282-01A	Tumor	MICU2	5.614201	Normal
TCGA-DM-A282-01A-12R-A16W-07	TCGA-DM-A282	TCGA-DM-A282-01A	Tumor	Ratio_M2_M1	0.976558563150063	Normal
TCGA-AA-3543-01A-01R-0826-07	TCGA-AA-3543	TCGA-AA-3543-01A	Tumor	MICU1	5.920619	Normal
TCGA-AA-3543-01A-01R-0826-07	TCGA-AA-3543	TCGA-AA-3543-01A	Tumor	MICU2	6.074991	Normal
TCGA-AA-3543-01A-01R-0826-07	TCGA-AA-3543	TCGA-AA-3543-01A	Tumor	Ratio_M2_M1	1.02607362507197	Normal
TCGA-F4-6805-01A-11R-1839-07	TCGA-F4-6805	TCGA-F4-6805-01A	Tumor	MICU1	6.009346	Normal
TCGA-F4-6805-01A-11R-1839-07	TCGA-F4-6805	TCGA-F4-6805-01A	Tumor	MICU2	5.356573	Normal
TCGA-F4-6805-01A-11R-1839-07	TCGA-F4-6805	TCGA-F4-6805-01A	Tumor	Ratio_M2_M1	0.891373703561086	Normal
TCGA-AA-3821-01A-01R-1022-07	TCGA-AA-3821	TCGA-AA-3821-01A	Tumor	MICU1	5.521691	Low
TCGA-AA-3821-01A-01R-1022-07	TCGA-AA-3821	TCGA-AA-3821-01A	Tumor	MICU2	5.45597	Normal
TCGA-AA-3821-01A-01R-1022-07	TCGA-AA-3821	TCGA-AA-3821-01A	Tumor	Ratio_M2_M1	0.988097667906444	Normal
TCGA-F4-6460-01A-11R-1774-07	TCGA-F4-6460	TCGA-F4-6460-01A	Tumor	MICU1	5.417863	Low
TCGA-F4-6460-01A-11R-1774-07	TCGA-F4-6460	TCGA-F4-6460-01A	Tumor	MICU2	6.256609	Normal
TCGA-F4-6460-01A-11R-1774-07	TCGA-F4-6460	TCGA-F4-6460-01A	Tumor	Ratio_M2_M1	1.15481122353961	High
TCGA-AZ-5407-01A-01R-1723-07	TCGA-AZ-5407	TCGA-AZ-5407-01A	Tumor	MICU1	6.086364	Normal
TCGA-AZ-5407-01A-01R-1723-07	TCGA-AZ-5407	TCGA-AZ-5407-01A	Tumor	MICU2	5.756116	Normal
TCGA-AZ-5407-01A-01R-1723-07	TCGA-AZ-5407	TCGA-AZ-5407-01A	Tumor	Ratio_M2_M1	0.945739689574925	Normal
TCGA-AA-A01D-01A-01R-A00A-07	TCGA-AA-A01D	TCGA-AA-A01D-01A	Tumor	MICU1	5.631555	Low
TCGA-AA-A01D-01A-01R-A00A-07	TCGA-AA-A01D	TCGA-AA-A01D-01A	Tumor	MICU2	4.883378	Low
TCGA-AA-A01D-01A-01R-A00A-07	TCGA-AA-A01D	TCGA-AA-A01D-01A	Tumor	Ratio_M2_M1	0.867145575245203	Normal
TCGA-CM-5862-01A-01R-1653-07	TCGA-CM-5862	TCGA-CM-5862-01A	Tumor	MICU1	5.541402	Low
TCGA-CM-5862-01A-01R-1653-07	TCGA-CM-5862	TCGA-CM-5862-01A	Tumor	MICU2	7.856288	High
TCGA-CM-5862-01A-01R-1653-07	TCGA-CM-5862	TCGA-CM-5862-01A	Tumor	Ratio_M2_M1	1.41774374066346	High
TCGA-CK-5916-01A-11R-1653-07	TCGA-CK-5916	TCGA-CK-5916-01A	Tumor	MICU1	6.146864	Normal
TCGA-CK-5916-01A-11R-1653-07	TCGA-CK-5916	TCGA-CK-5916-01A	Tumor	MICU2	5.86108	Normal
TCGA-CK-5916-01A-11R-1653-07	TCGA-CK-5916	TCGA-CK-5916-01A	Tumor	Ratio_M2_M1	0.953507349438673	Normal
TCGA-AA-3692-01A-01R-0905-07	TCGA-AA-3692	TCGA-AA-3692-01A	Tumor	MICU1	5.057722	Low
TCGA-AA-3692-01A-01R-0905-07	TCGA-AA-3692	TCGA-AA-3692-01A	Tumor	MICU2	5.364399	Normal
TCGA-AA-3692-01A-01R-0905-07	TCGA-AA-3692	TCGA-AA-3692-01A	Tumor	Ratio_M2_M1	1.06063540068039	High
TCGA-AA-A00O-01A-02R-A089-07	TCGA-AA-A00O	TCGA-AA-A00O-01A	Tumor	MICU1	5.696159	Low
TCGA-AA-A00O-01A-02R-A089-07	TCGA-AA-A00O	TCGA-AA-A00O-01A	Tumor	MICU2	5.22226	Low
TCGA-AA-A00O-01A-02R-A089-07	TCGA-AA-A00O	TCGA-AA-A00O-01A	Tumor	Ratio_M2_M1	0.916803761973639	Normal
TCGA-4T-AA8H-01A-11R-A41B-07	TCGA-4T-AA8H	TCGA-4T-AA8H-01A	Tumor	MICU1	6.282825	Normal
TCGA-4T-AA8H-01A-11R-A41B-07	TCGA-4T-AA8H	TCGA-4T-AA8H-01A	Tumor	MICU2	6.522773	High
TCGA-4T-AA8H-01A-11R-A41B-07	TCGA-4T-AA8H	TCGA-4T-AA8H-01A	Tumor	Ratio_M2_M1	1.03819110034101	Normal
TCGA-AA-A00Q-01A-01R-A002-07	TCGA-AA-A00Q	TCGA-AA-A00Q-01A	Tumor	MICU1	5.199147	Low
TCGA-AA-A00Q-01A-01R-A002-07	TCGA-AA-A00Q	TCGA-AA-A00Q-01A	Tumor	MICU2	5.564467	Normal
TCGA-AA-A00Q-01A-01R-A002-07	TCGA-AA-A00Q	TCGA-AA-A00Q-01A	Tumor	Ratio_M2_M1	1.07026537237743	High
TCGA-AZ-4614-01A-01R-1410-07	TCGA-AZ-4614	TCGA-AZ-4614-01A	Tumor	MICU1	5.690387	Low
TCGA-AZ-4614-01A-01R-1410-07	TCGA-AZ-4614	TCGA-AZ-4614-01A	Tumor	MICU2	5.211834	Low
TCGA-AZ-4614-01A-01R-1410-07	TCGA-AZ-4614	TCGA-AZ-4614-01A	Tumor	Ratio_M2_M1	0.915901501954085	Normal
TCGA-A6-2675-01A-02R-1723-07	TCGA-A6-2675	TCGA-A6-2675-01A	Tumor	MICU1	5.62777	Low
TCGA-A6-2675-01A-02R-1723-07	TCGA-A6-2675	TCGA-A6-2675-01A	Tumor	MICU2	5.43794	Normal
TCGA-A6-2675-01A-02R-1723-07	TCGA-A6-2675	TCGA-A6-2675-01A	Tumor	Ratio_M2_M1	0.966269055060886	Normal
TCGA-AA-A00U-01A-01R-A002-07	TCGA-AA-A00U	TCGA-AA-A00U-01A	Tumor	MICU1	5.955958	Normal
TCGA-AA-A00U-01A-01R-A002-07	TCGA-AA-A00U	TCGA-AA-A00U-01A	Tumor	MICU2	5.1436	Low
TCGA-AA-A00U-01A-01R-A002-07	TCGA-AA-A00U	TCGA-AA-A00U-01A	Tumor	Ratio_M2_M1	0.863605821263347	Normal
TCGA-CK-6748-01A-11R-1839-07	TCGA-CK-6748	TCGA-CK-6748-01A	Tumor	MICU1	6.246513	Normal
TCGA-CK-6748-01A-11R-1839-07	TCGA-CK-6748	TCGA-CK-6748-01A	Tumor	MICU2	6.653244	High
TCGA-CK-6748-01A-11R-1839-07	TCGA-CK-6748	TCGA-CK-6748-01A	Tumor	Ratio_M2_M1	1.06511328800564	High
TCGA-CA-5255-01A-11R-1839-07	TCGA-CA-5255	TCGA-CA-5255-01A	Tumor	MICU1	6.31538	Normal
TCGA-CA-5255-01A-11R-1839-07	TCGA-CA-5255	TCGA-CA-5255-01A	Tumor	MICU2	6.016893	Normal
TCGA-CA-5255-01A-11R-1839-07	TCGA-CA-5255	TCGA-CA-5255-01A	Tumor	Ratio_M2_M1	0.9527364940827	Normal
TCGA-CK-4952-01A-01R-1723-07	TCGA-CK-4952	TCGA-CK-4952-01A	Tumor	MICU1	6.286992	Normal
TCGA-CK-4952-01A-01R-1723-07	TCGA-CK-4952	TCGA-CK-4952-01A	Tumor	MICU2	5.128484	Low
TCGA-CK-4952-01A-01R-1723-07	TCGA-CK-4952	TCGA-CK-4952-01A	Tumor	Ratio_M2_M1	0.815729366285181	Low
TCGA-AZ-4315-01A-01R-1410-07	TCGA-AZ-4315	TCGA-AZ-4315-01A	Tumor	MICU1	6.038774	Normal
TCGA-AZ-4315-01A-01R-1410-07	TCGA-AZ-4315	TCGA-AZ-4315-01A	Tumor	MICU2	6.225987	Normal
TCGA-AZ-4315-01A-01R-1410-07	TCGA-AZ-4315	TCGA-AZ-4315-01A	Tumor	Ratio_M2_M1	1.03100182255537	Normal
TCGA-AA-3869-01A-01R-1022-07	TCGA-AA-3869	TCGA-AA-3869-01A	Tumor	MICU1	6.016098	Normal
TCGA-AA-3869-01A-01R-1022-07	TCGA-AA-3869	TCGA-AA-3869-01A	Tumor	MICU2	6.415907	Normal
TCGA-AA-3869-01A-01R-1022-07	TCGA-AA-3869	TCGA-AA-3869-01A	Tumor	Ratio_M2_M1	1.0664565304621	High
TCGA-G4-6626-01A-11R-1774-07	TCGA-G4-6626	TCGA-G4-6626-01A	Tumor	MICU1	5.561771	Low
TCGA-G4-6626-01A-11R-1774-07	TCGA-G4-6626	TCGA-G4-6626-01A	Tumor	MICU2	5.298669	Low
TCGA-G4-6626-01A-11R-1774-07	TCGA-G4-6626	TCGA-G4-6626-01A	Tumor	Ratio_M2_M1	0.952694564375268	Normal
TCGA-DM-A1D7-01A-11R-A155-07	TCGA-DM-A1D7	TCGA-DM-A1D7-01A	Tumor	MICU1	5.627891	Low
TCGA-DM-A1D7-01A-11R-A155-07	TCGA-DM-A1D7	TCGA-DM-A1D7-01A	Tumor	MICU2	6.279042	Normal
TCGA-DM-A1D7-01A-11R-A155-07	TCGA-DM-A1D7	TCGA-DM-A1D7-01A	Tumor	Ratio_M2_M1	1.11570071275368	High
TCGA-AA-3531-01A-01R-0821-07	TCGA-AA-3531	TCGA-AA-3531-01A	Tumor	MICU1	5.574072	Low
TCGA-AA-3531-01A-01R-0821-07	TCGA-AA-3531	TCGA-AA-3531-01A	Tumor	MICU2	4.59417	Low
TCGA-AA-3531-01A-01R-0821-07	TCGA-AA-3531	TCGA-AA-3531-01A	Tumor	Ratio_M2_M1	0.824203562494349	Low
TCGA-A6-5662-01A-01R-1653-07	TCGA-A6-5662	TCGA-A6-5662-01A	Tumor	MICU1	5.351699	Low
TCGA-A6-5662-01A-01R-1653-07	TCGA-A6-5662	TCGA-A6-5662-01A	Tumor	MICU2	7.180368	High
TCGA-A6-5662-01A-01R-1653-07	TCGA-A6-5662	TCGA-A6-5662-01A	Tumor	Ratio_M2_M1	1.34169877640727	High
TCGA-CM-4744-01A-01R-A32Z-07	TCGA-CM-4744	TCGA-CM-4744-01A	Tumor	MICU1	5.950267	Normal
TCGA-CM-4744-01A-01R-A32Z-07	TCGA-CM-4744	TCGA-CM-4744-01A	Tumor	MICU2	6.301528	Normal
TCGA-CM-4744-01A-01R-A32Z-07	TCGA-CM-4744	TCGA-CM-4744-01A	Tumor	Ratio_M2_M1	1.05903281314939	High
TCGA-D5-5540-01A-01R-1653-07	TCGA-D5-5540	TCGA-D5-5540-01A	Tumor	MICU1	5.674777	Low
TCGA-D5-5540-01A-01R-1653-07	TCGA-D5-5540	TCGA-D5-5540-01A	Tumor	MICU2	7.190437	High
TCGA-D5-5540-01A-01R-1653-07	TCGA-D5-5540	TCGA-D5-5540-01A	Tumor	Ratio_M2_M1	1.26708714721301	High
TCGA-AZ-6608-01A-11R-1839-07	TCGA-AZ-6608	TCGA-AZ-6608-01A	Tumor	MICU1	5.607875	Low
TCGA-AZ-6608-01A-11R-1839-07	TCGA-AZ-6608	TCGA-AZ-6608-01A	Tumor	MICU2	5.947775	Normal
TCGA-AZ-6608-01A-11R-1839-07	TCGA-AZ-6608	TCGA-AZ-6608-01A	Tumor	Ratio_M2_M1	1.06061119407975	High
TCGA-AA-3684-01A-02R-0905-07	TCGA-AA-3684	TCGA-AA-3684-01A	Tumor	MICU1	5.070986	Low
TCGA-AA-3684-01A-02R-0905-07	TCGA-AA-3684	TCGA-AA-3684-01A	Tumor	MICU2	4.297561	Low
TCGA-AA-3684-01A-02R-0905-07	TCGA-AA-3684	TCGA-AA-3684-01A	Tumor	Ratio_M2_M1	0.847480351947333	Low
TCGA-F4-6807-01A-11R-1839-07	TCGA-F4-6807	TCGA-F4-6807-01A	Tumor	MICU1	6.10991	Normal
TCGA-F4-6807-01A-11R-1839-07	TCGA-F4-6807	TCGA-F4-6807-01A	Tumor	MICU2	6.096996	Normal
TCGA-F4-6807-01A-11R-1839-07	TCGA-F4-6807	TCGA-F4-6807-01A	Tumor	Ratio_M2_M1	0.997886384578496	Normal
TCGA-AA-3875-01A-01R-0905-07	TCGA-AA-3875	TCGA-AA-3875-01A	Tumor	MICU1	5.608826	Low
TCGA-AA-3875-01A-01R-0905-07	TCGA-AA-3875	TCGA-AA-3875-01A	Tumor	MICU2	5.24697	Low
TCGA-AA-3875-01A-01R-0905-07	TCGA-AA-3875	TCGA-AA-3875-01A	Tumor	Ratio_M2_M1	0.935484538119029	Normal
TCGA-G4-6297-01A-11R-1723-07	TCGA-G4-6297	TCGA-G4-6297-01A	Tumor	MICU1	5.590358	Low
TCGA-G4-6297-01A-11R-1723-07	TCGA-G4-6297	TCGA-G4-6297-01A	Tumor	MICU2	6.574957	High
TCGA-G4-6297-01A-11R-1723-07	TCGA-G4-6297	TCGA-G4-6297-01A	Tumor	Ratio_M2_M1	1.1761244986457	High
TCGA-A6-5660-01A-01R-1653-07	TCGA-A6-5660	TCGA-A6-5660-01A	Tumor	MICU1	5.929886	Normal
TCGA-A6-5660-01A-01R-1653-07	TCGA-A6-5660	TCGA-A6-5660-01A	Tumor	MICU2	6.622727	High
TCGA-A6-5660-01A-01R-1653-07	TCGA-A6-5660	TCGA-A6-5660-01A	Tumor	Ratio_M2_M1	1.11683883973486	High
TCGA-D5-6533-01A-11R-1723-07	TCGA-D5-6533	TCGA-D5-6533-01A	Tumor	MICU1	6.11083	Normal
TCGA-D5-6533-01A-11R-1723-07	TCGA-D5-6533	TCGA-D5-6533-01A	Tumor	MICU2	6.147151	Normal
TCGA-D5-6533-01A-11R-1723-07	TCGA-D5-6533	TCGA-D5-6533-01A	Tumor	Ratio_M2_M1	1.00594370977429	Normal
TCGA-CK-6746-01A-11R-1839-07	TCGA-CK-6746	TCGA-CK-6746-01A	Tumor	MICU1	5.703487	Low
TCGA-CK-6746-01A-11R-1839-07	TCGA-CK-6746	TCGA-CK-6746-01A	Tumor	MICU2	5.803309	Normal
TCGA-CK-6746-01A-11R-1839-07	TCGA-CK-6746	TCGA-CK-6746-01A	Tumor	Ratio_M2_M1	1.01750192469975	Normal
TCGA-DM-A288-01A-11R-A16W-07	TCGA-DM-A288	TCGA-DM-A288-01A	Tumor	MICU1	5.478627	Low
TCGA-DM-A288-01A-11R-A16W-07	TCGA-DM-A288	TCGA-DM-A288-01A	Tumor	MICU2	6.054211	Normal
TCGA-DM-A288-01A-11R-A16W-07	TCGA-DM-A288	TCGA-DM-A288-01A	Tumor	Ratio_M2_M1	1.10505989913166	High
TCGA-A6-4107-01A-02R-1410-07	TCGA-A6-4107	TCGA-A6-4107-01A	Tumor	MICU1	5.624763	Low
TCGA-A6-4107-01A-02R-1410-07	TCGA-A6-4107	TCGA-A6-4107-01A	Tumor	MICU2	6.385585	Normal
TCGA-A6-4107-01A-02R-1410-07	TCGA-A6-4107	TCGA-A6-4107-01A	Tumor	Ratio_M2_M1	1.13526294352313	High
TCGA-QG-A5Z1-01A-11R-A28H-07	TCGA-QG-A5Z1	TCGA-QG-A5Z1-01A	Tumor	MICU1	5.707092	Low
TCGA-QG-A5Z1-01A-11R-A28H-07	TCGA-QG-A5Z1	TCGA-QG-A5Z1-01A	Tumor	MICU2	6.895735	High
TCGA-QG-A5Z1-01A-11R-A28H-07	TCGA-QG-A5Z1	TCGA-QG-A5Z1-01A	Tumor	Ratio_M2_M1	1.20827472204759	High
TCGA-DM-A0XF-01A-11R-A155-07	TCGA-DM-A0XF	TCGA-DM-A0XF-01A	Tumor	MICU1	5.806792	Normal
TCGA-DM-A0XF-01A-11R-A155-07	TCGA-DM-A0XF	TCGA-DM-A0XF-01A	Tumor	MICU2	5.112785	Low
TCGA-DM-A0XF-01A-11R-A155-07	TCGA-DM-A0XF	TCGA-DM-A0XF-01A	Tumor	Ratio_M2_M1	0.88048357854044	Normal
TCGA-AA-3947-01A-01R-1022-07	TCGA-AA-3947	TCGA-AA-3947-01A	Tumor	MICU1	6.422211	High
TCGA-AA-3947-01A-01R-1022-07	TCGA-AA-3947	TCGA-AA-3947-01A	Tumor	MICU2	6.636385	High
TCGA-AA-3947-01A-01R-1022-07	TCGA-AA-3947	TCGA-AA-3947-01A	Tumor	Ratio_M2_M1	1.03334895100768	Normal
TCGA-D5-6531-01A-11R-1723-07	TCGA-D5-6531	TCGA-D5-6531-01A	Tumor	MICU1	5.523698	Low
TCGA-D5-6531-01A-11R-1723-07	TCGA-D5-6531	TCGA-D5-6531-01A	Tumor	MICU2	5.725749	Normal
TCGA-D5-6531-01A-11R-1723-07	TCGA-D5-6531	TCGA-D5-6531-01A	Tumor	Ratio_M2_M1	1.03657893679198	Normal
TCGA-AZ-4615-01A-01R-1410-07	TCGA-AZ-4615	TCGA-AZ-4615-01A	Tumor	MICU1	6.86737	High
TCGA-AZ-4615-01A-01R-1410-07	TCGA-AZ-4615	TCGA-AZ-4615-01A	Tumor	MICU2	5.957296	Normal
TCGA-AZ-4615-01A-01R-1410-07	TCGA-AZ-4615	TCGA-AZ-4615-01A	Tumor	Ratio_M2_M1	0.86747852525785	Normal
TCGA-CM-4743-01A-01R-1723-07	TCGA-CM-4743	TCGA-CM-4743-01A	Tumor	MICU1	5.8289	Normal
TCGA-CM-4743-01A-01R-1723-07	TCGA-CM-4743	TCGA-CM-4743-01A	Tumor	MICU2	5.078751	Low
TCGA-CM-4743-01A-01R-1723-07	TCGA-CM-4743	TCGA-CM-4743-01A	Tumor	Ratio_M2_M1	0.871305220539038	Normal
TCGA-AA-A01K-01A-01R-A00A-07	TCGA-AA-A01K	TCGA-AA-A01K-01A	Tumor	MICU1	5.610484	Low
TCGA-AA-A01K-01A-01R-A00A-07	TCGA-AA-A01K	TCGA-AA-A01K-01A	Tumor	MICU2	5.572835	Normal
TCGA-AA-A01K-01A-01R-A00A-07	TCGA-AA-A01K	TCGA-AA-A01K-01A	Tumor	Ratio_M2_M1	0.993289527249343	Normal
TCGA-AZ-6607-01A-11R-1839-07	TCGA-AZ-6607	TCGA-AZ-6607-01A	Tumor	MICU1	6.281764	Normal
TCGA-AZ-6607-01A-11R-1839-07	TCGA-AZ-6607	TCGA-AZ-6607-01A	Tumor	MICU2	5.053846	Low
TCGA-AZ-6607-01A-11R-1839-07	TCGA-AZ-6607	TCGA-AZ-6607-01A	Tumor	Ratio_M2_M1	0.804526562920861	Low
TCGA-AZ-4308-01A-01R-1410-07	TCGA-AZ-4308	TCGA-AZ-4308-01A	Tumor	MICU1	5.539574	Low
TCGA-AZ-4308-01A-01R-1410-07	TCGA-AZ-4308	TCGA-AZ-4308-01A	Tumor	MICU2	4.931215	Low
TCGA-AZ-4308-01A-01R-1410-07	TCGA-AZ-4308	TCGA-AZ-4308-01A	Tumor	Ratio_M2_M1	0.890179461453173	Normal
TCGA-AA-3524-01A-02R-0821-07	TCGA-AA-3524	TCGA-AA-3524-01A	Tumor	MICU1	5.554989	Low
TCGA-AA-3524-01A-02R-0821-07	TCGA-AA-3524	TCGA-AA-3524-01A	Tumor	MICU2	6.706323	High
TCGA-AA-3524-01A-02R-0821-07	TCGA-AA-3524	TCGA-AA-3524-01A	Tumor	Ratio_M2_M1	1.20726125650294	High
TCGA-G4-6323-01A-11R-1723-07	TCGA-G4-6323	TCGA-G4-6323-01A	Tumor	MICU1	5.909487	Normal
TCGA-G4-6323-01A-11R-1723-07	TCGA-G4-6323	TCGA-G4-6323-01A	Tumor	MICU2	5.671943	Normal
TCGA-G4-6323-01A-11R-1723-07	TCGA-G4-6323	TCGA-G4-6323-01A	Tumor	Ratio_M2_M1	0.959802940593659	Normal
TCGA-AA-3811-01A-01R-1022-07	TCGA-AA-3811	TCGA-AA-3811-01A	Tumor	MICU1	5.779758	Low
TCGA-AA-3811-01A-01R-1022-07	TCGA-AA-3811	TCGA-AA-3811-01A	Tumor	MICU2	5.599734	Normal
TCGA-AA-3811-01A-01R-1022-07	TCGA-AA-3811	TCGA-AA-3811-01A	Tumor	Ratio_M2_M1	0.968852675146606	Normal
TCGA-AA-3831-01A-01R-0905-07	TCGA-AA-3831	TCGA-AA-3831-01A	Tumor	MICU1	5.6668	Low
TCGA-AA-3831-01A-01R-0905-07	TCGA-AA-3831	TCGA-AA-3831-01A	Tumor	MICU2	5.598198	Normal
TCGA-AA-3831-01A-01R-0905-07	TCGA-AA-3831	TCGA-AA-3831-01A	Tumor	Ratio_M2_M1	0.987894049551775	Normal
TCGA-AY-A54L-01A-11R-A28H-07	TCGA-AY-A54L	TCGA-AY-A54L-01A	Tumor	MICU1	6.327864	Normal
TCGA-AY-A54L-01A-11R-A28H-07	TCGA-AY-A54L	TCGA-AY-A54L-01A	Tumor	MICU2	6.482753	High
TCGA-AY-A54L-01A-11R-A28H-07	TCGA-AY-A54L	TCGA-AY-A54L-01A	Tumor	Ratio_M2_M1	1.02447729597223	Normal
TCGA-AD-6963-01A-11R-1928-07	TCGA-AD-6963	TCGA-AD-6963-01A	Tumor	MICU1	5.567126	Low
TCGA-AD-6963-01A-11R-1928-07	TCGA-AD-6963	TCGA-AD-6963-01A	Tumor	MICU2	6.361225	Normal
TCGA-AD-6963-01A-11R-1928-07	TCGA-AD-6963	TCGA-AD-6963-01A	Tumor	Ratio_M2_M1	1.14264074497326	High
TCGA-A6-A566-01A-11R-A28H-07	TCGA-A6-A566	TCGA-A6-A566-01A	Tumor	MICU1	6.203168	Normal
TCGA-A6-A566-01A-11R-A28H-07	TCGA-A6-A566	TCGA-A6-A566-01A	Tumor	MICU2	5.812366	Normal
TCGA-A6-A566-01A-11R-A28H-07	TCGA-A6-A566	TCGA-A6-A566-01A	Tumor	Ratio_M2_M1	0.936999610521591	Normal
TCGA-AA-3518-01A-02R-0826-07	TCGA-AA-3518	TCGA-AA-3518-01A	Tumor	MICU1	6.015024	Normal
TCGA-AA-3518-01A-02R-0826-07	TCGA-AA-3518	TCGA-AA-3518-01A	Tumor	MICU2	5.277382	Low
TCGA-AA-3518-01A-02R-0826-07	TCGA-AA-3518	TCGA-AA-3518-01A	Tumor	Ratio_M2_M1	0.877366740348833	Normal
TCGA-CM-5863-01A-21R-1839-07	TCGA-CM-5863	TCGA-CM-5863-01A	Tumor	MICU1	5.988909	Normal
TCGA-CM-5863-01A-21R-1839-07	TCGA-CM-5863	TCGA-CM-5863-01A	Tumor	MICU2	5.260947	Low
TCGA-CM-5863-01A-21R-1839-07	TCGA-CM-5863	TCGA-CM-5863-01A	Tumor	Ratio_M2_M1	0.878448311704185	Normal
TCGA-A6-5666-01A-01R-1653-07	TCGA-A6-5666	TCGA-A6-5666-01A	Tumor	MICU1	5.724374	Low
TCGA-A6-5666-01A-01R-1653-07	TCGA-A6-5666	TCGA-A6-5666-01A	Tumor	MICU2	6.645115	High
TCGA-A6-5666-01A-01R-1653-07	TCGA-A6-5666	TCGA-A6-5666-01A	Tumor	Ratio_M2_M1	1.16084570994138	High
TCGA-DM-A280-01A-12R-A16W-07	TCGA-DM-A280	TCGA-DM-A280-01A	Tumor	MICU1	6.002678	Normal
TCGA-DM-A280-01A-12R-A16W-07	TCGA-DM-A280	TCGA-DM-A280-01A	Tumor	MICU2	6.324534	Normal
TCGA-DM-A280-01A-12R-A16W-07	TCGA-DM-A280	TCGA-DM-A280-01A	Tumor	Ratio_M2_M1	1.05361873483802	High
TCGA-AA-3973-01A-01R-1022-07	TCGA-AA-3973	TCGA-AA-3973-01A	Tumor	MICU1	5.876746	Normal
TCGA-AA-3973-01A-01R-1022-07	TCGA-AA-3973	TCGA-AA-3973-01A	Tumor	MICU2	6.262045	Normal
TCGA-AA-3973-01A-01R-1022-07	TCGA-AA-3973	TCGA-AA-3973-01A	Tumor	Ratio_M2_M1	1.06556332364884	High
TCGA-CM-4748-01A-01R-1410-07	TCGA-CM-4748	TCGA-CM-4748-01A	Tumor	MICU1	5.222516	Low
TCGA-CM-4748-01A-01R-1410-07	TCGA-CM-4748	TCGA-CM-4748-01A	Tumor	MICU2	5.906793	Normal
TCGA-CM-4748-01A-01R-1410-07	TCGA-CM-4748	TCGA-CM-4748-01A	Tumor	Ratio_M2_M1	1.13102439513828	High
TCGA-D5-6530-01A-11R-1723-07	TCGA-D5-6530	TCGA-D5-6530-01A	Tumor	MICU1	5.772847	Low
TCGA-D5-6530-01A-11R-1723-07	TCGA-D5-6530	TCGA-D5-6530-01A	Tumor	MICU2	4.889559	Low
TCGA-D5-6530-01A-11R-1723-07	TCGA-D5-6530	TCGA-D5-6530-01A	Tumor	Ratio_M2_M1	0.846992653711418	Low
TCGA-A6-6137-01A-11R-1774-07	TCGA-A6-6137	TCGA-A6-6137-01A	Tumor	MICU1	5.625272	Low
TCGA-A6-6137-01A-11R-1774-07	TCGA-A6-6137	TCGA-A6-6137-01A	Tumor	MICU2	5.593664	Normal
TCGA-A6-6137-01A-11R-1774-07	TCGA-A6-6137	TCGA-A6-6137-01A	Tumor	Ratio_M2_M1	0.994381071706399	Normal
TCGA-DM-A1D6-01A-21R-A155-07	TCGA-DM-A1D6	TCGA-DM-A1D6-01A	Tumor	MICU1	6.251743	Normal
TCGA-DM-A1D6-01A-21R-A155-07	TCGA-DM-A1D6	TCGA-DM-A1D6-01A	Tumor	MICU2	5.478168	Normal
TCGA-DM-A1D6-01A-21R-A155-07	TCGA-DM-A1D6	TCGA-DM-A1D6-01A	Tumor	Ratio_M2_M1	0.876262507911794	Normal
TCGA-D5-6923-01A-11R-A32Z-07	TCGA-D5-6923	TCGA-D5-6923-01A	Tumor	MICU1	5.267807	Low
TCGA-D5-6923-01A-11R-A32Z-07	TCGA-D5-6923	TCGA-D5-6923-01A	Tumor	MICU2	5.459046	Normal
TCGA-D5-6923-01A-11R-A32Z-07	TCGA-D5-6923	TCGA-D5-6923-01A	Tumor	Ratio_M2_M1	1.03630334216876	Normal
TCGA-A6-2681-01A-01R-1410-07	TCGA-A6-2681	TCGA-A6-2681-01A	Tumor	MICU1	5.759841	Low
TCGA-A6-2681-01A-01R-1410-07	TCGA-A6-2681	TCGA-A6-2681-01A	Tumor	MICU2	5.47302	Normal
TCGA-A6-2681-01A-01R-1410-07	TCGA-A6-2681	TCGA-A6-2681-01A	Tumor	Ratio_M2_M1	0.95020331290395	Normal
TCGA-F4-6463-01A-11R-1723-07	TCGA-F4-6463	TCGA-F4-6463-01A	Tumor	MICU1	5.60702	Low
TCGA-F4-6463-01A-11R-1723-07	TCGA-F4-6463	TCGA-F4-6463-01A	Tumor	MICU2	5.496821	Normal
TCGA-F4-6463-01A-11R-1723-07	TCGA-F4-6463	TCGA-F4-6463-01A	Tumor	Ratio_M2_M1	0.980346244529179	Normal
TCGA-AZ-6599-01A-11R-1774-07	TCGA-AZ-6599	TCGA-AZ-6599-01A	Tumor	MICU1	5.743139	Low
TCGA-AZ-6599-01A-11R-1774-07	TCGA-AZ-6599	TCGA-AZ-6599-01A	Tumor	MICU2	5.094199	Low
TCGA-AZ-6599-01A-11R-1774-07	TCGA-AZ-6599	TCGA-AZ-6599-01A	Tumor	Ratio_M2_M1	0.887006043210864	Normal
TCGA-D5-6532-01A-11R-1723-07	TCGA-D5-6532	TCGA-D5-6532-01A	Tumor	MICU1	5.485851	Low
TCGA-D5-6532-01A-11R-1723-07	TCGA-D5-6532	TCGA-D5-6532-01A	Tumor	MICU2	6.536302	High
TCGA-D5-6532-01A-11R-1723-07	TCGA-D5-6532	TCGA-D5-6532-01A	Tumor	Ratio_M2_M1	1.19148369140904	High
TCGA-AA-3489-01A-21R-1839-07	TCGA-AA-3489	TCGA-AA-3489-01A	Tumor	MICU1	5.666493	Low
TCGA-AA-3489-01A-21R-1839-07	TCGA-AA-3489	TCGA-AA-3489-01A	Tumor	MICU2	5.333875	Normal
TCGA-AA-3489-01A-21R-1839-07	TCGA-AA-3489	TCGA-AA-3489-01A	Tumor	Ratio_M2_M1	0.941300906927795	Normal
TCGA-CM-6171-01A-11R-1653-07	TCGA-CM-6171	TCGA-CM-6171-01A	Tumor	MICU1	6.218499	Normal
TCGA-CM-6171-01A-11R-1653-07	TCGA-CM-6171	TCGA-CM-6171-01A	Tumor	MICU2	5.845955	Normal
TCGA-CM-6171-01A-11R-1653-07	TCGA-CM-6171	TCGA-CM-6171-01A	Tumor	Ratio_M2_M1	0.940091009100428	Normal
TCGA-AA-A00R-01A-01R-A002-07	TCGA-AA-A00R	TCGA-AA-A00R-01A	Tumor	MICU1	5.940172	Normal
TCGA-AA-A00R-01A-01R-A002-07	TCGA-AA-A00R	TCGA-AA-A00R-01A	Tumor	MICU2	5.389537	Normal
TCGA-AA-A00R-01A-01R-A002-07	TCGA-AA-A00R	TCGA-AA-A00R-01A	Tumor	Ratio_M2_M1	0.907303189200582	Normal
TCGA-DM-A28C-01A-11R-A32Y-07	TCGA-DM-A28C	TCGA-DM-A28C-01A	Tumor	MICU1	6.120045	Normal
TCGA-DM-A28C-01A-11R-A32Y-07	TCGA-DM-A28C	TCGA-DM-A28C-01A	Tumor	MICU2	5.849707	Normal
TCGA-DM-A28C-01A-11R-A32Y-07	TCGA-DM-A28C	TCGA-DM-A28C-01A	Tumor	Ratio_M2_M1	0.955827448981176	Normal
TCGA-AA-A01T-01A-21R-A16W-07	TCGA-AA-A01T	TCGA-AA-A01T-01A	Tumor	MICU1	5.977546	Normal
TCGA-AA-A01T-01A-21R-A16W-07	TCGA-AA-A01T	TCGA-AA-A01T-01A	Tumor	MICU2	3.889854	Low
TCGA-AA-A01T-01A-21R-A16W-07	TCGA-AA-A01T	TCGA-AA-A01T-01A	Tumor	Ratio_M2_M1	0.6507443020932	Low
TCGA-AA-A02E-01A-01R-A00A-07	TCGA-AA-A02E	TCGA-AA-A02E-01A	Tumor	MICU1	5.560355	Low
TCGA-AA-A02E-01A-01R-A00A-07	TCGA-AA-A02E	TCGA-AA-A02E-01A	Tumor	MICU2	6.387083	Normal
TCGA-AA-A02E-01A-01R-A00A-07	TCGA-AA-A02E	TCGA-AA-A02E-01A	Tumor	Ratio_M2_M1	1.14868259310781	High
TCGA-CM-5860-01A-01R-1653-07	TCGA-CM-5860	TCGA-CM-5860-01A	Tumor	MICU1	6.251292	Normal
TCGA-CM-5860-01A-01R-1653-07	TCGA-CM-5860	TCGA-CM-5860-01A	Tumor	MICU2	6.711731	High
TCGA-CM-5860-01A-01R-1653-07	TCGA-CM-5860	TCGA-CM-5860-01A	Tumor	Ratio_M2_M1	1.0736550140355	High
TCGA-A6-6141-01A-11R-1774-07	TCGA-A6-6141	TCGA-A6-6141-01A	Tumor	MICU1	5.955575	Normal
TCGA-A6-6141-01A-11R-1774-07	TCGA-A6-6141	TCGA-A6-6141-01A	Tumor	MICU2	5.476202	Normal
TCGA-A6-6141-01A-11R-1774-07	TCGA-A6-6141	TCGA-A6-6141-01A	Tumor	Ratio_M2_M1	0.919508527724023	Normal
TCGA-AA-A00D-01A-01R-A002-07	TCGA-AA-A00D	TCGA-AA-A00D-01A	Tumor	MICU1	5.425655	Low
TCGA-AA-A00D-01A-01R-A002-07	TCGA-AA-A00D	TCGA-AA-A00D-01A	Tumor	MICU2	6.239591	Normal
TCGA-AA-A00D-01A-01R-A002-07	TCGA-AA-A00D	TCGA-AA-A00D-01A	Tumor	Ratio_M2_M1	1.1500161731625	High
TCGA-G4-6628-01A-11R-1839-07	TCGA-G4-6628	TCGA-G4-6628-01A	Tumor	MICU1	6.273021	Normal
TCGA-G4-6628-01A-11R-1839-07	TCGA-G4-6628	TCGA-G4-6628-01A	Tumor	MICU2	5.623836	Normal
TCGA-G4-6628-01A-11R-1839-07	TCGA-G4-6628	TCGA-G4-6628-01A	Tumor	Ratio_M2_M1	0.896511585087951	Normal
TCGA-AA-3688-01A-01R-0905-07	TCGA-AA-3688	TCGA-AA-3688-01A	Tumor	MICU1	5.86199	Normal
TCGA-AA-3688-01A-01R-0905-07	TCGA-AA-3688	TCGA-AA-3688-01A	Tumor	MICU2	6.51561	High
TCGA-AA-3688-01A-01R-0905-07	TCGA-AA-3688	TCGA-AA-3688-01A	Tumor	Ratio_M2_M1	1.11150138434218	High
TCGA-G4-6310-01A-11R-1723-07	TCGA-G4-6310	TCGA-G4-6310-01A	Tumor	MICU1	5.773526	Low
TCGA-G4-6310-01A-11R-1723-07	TCGA-G4-6310	TCGA-G4-6310-01A	Tumor	MICU2	6.665282	High
TCGA-G4-6310-01A-11R-1723-07	TCGA-G4-6310	TCGA-G4-6310-01A	Tumor	Ratio_M2_M1	1.15445604644372	High
TCGA-AA-3866-01A-01R-1022-07	TCGA-AA-3866	TCGA-AA-3866-01A	Tumor	MICU1	5.69194	Low
TCGA-AA-3866-01A-01R-1022-07	TCGA-AA-3866	TCGA-AA-3866-01A	Tumor	MICU2	6.103938	Normal
TCGA-AA-3866-01A-01R-1022-07	TCGA-AA-3866	TCGA-AA-3866-01A	Tumor	Ratio_M2_M1	1.07238270255835	High
TCGA-F4-6806-01A-11R-1839-07	TCGA-F4-6806	TCGA-F4-6806-01A	Tumor	MICU1	5.921567	Normal
TCGA-F4-6806-01A-11R-1839-07	TCGA-F4-6806	TCGA-F4-6806-01A	Tumor	MICU2	6.066381	Normal
TCGA-F4-6806-01A-11R-1839-07	TCGA-F4-6806	TCGA-F4-6806-01A	Tumor	Ratio_M2_M1	1.02445535109203	Normal
TCGA-AY-A8YK-01A-11R-A41B-07	TCGA-AY-A8YK	TCGA-AY-A8YK-01A	Tumor	MICU1	5.530528	Low
TCGA-AY-A8YK-01A-11R-A41B-07	TCGA-AY-A8YK	TCGA-AY-A8YK-01A	Tumor	MICU2	5.873097	Normal
TCGA-AY-A8YK-01A-11R-A41B-07	TCGA-AY-A8YK	TCGA-AY-A8YK-01A	Tumor	Ratio_M2_M1	1.06194146381684	High
TCGA-AA-3852-01A-01R-0905-07	TCGA-AA-3852	TCGA-AA-3852-01A	Tumor	MICU1	5.890815	Normal
TCGA-AA-3852-01A-01R-0905-07	TCGA-AA-3852	TCGA-AA-3852-01A	Tumor	MICU2	5.244726	Low
TCGA-AA-3852-01A-01R-0905-07	TCGA-AA-3852	TCGA-AA-3852-01A	Tumor	Ratio_M2_M1	0.890322646357083	Normal
TCGA-D5-5539-01A-01R-1653-07	TCGA-D5-5539	TCGA-D5-5539-01A	Tumor	MICU1	6.025201	Normal
TCGA-D5-5539-01A-01R-1653-07	TCGA-D5-5539	TCGA-D5-5539-01A	Tumor	MICU2	5.901373	Normal
TCGA-D5-5539-01A-01R-1653-07	TCGA-D5-5539	TCGA-D5-5539-01A	Tumor	Ratio_M2_M1	0.979448320479267	Normal
TCGA-AZ-6601-01A-11R-1774-07	TCGA-AZ-6601	TCGA-AZ-6601-01A	Tumor	MICU1	6.133225	Normal
TCGA-AZ-6601-01A-11R-1774-07	TCGA-AZ-6601	TCGA-AZ-6601-01A	Tumor	MICU2	4.310118	Low
TCGA-AZ-6601-01A-11R-1774-07	TCGA-AZ-6601	TCGA-AZ-6601-01A	Tumor	Ratio_M2_M1	0.702749043121686	Low
TCGA-AA-3994-01A-01R-1113-07	TCGA-AA-3994	TCGA-AA-3994-01A	Tumor	MICU1	5.988802	Normal
TCGA-AA-3994-01A-01R-1113-07	TCGA-AA-3994	TCGA-AA-3994-01A	Tumor	MICU2	6.13955	Normal
TCGA-AA-3994-01A-01R-1113-07	TCGA-AA-3994	TCGA-AA-3994-01A	Tumor	Ratio_M2_M1	1.02517164534743	Normal
TCGA-G4-6307-01A-11R-1723-07	TCGA-G4-6307	TCGA-G4-6307-01A	Tumor	MICU1	5.622167	Low
TCGA-G4-6307-01A-11R-1723-07	TCGA-G4-6307	TCGA-G4-6307-01A	Tumor	MICU2	5.286464	Low
TCGA-G4-6307-01A-11R-1723-07	TCGA-G4-6307	TCGA-G4-6307-01A	Tumor	Ratio_M2_M1	0.940289393751555	Normal
TCGA-CM-4747-01A-01R-1410-07	TCGA-CM-4747	TCGA-CM-4747-01A	Tumor	MICU1	5.910638	Normal
TCGA-CM-4747-01A-01R-1410-07	TCGA-CM-4747	TCGA-CM-4747-01A	Tumor	MICU2	4.592289	Low
TCGA-CM-4747-01A-01R-1410-07	TCGA-CM-4747	TCGA-CM-4747-01A	Tumor	Ratio_M2_M1	0.776953181703904	Low
TCGA-NH-A50V-01A-11R-A28H-07	TCGA-NH-A50V	TCGA-NH-A50V-01A	Tumor	MICU1	5.741439	Low
TCGA-NH-A50V-01A-11R-A28H-07	TCGA-NH-A50V	TCGA-NH-A50V-01A	Tumor	MICU2	6.072853	Normal
TCGA-NH-A50V-01A-11R-A28H-07	TCGA-NH-A50V	TCGA-NH-A50V-01A	Tumor	Ratio_M2_M1	1.05772315964691	High
TCGA-A6-5667-01A-21R-1723-07	TCGA-A6-5667	TCGA-A6-5667-01A	Tumor	MICU1	5.396756	Low
TCGA-A6-5667-01A-21R-1723-07	TCGA-A6-5667	TCGA-A6-5667-01A	Tumor	MICU2	5.650382	Normal
TCGA-A6-5667-01A-21R-1723-07	TCGA-A6-5667	TCGA-A6-5667-01A	Tumor	Ratio_M2_M1	1.04699601019575	Normal
TCGA-NH-A5IV-01A-42R-A37K-07	TCGA-NH-A5IV	TCGA-NH-A5IV-01A	Tumor	MICU1	5.726405	Low
TCGA-NH-A5IV-01A-42R-A37K-07	TCGA-NH-A5IV	TCGA-NH-A5IV-01A	Tumor	MICU2	5.41246	Normal
TCGA-NH-A5IV-01A-42R-A37K-07	TCGA-NH-A5IV	TCGA-NH-A5IV-01A	Tumor	Ratio_M2_M1	0.945175900062954	Normal
TCGA-AA-3667-01A-01R-0905-07	TCGA-AA-3667	TCGA-AA-3667-01A	Tumor	MICU1	4.266159	Low
TCGA-AA-3667-01A-01R-0905-07	TCGA-AA-3667	TCGA-AA-3667-01A	Tumor	MICU2	4.426623	Low
TCGA-AA-3667-01A-01R-0905-07	TCGA-AA-3667	TCGA-AA-3667-01A	Tumor	Ratio_M2_M1	1.03761322538611	Normal
TCGA-QG-A5Z2-01A-11R-A28H-07	TCGA-QG-A5Z2	TCGA-QG-A5Z2-01A	Tumor	MICU1	5.826836	Normal
TCGA-QG-A5Z2-01A-11R-A28H-07	TCGA-QG-A5Z2	TCGA-QG-A5Z2-01A	Tumor	MICU2	5.179838	Low
TCGA-QG-A5Z2-01A-11R-A28H-07	TCGA-QG-A5Z2	TCGA-QG-A5Z2-01A	Tumor	Ratio_M2_M1	0.888962380269498	Normal
TCGA-AA-A01X-01A-21R-A083-07	TCGA-AA-A01X	TCGA-AA-A01X-01A	Tumor	MICU1	5.123265	Low
TCGA-AA-A01X-01A-21R-A083-07	TCGA-AA-A01X	TCGA-AA-A01X-01A	Tumor	MICU2	4.593755	Low
TCGA-AA-A01X-01A-21R-A083-07	TCGA-AA-A01X	TCGA-AA-A01X-01A	Tumor	Ratio_M2_M1	0.89664598649494	Normal
TCGA-AY-6197-01A-11R-1723-07	TCGA-AY-6197	TCGA-AY-6197-01A	Tumor	MICU1	5.755691	Low
TCGA-AY-6197-01A-11R-1723-07	TCGA-AY-6197	TCGA-AY-6197-01A	Tumor	MICU2	5.901496	Normal
TCGA-AY-6197-01A-11R-1723-07	TCGA-AY-6197	TCGA-AY-6197-01A	Tumor	Ratio_M2_M1	1.02533231891705	Normal
TCGA-AA-3517-01A-01R-0821-07	TCGA-AA-3517	TCGA-AA-3517-01A	Tumor	MICU1	5.178372	Low
TCGA-AA-3517-01A-01R-0821-07	TCGA-AA-3517	TCGA-AA-3517-01A	Tumor	MICU2	6.052761	Normal
TCGA-AA-3517-01A-01R-0821-07	TCGA-AA-3517	TCGA-AA-3517-01A	Tumor	Ratio_M2_M1	1.16885403366154	High
TCGA-AA-3968-01A-01R-1022-07	TCGA-AA-3968	TCGA-AA-3968-01A	Tumor	MICU1	5.537146	Low
TCGA-AA-3968-01A-01R-1022-07	TCGA-AA-3968	TCGA-AA-3968-01A	Tumor	MICU2	6.071751	Normal
TCGA-AA-3968-01A-01R-1022-07	TCGA-AA-3968	TCGA-AA-3968-01A	Tumor	Ratio_M2_M1	1.09654883580819	High
TCGA-AA-3713-01A-21R-1723-07	TCGA-AA-3713	TCGA-AA-3713-01A	Tumor	MICU1	6.242219	Normal
TCGA-AA-3713-01A-21R-1723-07	TCGA-AA-3713	TCGA-AA-3713-01A	Tumor	MICU2	5.930293	Normal
TCGA-AA-3713-01A-21R-1723-07	TCGA-AA-3713	TCGA-AA-3713-01A	Tumor	Ratio_M2_M1	0.950029628886779	Normal
TCGA-AA-3527-01A-01R-0821-07	TCGA-AA-3527	TCGA-AA-3527-01A	Tumor	MICU1	5.053845	Low
TCGA-AA-3527-01A-01R-0821-07	TCGA-AA-3527	TCGA-AA-3527-01A	Tumor	MICU2	3.459574	Low
TCGA-AA-3527-01A-01R-0821-07	TCGA-AA-3527	TCGA-AA-3527-01A	Tumor	Ratio_M2_M1	0.684542956897174	Low
TCGA-AA-3673-01A-01R-0905-07	TCGA-AA-3673	TCGA-AA-3673-01A	Tumor	MICU1	5.785464	Low
TCGA-AA-3673-01A-01R-0905-07	TCGA-AA-3673	TCGA-AA-3673-01A	Tumor	MICU2	5.564307	Normal
TCGA-AA-3673-01A-01R-0905-07	TCGA-AA-3673	TCGA-AA-3673-01A	Tumor	Ratio_M2_M1	0.961773679691033	Normal
TCGA-AA-3856-01A-01R-0905-07	TCGA-AA-3856	TCGA-AA-3856-01A	Tumor	MICU1	5.757746	Low
TCGA-AA-3856-01A-01R-0905-07	TCGA-AA-3856	TCGA-AA-3856-01A	Tumor	MICU2	5.625125	Normal
TCGA-AA-3856-01A-01R-0905-07	TCGA-AA-3856	TCGA-AA-3856-01A	Tumor	Ratio_M2_M1	0.976966507379798	Normal
TCGA-CM-6676-01A-11R-1839-07	TCGA-CM-6676	TCGA-CM-6676-01A	Tumor	MICU1	5.542227	Low
TCGA-CM-6676-01A-11R-1839-07	TCGA-CM-6676	TCGA-CM-6676-01A	Tumor	MICU2	5.589642	Normal
TCGA-CM-6676-01A-11R-1839-07	TCGA-CM-6676	TCGA-CM-6676-01A	Tumor	Ratio_M2_M1	1.00855522518295	Normal
TCGA-A6-2679-01A-02R-1410-07	TCGA-A6-2679	TCGA-A6-2679-01A	Tumor	MICU1	5.48063	Low
TCGA-A6-2679-01A-02R-1410-07	TCGA-A6-2679	TCGA-A6-2679-01A	Tumor	MICU2	4.682145	Low
TCGA-A6-2679-01A-02R-1410-07	TCGA-A6-2679	TCGA-A6-2679-01A	Tumor	Ratio_M2_M1	0.854307807679044	Low
TCGA-DM-A28M-01A-12R-A16W-07	TCGA-DM-A28M	TCGA-DM-A28M-01A	Tumor	MICU1	6.283142	Normal
TCGA-DM-A28M-01A-12R-A16W-07	TCGA-DM-A28M	TCGA-DM-A28M-01A	Tumor	MICU2	5.94949	Normal
TCGA-DM-A28M-01A-12R-A16W-07	TCGA-DM-A28M	TCGA-DM-A28M-01A	Tumor	Ratio_M2_M1	0.946897268914183	Normal
TCGA-AA-A010-01A-01R-A089-07	TCGA-AA-A010	TCGA-AA-A010-01A	Tumor	MICU1	6.112441	Normal
TCGA-AA-A010-01A-01R-A089-07	TCGA-AA-A010	TCGA-AA-A010-01A	Tumor	MICU2	5.067117	Low
TCGA-AA-A010-01A-01R-A089-07	TCGA-AA-A010	TCGA-AA-A010-01A	Tumor	Ratio_M2_M1	0.828984197966083	Low
TCGA-DM-A0X9-01A-11R-A155-07	TCGA-DM-A0X9	TCGA-DM-A0X9-01A	Tumor	MICU1	5.973944	Normal
TCGA-DM-A0X9-01A-11R-A155-07	TCGA-DM-A0X9	TCGA-DM-A0X9-01A	Tumor	MICU2	6.352912	Normal
TCGA-DM-A0X9-01A-11R-A155-07	TCGA-DM-A0X9	TCGA-DM-A0X9-01A	Tumor	Ratio_M2_M1	1.06343681828956	High
TCGA-AZ-6598-01A-11R-1774-07	TCGA-AZ-6598	TCGA-AZ-6598-01A	Tumor	MICU1	6.37951	Normal
TCGA-AZ-6598-01A-11R-1774-07	TCGA-AZ-6598	TCGA-AZ-6598-01A	Tumor	MICU2	6.08477	Normal
TCGA-AZ-6598-01A-11R-1774-07	TCGA-AZ-6598	TCGA-AZ-6598-01A	Tumor	Ratio_M2_M1	0.953798959481214	Normal
TCGA-AA-3519-01A-02R-0821-07	TCGA-AA-3519	TCGA-AA-3519-01A	Tumor	MICU1	5.492193	Low
TCGA-AA-3519-01A-02R-0821-07	TCGA-AA-3519	TCGA-AA-3519-01A	Tumor	MICU2	5.372486	Normal
TCGA-AA-3519-01A-02R-0821-07	TCGA-AA-3519	TCGA-AA-3519-01A	Tumor	Ratio_M2_M1	0.978204152694561	Normal
TCGA-DM-A1HB-01A-21R-A180-07	TCGA-DM-A1HB	TCGA-DM-A1HB-01A	Tumor	MICU1	7.102462	High
TCGA-DM-A1HB-01A-21R-A180-07	TCGA-DM-A1HB	TCGA-DM-A1HB-01A	Tumor	MICU2	5.580548	Normal
TCGA-DM-A1HB-01A-21R-A180-07	TCGA-DM-A1HB	TCGA-DM-A1HB-01A	Tumor	Ratio_M2_M1	0.785720219270445	Low
TCGA-A6-A567-01A-31R-A28H-07	TCGA-A6-A567	TCGA-A6-A567-01A	Tumor	MICU1	5.332265	Low
TCGA-A6-A567-01A-31R-A28H-07	TCGA-A6-A567	TCGA-A6-A567-01A	Tumor	MICU2	6.449835	Normal
TCGA-A6-A567-01A-31R-A28H-07	TCGA-A6-A567	TCGA-A6-A567-01A	Tumor	Ratio_M2_M1	1.20958635776729	High
TCGA-AA-3970-01A-01R-1022-07	TCGA-AA-3970	TCGA-AA-3970-01A	Tumor	MICU1	5.457807	Low
TCGA-AA-3970-01A-01R-1022-07	TCGA-AA-3970	TCGA-AA-3970-01A	Tumor	MICU2	6.023316	Normal
TCGA-AA-3970-01A-01R-1022-07	TCGA-AA-3970	TCGA-AA-3970-01A	Tumor	Ratio_M2_M1	1.10361469359397	High
TCGA-CA-5796-01A-01R-1653-07	TCGA-CA-5796	TCGA-CA-5796-01A	Tumor	MICU1	6.495411	High
TCGA-CA-5796-01A-01R-1653-07	TCGA-CA-5796	TCGA-CA-5796-01A	Tumor	MICU2	6.047028	Normal
TCGA-CA-5796-01A-01R-1653-07	TCGA-CA-5796	TCGA-CA-5796-01A	Tumor	Ratio_M2_M1	0.930969264300596	Normal
TCGA-5M-AAT6-01A-11R-A41B-07	TCGA-5M-AAT6	TCGA-5M-AAT6-01A	Tumor	MICU1	5.453256	Low
TCGA-5M-AAT6-01A-11R-A41B-07	TCGA-5M-AAT6	TCGA-5M-AAT6-01A	Tumor	MICU2	5.329213	Normal
TCGA-5M-AAT6-01A-11R-A41B-07	TCGA-5M-AAT6	TCGA-5M-AAT6-01A	Tumor	Ratio_M2_M1	0.977253406038521	Normal
TCGA-CM-6163-01A-11R-1653-07	TCGA-CM-6163	TCGA-CM-6163-01A	Tumor	MICU1	5.958733	Normal
TCGA-CM-6163-01A-11R-1653-07	TCGA-CM-6163	TCGA-CM-6163-01A	Tumor	MICU2	6.588402	High
TCGA-CM-6163-01A-11R-1653-07	TCGA-CM-6163	TCGA-CM-6163-01A	Tumor	Ratio_M2_M1	1.10567162515924	High
TCGA-AD-6889-01A-11R-1928-07	TCGA-AD-6889	TCGA-AD-6889-01A	Tumor	MICU1	6.312014	Normal
TCGA-AD-6889-01A-11R-1928-07	TCGA-AD-6889	TCGA-AD-6889-01A	Tumor	MICU2	5.49131	Normal
TCGA-AD-6889-01A-11R-1928-07	TCGA-AD-6889	TCGA-AD-6889-01A	Tumor	Ratio_M2_M1	0.869977474701419	Normal
TCGA-CM-4751-01A-02R-1839-07	TCGA-CM-4751	TCGA-CM-4751-01A	Tumor	MICU1	5.887473	Normal
TCGA-CM-4751-01A-02R-1839-07	TCGA-CM-4751	TCGA-CM-4751-01A	Tumor	MICU2	5.570335	Normal
TCGA-CM-4751-01A-02R-1839-07	TCGA-CM-4751	TCGA-CM-4751-01A	Tumor	Ratio_M2_M1	0.946133426004671	Normal
TCGA-AA-3982-01A-02R-1022-07	TCGA-AA-3982	TCGA-AA-3982-01A	Tumor	MICU1	6.193843	Normal
TCGA-AA-3982-01A-02R-1022-07	TCGA-AA-3982	TCGA-AA-3982-01A	Tumor	MICU2	5.786263	Normal
TCGA-AA-3982-01A-02R-1022-07	TCGA-AA-3982	TCGA-AA-3982-01A	Tumor	Ratio_M2_M1	0.934195942648207	Normal
TCGA-AA-A00A-01A-01R-A002-07	TCGA-AA-A00A	TCGA-AA-A00A-01A	Tumor	MICU1	6.124769	Normal
TCGA-AA-A00A-01A-01R-A002-07	TCGA-AA-A00A	TCGA-AA-A00A-01A	Tumor	MICU2	5.970082	Normal
TCGA-AA-A00A-01A-01R-A002-07	TCGA-AA-A00A	TCGA-AA-A00A-01A	Tumor	Ratio_M2_M1	0.974744027080858	Normal
TCGA-D5-6924-01A-11R-1928-07	TCGA-D5-6924	TCGA-D5-6924-01A	Tumor	MICU1	5.61062	Low
TCGA-D5-6924-01A-11R-1928-07	TCGA-D5-6924	TCGA-D5-6924-01A	Tumor	MICU2	5.372099	Normal
TCGA-D5-6924-01A-11R-1928-07	TCGA-D5-6924	TCGA-D5-6924-01A	Tumor	Ratio_M2_M1	0.957487586042184	Normal
TCGA-AA-3502-01A-01R-1410-07	TCGA-AA-3502	TCGA-AA-3502-01A	Tumor	MICU1	6.775118	High
TCGA-AA-3502-01A-01R-1410-07	TCGA-AA-3502	TCGA-AA-3502-01A	Tumor	MICU2	5.106175	Low
TCGA-AA-3502-01A-01R-1410-07	TCGA-AA-3502	TCGA-AA-3502-01A	Tumor	Ratio_M2_M1	0.753665840211196	Low
TCGA-D5-7000-01A-11R-A32Z-07	TCGA-D5-7000	TCGA-D5-7000-01A	Tumor	MICU1	5.670366	Low
TCGA-D5-7000-01A-11R-A32Z-07	TCGA-D5-7000	TCGA-D5-7000-01A	Tumor	MICU2	6.015984	Normal
TCGA-D5-7000-01A-11R-A32Z-07	TCGA-D5-7000	TCGA-D5-7000-01A	Tumor	Ratio_M2_M1	1.06095162111229	High
TCGA-D5-6540-01A-11R-1723-07	TCGA-D5-6540	TCGA-D5-6540-01A	Tumor	MICU1	6.692267	High
TCGA-D5-6540-01A-11R-1723-07	TCGA-D5-6540	TCGA-D5-6540-01A	Tumor	MICU2	5.043051	Low
TCGA-D5-6540-01A-11R-1723-07	TCGA-D5-6540	TCGA-D5-6540-01A	Tumor	Ratio_M2_M1	0.753563926842728	Low
TCGA-D5-6932-01A-11R-1928-07	TCGA-D5-6932	TCGA-D5-6932-01A	Tumor	MICU1	5.614439	Low
TCGA-D5-6932-01A-11R-1928-07	TCGA-D5-6932	TCGA-D5-6932-01A	Tumor	MICU2	6.533581	High
TCGA-D5-6932-01A-11R-1928-07	TCGA-D5-6932	TCGA-D5-6932-01A	Tumor	Ratio_M2_M1	1.16371039029901	High
TCGA-CK-5912-01A-11R-1653-07	TCGA-CK-5912	TCGA-CK-5912-01A	Tumor	MICU1	6.192868	Normal
TCGA-CK-5912-01A-11R-1653-07	TCGA-CK-5912	TCGA-CK-5912-01A	Tumor	MICU2	6.443228	Normal
TCGA-CK-5912-01A-11R-1653-07	TCGA-CK-5912	TCGA-CK-5912-01A	Tumor	Ratio_M2_M1	1.04042714942414	Normal
TCGA-AA-3538-01A-01R-0821-07	TCGA-AA-3538	TCGA-AA-3538-01A	Tumor	MICU1	5.682709	Low
TCGA-AA-3538-01A-01R-0821-07	TCGA-AA-3538	TCGA-AA-3538-01A	Tumor	MICU2	5.935103	Normal
TCGA-AA-3538-01A-01R-0821-07	TCGA-AA-3538	TCGA-AA-3538-01A	Tumor	Ratio_M2_M1	1.04441438053576	Normal
TCGA-AA-3930-01A-01R-1022-07	TCGA-AA-3930	TCGA-AA-3930-01A	Tumor	MICU1	5.27831	Low
TCGA-AA-3930-01A-01R-1022-07	TCGA-AA-3930	TCGA-AA-3930-01A	Tumor	MICU2	6.646421	High
TCGA-AA-3930-01A-01R-1022-07	TCGA-AA-3930	TCGA-AA-3930-01A	Tumor	Ratio_M2_M1	1.25919489382018	High
TCGA-AA-A00W-01A-01R-A002-07	TCGA-AA-A00W	TCGA-AA-A00W-01A	Tumor	MICU1	5.26214	Low
TCGA-AA-A00W-01A-01R-A002-07	TCGA-AA-A00W	TCGA-AA-A00W-01A	Tumor	MICU2	5.841074	Normal
TCGA-AA-A00W-01A-01R-A002-07	TCGA-AA-A00W	TCGA-AA-A00W-01A	Tumor	Ratio_M2_M1	1.11001873762386	High
TCGA-AA-3555-01A-01R-0821-07	TCGA-AA-3555	TCGA-AA-3555-01A	Tumor	MICU1	6.167544	Normal
TCGA-AA-3555-01A-01R-0821-07	TCGA-AA-3555	TCGA-AA-3555-01A	Tumor	MICU2	5.867019	Normal
TCGA-AA-3555-01A-01R-0821-07	TCGA-AA-3555	TCGA-AA-3555-01A	Tumor	Ratio_M2_M1	0.951273148598534	Normal
TCGA-AA-3655-01A-02R-1723-07	TCGA-AA-3655	TCGA-AA-3655-01A	Tumor	MICU1	5.687011	Low
TCGA-AA-3655-01A-02R-1723-07	TCGA-AA-3655	TCGA-AA-3655-01A	Tumor	MICU2	5.376132	Normal
TCGA-AA-3655-01A-02R-1723-07	TCGA-AA-3655	TCGA-AA-3655-01A	Tumor	Ratio_M2_M1	0.945335256077402	Normal
TCGA-AA-3989-01A-01R-1022-07	TCGA-AA-3989	TCGA-AA-3989-01A	Tumor	MICU1	5.252102	Low
TCGA-AA-3989-01A-01R-1022-07	TCGA-AA-3989	TCGA-AA-3989-01A	Tumor	MICU2	5.984809	Normal
TCGA-AA-3989-01A-01R-1022-07	TCGA-AA-3989	TCGA-AA-3989-01A	Tumor	Ratio_M2_M1	1.13950738199677	High
TCGA-5M-AATA-01A-31R-A41B-07	TCGA-5M-AATA	TCGA-5M-AATA-01A	Tumor	MICU1	4.746075	Low
TCGA-5M-AATA-01A-31R-A41B-07	TCGA-5M-AATA	TCGA-5M-AATA-01A	Tumor	MICU2	5.11243	Low
TCGA-5M-AATA-01A-31R-A41B-07	TCGA-5M-AATA	TCGA-5M-AATA-01A	Tumor	Ratio_M2_M1	1.07719115268933	High
TCGA-5M-AAT4-01A-11R-A41B-07	TCGA-5M-AAT4	TCGA-5M-AAT4-01A	Tumor	MICU1	5.808765	Normal
TCGA-5M-AAT4-01A-11R-A41B-07	TCGA-5M-AAT4	TCGA-5M-AAT4-01A	Tumor	MICU2	5.60325	Normal
TCGA-5M-AAT4-01A-11R-A41B-07	TCGA-5M-AAT4	TCGA-5M-AAT4-01A	Tumor	Ratio_M2_M1	0.964619846043006	Normal
TCGA-AA-A02R-01A-01R-A00A-07	TCGA-AA-A02R	TCGA-AA-A02R-01A	Tumor	MICU1	5.803913	Normal
TCGA-AA-A02R-01A-01R-A00A-07	TCGA-AA-A02R	TCGA-AA-A02R-01A	Tumor	MICU2	4.674197	Low
TCGA-AA-A02R-01A-01R-A00A-07	TCGA-AA-A02R	TCGA-AA-A02R-01A	Tumor	Ratio_M2_M1	0.805352699118681	Low
TCGA-A6-6649-01A-11R-1774-07	TCGA-A6-6649	TCGA-A6-6649-01A	Tumor	MICU1	5.546428	Low
TCGA-A6-6649-01A-11R-1774-07	TCGA-A6-6649	TCGA-A6-6649-01A	Tumor	MICU2	5.089831	Low
TCGA-A6-6649-01A-11R-1774-07	TCGA-A6-6649	TCGA-A6-6649-01A	Tumor	Ratio_M2_M1	0.917677287075574	Normal
TCGA-AY-4070-01A-01R-1113-07	TCGA-AY-4070	TCGA-AY-4070-01A	Tumor	MICU1	5.464814	Low
TCGA-AY-4070-01A-01R-1113-07	TCGA-AY-4070	TCGA-AY-4070-01A	Tumor	MICU2	5.767432	Normal
TCGA-AY-4070-01A-01R-1113-07	TCGA-AY-4070	TCGA-AY-4070-01A	Tumor	Ratio_M2_M1	1.05537571818547	High
TCGA-G4-6299-01A-11R-1774-07	TCGA-G4-6299	TCGA-G4-6299-01A	Tumor	MICU1	5.664134	Low
TCGA-G4-6299-01A-11R-1774-07	TCGA-G4-6299	TCGA-G4-6299-01A	Tumor	MICU2	5.347071	Normal
TCGA-G4-6299-01A-11R-1774-07	TCGA-G4-6299	TCGA-G4-6299-01A	Tumor	Ratio_M2_M1	0.944022687316366	Normal
TCGA-AA-A02O-01A-21R-A16W-07	TCGA-AA-A02O	TCGA-AA-A02O-01A	Tumor	MICU1	5.513288	Low
TCGA-AA-A02O-01A-21R-A16W-07	TCGA-AA-A02O	TCGA-AA-A02O-01A	Tumor	MICU2	4.046417	Low
TCGA-AA-A02O-01A-21R-A16W-07	TCGA-AA-A02O	TCGA-AA-A02O-01A	Tumor	Ratio_M2_M1	0.733938985229866	Low
TCGA-AA-3972-01A-01R-1022-07	TCGA-AA-3972	TCGA-AA-3972-01A	Tumor	MICU1	5.383026	Low
TCGA-AA-3972-01A-01R-1022-07	TCGA-AA-3972	TCGA-AA-3972-01A	Tumor	MICU2	7.146404	High
TCGA-AA-3972-01A-01R-1022-07	TCGA-AA-3972	TCGA-AA-3972-01A	Tumor	Ratio_M2_M1	1.32758117831866	High
TCGA-NH-A50T-01A-11R-A28H-07	TCGA-NH-A50T	TCGA-NH-A50T-01A	Tumor	MICU1	5.635255	Low
TCGA-NH-A50T-01A-11R-A28H-07	TCGA-NH-A50T	TCGA-NH-A50T-01A	Tumor	MICU2	7.013965	High
TCGA-NH-A50T-01A-11R-A28H-07	TCGA-NH-A50T	TCGA-NH-A50T-01A	Tumor	Ratio_M2_M1	1.24465796135224	High
TCGA-DM-A0XD-01A-12R-A155-07	TCGA-DM-A0XD	TCGA-DM-A0XD-01A	Tumor	MICU1	5.915455	Normal
TCGA-DM-A0XD-01A-12R-A155-07	TCGA-DM-A0XD	TCGA-DM-A0XD-01A	Tumor	MICU2	5.239119	Low
TCGA-DM-A0XD-01A-12R-A155-07	TCGA-DM-A0XD	TCGA-DM-A0XD-01A	Tumor	Ratio_M2_M1	0.885666275882413	Normal
TCGA-AU-6004-01A-11R-1723-07	TCGA-AU-6004	TCGA-AU-6004-01A	Tumor	MICU1	5.643994	Low
TCGA-AU-6004-01A-11R-1723-07	TCGA-AU-6004	TCGA-AU-6004-01A	Tumor	MICU2	5.198133	Low
TCGA-AU-6004-01A-11R-1723-07	TCGA-AU-6004	TCGA-AU-6004-01A	Tumor	Ratio_M2_M1	0.921002573709327	Normal
TCGA-AA-3841-01A-01R-0905-07	TCGA-AA-3841	TCGA-AA-3841-01A	Tumor	MICU1	4.652695	Low
TCGA-AA-3841-01A-01R-0905-07	TCGA-AA-3841	TCGA-AA-3841-01A	Tumor	MICU2	4.942202	Low
TCGA-AA-3841-01A-01R-0905-07	TCGA-AA-3841	TCGA-AA-3841-01A	Tumor	Ratio_M2_M1	1.0622235070212	High
TCGA-DM-A28E-01A-11R-A32Y-07	TCGA-DM-A28E	TCGA-DM-A28E-01A	Tumor	MICU1	5.097206	Low
TCGA-DM-A28E-01A-11R-A32Y-07	TCGA-DM-A28E	TCGA-DM-A28E-01A	Tumor	MICU2	7.236409	High
TCGA-DM-A28E-01A-11R-A32Y-07	TCGA-DM-A28E	TCGA-DM-A28E-01A	Tumor	Ratio_M2_M1	1.41968148825062	High
TCGA-AA-A00E-01A-01R-A002-07	TCGA-AA-A00E	TCGA-AA-A00E-01A	Tumor	MICU1	5.629656	Low
TCGA-AA-A00E-01A-01R-A002-07	TCGA-AA-A00E	TCGA-AA-A00E-01A	Tumor	MICU2	5.228184	Low
TCGA-AA-A00E-01A-01R-A002-07	TCGA-AA-A00E	TCGA-AA-A00E-01A	Tumor	Ratio_M2_M1	0.92868622878556	Normal
TCGA-AA-3514-01A-02R-0821-07	TCGA-AA-3514	TCGA-AA-3514-01A	Tumor	MICU1	5.56974	Low
TCGA-AA-3514-01A-02R-0821-07	TCGA-AA-3514	TCGA-AA-3514-01A	Tumor	MICU2	3.586453	Low
TCGA-AA-3514-01A-02R-0821-07	TCGA-AA-3514	TCGA-AA-3514-01A	Tumor	Ratio_M2_M1	0.643917489864877	Low
TCGA-AA-A01F-01A-01R-A002-07	TCGA-AA-A01F	TCGA-AA-A01F-01A	Tumor	MICU1	6.066755	Normal
TCGA-AA-A01F-01A-01R-A002-07	TCGA-AA-A01F	TCGA-AA-A01F-01A	Tumor	MICU2	6.483375	High
TCGA-AA-A01F-01A-01R-A002-07	TCGA-AA-A01F	TCGA-AA-A01F-01A	Tumor	Ratio_M2_M1	1.06867262647	High
TCGA-A6-5665-01B-03R-2302-07	TCGA-A6-5665	TCGA-A6-5665-01B	Tumor	MICU1	6.341807	Normal
TCGA-A6-5665-01B-03R-2302-07	TCGA-A6-5665	TCGA-A6-5665-01B	Tumor	MICU2	3.689248	Low
TCGA-A6-5665-01B-03R-2302-07	TCGA-A6-5665	TCGA-A6-5665-01B	Tumor	Ratio_M2_M1	0.581734511945886	Low
TCGA-G4-6315-01A-11R-1723-07	TCGA-G4-6315	TCGA-G4-6315-01A	Tumor	MICU1	5.335636	Low
TCGA-G4-6315-01A-11R-1723-07	TCGA-G4-6315	TCGA-G4-6315-01A	Tumor	MICU2	5.968107	Normal
TCGA-G4-6315-01A-11R-1723-07	TCGA-G4-6315	TCGA-G4-6315-01A	Tumor	Ratio_M2_M1	1.11853713409236	High
TCGA-F4-6459-01A-11R-1774-07	TCGA-F4-6459	TCGA-F4-6459-01A	Tumor	MICU1	5.641512	Low
TCGA-F4-6459-01A-11R-1774-07	TCGA-F4-6459	TCGA-F4-6459-01A	Tumor	MICU2	7.556416	High
TCGA-F4-6459-01A-11R-1774-07	TCGA-F4-6459	TCGA-F4-6459-01A	Tumor	Ratio_M2_M1	1.33943098942269	High
TCGA-D5-6926-01A-11R-1928-07	TCGA-D5-6926	TCGA-D5-6926-01A	Tumor	MICU1	5.205503	Low
TCGA-D5-6926-01A-11R-1928-07	TCGA-D5-6926	TCGA-D5-6926-01A	Tumor	MICU2	6.439397	Normal
TCGA-D5-6926-01A-11R-1928-07	TCGA-D5-6926	TCGA-D5-6926-01A	Tumor	Ratio_M2_M1	1.23703645930086	High
TCGA-CK-6747-01A-11R-1839-07	TCGA-CK-6747	TCGA-CK-6747-01A	Tumor	MICU1	6.205147	Normal
TCGA-CK-6747-01A-11R-1839-07	TCGA-CK-6747	TCGA-CK-6747-01A	Tumor	MICU2	5.678355	Normal
TCGA-CK-6747-01A-11R-1839-07	TCGA-CK-6747	TCGA-CK-6747-01A	Tumor	Ratio_M2_M1	0.915104025738633	Normal
TCGA-DM-A1D8-01A-11R-A155-07	TCGA-DM-A1D8	TCGA-DM-A1D8-01A	Tumor	MICU1	5.951149	Normal
TCGA-DM-A1D8-01A-11R-A155-07	TCGA-DM-A1D8	TCGA-DM-A1D8-01A	Tumor	MICU2	5.218524	Low
TCGA-DM-A1D8-01A-11R-A155-07	TCGA-DM-A1D8	TCGA-DM-A1D8-01A	Tumor	Ratio_M2_M1	0.876893520898233	Normal
TCGA-AA-3858-01A-01R-0905-07	TCGA-AA-3858	TCGA-AA-3858-01A	Tumor	MICU1	6.805713	High
TCGA-AA-3858-01A-01R-0905-07	TCGA-AA-3858	TCGA-AA-3858-01A	Tumor	MICU2	5.484267	Normal
TCGA-AA-3858-01A-01R-0905-07	TCGA-AA-3858	TCGA-AA-3858-01A	Tumor	Ratio_M2_M1	0.80583283485507	Low
TCGA-AA-3522-01A-01R-0821-07	TCGA-AA-3522	TCGA-AA-3522-01A	Tumor	MICU1	6.279102	Normal
TCGA-AA-3522-01A-01R-0821-07	TCGA-AA-3522	TCGA-AA-3522-01A	Tumor	MICU2	6.633412	High
TCGA-AA-3522-01A-01R-0821-07	TCGA-AA-3522	TCGA-AA-3522-01A	Tumor	Ratio_M2_M1	1.05642685849027	High
TCGA-G4-6314-01A-11R-1723-07	TCGA-G4-6314	TCGA-G4-6314-01A	Tumor	MICU1	5.790281	Low
TCGA-G4-6314-01A-11R-1723-07	TCGA-G4-6314	TCGA-G4-6314-01A	Tumor	MICU2	6.198035	Normal
TCGA-G4-6314-01A-11R-1723-07	TCGA-G4-6314	TCGA-G4-6314-01A	Tumor	Ratio_M2_M1	1.07042041655664	High
TCGA-AA-3544-01A-01R-1873-07	TCGA-AA-3544	TCGA-AA-3544-01A	Tumor	MICU1	4.951712	Low
TCGA-AA-3544-01A-01R-1873-07	TCGA-AA-3544	TCGA-AA-3544-01A	Tumor	MICU2	5.762951	Normal
TCGA-AA-3544-01A-01R-1873-07	TCGA-AA-3544	TCGA-AA-3544-01A	Tumor	Ratio_M2_M1	1.16383000465294	High
TCGA-AA-3975-01A-01R-1022-07	TCGA-AA-3975	TCGA-AA-3975-01A	Tumor	MICU1	5.37295	Low
TCGA-AA-3975-01A-01R-1022-07	TCGA-AA-3975	TCGA-AA-3975-01A	Tumor	MICU2	6.321075	Normal
TCGA-AA-3975-01A-01R-1022-07	TCGA-AA-3975	TCGA-AA-3975-01A	Tumor	Ratio_M2_M1	1.1764626508715	High
TCGA-AA-3666-01A-02R-0905-07	TCGA-AA-3666	TCGA-AA-3666-01A	Tumor	MICU1	6.929621	High
TCGA-AA-3666-01A-02R-0905-07	TCGA-AA-3666	TCGA-AA-3666-01A	Tumor	MICU2	7.039638	High
TCGA-AA-3666-01A-02R-0905-07	TCGA-AA-3666	TCGA-AA-3666-01A	Tumor	Ratio_M2_M1	1.01587633724846	Normal
TCGA-AA-3872-01A-01R-1022-07	TCGA-AA-3872	TCGA-AA-3872-01A	Tumor	MICU1	5.800658	Low
TCGA-AA-3872-01A-01R-1022-07	TCGA-AA-3872	TCGA-AA-3872-01A	Tumor	MICU2	5.589757	Normal
TCGA-AA-3872-01A-01R-1022-07	TCGA-AA-3872	TCGA-AA-3872-01A	Tumor	Ratio_M2_M1	0.963641883386333	Normal
TCGA-AA-3979-01A-01R-1022-07	TCGA-AA-3979	TCGA-AA-3979-01A	Tumor	MICU1	5.461532	Low
TCGA-AA-3979-01A-01R-1022-07	TCGA-AA-3979	TCGA-AA-3979-01A	Tumor	MICU2	6.560614	High
TCGA-AA-3979-01A-01R-1022-07	TCGA-AA-3979	TCGA-AA-3979-01A	Tumor	Ratio_M2_M1	1.20124060428466	High
TCGA-CM-6168-01A-11R-1653-07	TCGA-CM-6168	TCGA-CM-6168-01A	Tumor	MICU1	5.676732	Low
TCGA-CM-6168-01A-11R-1653-07	TCGA-CM-6168	TCGA-CM-6168-01A	Tumor	MICU2	6.365776	Normal
TCGA-CM-6168-01A-11R-1653-07	TCGA-CM-6168	TCGA-CM-6168-01A	Tumor	Ratio_M2_M1	1.12138039984977	High
TCGA-G4-6588-01A-11R-1774-07	TCGA-G4-6588	TCGA-G4-6588-01A	Tumor	MICU1	6.212858	Normal
TCGA-G4-6588-01A-11R-1774-07	TCGA-G4-6588	TCGA-G4-6588-01A	Tumor	MICU2	5.583878	Normal
TCGA-G4-6588-01A-11R-1774-07	TCGA-G4-6588	TCGA-G4-6588-01A	Tumor	Ratio_M2_M1	0.89876156834745	Normal
TCGA-CM-5348-01A-21R-1723-07	TCGA-CM-5348	TCGA-CM-5348-01A	Tumor	MICU1	5.672658	Low
TCGA-CM-5348-01A-21R-1723-07	TCGA-CM-5348	TCGA-CM-5348-01A	Tumor	MICU2	5.5073	Normal
TCGA-CM-5348-01A-21R-1723-07	TCGA-CM-5348	TCGA-CM-5348-01A	Tumor	Ratio_M2_M1	0.970849996597715	Normal
TCGA-AA-3553-01A-01R-0821-07	TCGA-AA-3553	TCGA-AA-3553-01A	Tumor	MICU1	5.579189	Low
TCGA-AA-3553-01A-01R-0821-07	TCGA-AA-3553	TCGA-AA-3553-01A	Tumor	MICU2	5.825579	Normal
TCGA-AA-3553-01A-01R-0821-07	TCGA-AA-3553	TCGA-AA-3553-01A	Tumor	Ratio_M2_M1	1.04416233255407	Normal
TCGA-AA-3833-01A-01R-0905-07	TCGA-AA-3833	TCGA-AA-3833-01A	Tumor	MICU1	5.954189	Normal
TCGA-AA-3833-01A-01R-0905-07	TCGA-AA-3833	TCGA-AA-3833-01A	Tumor	MICU2	5.2532	Low
TCGA-AA-3833-01A-01R-0905-07	TCGA-AA-3833	TCGA-AA-3833-01A	Tumor	Ratio_M2_M1	0.882269608841775	Normal
TCGA-G4-6295-01A-11R-1723-07	TCGA-G4-6295	TCGA-G4-6295-01A	Tumor	MICU1	5.706638	Low
TCGA-G4-6295-01A-11R-1723-07	TCGA-G4-6295	TCGA-G4-6295-01A	Tumor	MICU2	5.283369	Low
TCGA-G4-6295-01A-11R-1723-07	TCGA-G4-6295	TCGA-G4-6295-01A	Tumor	Ratio_M2_M1	0.925828657784145	Normal
TCGA-A6-2677-01A-01R-0821-07	TCGA-A6-2677	TCGA-A6-2677-01A	Tumor	MICU1	5.916581	Normal
TCGA-A6-2677-01A-01R-0821-07	TCGA-A6-2677	TCGA-A6-2677-01A	Tumor	MICU2	5.895389	Normal
TCGA-A6-2677-01A-01R-0821-07	TCGA-A6-2677	TCGA-A6-2677-01A	Tumor	Ratio_M2_M1	0.996418201660723	Normal
TCGA-AA-3867-01A-01R-1022-07	TCGA-AA-3867	TCGA-AA-3867-01A	Tumor	MICU1	5.72736	Low
TCGA-AA-3867-01A-01R-1022-07	TCGA-AA-3867	TCGA-AA-3867-01A	Tumor	MICU2	5.89051	Normal
TCGA-AA-3867-01A-01R-1022-07	TCGA-AA-3867	TCGA-AA-3867-01A	Tumor	Ratio_M2_M1	1.028486073863	Normal
TCGA-AA-A00N-01A-02R-A00A-07	TCGA-AA-A00N	TCGA-AA-A00N-01A	Tumor	MICU1	5.771755	Low
TCGA-AA-A00N-01A-02R-A00A-07	TCGA-AA-A00N	TCGA-AA-A00N-01A	Tumor	MICU2	5.544887	Normal
TCGA-AA-A00N-01A-02R-A00A-07	TCGA-AA-A00N	TCGA-AA-A00N-01A	Tumor	Ratio_M2_M1	0.96069341127612	Normal
TCGA-CK-5915-01A-11R-1653-07	TCGA-CK-5915	TCGA-CK-5915-01A	Tumor	MICU1	6.61194	High
TCGA-CK-5915-01A-11R-1653-07	TCGA-CK-5915	TCGA-CK-5915-01A	Tumor	MICU2	5.489879	Normal
TCGA-CK-5915-01A-11R-1653-07	TCGA-CK-5915	TCGA-CK-5915-01A	Tumor	Ratio_M2_M1	0.830297764347529	Low
TCGA-AA-3520-01A-01R-0821-07	TCGA-AA-3520	TCGA-AA-3520-01A	Tumor	MICU1	5.664665	Low
TCGA-AA-3520-01A-01R-0821-07	TCGA-AA-3520	TCGA-AA-3520-01A	Tumor	MICU2	6.241593	Normal
TCGA-AA-3520-01A-01R-0821-07	TCGA-AA-3520	TCGA-AA-3520-01A	Tumor	Ratio_M2_M1	1.10184679941356	High
TCGA-G4-6303-01A-11R-1774-07	TCGA-G4-6303	TCGA-G4-6303-01A	Tumor	MICU1	5.54661	Low
TCGA-G4-6303-01A-11R-1774-07	TCGA-G4-6303	TCGA-G4-6303-01A	Tumor	MICU2	6.25709	Normal
TCGA-G4-6303-01A-11R-1774-07	TCGA-G4-6303	TCGA-G4-6303-01A	Tumor	Ratio_M2_M1	1.12809265479275	High
TCGA-AA-A03F-01A-11R-A16W-07	TCGA-AA-A03F	TCGA-AA-A03F-01A	Tumor	MICU1	5.761031	Low
TCGA-AA-A03F-01A-11R-A16W-07	TCGA-AA-A03F	TCGA-AA-A03F-01A	Tumor	MICU2	4.442306	Low
TCGA-AA-A03F-01A-11R-A16W-07	TCGA-AA-A03F	TCGA-AA-A03F-01A	Tumor	Ratio_M2_M1	0.771095659787285	Low
TCGA-DM-A1DB-01A-11R-A155-07	TCGA-DM-A1DB	TCGA-DM-A1DB-01A	Tumor	MICU1	5.282783	Low
TCGA-DM-A1DB-01A-11R-A155-07	TCGA-DM-A1DB	TCGA-DM-A1DB-01A	Tumor	MICU2	5.738061	Normal
TCGA-DM-A1DB-01A-11R-A155-07	TCGA-DM-A1DB	TCGA-DM-A1DB-01A	Tumor	Ratio_M2_M1	1.08618146912338	High
TCGA-CM-6170-01A-11R-1653-07	TCGA-CM-6170	TCGA-CM-6170-01A	Tumor	MICU1	5.571239	Low
TCGA-CM-6170-01A-11R-1653-07	TCGA-CM-6170	TCGA-CM-6170-01A	Tumor	MICU2	6.198473	Normal
TCGA-CM-6170-01A-11R-1653-07	TCGA-CM-6170	TCGA-CM-6170-01A	Tumor	Ratio_M2_M1	1.11258429229118	High
TCGA-A6-2680-01A-01R-1410-07	TCGA-A6-2680	TCGA-A6-2680-01A	Tumor	MICU1	5.362188	Low
TCGA-A6-2680-01A-01R-1410-07	TCGA-A6-2680	TCGA-A6-2680-01A	Tumor	MICU2	5.69655	Normal
TCGA-A6-2680-01A-01R-1410-07	TCGA-A6-2680	TCGA-A6-2680-01A	Tumor	Ratio_M2_M1	1.06235551606919	High
TCGA-QG-A5YW-01A-11R-A28H-07	TCGA-QG-A5YW	TCGA-QG-A5YW-01A	Tumor	MICU1	5.807525	Normal
TCGA-QG-A5YW-01A-11R-A28H-07	TCGA-QG-A5YW	TCGA-QG-A5YW-01A	Tumor	MICU2	5.753016	Normal
TCGA-QG-A5YW-01A-11R-A28H-07	TCGA-QG-A5YW	TCGA-QG-A5YW-01A	Tumor	Ratio_M2_M1	0.990614073981601	Normal
TCGA-AA-A024-01A-02R-A00A-07	TCGA-AA-A024	TCGA-AA-A024-01A	Tumor	MICU1	6.150638	Normal
TCGA-AA-A024-01A-02R-A00A-07	TCGA-AA-A024	TCGA-AA-A024-01A	Tumor	MICU2	5.157126	Low
TCGA-AA-A024-01A-02R-A00A-07	TCGA-AA-A024	TCGA-AA-A024-01A	Tumor	Ratio_M2_M1	0.838470090419888	Low
TCGA-DM-A285-01A-11R-A16W-07	TCGA-DM-A285	TCGA-DM-A285-01A	Tumor	MICU1	5.86488	Normal
TCGA-DM-A285-01A-11R-A16W-07	TCGA-DM-A285	TCGA-DM-A285-01A	Tumor	MICU2	6.029293	Normal
TCGA-DM-A285-01A-11R-A16W-07	TCGA-DM-A285	TCGA-DM-A285-01A	Tumor	Ratio_M2_M1	1.02803348065093	Normal
TCGA-QG-A5YX-01A-11R-A28H-07	TCGA-QG-A5YX	TCGA-QG-A5YX-01A	Tumor	MICU1	6.041274	Normal
TCGA-QG-A5YX-01A-11R-A28H-07	TCGA-QG-A5YX	TCGA-QG-A5YX-01A	Tumor	MICU2	5.66181	Normal
TCGA-QG-A5YX-01A-11R-A28H-07	TCGA-QG-A5YX	TCGA-QG-A5YX-01A	Tumor	Ratio_M2_M1	0.937188083175833	Normal
TCGA-AA-A017-01A-01R-A00A-07	TCGA-AA-A017	TCGA-AA-A017-01A	Tumor	MICU1	5.577112	Low
TCGA-AA-A017-01A-01R-A00A-07	TCGA-AA-A017	TCGA-AA-A017-01A	Tumor	MICU2	6.026447	Normal
TCGA-AA-A017-01A-01R-A00A-07	TCGA-AA-A017	TCGA-AA-A017-01A	Tumor	Ratio_M2_M1	1.08056768449334	High
TCGA-AA-3509-01A-01R-1410-07	TCGA-AA-3509	TCGA-AA-3509-01A	Tumor	MICU1	5.306185	Low
TCGA-AA-3509-01A-01R-1410-07	TCGA-AA-3509	TCGA-AA-3509-01A	Tumor	MICU2	7.093833	High
TCGA-AA-3509-01A-01R-1410-07	TCGA-AA-3509	TCGA-AA-3509-01A	Tumor	Ratio_M2_M1	1.33689892078772	High
TCGA-D5-6920-01A-11R-1928-07	TCGA-D5-6920	TCGA-D5-6920-01A	Tumor	MICU1	5.783961	Low
TCGA-D5-6920-01A-11R-1928-07	TCGA-D5-6920	TCGA-D5-6920-01A	Tumor	MICU2	5.388651	Normal
TCGA-D5-6920-01A-11R-1928-07	TCGA-D5-6920	TCGA-D5-6920-01A	Tumor	Ratio_M2_M1	0.931654103476839	Normal
TCGA-CM-5349-01A-21R-1723-07	TCGA-CM-5349	TCGA-CM-5349-01A	Tumor	MICU1	5.557859	Low
TCGA-CM-5349-01A-21R-1723-07	TCGA-CM-5349	TCGA-CM-5349-01A	Tumor	MICU2	5.771793	Normal
TCGA-CM-5349-01A-21R-1723-07	TCGA-CM-5349	TCGA-CM-5349-01A	Tumor	Ratio_M2_M1	1.03849216038046	Normal
TCGA-AA-A01V-01A-23R-A083-07	TCGA-AA-A01V	TCGA-AA-A01V-01A	Tumor	MICU1	5.562665	Low
TCGA-AA-A01V-01A-23R-A083-07	TCGA-AA-A01V	TCGA-AA-A01V-01A	Tumor	MICU2	4.532585	Low
TCGA-AA-A01V-01A-23R-A083-07	TCGA-AA-A01V	TCGA-AA-A01V-01A	Tumor	Ratio_M2_M1	0.814822571555181	Low
TCGA-AZ-4682-01B-01R-A32Z-07	TCGA-AZ-4682	TCGA-AZ-4682-01B	Tumor	MICU1	5.740559	Low
TCGA-AZ-4682-01B-01R-A32Z-07	TCGA-AZ-4682	TCGA-AZ-4682-01B	Tumor	MICU2	6.667008	High
TCGA-AZ-4682-01B-01R-A32Z-07	TCGA-AZ-4682	TCGA-AZ-4682-01B	Tumor	Ratio_M2_M1	1.16138654789542	High
TCGA-AA-3842-01A-01R-1022-07	TCGA-AA-3842	TCGA-AA-3842-01A	Tumor	MICU1	6.342487	Normal
TCGA-AA-3842-01A-01R-1022-07	TCGA-AA-3842	TCGA-AA-3842-01A	Tumor	MICU2	6.306452	Normal
TCGA-AA-3842-01A-01R-1022-07	TCGA-AA-3842	TCGA-AA-3842-01A	Tumor	Ratio_M2_M1	0.994318474756038	Normal
TCGA-AA-3542-01A-02R-1873-07	TCGA-AA-3542	TCGA-AA-3542-01A	Tumor	MICU1	5.72777	Low
TCGA-AA-3542-01A-02R-1873-07	TCGA-AA-3542	TCGA-AA-3542-01A	Tumor	MICU2	5.498666	Normal
TCGA-AA-3542-01A-02R-1873-07	TCGA-AA-3542	TCGA-AA-3542-01A	Tumor	Ratio_M2_M1	0.960001187198508	Normal
TCGA-AA-3560-01A-01R-0821-07	TCGA-AA-3560	TCGA-AA-3560-01A	Tumor	MICU1	6.905191	High
TCGA-AA-3560-01A-01R-0821-07	TCGA-AA-3560	TCGA-AA-3560-01A	Tumor	MICU2	4.25808	Low
TCGA-AA-3560-01A-01R-0821-07	TCGA-AA-3560	TCGA-AA-3560-01A	Tumor	Ratio_M2_M1	0.616649126722201	Low
TCGA-AA-3845-01A-01R-1022-07	TCGA-AA-3845	TCGA-AA-3845-01A	Tumor	MICU1	5.472839	Low
TCGA-AA-3845-01A-01R-1022-07	TCGA-AA-3845	TCGA-AA-3845-01A	Tumor	MICU2	6.947362	High
TCGA-AA-3845-01A-01R-1022-07	TCGA-AA-3845	TCGA-AA-3845-01A	Tumor	Ratio_M2_M1	1.26942561255685	High
TCGA-AA-A02F-01A-01R-A089-07	TCGA-AA-A02F	TCGA-AA-A02F-01A	Tumor	MICU1	4.99403	Low
TCGA-AA-A02F-01A-01R-A089-07	TCGA-AA-A02F	TCGA-AA-A02F-01A	Tumor	MICU2	5.457002	Normal
TCGA-AA-A02F-01A-01R-A089-07	TCGA-AA-A02F	TCGA-AA-A02F-01A	Tumor	Ratio_M2_M1	1.09270508987731	High
TCGA-G4-6322-01A-11R-1723-07	TCGA-G4-6322	TCGA-G4-6322-01A	Tumor	MICU1	5.119313	Low
TCGA-G4-6322-01A-11R-1723-07	TCGA-G4-6322	TCGA-G4-6322-01A	Tumor	MICU2	5.781672	Normal
TCGA-G4-6322-01A-11R-1723-07	TCGA-G4-6322	TCGA-G4-6322-01A	Tumor	Ratio_M2_M1	1.12938435293954	High
TCGA-3L-AA1B-01A-11R-A37K-07	TCGA-3L-AA1B	TCGA-3L-AA1B-01A	Tumor	MICU1	5.24982	Low
TCGA-3L-AA1B-01A-11R-A37K-07	TCGA-3L-AA1B	TCGA-3L-AA1B-01A	Tumor	MICU2	5.254166	Low
TCGA-3L-AA1B-01A-11R-A37K-07	TCGA-3L-AA1B	TCGA-3L-AA1B-01A	Tumor	Ratio_M2_M1	1.00082783790682	Normal
TCGA-AZ-6603-01A-11R-1839-07	TCGA-AZ-6603	TCGA-AZ-6603-01A	Tumor	MICU1	5.374353	Low
TCGA-AZ-6603-01A-11R-1839-07	TCGA-AZ-6603	TCGA-AZ-6603-01A	Tumor	MICU2	5.968642	Normal
TCGA-AZ-6603-01A-11R-1839-07	TCGA-AZ-6603	TCGA-AZ-6603-01A	Tumor	Ratio_M2_M1	1.11057870593911	High
TCGA-AZ-5403-01A-01R-1653-07	TCGA-AZ-5403	TCGA-AZ-5403-01A	Tumor	MICU1	5.685428	Low
TCGA-AZ-5403-01A-01R-1653-07	TCGA-AZ-5403	TCGA-AZ-5403-01A	Tumor	MICU2	6.929044	High
TCGA-AZ-5403-01A-01R-1653-07	TCGA-AZ-5403	TCGA-AZ-5403-01A	Tumor	Ratio_M2_M1	1.21873744597592	High
TCGA-AD-6890-01A-11R-1928-07	TCGA-AD-6890	TCGA-AD-6890-01A	Tumor	MICU1	5.881353	Normal
TCGA-AD-6890-01A-11R-1928-07	TCGA-AD-6890	TCGA-AD-6890-01A	Tumor	MICU2	5.509405	Normal
TCGA-AD-6890-01A-11R-1928-07	TCGA-AD-6890	TCGA-AD-6890-01A	Tumor	Ratio_M2_M1	0.936758089507635	Normal
TCGA-A6-3807-01A-01R-1022-07	TCGA-A6-3807	TCGA-A6-3807-01A	Tumor	MICU1	5.487116	Low
TCGA-A6-3807-01A-01R-1022-07	TCGA-A6-3807	TCGA-A6-3807-01A	Tumor	MICU2	6.770303	High
TCGA-A6-3807-01A-01R-1022-07	TCGA-A6-3807	TCGA-A6-3807-01A	Tumor	Ratio_M2_M1	1.23385454216751	High
TCGA-A6-6782-01A-11R-1839-07	TCGA-A6-6782	TCGA-A6-6782-01A	Tumor	MICU1	5.712736	Low
TCGA-A6-6782-01A-11R-1839-07	TCGA-A6-6782	TCGA-A6-6782-01A	Tumor	MICU2	6.232332	Normal
TCGA-A6-6782-01A-11R-1839-07	TCGA-A6-6782	TCGA-A6-6782-01A	Tumor	Ratio_M2_M1	1.09095396671577	High
TCGA-AA-A01C-01A-01R-A00A-07	TCGA-AA-A01C	TCGA-AA-A01C-01A	Tumor	MICU1	5.811182	Normal
TCGA-AA-A01C-01A-01R-A00A-07	TCGA-AA-A01C	TCGA-AA-A01C-01A	Tumor	MICU2	5.656221	Normal
TCGA-AA-A01C-01A-01R-A00A-07	TCGA-AA-A01C	TCGA-AA-A01C-01A	Tumor	Ratio_M2_M1	0.973333996422759	Normal
TCGA-AA-3855-01A-01R-1022-07	TCGA-AA-3855	TCGA-AA-3855-01A	Tumor	MICU1	5.5441	Low
TCGA-AA-3855-01A-01R-1022-07	TCGA-AA-3855	TCGA-AA-3855-01A	Tumor	MICU2	5.776774	Normal
TCGA-AA-3855-01A-01R-1022-07	TCGA-AA-3855	TCGA-AA-3855-01A	Tumor	Ratio_M2_M1	1.04196785772262	Normal
TCGA-A6-6653-01A-11R-1774-07	TCGA-A6-6653	TCGA-A6-6653-01A	Tumor	MICU1	6.446482	High
TCGA-A6-6653-01A-11R-1774-07	TCGA-A6-6653	TCGA-A6-6653-01A	Tumor	MICU2	5.636	Normal
TCGA-A6-6653-01A-11R-1774-07	TCGA-A6-6653	TCGA-A6-6653-01A	Tumor	Ratio_M2_M1	0.87427530240525	Normal
TCGA-AA-A01R-01A-21R-A083-07	TCGA-AA-A01R	TCGA-AA-A01R-01A	Tumor	MICU1	6.356984	Normal
TCGA-AA-A01R-01A-21R-A083-07	TCGA-AA-A01R	TCGA-AA-A01R-01A	Tumor	MICU2	3.98562	Low
TCGA-AA-A01R-01A-21R-A083-07	TCGA-AA-A01R	TCGA-AA-A01R-01A	Tumor	Ratio_M2_M1	0.626967127807778	Low
TCGA-A6-2671-01A-01R-1410-07	TCGA-A6-2671	TCGA-A6-2671-01A	Tumor	MICU1	4.814743	Low
TCGA-A6-2671-01A-01R-1410-07	TCGA-A6-2671	TCGA-A6-2671-01A	Tumor	MICU2	4.989594	Low
TCGA-A6-2671-01A-01R-1410-07	TCGA-A6-2671	TCGA-A6-2671-01A	Tumor	Ratio_M2_M1	1.03631574935568	Normal
TCGA-AA-3663-01A-01R-1723-07	TCGA-AA-3663	TCGA-AA-3663-01A	Tumor	MICU1	5.871929	Normal
TCGA-AA-3663-01A-01R-1723-07	TCGA-AA-3663	TCGA-AA-3663-01A	Tumor	MICU2	5.767873	Normal
TCGA-AA-3663-01A-01R-1723-07	TCGA-AA-3663	TCGA-AA-3663-01A	Tumor	Ratio_M2_M1	0.982279077284483	Normal
TCGA-G4-6294-01A-11R-1774-07	TCGA-G4-6294	TCGA-G4-6294-01A	Tumor	MICU1	5.694909	Low
TCGA-G4-6294-01A-11R-1774-07	TCGA-G4-6294	TCGA-G4-6294-01A	Tumor	MICU2	7.152247	High
TCGA-G4-6294-01A-11R-1774-07	TCGA-G4-6294	TCGA-G4-6294-01A	Tumor	Ratio_M2_M1	1.25590189413035	High
TCGA-A6-2676-01A-01R-0826-07	TCGA-A6-2676	TCGA-A6-2676-01A	Tumor	MICU1	6.073771	Normal
TCGA-A6-2676-01A-01R-0826-07	TCGA-A6-2676	TCGA-A6-2676-01A	Tumor	MICU2	5.767717	Normal
TCGA-A6-2676-01A-01R-0826-07	TCGA-A6-2676	TCGA-A6-2676-01A	Tumor	Ratio_M2_M1	0.949610546726243	Normal
TCGA-AA-3549-01A-02R-0821-07	TCGA-AA-3549	TCGA-AA-3549-01A	Tumor	MICU1	5.348637	Low
TCGA-AA-3549-01A-02R-0821-07	TCGA-AA-3549	TCGA-AA-3549-01A	Tumor	MICU2	7.180381	High
TCGA-AA-3549-01A-02R-0821-07	TCGA-AA-3549	TCGA-AA-3549-01A	Tumor	Ratio_M2_M1	1.34246930573154	High
TCGA-A6-6781-01A-22R-A278-07	TCGA-A6-6781	TCGA-A6-6781-01A	Tumor	MICU1	6.106997	Normal
TCGA-A6-6781-01A-22R-A278-07	TCGA-A6-6781	TCGA-A6-6781-01A	Tumor	MICU2	5.451862	Normal
TCGA-A6-6781-01A-22R-A278-07	TCGA-A6-6781	TCGA-A6-6781-01A	Tumor	Ratio_M2_M1	0.89272387066835	Normal
TCGA-AA-A01Q-01A-01R-A002-07	TCGA-AA-A01Q	TCGA-AA-A01Q-01A	Tumor	MICU1	6.699698	High
TCGA-AA-A01Q-01A-01R-A002-07	TCGA-AA-A01Q	TCGA-AA-A01Q-01A	Tumor	MICU2	5.327753	Normal
TCGA-AA-A01Q-01A-01R-A002-07	TCGA-AA-A01Q	TCGA-AA-A01Q-01A	Tumor	Ratio_M2_M1	0.795222859299031	Low
TCGA-A6-5661-01A-01R-1653-07	TCGA-A6-5661	TCGA-A6-5661-01A	Tumor	MICU1	6.114317	Normal
TCGA-A6-5661-01A-01R-1653-07	TCGA-A6-5661	TCGA-A6-5661-01A	Tumor	MICU2	6.557802	High
TCGA-A6-5661-01A-01R-1653-07	TCGA-A6-5661	TCGA-A6-5661-01A	Tumor	Ratio_M2_M1	1.07253222232344	High
TCGA-5M-AATE-01A-11R-A41B-07	TCGA-5M-AATE	TCGA-5M-AATE-01A	Tumor	MICU1	5.18725	Low
TCGA-5M-AATE-01A-11R-A41B-07	TCGA-5M-AATE	TCGA-5M-AATE-01A	Tumor	MICU2	6.20937	Normal
TCGA-5M-AATE-01A-11R-A41B-07	TCGA-5M-AATE	TCGA-5M-AATE-01A	Tumor	Ratio_M2_M1	1.1970446768519	High
TCGA-DM-A1D0-01A-11R-A155-07	TCGA-DM-A1D0	TCGA-DM-A1D0-01A	Tumor	MICU1	5.730719	Low
TCGA-DM-A1D0-01A-11R-A155-07	TCGA-DM-A1D0	TCGA-DM-A1D0-01A	Tumor	MICU2	5.840716	Normal
TCGA-DM-A1D0-01A-11R-A155-07	TCGA-DM-A1D0	TCGA-DM-A1D0-01A	Tumor	Ratio_M2_M1	1.01919427562231	Normal
TCGA-AA-3681-01A-01R-0905-07	TCGA-AA-3681	TCGA-AA-3681-01A	Tumor	MICU1	5.410316	Low
TCGA-AA-3681-01A-01R-0905-07	TCGA-AA-3681	TCGA-AA-3681-01A	Tumor	MICU2	6.789916	High
TCGA-AA-3681-01A-01R-0905-07	TCGA-AA-3681	TCGA-AA-3681-01A	Tumor	Ratio_M2_M1	1.25499434783477	High
TCGA-D5-5538-01A-01R-1653-07	TCGA-D5-5538	TCGA-D5-5538-01A	Tumor	MICU1	5.847456	Normal
TCGA-D5-5538-01A-01R-1653-07	TCGA-D5-5538	TCGA-D5-5538-01A	Tumor	MICU2	6.164484	Normal
TCGA-D5-5538-01A-01R-1653-07	TCGA-D5-5538	TCGA-D5-5538-01A	Tumor	Ratio_M2_M1	1.054216397695	High
TCGA-AA-3870-01A-01R-1022-07	TCGA-AA-3870	TCGA-AA-3870-01A	Tumor	MICU1	6.514006	High
TCGA-AA-3870-01A-01R-1022-07	TCGA-AA-3870	TCGA-AA-3870-01A	Tumor	MICU2	5.394707	Normal
TCGA-AA-3870-01A-01R-1022-07	TCGA-AA-3870	TCGA-AA-3870-01A	Tumor	Ratio_M2_M1	0.828170406966159	Low
TCGA-CM-6679-01A-11R-1839-07	TCGA-CM-6679	TCGA-CM-6679-01A	Tumor	MICU1	5.570464	Low
TCGA-CM-6679-01A-11R-1839-07	TCGA-CM-6679	TCGA-CM-6679-01A	Tumor	MICU2	5.660232	Normal
TCGA-CM-6679-01A-11R-1839-07	TCGA-CM-6679	TCGA-CM-6679-01A	Tumor	Ratio_M2_M1	1.01611499508838	Normal
TCGA-T9-A92H-01A-11R-A37K-07	TCGA-T9-A92H	TCGA-T9-A92H-01A	Tumor	MICU1	6.175337	Normal
TCGA-T9-A92H-01A-11R-A37K-07	TCGA-T9-A92H	TCGA-T9-A92H-01A	Tumor	MICU2	6.991344	High
TCGA-T9-A92H-01A-11R-A37K-07	TCGA-T9-A92H	TCGA-T9-A92H-01A	Tumor	Ratio_M2_M1	1.13213967108192	High
TCGA-AA-3818-01A-01R-0905-07	TCGA-AA-3818	TCGA-AA-3818-01A	Tumor	MICU1	5.820455	Normal
TCGA-AA-3818-01A-01R-0905-07	TCGA-AA-3818	TCGA-AA-3818-01A	Tumor	MICU2	6.055417	Normal
TCGA-AA-3818-01A-01R-0905-07	TCGA-AA-3818	TCGA-AA-3818-01A	Tumor	Ratio_M2_M1	1.04036832172055	Normal
TCGA-CA-5254-01A-21R-1839-07	TCGA-CA-5254	TCGA-CA-5254-01A	Tumor	MICU1	6.462439	High
TCGA-CA-5254-01A-21R-1839-07	TCGA-CA-5254	TCGA-CA-5254-01A	Tumor	MICU2	5.541202	Normal
TCGA-CA-5254-01A-21R-1839-07	TCGA-CA-5254	TCGA-CA-5254-01A	Tumor	Ratio_M2_M1	0.857447474552565	Low
TCGA-AA-3672-01A-01R-0905-07	TCGA-AA-3672	TCGA-AA-3672-01A	Tumor	MICU1	5.282534	Low
TCGA-AA-3672-01A-01R-0905-07	TCGA-AA-3672	TCGA-AA-3672-01A	Tumor	MICU2	3.806212	Low
TCGA-AA-3672-01A-01R-0905-07	TCGA-AA-3672	TCGA-AA-3672-01A	Tumor	Ratio_M2_M1	0.720527686144566	Low
TCGA-AD-5900-01A-11R-1653-07	TCGA-AD-5900	TCGA-AD-5900-01A	Tumor	MICU1	6.492861	High
TCGA-AD-5900-01A-11R-1653-07	TCGA-AD-5900	TCGA-AD-5900-01A	Tumor	MICU2	5.554916	Normal
TCGA-AD-5900-01A-11R-1653-07	TCGA-AD-5900	TCGA-AD-5900-01A	Tumor	Ratio_M2_M1	0.855542110018989	Low
TCGA-CA-6719-01A-11R-1839-07	TCGA-CA-6719	TCGA-CA-6719-01A	Tumor	MICU1	5.808011	Normal
TCGA-CA-6719-01A-11R-1839-07	TCGA-CA-6719	TCGA-CA-6719-01A	Tumor	MICU2	5.247488	Low
TCGA-CA-6719-01A-11R-1839-07	TCGA-CA-6719	TCGA-CA-6719-01A	Tumor	Ratio_M2_M1	0.903491401789701	Normal
TCGA-A6-6654-01A-21R-1839-07	TCGA-A6-6654	TCGA-A6-6654-01A	Tumor	MICU1	5.683189	Low
TCGA-A6-6654-01A-21R-1839-07	TCGA-A6-6654	TCGA-A6-6654-01A	Tumor	MICU2	5.66256	Normal
TCGA-A6-6654-01A-21R-1839-07	TCGA-A6-6654	TCGA-A6-6654-01A	Tumor	Ratio_M2_M1	0.996370171746884	Normal
TCGA-CM-6161-01A-11R-1653-07	TCGA-CM-6161	TCGA-CM-6161-01A	Tumor	MICU1	5.422152	Low
TCGA-CM-6161-01A-11R-1653-07	TCGA-CM-6161	TCGA-CM-6161-01A	Tumor	MICU2	5.876412	Normal
TCGA-CM-6161-01A-11R-1653-07	TCGA-CM-6161	TCGA-CM-6161-01A	Tumor	Ratio_M2_M1	1.08377854401721	High
TCGA-AA-3814-01A-01R-0905-07	TCGA-AA-3814	TCGA-AA-3814-01A	Tumor	MICU1	5.414626	Low
TCGA-AA-3814-01A-01R-0905-07	TCGA-AA-3814	TCGA-AA-3814-01A	Tumor	MICU2	6.495003	High
TCGA-AA-3814-01A-01R-0905-07	TCGA-AA-3814	TCGA-AA-3814-01A	Tumor	Ratio_M2_M1	1.19952938577845	High
TCGA-AA-3660-01A-01R-1723-07	TCGA-AA-3660	TCGA-AA-3660-01A	Tumor	MICU1	5.499599	Low
TCGA-AA-3660-01A-01R-1723-07	TCGA-AA-3660	TCGA-AA-3660-01A	Tumor	MICU2	5.754682	Normal
TCGA-AA-3660-01A-01R-1723-07	TCGA-AA-3660	TCGA-AA-3660-01A	Tumor	Ratio_M2_M1	1.04638210895013	Normal
TCGA-CM-6166-01A-11R-1653-07	TCGA-CM-6166	TCGA-CM-6166-01A	Tumor	MICU1	5.492039	Low
TCGA-CM-6166-01A-11R-1653-07	TCGA-CM-6166	TCGA-CM-6166-01A	Tumor	MICU2	5.730896	Normal
TCGA-CM-6166-01A-11R-1653-07	TCGA-CM-6166	TCGA-CM-6166-01A	Tumor	Ratio_M2_M1	1.04349149742018	Normal
TCGA-AA-A01P-01A-21R-A083-07	TCGA-AA-A01P	TCGA-AA-A01P-01A	Tumor	MICU1	6.412099	High
TCGA-AA-A01P-01A-21R-A083-07	TCGA-AA-A01P	TCGA-AA-A01P-01A	Tumor	MICU2	5.439792	Normal
TCGA-AA-A01P-01A-21R-A083-07	TCGA-AA-A01P	TCGA-AA-A01P-01A	Tumor	Ratio_M2_M1	0.84836369494607	Low
TCGA-DM-A28G-01A-11R-A16W-07	TCGA-DM-A28G	TCGA-DM-A28G-01A	Tumor	MICU1	5.689422	Low
TCGA-DM-A28G-01A-11R-A16W-07	TCGA-DM-A28G	TCGA-DM-A28G-01A	Tumor	MICU2	5.756102	Normal
TCGA-DM-A28G-01A-11R-A16W-07	TCGA-DM-A28G	TCGA-DM-A28G-01A	Tumor	Ratio_M2_M1	1.01171999545824	Normal
TCGA-CA-5256-01A-01R-1410-07	TCGA-CA-5256	TCGA-CA-5256-01A	Tumor	MICU1	6.238531	Normal
TCGA-CA-5256-01A-01R-1410-07	TCGA-CA-5256	TCGA-CA-5256-01A	Tumor	MICU2	6.540865	High
TCGA-CA-5256-01A-01R-1410-07	TCGA-CA-5256	TCGA-CA-5256-01A	Tumor	Ratio_M2_M1	1.04846237038816	High
TCGA-CM-6675-01A-11R-1839-07	TCGA-CM-6675	TCGA-CM-6675-01A	Tumor	MICU1	6.374104	Normal
TCGA-CM-6675-01A-11R-1839-07	TCGA-CM-6675	TCGA-CM-6675-01A	Tumor	MICU2	5.427875	Normal
TCGA-CM-6675-01A-11R-1839-07	TCGA-CM-6675	TCGA-CM-6675-01A	Tumor	Ratio_M2_M1	0.851551057215257	Low
TCGA-AA-A029-01A-01R-A00A-07	TCGA-AA-A029	TCGA-AA-A029-01A	Tumor	MICU1	5.759801	Low
TCGA-AA-A029-01A-01R-A00A-07	TCGA-AA-A029	TCGA-AA-A029-01A	Tumor	MICU2	5.628291	Normal
TCGA-AA-A029-01A-01R-A00A-07	TCGA-AA-A029	TCGA-AA-A029-01A	Tumor	Ratio_M2_M1	0.977167613950551	Normal
TCGA-AA-3678-01A-01R-0905-07	TCGA-AA-3678	TCGA-AA-3678-01A	Tumor	MICU1	5.338108	Low
TCGA-AA-3678-01A-01R-0905-07	TCGA-AA-3678	TCGA-AA-3678-01A	Tumor	MICU2	5.197717	Low
TCGA-AA-3678-01A-01R-0905-07	TCGA-AA-3678	TCGA-AA-3678-01A	Tumor	Ratio_M2_M1	0.973700232366973	Normal
TCGA-A6-6140-01A-11R-1774-07	TCGA-A6-6140	TCGA-A6-6140-01A	Tumor	MICU1	5.425043	Low
TCGA-A6-6140-01A-11R-1774-07	TCGA-A6-6140	TCGA-A6-6140-01A	Tumor	MICU2	5.704829	Normal
TCGA-A6-6140-01A-11R-1774-07	TCGA-A6-6140	TCGA-A6-6140-01A	Tumor	Ratio_M2_M1	1.05157304743944	High
TCGA-AA-3848-01A-01R-0905-07	TCGA-AA-3848	TCGA-AA-3848-01A	Tumor	MICU1	4.570515	Low
TCGA-AA-3848-01A-01R-0905-07	TCGA-AA-3848	TCGA-AA-3848-01A	Tumor	MICU2	4.154715	Low
TCGA-AA-3848-01A-01R-0905-07	TCGA-AA-3848	TCGA-AA-3848-01A	Tumor	Ratio_M2_M1	0.909025569328621	Normal
TCGA-AA-3492-01A-01R-1410-07	TCGA-AA-3492	TCGA-AA-3492-01A	Tumor	MICU1	6.859534	High
TCGA-AA-3492-01A-01R-1410-07	TCGA-AA-3492	TCGA-AA-3492-01A	Tumor	MICU2	4.481611	Low
TCGA-AA-3492-01A-01R-1410-07	TCGA-AA-3492	TCGA-AA-3492-01A	Tumor	Ratio_M2_M1	0.653340445575458	Low
TCGA-AA-3819-01A-01R-0905-07	TCGA-AA-3819	TCGA-AA-3819-01A	Tumor	MICU1	5.451234	Low
TCGA-AA-3819-01A-01R-0905-07	TCGA-AA-3819	TCGA-AA-3819-01A	Tumor	MICU2	5.038346	Low
TCGA-AA-3819-01A-01R-0905-07	TCGA-AA-3819	TCGA-AA-3819-01A	Tumor	Ratio_M2_M1	0.924257883627817	Normal
TCGA-A6-2678-01A-01R-0821-07	TCGA-A6-2678	TCGA-A6-2678-01A	Tumor	MICU1	5.92219	Normal
TCGA-A6-2678-01A-01R-0821-07	TCGA-A6-2678	TCGA-A6-2678-01A	Tumor	MICU2	6.431625	Normal
TCGA-A6-2678-01A-01R-0821-07	TCGA-A6-2678	TCGA-A6-2678-01A	Tumor	Ratio_M2_M1	1.08602138735839	High
TCGA-AA-3521-01A-01R-0821-07	TCGA-AA-3521	TCGA-AA-3521-01A	Tumor	MICU1	5.112813	Low
TCGA-AA-3521-01A-01R-0821-07	TCGA-AA-3521	TCGA-AA-3521-01A	Tumor	MICU2	6.596083	High
TCGA-AA-3521-01A-01R-0821-07	TCGA-AA-3521	TCGA-AA-3521-01A	Tumor	Ratio_M2_M1	1.29010840020943	High
TCGA-DM-A1DA-01A-11R-A155-07	TCGA-DM-A1DA	TCGA-DM-A1DA-01A	Tumor	MICU1	6.585979	High
TCGA-DM-A1DA-01A-11R-A155-07	TCGA-DM-A1DA	TCGA-DM-A1DA-01A	Tumor	MICU2	6.152529	Normal
TCGA-DM-A1DA-01A-11R-A155-07	TCGA-DM-A1DA	TCGA-DM-A1DA-01A	Tumor	Ratio_M2_M1	0.934185942591071	Normal
TCGA-AA-3864-01A-01R-1022-07	TCGA-AA-3864	TCGA-AA-3864-01A	Tumor	MICU1	5.388829	Low
TCGA-AA-3864-01A-01R-1022-07	TCGA-AA-3864	TCGA-AA-3864-01A	Tumor	MICU2	5.795072	Normal
TCGA-AA-3864-01A-01R-1022-07	TCGA-AA-3864	TCGA-AA-3864-01A	Tumor	Ratio_M2_M1	1.07538613676552	High
TCGA-F4-6855-01A-11R-1928-07	TCGA-F4-6855	TCGA-F4-6855-01A	Tumor	MICU1	6.228312	Normal
TCGA-F4-6855-01A-11R-1928-07	TCGA-F4-6855	TCGA-F4-6855-01A	Tumor	MICU2	5.886848	Normal
TCGA-F4-6855-01A-11R-1928-07	TCGA-F4-6855	TCGA-F4-6855-01A	Tumor	Ratio_M2_M1	0.945175514649876	Normal
TCGA-F4-6856-01A-11R-1928-07	TCGA-F4-6856	TCGA-F4-6856-01A	Tumor	MICU1	6.068653	Normal
TCGA-F4-6856-01A-11R-1928-07	TCGA-F4-6856	TCGA-F4-6856-01A	Tumor	MICU2	5.819608	Normal
TCGA-F4-6856-01A-11R-1928-07	TCGA-F4-6856	TCGA-F4-6856-01A	Tumor	Ratio_M2_M1	0.958962062915774	Normal
TCGA-AA-3680-01A-01R-0905-07	TCGA-AA-3680	TCGA-AA-3680-01A	Tumor	MICU1	5.482796	Low
TCGA-AA-3680-01A-01R-0905-07	TCGA-AA-3680	TCGA-AA-3680-01A	Tumor	MICU2	5.505613	Normal
TCGA-AA-3680-01A-01R-0905-07	TCGA-AA-3680	TCGA-AA-3680-01A	Tumor	Ratio_M2_M1	1.00416156282306	Normal
TCGA-G4-6311-01A-11R-1723-07	TCGA-G4-6311	TCGA-G4-6311-01A	Tumor	MICU1	5.330337	Low
TCGA-G4-6311-01A-11R-1723-07	TCGA-G4-6311	TCGA-G4-6311-01A	Tumor	MICU2	6.090656	Normal
TCGA-G4-6311-01A-11R-1723-07	TCGA-G4-6311	TCGA-G4-6311-01A	Tumor	Ratio_M2_M1	1.14263994940658	High
TCGA-AA-3815-01A-01R-1022-07	TCGA-AA-3815	TCGA-AA-3815-01A	Tumor	MICU1	5.934286	Normal
TCGA-AA-3815-01A-01R-1022-07	TCGA-AA-3815	TCGA-AA-3815-01A	Tumor	MICU2	5.237465	Low
TCGA-AA-3815-01A-01R-1022-07	TCGA-AA-3815	TCGA-AA-3815-01A	Tumor	Ratio_M2_M1	0.882577112056952	Normal
TCGA-CK-4951-01A-01R-1410-07	TCGA-CK-4951	TCGA-CK-4951-01A	Tumor	MICU1	5.635236	Low
TCGA-CK-4951-01A-01R-1410-07	TCGA-CK-4951	TCGA-CK-4951-01A	Tumor	MICU2	5.57849	Normal
TCGA-CK-4951-01A-01R-1410-07	TCGA-CK-4951	TCGA-CK-4951-01A	Tumor	Ratio_M2_M1	0.989930146669989	Normal
TCGA-AZ-4323-01A-21R-1839-07	TCGA-AZ-4323	TCGA-AZ-4323-01A	Tumor	MICU1	5.11339	Low
TCGA-AZ-4323-01A-21R-1839-07	TCGA-AZ-4323	TCGA-AZ-4323-01A	Tumor	MICU2	5.513088	Normal
TCGA-AZ-4323-01A-21R-1839-07	TCGA-AZ-4323	TCGA-AZ-4323-01A	Tumor	Ratio_M2_M1	1.07816693035344	High
TCGA-A6-6648-01A-11R-1774-07	TCGA-A6-6648	TCGA-A6-6648-01A	Tumor	MICU1	4.927814	Low
TCGA-A6-6648-01A-11R-1774-07	TCGA-A6-6648	TCGA-A6-6648-01A	Tumor	MICU2	6.113397	Normal
TCGA-A6-6648-01A-11R-1774-07	TCGA-A6-6648	TCGA-A6-6648-01A	Tumor	Ratio_M2_M1	1.24059004662108	High
TCGA-AA-A01Z-01A-11R-A083-07	TCGA-AA-A01Z	TCGA-AA-A01Z-01A	Tumor	MICU1	5.772617	Low
TCGA-AA-A01Z-01A-11R-A083-07	TCGA-AA-A01Z	TCGA-AA-A01Z-01A	Tumor	MICU2	4.604946	Low
TCGA-AA-A01Z-01A-11R-A083-07	TCGA-AA-A01Z	TCGA-AA-A01Z-01A	Tumor	Ratio_M2_M1	0.797722419484958	Low
TCGA-WS-AB45-01A-11R-A41B-07	TCGA-WS-AB45	TCGA-WS-AB45-01A	Tumor	MICU1	6.086809	Normal
TCGA-WS-AB45-01A-11R-A41B-07	TCGA-WS-AB45	TCGA-WS-AB45-01A	Tumor	MICU2	5.107377	Low
TCGA-WS-AB45-01A-11R-A41B-07	TCGA-WS-AB45	TCGA-WS-AB45-01A	Tumor	Ratio_M2_M1	0.839089414502739	Low
TCGA-AA-A01I-01A-02R-A089-07	TCGA-AA-A01I	TCGA-AA-A01I-01A	Tumor	MICU1	6.045747	Normal
TCGA-AA-A01I-01A-02R-A089-07	TCGA-AA-A01I	TCGA-AA-A01I-01A	Tumor	MICU2	6.431427	Normal
TCGA-AA-A01I-01A-02R-A089-07	TCGA-AA-A01I	TCGA-AA-A01I-01A	Tumor	Ratio_M2_M1	1.06379360565369	High
TCGA-AY-A71X-01A-12R-A37K-07	TCGA-AY-A71X	TCGA-AY-A71X-01A	Tumor	MICU1	5.899761	Normal
TCGA-AY-A71X-01A-12R-A37K-07	TCGA-AY-A71X	TCGA-AY-A71X-01A	Tumor	MICU2	4.329347	Low
TCGA-AY-A71X-01A-12R-A37K-07	TCGA-AY-A71X	TCGA-AY-A71X-01A	Tumor	Ratio_M2_M1	0.733817352940229	Low
TCGA-F4-6809-01A-11R-1839-07	TCGA-F4-6809	TCGA-F4-6809-01A	Tumor	MICU1	5.600291	Low
TCGA-F4-6809-01A-11R-1839-07	TCGA-F4-6809	TCGA-F4-6809-01A	Tumor	MICU2	5.730266	Normal
TCGA-F4-6809-01A-11R-1839-07	TCGA-F4-6809	TCGA-F4-6809-01A	Tumor	Ratio_M2_M1	1.02320861540945	Normal
TCGA-G4-6321-01A-11R-1723-07	TCGA-G4-6321	TCGA-G4-6321-01A	Tumor	MICU1	6.97949	High
TCGA-G4-6321-01A-11R-1723-07	TCGA-G4-6321	TCGA-G4-6321-01A	Tumor	MICU2	6.315423	Normal
TCGA-G4-6321-01A-11R-1723-07	TCGA-G4-6321	TCGA-G4-6321-01A	Tumor	Ratio_M2_M1	0.904854509426906	Normal
TCGA-CM-6172-01A-11R-1653-07	TCGA-CM-6172	TCGA-CM-6172-01A	Tumor	MICU1	6.096136	Normal
TCGA-CM-6172-01A-11R-1653-07	TCGA-CM-6172	TCGA-CM-6172-01A	Tumor	MICU2	6.551866	High
TCGA-CM-6172-01A-11R-1653-07	TCGA-CM-6172	TCGA-CM-6172-01A	Tumor	Ratio_M2_M1	1.07475719045638	High
TCGA-AD-A5EJ-01A-11R-A28H-07	TCGA-AD-A5EJ	TCGA-AD-A5EJ-01A	Tumor	MICU1	6.116774	Normal
TCGA-AD-A5EJ-01A-11R-A28H-07	TCGA-AD-A5EJ	TCGA-AD-A5EJ-01A	Tumor	MICU2	5.629965	Normal
TCGA-AD-A5EJ-01A-11R-A28H-07	TCGA-AD-A5EJ	TCGA-AD-A5EJ-01A	Tumor	Ratio_M2_M1	0.920414094096006	Normal
TCGA-AA-3966-01A-01R-1113-07	TCGA-AA-3966	TCGA-AA-3966-01A	Tumor	MICU1	6.603167	High
TCGA-AA-3966-01A-01R-1113-07	TCGA-AA-3966	TCGA-AA-3966-01A	Tumor	MICU2	5.739222	Normal
TCGA-AA-3966-01A-01R-1113-07	TCGA-AA-3966	TCGA-AA-3966-01A	Tumor	Ratio_M2_M1	0.869162024828389	Normal
TCGA-AA-A00L-01A-01R-A002-07	TCGA-AA-A00L	TCGA-AA-A00L-01A	Tumor	MICU1	5.413074	Low
TCGA-AA-A00L-01A-01R-A002-07	TCGA-AA-A00L	TCGA-AA-A00L-01A	Tumor	MICU2	6.080629	Normal
TCGA-AA-A00L-01A-01R-A002-07	TCGA-AA-A00L	TCGA-AA-A00L-01A	Tumor	Ratio_M2_M1	1.12332271829279	High
TCGA-D5-6927-01A-21R-1928-07	TCGA-D5-6927	TCGA-D5-6927-01A	Tumor	MICU1	5.472126	Low
TCGA-D5-6927-01A-21R-1928-07	TCGA-D5-6927	TCGA-D5-6927-01A	Tumor	MICU2	5.043266	Low
TCGA-D5-6927-01A-21R-1928-07	TCGA-D5-6927	TCGA-D5-6927-01A	Tumor	Ratio_M2_M1	0.921628266600586	Normal
TCGA-D5-6536-01A-11R-1723-07	TCGA-D5-6536	TCGA-D5-6536-01A	Tumor	MICU1	5.55993	Low
TCGA-D5-6536-01A-11R-1723-07	TCGA-D5-6536	TCGA-D5-6536-01A	Tumor	MICU2	6.00775	Normal
TCGA-D5-6536-01A-11R-1723-07	TCGA-D5-6536	TCGA-D5-6536-01A	Tumor	Ratio_M2_M1	1.08054417951305	High
TCGA-D5-6539-01A-11R-1723-07	TCGA-D5-6539	TCGA-D5-6539-01A	Tumor	MICU1	6.037579	Normal
TCGA-D5-6539-01A-11R-1723-07	TCGA-D5-6539	TCGA-D5-6539-01A	Tumor	MICU2	5.932534	Normal
TCGA-D5-6539-01A-11R-1723-07	TCGA-D5-6539	TCGA-D5-6539-01A	Tumor	Ratio_M2_M1	0.98260146989381	Normal
TCGA-A6-2686-01A-01R-A32Z-07	TCGA-A6-2686	TCGA-A6-2686-01A	Tumor	MICU1	6.266178	Normal
TCGA-A6-2686-01A-01R-A32Z-07	TCGA-A6-2686	TCGA-A6-2686-01A	Tumor	MICU2	4.941889	Low
TCGA-A6-2686-01A-01R-A32Z-07	TCGA-A6-2686	TCGA-A6-2686-01A	Tumor	Ratio_M2_M1	0.788660807273589	Low
TCGA-A6-3810-01A-01R-A278-07	TCGA-A6-3810	TCGA-A6-3810-01A	Tumor	MICU1	5.432472	Low
TCGA-A6-3810-01A-01R-A278-07	TCGA-A6-3810	TCGA-A6-3810-01A	Tumor	MICU2	6.440685	Normal
TCGA-A6-3810-01A-01R-A278-07	TCGA-A6-3810	TCGA-A6-3810-01A	Tumor	Ratio_M2_M1	1.18559009600049	High
TCGA-F4-6461-01A-11R-1774-07	TCGA-F4-6461	TCGA-F4-6461-01A	Tumor	MICU1	5.787312	Low
TCGA-F4-6461-01A-11R-1774-07	TCGA-F4-6461	TCGA-F4-6461-01A	Tumor	MICU2	5.291033	Low
TCGA-F4-6461-01A-11R-1774-07	TCGA-F4-6461	TCGA-F4-6461-01A	Tumor	Ratio_M2_M1	0.914247063230737	Normal
TCGA-A6-5659-01A-01R-A278-07	TCGA-A6-5659	TCGA-A6-5659-01A	Tumor	MICU1	5.134435	Low
TCGA-A6-5659-01A-01R-A278-07	TCGA-A6-5659	TCGA-A6-5659-01A	Tumor	MICU2	6.16507	Normal
TCGA-A6-5659-01A-01R-A278-07	TCGA-A6-5659	TCGA-A6-5659-01A	Tumor	Ratio_M2_M1	1.2007299732103	High
TCGA-AD-6895-01A-11R-1928-07	TCGA-AD-6895	TCGA-AD-6895-01A	Tumor	MICU1	6.381938	Normal
TCGA-AD-6895-01A-11R-1928-07	TCGA-AD-6895	TCGA-AD-6895-01A	Tumor	MICU2	5.411018	Normal
TCGA-AD-6895-01A-11R-1928-07	TCGA-AD-6895	TCGA-AD-6895-01A	Tumor	Ratio_M2_M1	0.847864394796691	Low
TCGA-AA-3510-01A-01R-1410-07	TCGA-AA-3510	TCGA-AA-3510-01A	Tumor	MICU1	5.905273	Normal
TCGA-AA-3510-01A-01R-1410-07	TCGA-AA-3510	TCGA-AA-3510-01A	Tumor	MICU2	4.623979	Low
TCGA-AA-3510-01A-01R-1410-07	TCGA-AA-3510	TCGA-AA-3510-01A	Tumor	Ratio_M2_M1	0.783025441838167	Low
TCGA-CA-6715-01A-21R-1839-07	TCGA-CA-6715	TCGA-CA-6715-01A	Tumor	MICU1	5.886178	Normal
TCGA-CA-6715-01A-21R-1839-07	TCGA-CA-6715	TCGA-CA-6715-01A	Tumor	MICU2	5.640125	Normal
TCGA-CA-6715-01A-21R-1839-07	TCGA-CA-6715	TCGA-CA-6715-01A	Tumor	Ratio_M2_M1	0.958198172056638	Normal
TCGA-AA-3850-01A-01R-1022-07	TCGA-AA-3850	TCGA-AA-3850-01A	Tumor	MICU1	5.83831	Normal
TCGA-AA-3850-01A-01R-1022-07	TCGA-AA-3850	TCGA-AA-3850-01A	Tumor	MICU2	5.758574	Normal
TCGA-AA-3850-01A-01R-1022-07	TCGA-AA-3850	TCGA-AA-3850-01A	Tumor	Ratio_M2_M1	0.986342623122102	Normal
TCGA-AZ-4616-01A-21R-1839-07	TCGA-AZ-4616	TCGA-AZ-4616-01A	Tumor	MICU1	6.011475	Normal
TCGA-AZ-4616-01A-21R-1839-07	TCGA-AZ-4616	TCGA-AZ-4616-01A	Tumor	MICU2	5.491313	Normal
TCGA-AZ-4616-01A-21R-1839-07	TCGA-AZ-4616	TCGA-AZ-4616-01A	Tumor	Ratio_M2_M1	0.913471818480489	Normal
TCGA-AA-3715-01A-01R-0905-07	TCGA-AA-3715	TCGA-AA-3715-01A	Tumor	MICU1	5.012204	Low
TCGA-AA-3715-01A-01R-0905-07	TCGA-AA-3715	TCGA-AA-3715-01A	Tumor	MICU2	4.397755	Low
TCGA-AA-3715-01A-01R-0905-07	TCGA-AA-3715	TCGA-AA-3715-01A	Tumor	Ratio_M2_M1	0.877409419089885	Normal
TCGA-AA-3506-01A-01R-1410-07	TCGA-AA-3506	TCGA-AA-3506-01A	Tumor	MICU1	5.5866	Low
TCGA-AA-3506-01A-01R-1410-07	TCGA-AA-3506	TCGA-AA-3506-01A	Tumor	MICU2	5.106814	Low
TCGA-AA-3506-01A-01R-1410-07	TCGA-AA-3506	TCGA-AA-3506-01A	Tumor	Ratio_M2_M1	0.914118426234203	Normal
TCGA-AD-6964-01A-11R-1928-07	TCGA-AD-6964	TCGA-AD-6964-01A	Tumor	MICU1	6.183718	Normal
TCGA-AD-6964-01A-11R-1928-07	TCGA-AD-6964	TCGA-AD-6964-01A	Tumor	MICU2	4.630252	Low
TCGA-AD-6964-01A-11R-1928-07	TCGA-AD-6964	TCGA-AD-6964-01A	Tumor	Ratio_M2_M1	0.748781234849325	Low
TCGA-G4-6586-01A-11R-1774-07	TCGA-G4-6586	TCGA-G4-6586-01A	Tumor	MICU1	6.168729	Normal
TCGA-G4-6586-01A-11R-1774-07	TCGA-G4-6586	TCGA-G4-6586-01A	Tumor	MICU2	6.504446	High
TCGA-G4-6586-01A-11R-1774-07	TCGA-G4-6586	TCGA-G4-6586-01A	Tumor	Ratio_M2_M1	1.054422393981	High
TCGA-AZ-6600-01A-11R-1774-07	TCGA-AZ-6600	TCGA-AZ-6600-01A	Tumor	MICU1	6.01116	Normal
TCGA-AZ-6600-01A-11R-1774-07	TCGA-AZ-6600	TCGA-AZ-6600-01A	Tumor	MICU2	6.226021	Normal
TCGA-AZ-6600-01A-11R-1774-07	TCGA-AZ-6600	TCGA-AZ-6600-01A	Tumor	Ratio_M2_M1	1.03574368341551	Normal
TCGA-AA-3675-01A-02R-0905-07	TCGA-AA-3675	TCGA-AA-3675-01A	Tumor	MICU1	5.92399	Normal
TCGA-AA-3675-01A-02R-0905-07	TCGA-AA-3675	TCGA-AA-3675-01A	Tumor	MICU2	6.013028	Normal
TCGA-AA-3675-01A-02R-0905-07	TCGA-AA-3675	TCGA-AA-3675-01A	Tumor	Ratio_M2_M1	1.01503007263685	Normal
TCGA-D5-6529-01A-11R-1774-07	TCGA-D5-6529	TCGA-D5-6529-01A	Tumor	MICU1	5.95519	Normal
TCGA-D5-6529-01A-11R-1774-07	TCGA-D5-6529	TCGA-D5-6529-01A	Tumor	MICU2	5.621595	Normal
TCGA-D5-6529-01A-11R-1774-07	TCGA-D5-6529	TCGA-D5-6529-01A	Tumor	Ratio_M2_M1	0.943982475790025	Normal
TCGA-A6-2672-01B-03R-2302-07	TCGA-A6-2672	TCGA-A6-2672-01B	Tumor	MICU1	5.557256	Low
TCGA-A6-2672-01B-03R-2302-07	TCGA-A6-2672	TCGA-A6-2672-01B	Tumor	MICU2	4.202119	Low
TCGA-A6-2672-01B-03R-2302-07	TCGA-A6-2672	TCGA-A6-2672-01B	Tumor	Ratio_M2_M1	0.756149977614852	Low
TCGA-4N-A93T-01A-11R-A37K-07	TCGA-4N-A93T	TCGA-4N-A93T-01A	Tumor	MICU1	5.983983	Normal
TCGA-4N-A93T-01A-11R-A37K-07	TCGA-4N-A93T	TCGA-4N-A93T-01A	Tumor	MICU2	6.093096	Normal
TCGA-4N-A93T-01A-11R-A37K-07	TCGA-4N-A93T	TCGA-4N-A93T-01A	Tumor	Ratio_M2_M1	1.01823417613319	Normal
TCGA-AA-3696-01A-01R-0905-07	TCGA-AA-3696	TCGA-AA-3696-01A	Tumor	MICU1	5.374944	Low
TCGA-AA-3696-01A-01R-0905-07	TCGA-AA-3696	TCGA-AA-3696-01A	Tumor	MICU2	5.342431	Normal
TCGA-AA-3696-01A-01R-0905-07	TCGA-AA-3696	TCGA-AA-3696-01A	Tumor	Ratio_M2_M1	0.993951006745373	Normal
TCGA-AA-3679-01A-02R-0905-07	TCGA-AA-3679	TCGA-AA-3679-01A	Tumor	MICU1	5.669015	Low
TCGA-AA-3679-01A-02R-0905-07	TCGA-AA-3679	TCGA-AA-3679-01A	Tumor	MICU2	5.425415	Normal
TCGA-AA-3679-01A-02R-0905-07	TCGA-AA-3679	TCGA-AA-3679-01A	Tumor	Ratio_M2_M1	0.957029572156715	Normal
TCGA-AA-A03J-01A-21R-A16W-07	TCGA-AA-A03J	TCGA-AA-A03J-01A	Tumor	MICU1	5.410958	Low
TCGA-AA-A03J-01A-21R-A16W-07	TCGA-AA-A03J	TCGA-AA-A03J-01A	Tumor	MICU2	4.521276	Low
TCGA-AA-A03J-01A-21R-A16W-07	TCGA-AA-A03J	TCGA-AA-A03J-01A	Tumor	Ratio_M2_M1	0.835577729488937	Low
TCGA-F4-6703-01A-11R-1839-07	TCGA-F4-6703	TCGA-F4-6703-01A	Tumor	MICU1	6.300292	Normal
TCGA-F4-6703-01A-11R-1839-07	TCGA-F4-6703	TCGA-F4-6703-01A	Tumor	MICU2	5.606249	Normal
TCGA-F4-6703-01A-11R-1839-07	TCGA-F4-6703	TCGA-F4-6703-01A	Tumor	Ratio_M2_M1	0.88983955029386	Normal
TCGA-CK-4948-01B-11R-1653-07	TCGA-CK-4948	TCGA-CK-4948-01B	Tumor	MICU1	5.791831	Low
TCGA-CK-4948-01B-11R-1653-07	TCGA-CK-4948	TCGA-CK-4948-01B	Tumor	MICU2	6.091202	Normal
TCGA-CK-4948-01B-11R-1653-07	TCGA-CK-4948	TCGA-CK-4948-01B	Tumor	Ratio_M2_M1	1.0516884902201	High
TCGA-RU-A8FL-01A-11R-A37K-07	TCGA-RU-A8FL	TCGA-RU-A8FL-01A	Tumor	MICU1	5.728783	Low
TCGA-RU-A8FL-01A-11R-A37K-07	TCGA-RU-A8FL	TCGA-RU-A8FL-01A	Tumor	MICU2	6.445633	Normal
TCGA-RU-A8FL-01A-11R-A37K-07	TCGA-RU-A8FL	TCGA-RU-A8FL-01A	Tumor	Ratio_M2_M1	1.12513128879205	High
TCGA-CM-6169-01A-11R-1653-07	TCGA-CM-6169	TCGA-CM-6169-01A	Tumor	MICU1	5.669038	Low
TCGA-CM-6169-01A-11R-1653-07	TCGA-CM-6169	TCGA-CM-6169-01A	Tumor	MICU2	5.586916	Normal
TCGA-CM-6169-01A-11R-1653-07	TCGA-CM-6169	TCGA-CM-6169-01A	Tumor	Ratio_M2_M1	0.985513944341174	Normal
TCGA-AA-3516-01A-02R-0826-07	TCGA-AA-3516	TCGA-AA-3516-01A	Tumor	MICU1	5.814523	Normal
TCGA-AA-3516-01A-02R-0826-07	TCGA-AA-3516	TCGA-AA-3516-01A	Tumor	MICU2	5.681233	Normal
TCGA-AA-3516-01A-02R-0826-07	TCGA-AA-3516	TCGA-AA-3516-01A	Tumor	Ratio_M2_M1	0.97707636550754	Normal
TCGA-AA-3552-01A-01R-0821-07	TCGA-AA-3552	TCGA-AA-3552-01A	Tumor	MICU1	5.663052	Low
TCGA-AA-3552-01A-01R-0821-07	TCGA-AA-3552	TCGA-AA-3552-01A	Tumor	MICU2	5.519845	Normal
TCGA-AA-3552-01A-01R-0821-07	TCGA-AA-3552	TCGA-AA-3552-01A	Tumor	Ratio_M2_M1	0.974712045730818	Normal
TCGA-D5-6931-01A-11R-1928-07	TCGA-D5-6931	TCGA-D5-6931-01A	Tumor	MICU1	5.807727	Normal
TCGA-D5-6931-01A-11R-1928-07	TCGA-D5-6931	TCGA-D5-6931-01A	Tumor	MICU2	5.988786	Normal
TCGA-D5-6931-01A-11R-1928-07	TCGA-D5-6931	TCGA-D5-6931-01A	Tumor	Ratio_M2_M1	1.03117553562693	Normal
TCGA-SS-A7HO-01A-21R-A37K-07	TCGA-SS-A7HO	TCGA-SS-A7HO-01A	Tumor	MICU1	5.0311893	Low
TCGA-SS-A7HO-01A-21R-A37K-07	TCGA-SS-A7HO	TCGA-SS-A7HO-01A	Tumor	MICU2	6.2857055	Normal
TCGA-SS-A7HO-01A-21R-A37K-07	TCGA-SS-A7HO	TCGA-SS-A7HO-01A	Tumor	Ratio_M2_M1	1.24934784306367	High
TCGA-AZ-6605-01A-11R-1839-07	TCGA-AZ-6605	TCGA-AZ-6605-01A	Tumor	MICU1	5.785876	Low
TCGA-AZ-6605-01A-11R-1839-07	TCGA-AZ-6605	TCGA-AZ-6605-01A	Tumor	MICU2	5.689562	Normal
TCGA-AZ-6605-01A-11R-1839-07	TCGA-AZ-6605	TCGA-AZ-6605-01A	Tumor	Ratio_M2_M1	0.983353601079594	Normal
TCGA-CA-6717-01A-11R-1839-07	TCGA-CA-6717	TCGA-CA-6717-01A	Tumor	MICU1	5.961621	Normal
TCGA-CA-6717-01A-11R-1839-07	TCGA-CA-6717	TCGA-CA-6717-01A	Tumor	MICU2	5.536982	Normal
TCGA-CA-6717-01A-11R-1839-07	TCGA-CA-6717	TCGA-CA-6717-01A	Tumor	Ratio_M2_M1	0.928771218432034	Normal
TCGA-NH-A8F7-01A-11R-A41B-07	TCGA-NH-A8F7	TCGA-NH-A8F7-01A	Tumor	MICU1	4.900308	Low
TCGA-NH-A8F7-01A-11R-A41B-07	TCGA-NH-A8F7	TCGA-NH-A8F7-01A	Tumor	MICU2	5.683979	Normal
TCGA-NH-A8F7-01A-11R-A41B-07	TCGA-NH-A8F7	TCGA-NH-A8F7-01A	Tumor	Ratio_M2_M1	1.15992280485227	High
TCGA-AD-6965-01A-11R-1928-07	TCGA-AD-6965	TCGA-AD-6965-01A	Tumor	MICU1	5.786044	Low
TCGA-AD-6965-01A-11R-1928-07	TCGA-AD-6965	TCGA-AD-6965-01A	Tumor	MICU2	6.084802	Normal
TCGA-AD-6965-01A-11R-1928-07	TCGA-AD-6965	TCGA-AD-6965-01A	Tumor	Ratio_M2_M1	1.05163424267081	High
TCGA-AA-3986-01A-02R-1022-07	TCGA-AA-3986	TCGA-AA-3986-01A	Tumor	MICU1	5.618777	Low
TCGA-AA-3986-01A-02R-1022-07	TCGA-AA-3986	TCGA-AA-3986-01A	Tumor	MICU2	6.135347	Normal
TCGA-AA-3986-01A-02R-1022-07	TCGA-AA-3986	TCGA-AA-3986-01A	Tumor	Ratio_M2_M1	1.09193637690195	High
TCGA-G4-6293-01A-11R-1723-07	TCGA-G4-6293	TCGA-G4-6293-01A	Tumor	MICU1	5.619924	Low
TCGA-G4-6293-01A-11R-1723-07	TCGA-G4-6293	TCGA-G4-6293-01A	Tumor	MICU2	6.391004	Normal
TCGA-G4-6293-01A-11R-1723-07	TCGA-G4-6293	TCGA-G4-6293-01A	Tumor	Ratio_M2_M1	1.13720470241235	High
TCGA-D5-6538-01A-11R-1723-07	TCGA-D5-6538	TCGA-D5-6538-01A	Tumor	MICU1	5.319081	Low
TCGA-D5-6538-01A-11R-1723-07	TCGA-D5-6538	TCGA-D5-6538-01A	Tumor	MICU2	6.280101	Normal
TCGA-D5-6538-01A-11R-1723-07	TCGA-D5-6538	TCGA-D5-6538-01A	Tumor	Ratio_M2_M1	1.18067406756919	High
TCGA-AA-3941-01A-01R-1022-07	TCGA-AA-3941	TCGA-AA-3941-01A	Tumor	MICU1	6.408691	High
TCGA-AA-3941-01A-01R-1022-07	TCGA-AA-3941	TCGA-AA-3941-01A	Tumor	MICU2	7.204416	High
TCGA-AA-3941-01A-01R-1022-07	TCGA-AA-3941	TCGA-AA-3941-01A	Tumor	Ratio_M2_M1	1.12416342120411	High
TCGA-G4-6317-01A-11R-1723-07	TCGA-G4-6317	TCGA-G4-6317-01A	Tumor	MICU1	5.715331	Low
TCGA-G4-6317-01A-11R-1723-07	TCGA-G4-6317	TCGA-G4-6317-01A	Tumor	MICU2	6.235968	Normal
TCGA-G4-6317-01A-11R-1723-07	TCGA-G4-6317	TCGA-G4-6317-01A	Tumor	Ratio_M2_M1	1.09109481148161	High
TCGA-AA-3950-01A-02R-1022-07	TCGA-AA-3950	TCGA-AA-3950-01A	Tumor	MICU1	6.1178	Normal
TCGA-AA-3950-01A-02R-1022-07	TCGA-AA-3950	TCGA-AA-3950-01A	Tumor	MICU2	6.007549	Normal
TCGA-AA-3950-01A-02R-1022-07	TCGA-AA-3950	TCGA-AA-3950-01A	Tumor	Ratio_M2_M1	0.981978652456766	Normal
TCGA-AA-3971-01A-01R-1022-07	TCGA-AA-3971	TCGA-AA-3971-01A	Tumor	MICU1	5.410256	Low
TCGA-AA-3971-01A-01R-1022-07	TCGA-AA-3971	TCGA-AA-3971-01A	Tumor	MICU2	5.347372	Normal
TCGA-AA-3971-01A-01R-1022-07	TCGA-AA-3971	TCGA-AA-3971-01A	Tumor	Ratio_M2_M1	0.988376890113887	Normal
TCGA-CK-6751-01A-11R-1839-07	TCGA-CK-6751	TCGA-CK-6751-01A	Tumor	MICU1	5.972754	Normal
TCGA-CK-6751-01A-11R-1839-07	TCGA-CK-6751	TCGA-CK-6751-01A	Tumor	MICU2	5.654346	Normal
TCGA-CK-6751-01A-11R-1839-07	TCGA-CK-6751	TCGA-CK-6751-01A	Tumor	Ratio_M2_M1	0.946689918921824	Normal
TCGA-F4-6570-01A-11R-1774-07	TCGA-F4-6570	TCGA-F4-6570-01A	Tumor	MICU1	6.70702	High
TCGA-F4-6570-01A-11R-1774-07	TCGA-F4-6570	TCGA-F4-6570-01A	Tumor	MICU2	6.209548	Normal
TCGA-F4-6570-01A-11R-1774-07	TCGA-F4-6570	TCGA-F4-6570-01A	Tumor	Ratio_M2_M1	0.925828162134599	Normal
TCGA-AA-3955-01A-02R-1022-07	TCGA-AA-3955	TCGA-AA-3955-01A	Tumor	MICU1	5.83885	Normal
TCGA-AA-3955-01A-02R-1022-07	TCGA-AA-3955	TCGA-AA-3955-01A	Tumor	MICU2	6.80264	High
TCGA-AA-3955-01A-02R-1022-07	TCGA-AA-3955	TCGA-AA-3955-01A	Tumor	Ratio_M2_M1	1.16506503849217	High
TCGA-AD-6548-01A-11R-1839-07	TCGA-AD-6548	TCGA-AD-6548-01A	Tumor	MICU1	5.605855	Low
TCGA-AD-6548-01A-11R-1839-07	TCGA-AD-6548	TCGA-AD-6548-01A	Tumor	MICU2	5.266849	Low
TCGA-AD-6548-01A-11R-1839-07	TCGA-AD-6548	TCGA-AD-6548-01A	Tumor	Ratio_M2_M1	0.939526441550843	Normal
TCGA-AA-3554-01A-01R-0826-07	TCGA-AA-3554	TCGA-AA-3554-01A	Tumor	MICU1	6.440942	High
TCGA-AA-3554-01A-01R-0826-07	TCGA-AA-3554	TCGA-AA-3554-01A	Tumor	MICU2	4.639703	Low
TCGA-AA-3554-01A-01R-0826-07	TCGA-AA-3554	TCGA-AA-3554-01A	Tumor	Ratio_M2_M1	0.720345409103203	Low
TCGA-CK-5913-01A-11R-1653-07	TCGA-CK-5913	TCGA-CK-5913-01A	Tumor	MICU1	6.283051	Normal
TCGA-CK-5913-01A-11R-1653-07	TCGA-CK-5913	TCGA-CK-5913-01A	Tumor	MICU2	5.62964	Normal
TCGA-CK-5913-01A-11R-1653-07	TCGA-CK-5913	TCGA-CK-5913-01A	Tumor	Ratio_M2_M1	0.896004186501112	Normal
TCGA-AA-A01S-01A-21R-A083-07	TCGA-AA-A01S	TCGA-AA-A01S-01A	Tumor	MICU1	5.718315	Low
TCGA-AA-A01S-01A-21R-A083-07	TCGA-AA-A01S	TCGA-AA-A01S-01A	Tumor	MICU2	4.455427	Low
TCGA-AA-A01S-01A-21R-A083-07	TCGA-AA-A01S	TCGA-AA-A01S-01A	Tumor	Ratio_M2_M1	0.779150326625938	Low
TCGA-D5-6929-01A-31R-1928-07	TCGA-D5-6929	TCGA-D5-6929-01A	Tumor	MICU1	5.409697	Low
TCGA-D5-6929-01A-31R-1928-07	TCGA-D5-6929	TCGA-D5-6929-01A	Tumor	MICU2	5.881296	Normal
TCGA-D5-6929-01A-31R-1928-07	TCGA-D5-6929	TCGA-D5-6929-01A	Tumor	Ratio_M2_M1	1.08717660157306	High
TCGA-AA-3984-01A-02R-1022-07	TCGA-AA-3984	TCGA-AA-3984-01A	Tumor	MICU1	5.920178	Normal
TCGA-AA-3984-01A-02R-1022-07	TCGA-AA-3984	TCGA-AA-3984-01A	Tumor	MICU2	5.74323	Normal
TCGA-AA-3984-01A-02R-1022-07	TCGA-AA-3984	TCGA-AA-3984-01A	Tumor	Ratio_M2_M1	0.970111033823645	Normal
TCGA-A6-5664-01A-21R-1839-07	TCGA-A6-5664	TCGA-A6-5664-01A	Tumor	MICU1	6.00513	Normal
TCGA-A6-5664-01A-21R-1839-07	TCGA-A6-5664	TCGA-A6-5664-01A	Tumor	MICU2	5.10019	Low
TCGA-A6-5664-01A-21R-1839-07	TCGA-A6-5664	TCGA-A6-5664-01A	Tumor	Ratio_M2_M1	0.849305510455227	Low
TCGA-AM-5821-01A-01R-1653-07	TCGA-AM-5821	TCGA-AM-5821-01A	Tumor	MICU1	5.919046	Normal
TCGA-AM-5821-01A-01R-1653-07	TCGA-AM-5821	TCGA-AM-5821-01A	Tumor	MICU2	6.420311	Normal
TCGA-AM-5821-01A-01R-1653-07	TCGA-AM-5821	TCGA-AM-5821-01A	Tumor	Ratio_M2_M1	1.08468678905351	High
TCGA-AA-3488-01A-01R-1410-07	TCGA-AA-3488	TCGA-AA-3488-01A	Tumor	MICU1	5.735137	Low
TCGA-AA-3488-01A-01R-1410-07	TCGA-AA-3488	TCGA-AA-3488-01A	Tumor	MICU2	5.89912	Normal
TCGA-AA-3488-01A-01R-1410-07	TCGA-AA-3488	TCGA-AA-3488-01A	Tumor	Ratio_M2_M1	1.02859269098541	Normal
TCGA-AA-3956-01A-02R-1022-07	TCGA-AA-3956	TCGA-AA-3956-01A	Tumor	MICU1	5.72231	Low
TCGA-AA-3956-01A-02R-1022-07	TCGA-AA-3956	TCGA-AA-3956-01A	Tumor	MICU2	6.049953	Normal
TCGA-AA-3956-01A-02R-1022-07	TCGA-AA-3956	TCGA-AA-3956-01A	Tumor	Ratio_M2_M1	1.05725712168687	High
TCGA-G4-6298-01A-11R-1723-07	TCGA-G4-6298	TCGA-G4-6298-01A	Tumor	MICU1	5.238459	Low
TCGA-G4-6298-01A-11R-1723-07	TCGA-G4-6298	TCGA-G4-6298-01A	Tumor	MICU2	6.069167	Normal
TCGA-G4-6298-01A-11R-1723-07	TCGA-G4-6298	TCGA-G4-6298-01A	Tumor	Ratio_M2_M1	1.15857869652125	High
TCGA-DM-A28F-01A-11R-A32Y-07	TCGA-DM-A28F	TCGA-DM-A28F-01A	Tumor	MICU1	5.72424	Low
TCGA-DM-A28F-01A-11R-A32Y-07	TCGA-DM-A28F	TCGA-DM-A28F-01A	Tumor	MICU2	6.114555	Normal
TCGA-DM-A28F-01A-11R-A32Y-07	TCGA-DM-A28F	TCGA-DM-A28F-01A	Tumor	Ratio_M2_M1	1.06818634438808	High
TCGA-AA-A00J-01A-02R-A002-07	TCGA-AA-A00J	TCGA-AA-A00J-01A	Tumor	MICU1	6.391134	Normal
TCGA-AA-A00J-01A-02R-A002-07	TCGA-AA-A00J	TCGA-AA-A00J-01A	Tumor	MICU2	5.579969	Normal
TCGA-AA-A00J-01A-02R-A002-07	TCGA-AA-A00J	TCGA-AA-A00J-01A	Tumor	Ratio_M2_M1	0.873079644394876	Normal
TCGA-A6-6142-01A-11R-1774-07	TCGA-A6-6142	TCGA-A6-6142-01A	Tumor	MICU1	5.936479	Normal
TCGA-A6-6142-01A-11R-1774-07	TCGA-A6-6142	TCGA-A6-6142-01A	Tumor	MICU2	6.277335	Normal
TCGA-A6-6142-01A-11R-1774-07	TCGA-A6-6142	TCGA-A6-6142-01A	Tumor	Ratio_M2_M1	1.05741719965656	High
TCGA-G4-6304-01A-11R-1928-07	TCGA-G4-6304	TCGA-G4-6304-01A	Tumor	MICU1	5.619324	Low
TCGA-G4-6304-01A-11R-1928-07	TCGA-G4-6304	TCGA-G4-6304-01A	Tumor	MICU2	5.686467	Normal
TCGA-G4-6304-01A-11R-1928-07	TCGA-G4-6304	TCGA-G4-6304-01A	Tumor	Ratio_M2_M1	1.01194859025748	Normal
TCGA-A6-2674-01A-02R-A278-07	TCGA-A6-2674	TCGA-A6-2674-01A	Tumor	MICU1	5.323167	Low
TCGA-A6-2674-01A-02R-A278-07	TCGA-A6-2674	TCGA-A6-2674-01A	Tumor	MICU2	6.20316	Normal
TCGA-A6-2674-01A-02R-A278-07	TCGA-A6-2674	TCGA-A6-2674-01A	Tumor	Ratio_M2_M1	1.16531380661174	High
TCGA-AA-A02H-01A-01R-A089-07	TCGA-AA-A02H	TCGA-AA-A02H-01A	Tumor	MICU1	5.541359	Low
TCGA-AA-A02H-01A-01R-A089-07	TCGA-AA-A02H	TCGA-AA-A02H-01A	Tumor	MICU2	5.973264	Normal
TCGA-AA-A02H-01A-01R-A089-07	TCGA-AA-A02H	TCGA-AA-A02H-01A	Tumor	Ratio_M2_M1	1.07794207161095	High
TCGA-AA-A022-01A-21R-A16W-07	TCGA-AA-A022	TCGA-AA-A022-01A	Tumor	MICU1	5.938769	Normal
TCGA-AA-A022-01A-21R-A16W-07	TCGA-AA-A022	TCGA-AA-A022-01A	Tumor	MICU2	5.337489	Normal
TCGA-AA-A022-01A-21R-A16W-07	TCGA-AA-A022	TCGA-AA-A022-01A	Tumor	Ratio_M2_M1	0.898753428530391	Normal
TCGA-CM-5861-01A-01R-1653-07	TCGA-CM-5861	TCGA-CM-5861-01A	Tumor	MICU1	6.822258	High
TCGA-CM-5861-01A-01R-1653-07	TCGA-CM-5861	TCGA-CM-5861-01A	Tumor	MICU2	5.958538	Normal
TCGA-CM-5861-01A-01R-1653-07	TCGA-CM-5861	TCGA-CM-5861-01A	Tumor	Ratio_M2_M1	0.873396755150568	Normal
TCGA-A6-6138-01A-11R-1774-07	TCGA-A6-6138	TCGA-A6-6138-01A	Tumor	MICU1	5.6596	Low
TCGA-A6-6138-01A-11R-1774-07	TCGA-A6-6138	TCGA-A6-6138-01A	Tumor	MICU2	6.081146	Normal
TCGA-A6-6138-01A-11R-1774-07	TCGA-A6-6138	TCGA-A6-6138-01A	Tumor	Ratio_M2_M1	1.07448335571418	High
TCGA-AA-A01G-01A-01R-A002-07	TCGA-AA-A01G	TCGA-AA-A01G-01A	Tumor	MICU1	5.364758	Low
TCGA-AA-A01G-01A-01R-A002-07	TCGA-AA-A01G	TCGA-AA-A01G-01A	Tumor	MICU2	6.030612	Normal
TCGA-AA-A01G-01A-01R-A002-07	TCGA-AA-A01G	TCGA-AA-A01G-01A	Tumor	Ratio_M2_M1	1.1241163161507	High
TCGA-AM-5820-01A-01R-1653-07	TCGA-AM-5820	TCGA-AM-5820-01A	Tumor	MICU1	5.696406	Low
TCGA-AM-5820-01A-01R-1653-07	TCGA-AM-5820	TCGA-AM-5820-01A	Tumor	MICU2	5.948166	Normal
TCGA-AM-5820-01A-01R-1653-07	TCGA-AM-5820	TCGA-AM-5820-01A	Tumor	Ratio_M2_M1	1.04419628797526	Normal
TCGA-A6-2685-11A-01R-A32Z-07	TCGA-A6-2685	TCGA-A6-2685-11A	Normal	MICU1	6.285606	Normal
TCGA-A6-2685-11A-01R-A32Z-07	TCGA-A6-2685	TCGA-A6-2685-11A	Normal	MICU2	6.141743	Normal
TCGA-A6-2685-11A-01R-A32Z-07	TCGA-A6-2685	TCGA-A6-2685-11A	Normal	Ratio_M2_M1	0.977112310252981	Normal
TCGA-AA-3489-11A-01R-1839-07	TCGA-AA-3489	TCGA-AA-3489-11A	Normal	MICU1	6.201252	Normal
TCGA-AA-3489-11A-01R-1839-07	TCGA-AA-3489	TCGA-AA-3489-11A	Normal	MICU2	6.036317	Normal
TCGA-AA-3489-11A-01R-1839-07	TCGA-AA-3489	TCGA-AA-3489-11A	Normal	Ratio_M2_M1	0.973402951533013	Normal
TCGA-AA-3525-11A-01R-A32Z-07	TCGA-AA-3525	TCGA-AA-3525-11A	Normal	MICU1	6.096746	Normal
TCGA-AA-3525-11A-01R-A32Z-07	TCGA-AA-3525	TCGA-AA-3525-11A	Normal	MICU2	6.167496	Normal
TCGA-AA-3525-11A-01R-A32Z-07	TCGA-AA-3525	TCGA-AA-3525-11A	Normal	Ratio_M2_M1	1.01160455101787	Normal
TCGA-AA-3522-11A-01R-A32Z-07	TCGA-AA-3522	TCGA-AA-3522-11A	Normal	MICU1	6.118414	Normal
TCGA-AA-3522-11A-01R-A32Z-07	TCGA-AA-3522	TCGA-AA-3522-11A	Normal	MICU2	6.171551	Normal
TCGA-AA-3522-11A-01R-A32Z-07	TCGA-AA-3522	TCGA-AA-3522-11A	Normal	Ratio_M2_M1	1.00868476700008	Normal
TCGA-AA-3660-11A-01R-1723-07	TCGA-AA-3660	TCGA-AA-3660-11A	Normal	MICU1	5.965507	Normal
TCGA-AA-3660-11A-01R-1723-07	TCGA-AA-3660	TCGA-AA-3660-11A	Normal	MICU2	6.239824	Normal
TCGA-AA-3660-11A-01R-1723-07	TCGA-AA-3660	TCGA-AA-3660-11A	Normal	Ratio_M2_M1	1.04598385350985	Normal
TCGA-A6-2686-11A-01R-A32Z-07	TCGA-A6-2686	TCGA-A6-2686-11A	Normal	MICU1	6.155406	Normal
TCGA-A6-2686-11A-01R-A32Z-07	TCGA-A6-2686	TCGA-A6-2686-11A	Normal	MICU2	6.424601	Normal
TCGA-A6-2686-11A-01R-A32Z-07	TCGA-A6-2686	TCGA-A6-2686-11A	Normal	Ratio_M2_M1	1.04373310225191	Normal
TCGA-AA-3712-11A-01R-1723-07	TCGA-AA-3712	TCGA-AA-3712-11A	Normal	MICU1	5.8933	Normal
TCGA-AA-3712-11A-01R-1723-07	TCGA-AA-3712	TCGA-AA-3712-11A	Normal	MICU2	5.807288	Normal
TCGA-AA-3712-11A-01R-1723-07	TCGA-AA-3712	TCGA-AA-3712-11A	Normal	Ratio_M2_M1	0.985405121069689	Normal
TCGA-A6-2683-11A-01R-A32Z-07	TCGA-A6-2683	TCGA-A6-2683-11A	Normal	MICU1	6.164248	Normal
TCGA-A6-2683-11A-01R-A32Z-07	TCGA-A6-2683	TCGA-A6-2683-11A	Normal	MICU2	6.211212	Normal
TCGA-A6-2683-11A-01R-A32Z-07	TCGA-A6-2683	TCGA-A6-2683-11A	Normal	Ratio_M2_M1	1.00761877198971	Normal
TCGA-AA-3534-11A-01R-A32Z-07	TCGA-AA-3534	TCGA-AA-3534-11A	Normal	MICU1	5.832621	Normal
TCGA-AA-3534-11A-01R-A32Z-07	TCGA-AA-3534	TCGA-AA-3534-11A	Normal	MICU2	5.817258	Normal
TCGA-AA-3534-11A-01R-A32Z-07	TCGA-AA-3534	TCGA-AA-3534-11A	Normal	Ratio_M2_M1	0.997366021210705	Normal
TCGA-AA-3713-11A-01R-1723-07	TCGA-AA-3713	TCGA-AA-3713-11A	Normal	MICU1	6.087047	Normal
TCGA-AA-3713-11A-01R-1723-07	TCGA-AA-3713	TCGA-AA-3713-11A	Normal	MICU2	6.86473	High
TCGA-AA-3713-11A-01R-1723-07	TCGA-AA-3713	TCGA-AA-3713-11A	Normal	Ratio_M2_M1	1.12776030807713	High
TCGA-AZ-6600-11A-01R-1774-07	TCGA-AZ-6600	TCGA-AZ-6600-11A	Normal	MICU1	6.00971	Normal
TCGA-AZ-6600-11A-01R-1774-07	TCGA-AZ-6600	TCGA-AZ-6600-11A	Normal	MICU2	5.825219	Normal
TCGA-AZ-6600-11A-01R-1774-07	TCGA-AZ-6600	TCGA-AZ-6600-11A	Normal	Ratio_M2_M1	0.969301180922207	Normal
TCGA-AA-3697-11A-01R-1723-07	TCGA-AA-3697	TCGA-AA-3697-11A	Normal	MICU1	6.17216	Normal
TCGA-AA-3697-11A-01R-1723-07	TCGA-AA-3697	TCGA-AA-3697-11A	Normal	MICU2	6.090517	Normal
TCGA-AA-3697-11A-01R-1723-07	TCGA-AA-3697	TCGA-AA-3697-11A	Normal	Ratio_M2_M1	0.98677237790336	Normal
TCGA-F4-6704-11A-01R-1839-07	TCGA-F4-6704	TCGA-F4-6704-11A	Normal	MICU1	5.945948	Normal
TCGA-F4-6704-11A-01R-1839-07	TCGA-F4-6704	TCGA-F4-6704-11A	Normal	MICU2	5.823272	Normal
TCGA-F4-6704-11A-01R-1839-07	TCGA-F4-6704	TCGA-F4-6704-11A	Normal	Ratio_M2_M1	0.979368134400099	Normal
TCGA-A6-2671-11A-01R-A32Z-07	TCGA-A6-2671	TCGA-A6-2671-11A	Normal	MICU1	6.236207	Normal
TCGA-A6-2671-11A-01R-A32Z-07	TCGA-A6-2671	TCGA-A6-2671-11A	Normal	MICU2	6.022895	Normal
TCGA-A6-2671-11A-01R-A32Z-07	TCGA-A6-2671	TCGA-A6-2671-11A	Normal	Ratio_M2_M1	0.965794592770894	Normal
TCGA-AA-3663-11A-01R-1723-07	TCGA-AA-3663	TCGA-AA-3663-11A	Normal	MICU1	5.930448	Normal
TCGA-AA-3663-11A-01R-1723-07	TCGA-AA-3663	TCGA-AA-3663-11A	Normal	MICU2	5.74979	Normal
TCGA-AA-3663-11A-01R-1723-07	TCGA-AA-3663	TCGA-AA-3663-11A	Normal	Ratio_M2_M1	0.969537208656075	Normal
TCGA-AA-3517-11A-01R-A32Z-07	TCGA-AA-3517	TCGA-AA-3517-11A	Normal	MICU1	5.980148	Normal
TCGA-AA-3517-11A-01R-A32Z-07	TCGA-AA-3517	TCGA-AA-3517-11A	Normal	MICU2	6.145041	Normal
TCGA-AA-3517-11A-01R-A32Z-07	TCGA-AA-3517	TCGA-AA-3517-11A	Normal	Ratio_M2_M1	1.02757339784902	Normal
TCGA-AA-3520-11A-01R-A32Z-07	TCGA-AA-3520	TCGA-AA-3520-11A	Normal	MICU1	6.068079	Normal
TCGA-AA-3520-11A-01R-A32Z-07	TCGA-AA-3520	TCGA-AA-3520-11A	Normal	MICU2	6.235831	Normal
TCGA-AA-3520-11A-01R-A32Z-07	TCGA-AA-3520	TCGA-AA-3520-11A	Normal	Ratio_M2_M1	1.02764499275636	Normal
TCGA-AA-3518-11A-01R-1672-07	TCGA-AA-3518	TCGA-AA-3518-11A	Normal	MICU1	6.22119	Normal
TCGA-AA-3518-11A-01R-1672-07	TCGA-AA-3518	TCGA-AA-3518-11A	Normal	MICU2	5.927279	Normal
TCGA-AA-3518-11A-01R-1672-07	TCGA-AA-3518	TCGA-AA-3518-11A	Normal	Ratio_M2_M1	0.952756466206626	Normal
TCGA-AZ-6603-11A-02R-1839-07	TCGA-AZ-6603	TCGA-AZ-6603-11A	Normal	MICU1	5.948147	Normal
TCGA-AZ-6603-11A-02R-1839-07	TCGA-AZ-6603	TCGA-AZ-6603-11A	Normal	MICU2	5.133819	Low
TCGA-AZ-6603-11A-02R-1839-07	TCGA-AZ-6603	TCGA-AZ-6603-11A	Normal	Ratio_M2_M1	0.86309551529241	Normal
TCGA-AA-3496-11A-01R-1839-07	TCGA-AA-3496	TCGA-AA-3496-11A	Normal	MICU1	6.131148	Normal
TCGA-AA-3496-11A-01R-1839-07	TCGA-AA-3496	TCGA-AA-3496-11A	Normal	MICU2	5.728407	Normal
TCGA-AA-3496-11A-01R-1839-07	TCGA-AA-3496	TCGA-AA-3496-11A	Normal	Ratio_M2_M1	0.93431230170924	Normal
TCGA-AZ-6605-11A-01R-1839-07	TCGA-AZ-6605	TCGA-AZ-6605-11A	Normal	MICU1	6.396366	Normal
TCGA-AZ-6605-11A-01R-1839-07	TCGA-AZ-6605	TCGA-AZ-6605-11A	Normal	MICU2	5.029966	Low
TCGA-AZ-6605-11A-01R-1839-07	TCGA-AZ-6605	TCGA-AZ-6605-11A	Normal	Ratio_M2_M1	0.786378703157387	Low
TCGA-AZ-6598-11A-01R-1774-07	TCGA-AZ-6598	TCGA-AZ-6598-11A	Normal	MICU1	5.688706	Low
TCGA-AZ-6598-11A-01R-1774-07	TCGA-AZ-6598	TCGA-AZ-6598-11A	Normal	MICU2	5.62171	Normal
TCGA-AZ-6598-11A-01R-1774-07	TCGA-AZ-6598	TCGA-AZ-6598-11A	Normal	Ratio_M2_M1	0.988222980762233	Normal
TCGA-A6-2679-11A-01R-A32Z-07	TCGA-A6-2679	TCGA-A6-2679-11A	Normal	MICU1	6.00276	Normal
TCGA-A6-2679-11A-01R-A32Z-07	TCGA-A6-2679	TCGA-A6-2679-11A	Normal	MICU2	6.061686	Normal
TCGA-A6-2679-11A-01R-A32Z-07	TCGA-A6-2679	TCGA-A6-2679-11A	Normal	Ratio_M2_M1	1.00981648441717	Normal
TCGA-AA-3516-11A-01R-A32Z-07	TCGA-AA-3516	TCGA-AA-3516-11A	Normal	MICU1	6.307101	Normal
TCGA-AA-3516-11A-01R-A32Z-07	TCGA-AA-3516	TCGA-AA-3516-11A	Normal	MICU2	6.384349	Normal
TCGA-AA-3516-11A-01R-A32Z-07	TCGA-AA-3516	TCGA-AA-3516-11A	Normal	Ratio_M2_M1	1.01224778230125	Normal
TCGA-AA-3531-11A-01R-A32Z-07	TCGA-AA-3531	TCGA-AA-3531-11A	Normal	MICU1	6.412908	High
TCGA-AA-3531-11A-01R-A32Z-07	TCGA-AA-3531	TCGA-AA-3531-11A	Normal	MICU2	6.322045	Normal
TCGA-AA-3531-11A-01R-A32Z-07	TCGA-AA-3531	TCGA-AA-3531-11A	Normal	Ratio_M2_M1	0.985831232882181	Normal
TCGA-A6-2678-11A-01R-A32Z-07	TCGA-A6-2678	TCGA-A6-2678-11A	Normal	MICU1	6.048843	Normal
TCGA-A6-2678-11A-01R-A32Z-07	TCGA-A6-2678	TCGA-A6-2678-11A	Normal	MICU2	5.766806	Normal
TCGA-A6-2678-11A-01R-A32Z-07	TCGA-A6-2678	TCGA-A6-2678-11A	Normal	Ratio_M2_M1	0.95337339719348	Normal
TCGA-AA-3514-11A-01R-A32Z-07	TCGA-AA-3514	TCGA-AA-3514-11A	Normal	MICU1	6.314415	Normal
TCGA-AA-3514-11A-01R-A32Z-07	TCGA-AA-3514	TCGA-AA-3514-11A	Normal	MICU2	6.285708	Normal
TCGA-AA-3514-11A-01R-A32Z-07	TCGA-AA-3514	TCGA-AA-3514-11A	Normal	Ratio_M2_M1	0.995453735619214	Normal
TCGA-A6-5667-11A-01R-1723-07	TCGA-A6-5667	TCGA-A6-5667-11A	Normal	MICU1	5.952267	Normal
TCGA-A6-5667-11A-01R-1723-07	TCGA-A6-5667	TCGA-A6-5667-11A	Normal	MICU2	5.694015	Normal
TCGA-A6-5667-11A-01R-1723-07	TCGA-A6-5667	TCGA-A6-5667-11A	Normal	Ratio_M2_M1	0.956612833396083	Normal
TCGA-A6-2684-11A-01R-A32Z-07	TCGA-A6-2684	TCGA-A6-2684-11A	Normal	MICU1	6.256402	Normal
TCGA-A6-2684-11A-01R-A32Z-07	TCGA-A6-2684	TCGA-A6-2684-11A	Normal	MICU2	6.235748	Normal
TCGA-A6-2684-11A-01R-A32Z-07	TCGA-A6-2684	TCGA-A6-2684-11A	Normal	Ratio_M2_M1	0.996698741545061	Normal
TCGA-A6-5659-11A-01R-1653-07	TCGA-A6-5659	TCGA-A6-5659-11A	Normal	MICU1	5.914783	Normal
TCGA-A6-5659-11A-01R-1653-07	TCGA-A6-5659	TCGA-A6-5659-11A	Normal	MICU2	6.520148	High
TCGA-A6-5659-11A-01R-1653-07	TCGA-A6-5659	TCGA-A6-5659-11A	Normal	Ratio_M2_M1	1.102347795346	High
TCGA-AA-3527-11A-01R-A32Z-07	TCGA-AA-3527	TCGA-AA-3527-11A	Normal	MICU1	6.199496	Normal
TCGA-AA-3527-11A-01R-A32Z-07	TCGA-AA-3527	TCGA-AA-3527-11A	Normal	MICU2	6.232874	Normal
TCGA-AA-3527-11A-01R-A32Z-07	TCGA-AA-3527	TCGA-AA-3527-11A	Normal	Ratio_M2_M1	1.00538398605306	Normal
TCGA-A6-2675-11A-01R-1723-07	TCGA-A6-2675	TCGA-A6-2675-11A	Normal	MICU1	5.824351	Normal
TCGA-A6-2675-11A-01R-1723-07	TCGA-A6-2675	TCGA-A6-2675-11A	Normal	MICU2	5.478932	Normal
TCGA-A6-2675-11A-01R-1723-07	TCGA-A6-2675	TCGA-A6-2675-11A	Normal	Ratio_M2_M1	0.940693993201989	Normal
TCGA-AA-3655-11A-01R-1723-07	TCGA-AA-3655	TCGA-AA-3655-11A	Normal	MICU1	6.066642	Normal
TCGA-AA-3655-11A-01R-1723-07	TCGA-AA-3655	TCGA-AA-3655-11A	Normal	MICU2	6.062669	Normal
TCGA-AA-3655-11A-01R-1723-07	TCGA-AA-3655	TCGA-AA-3655-11A	Normal	Ratio_M2_M1	0.999345107227359	Normal
TCGA-A6-2682-11A-01R-A32Z-07	TCGA-A6-2682	TCGA-A6-2682-11A	Normal	MICU1	5.913609	Normal
TCGA-A6-2682-11A-01R-A32Z-07	TCGA-A6-2682	TCGA-A6-2682-11A	Normal	MICU2	5.956439	Normal
TCGA-A6-2682-11A-01R-A32Z-07	TCGA-A6-2682	TCGA-A6-2682-11A	Normal	Ratio_M2_M1	1.00724261614185	Normal
TCGA-A6-2680-11A-01R-A32Z-07	TCGA-A6-2680	TCGA-A6-2680-11A	Normal	MICU1	6.665464	High
TCGA-A6-2680-11A-01R-A32Z-07	TCGA-A6-2680	TCGA-A6-2680-11A	Normal	MICU2	5.432553	Normal
TCGA-A6-2680-11A-01R-A32Z-07	TCGA-A6-2680	TCGA-A6-2680-11A	Normal	Ratio_M2_M1	0.815029981408646	Low
TCGA-AZ-6601-11A-01R-1774-07	TCGA-AZ-6601	TCGA-AZ-6601-11A	Normal	MICU1	5.802212	Normal
TCGA-AZ-6601-11A-01R-1774-07	TCGA-AZ-6601	TCGA-AZ-6601-11A	Normal	MICU2	5.312856	Normal
TCGA-AZ-6601-11A-01R-1774-07	TCGA-AZ-6601	TCGA-AZ-6601-11A	Normal	Ratio_M2_M1	0.91566044122483	Normal
TCGA-A6-5662-11A-01R-1653-07	TCGA-A6-5662	TCGA-A6-5662-11A	Normal	MICU1	5.902802	Normal
TCGA-A6-5662-11A-01R-1653-07	TCGA-A6-5662	TCGA-A6-5662-11A	Normal	MICU2	5.912767	Normal
TCGA-A6-5662-11A-01R-1653-07	TCGA-A6-5662	TCGA-A6-5662-11A	Normal	Ratio_M2_M1	1.00168818130779	Normal
TCGA-AA-3662-11A-01R-1723-07	TCGA-AA-3662	TCGA-AA-3662-11A	Normal	MICU1	5.860224	Normal
TCGA-AA-3662-11A-01R-1723-07	TCGA-AA-3662	TCGA-AA-3662-11A	Normal	MICU2	5.535748	Normal
TCGA-AA-3662-11A-01R-1723-07	TCGA-AA-3662	TCGA-AA-3662-11A	Normal	Ratio_M2_M1	0.944630785444379	Normal
TCGA-AZ-6599-11A-01R-1774-07	TCGA-AZ-6599	TCGA-AZ-6599-11A	Normal	MICU1	5.833251	Normal
TCGA-AZ-6599-11A-01R-1774-07	TCGA-AZ-6599	TCGA-AZ-6599-11A	Normal	MICU2	5.757145	Normal
TCGA-AZ-6599-11A-01R-1774-07	TCGA-AZ-6599	TCGA-AZ-6599-11A	Normal	Ratio_M2_M1	0.986953072994802	Normal
TCGA-A6-5665-11A-01R-1653-07	TCGA-A6-5665	TCGA-A6-5665-11A	Normal	MICU1	6.163798	Normal
TCGA-A6-5665-11A-01R-1653-07	TCGA-A6-5665	TCGA-A6-5665-11A	Normal	MICU2	6.4597	Normal
TCGA-A6-5665-11A-01R-1653-07	TCGA-A6-5665	TCGA-A6-5665-11A	Normal	Ratio_M2_M1	1.04800644018509	Normal
TCGA-AA-3511-11A-01R-1839-07	TCGA-AA-3511	TCGA-AA-3511-11A	Normal	MICU1	5.758062	Low
TCGA-AA-3511-11A-01R-1839-07	TCGA-AA-3511	TCGA-AA-3511-11A	Normal	MICU2	5.595126	Normal
TCGA-AA-3511-11A-01R-1839-07	TCGA-AA-3511	TCGA-AA-3511-11A	Normal	Ratio_M2_M1	0.971702979231554	Normal
