# Supplementary material for: MICU2 up-regulation enhances tumor aggressiveness and metabolic reprogramming during colorectal cancer development
Source: PLoS Biol. 2024 Oct 28;22(10):e3002854. doi: 10.1371/journal.pbio.3002854 (PMC11542858; doi:10.1371/journal.pbio.3002854)
Supplement: S2 Data — (ZIP) [file pbio.3002854.s009.zip › S2_Data/PLOS_BIOLOGY_Fig4B_GeneSet_MitoComplexAssembly.tsv]

GO_ID	ensembl_gene_id	external_gene_name	hgnc_symbol	name_1006	NAME
GO:0097250	ENSG00000115944	COX7A2L	COX7A2L	mitochondrial respiratory chain complex IV	mitochondrial respirasome assembly
GO:0097250	ENSG00000115944	COX7A2L	COX7A2L	mitochondrial electron transport, cytochrome c to oxygen	mitochondrial respirasome assembly
GO:0097250	ENSG00000115944	COX7A2L	COX7A2L	mitochondrial respirasome	mitochondrial respirasome assembly
GO:0097250	ENSG00000115944	COX7A2L	COX7A2L	membrane	mitochondrial respirasome assembly
GO:0097250	ENSG00000115944	COX7A2L	COX7A2L	cellular anatomical entity	mitochondrial respirasome assembly
GO:0097250	ENSG00000115944	COX7A2L	COX7A2L	nucleolus	mitochondrial respirasome assembly
GO:0097250	ENSG00000115944	COX7A2L	COX7A2L	mitochondrion	mitochondrial respirasome assembly
GO:0097250	ENSG00000115944	COX7A2L	COX7A2L	mitochondrial inner membrane	mitochondrial respirasome assembly
GO:0097250	ENSG00000115944	COX7A2L	COX7A2L	proton transmembrane transport	mitochondrial respirasome assembly
GO:0097250	ENSG00000115944	COX7A2L	COX7A2L	mitochondrial respirasome assembly	mitochondrial respirasome assembly
GO:0097250	ENSG00000115944	COX7A2L	COX7A2L	cytochrome-c oxidase activity	mitochondrial respirasome assembly
GO:0097250	ENSG00000115944	COX7A2L	COX7A2L	regulation of oxidative phosphorylation	mitochondrial respirasome assembly
GO:0097250	ENSG00000259399	TGIF2-RAB5IF	TGIF2-RAB5IF	DNA binding	mitochondrial respirasome assembly
GO:0097250	ENSG00000259399	TGIF2-RAB5IF	TGIF2-RAB5IF	regulation of DNA-templated transcription	mitochondrial respirasome assembly
GO:0097250	ENSG00000259399	TGIF2-RAB5IF	TGIF2-RAB5IF	mitochondrial respirasome assembly	mitochondrial respirasome assembly
GO:0097250	ENSG00000259399	TGIF2-RAB5IF	TGIF2-RAB5IF	nucleus	mitochondrial respirasome assembly
GO:0097250	ENSG00000259399	TGIF2-RAB5IF	TGIF2-RAB5IF	membrane	mitochondrial respirasome assembly
GO:0097250	ENSG00000161281	COX7A1	COX7A1	mitochondrial respiratory chain complex IV	mitochondrial respirasome assembly
GO:0097250	ENSG00000161281	COX7A1	COX7A1	mitochondrial electron transport, cytochrome c to oxygen	mitochondrial respirasome assembly
GO:0097250	ENSG00000161281	COX7A1	COX7A1	mitochondrial respirasome	mitochondrial respirasome assembly
GO:0097250	ENSG00000161281	COX7A1	COX7A1	membrane	mitochondrial respirasome assembly
GO:0097250	ENSG00000161281	COX7A1	COX7A1	cellular anatomical entity	mitochondrial respirasome assembly
GO:0097250	ENSG00000161281	COX7A1	COX7A1	oxidoreductase activity	mitochondrial respirasome assembly
GO:0097250	ENSG00000161281	COX7A1	COX7A1	mitochondrion	mitochondrial respirasome assembly
GO:0097250	ENSG00000161281	COX7A1	COX7A1	mitochondrial inner membrane	mitochondrial respirasome assembly
GO:0097250	ENSG00000161281	COX7A1	COX7A1	proton transmembrane transport	mitochondrial respirasome assembly
GO:0097250	ENSG00000161281	COX7A1	COX7A1	protein binding	mitochondrial respirasome assembly
GO:0097250	ENSG00000161281	COX7A1	COX7A1	oxidative phosphorylation	mitochondrial respirasome assembly
GO:0097250	ENSG00000161281	COX7A1	COX7A1	mitochondrial respirasome assembly	mitochondrial respirasome assembly
GO:0097250	ENSG00000161281	COX7A1	COX7A1	cytochrome-c oxidase activity	mitochondrial respirasome assembly
GO:0097250	ENSG00000161281	COX7A1	COX7A1	regulation of oxidative phosphorylation	mitochondrial respirasome assembly
GO:0097250	ENSG00000161281	COX7A1	COX7A1	generation of precursor metabolites and energy	mitochondrial respirasome assembly
GO:0097250	ENSG00000243317	STMP1	STMP1	membrane	mitochondrial respirasome assembly
GO:0097250	ENSG00000243317	STMP1	STMP1	mitochondrion	mitochondrial respirasome assembly
GO:0097250	ENSG00000243317	STMP1	STMP1	mitochondrial inner membrane	mitochondrial respirasome assembly
GO:0097250	ENSG00000243317	STMP1	STMP1	mitochondrial outer membrane	mitochondrial respirasome assembly
GO:0097250	ENSG00000243317	STMP1	STMP1	protein binding	mitochondrial respirasome assembly
GO:0097250	ENSG00000243317	STMP1	STMP1	mitochondrial cytochrome c oxidase assembly	mitochondrial respirasome assembly
GO:0097250	ENSG00000243317	STMP1	STMP1	immune system process	mitochondrial respirasome assembly
GO:0097250	ENSG00000243317	STMP1	STMP1	innate immune response	mitochondrial respirasome assembly
GO:0097250	ENSG00000243317	STMP1	STMP1	mitochondrial intermembrane space	mitochondrial respirasome assembly
GO:0097250	ENSG00000243317	STMP1	STMP1	positive regulation of interleukin-1 beta production	mitochondrial respirasome assembly
GO:0097250	ENSG00000243317	STMP1	STMP1	mitochondrial respiratory chain complex III assembly	mitochondrial respirasome assembly
GO:0097250	ENSG00000243317	STMP1	STMP1	mitochondrial respirasome assembly	mitochondrial respirasome assembly
GO:0097250	ENSG00000243317	STMP1	STMP1	positive regulation of NLRP3 inflammasome complex assembly	mitochondrial respirasome assembly
GO:0097250	ENSG00000243317	STMP1	STMP1	mitochondrial respirasome	mitochondrial respirasome assembly
GO:0097250	ENSG00000101084	RAB5IF	RAB5IF	mitochondrial respirasome assembly	mitochondrial respirasome assembly
GO:0097250	ENSG00000101084	RAB5IF	RAB5IF	membrane	mitochondrial respirasome assembly
GO:0097250	ENSG00000101084	RAB5IF	RAB5IF	mitochondrion	mitochondrial respirasome assembly
GO:0097250	ENSG00000101084	RAB5IF	RAB5IF	mitochondrial inner membrane	mitochondrial respirasome assembly
GO:0097250	ENSG00000101084	RAB5IF	RAB5IF	protein binding	mitochondrial respirasome assembly
GO:0097250	ENSG00000101084	RAB5IF	RAB5IF	molecular_function	mitochondrial respirasome assembly
GO:0097250	ENSG00000101084	RAB5IF	RAB5IF	mitochondrial respirasome	mitochondrial respirasome assembly
GO:0097250	ENSG00000131097	HIGD1B	HIGD1B	membrane	mitochondrial respirasome assembly
GO:0097250	ENSG00000131097	HIGD1B	HIGD1B	mitochondrion	mitochondrial respirasome assembly
GO:0097250	ENSG00000131097	HIGD1B	HIGD1B	mitochondrial respirasome assembly	mitochondrial respirasome assembly
GO:0097250	ENSG00000175202	HIGD2B	HIGD2B	membrane	mitochondrial respirasome assembly
GO:0097250	ENSG00000175202	HIGD2B	HIGD2B	protein binding	mitochondrial respirasome assembly
GO:0097250	ENSG00000175202	HIGD2B	HIGD2B	mitochondrion	mitochondrial respirasome assembly
GO:0097250	ENSG00000175202	HIGD2B	HIGD2B	mitochondrial respirasome assembly	mitochondrial respirasome assembly
GO:0097250	ENSG00000146066	HIGD2A	HIGD2A	membrane	mitochondrial respirasome assembly
GO:0097250	ENSG00000146066	HIGD2A	HIGD2A	mitochondrion	mitochondrial respirasome assembly
GO:0097250	ENSG00000146066	HIGD2A	HIGD2A	mitochondrial inner membrane	mitochondrial respirasome assembly
GO:0097250	ENSG00000146066	HIGD2A	HIGD2A	mitochondrial membrane	mitochondrial respirasome assembly
GO:0097250	ENSG00000146066	HIGD2A	HIGD2A	respirasome	mitochondrial respirasome assembly
GO:0097250	ENSG00000146066	HIGD2A	HIGD2A	mitochondrial respirasome assembly	mitochondrial respirasome assembly
GO:0097250	ENSG00000146066	HIGD2A	HIGD2A	negative regulation of apoptotic process	mitochondrial respirasome assembly
GO:0097250	ENSG00000181061	HIGD1A	HIGD1A	membrane	mitochondrial respirasome assembly
GO:0097250	ENSG00000181061	HIGD1A	HIGD1A	nucleoplasm	mitochondrial respirasome assembly
GO:0097250	ENSG00000181061	HIGD1A	HIGD1A	mitochondrion	mitochondrial respirasome assembly
GO:0097250	ENSG00000181061	HIGD1A	HIGD1A	mitochondrial inner membrane	mitochondrial respirasome assembly
GO:0097250	ENSG00000181061	HIGD1A	HIGD1A	mitochondrial membrane	mitochondrial respirasome assembly
GO:0097250	ENSG00000181061	HIGD1A	HIGD1A	respirasome	mitochondrial respirasome assembly
GO:0097250	ENSG00000181061	HIGD1A	HIGD1A	negative regulation of apoptotic process	mitochondrial respirasome assembly
GO:0097250	ENSG00000181061	HIGD1A	HIGD1A	mitochondrial respirasome assembly	mitochondrial respirasome assembly
GO:0097250	ENSG00000181061	HIGD1A	HIGD1A	protein-containing complex	mitochondrial respirasome assembly
GO:0097250	ENSG00000112695	COX7A2	COX7A2	mitochondrial respiratory chain complex IV	mitochondrial respirasome assembly
GO:0097250	ENSG00000112695	COX7A2	COX7A2	mitochondrial electron transport, cytochrome c to oxygen	mitochondrial respirasome assembly
GO:0097250	ENSG00000112695	COX7A2	COX7A2	mitochondrial respirasome	mitochondrial respirasome assembly
GO:0097250	ENSG00000112695	COX7A2	COX7A2	membrane	mitochondrial respirasome assembly
GO:0097250	ENSG00000112695	COX7A2	COX7A2	cellular anatomical entity	mitochondrial respirasome assembly
GO:0097250	ENSG00000112695	COX7A2	COX7A2	oxidoreductase activity	mitochondrial respirasome assembly
GO:0097250	ENSG00000112695	COX7A2	COX7A2	mitochondrion	mitochondrial respirasome assembly
GO:0097250	ENSG00000112695	COX7A2	COX7A2	mitochondrial inner membrane	mitochondrial respirasome assembly
GO:0097250	ENSG00000112695	COX7A2	COX7A2	protein binding	mitochondrial respirasome assembly
GO:0097250	ENSG00000112695	COX7A2	COX7A2	oxidative phosphorylation	mitochondrial respirasome assembly
GO:0097250	ENSG00000112695	COX7A2	COX7A2	mitochondrial respirasome assembly	mitochondrial respirasome assembly
GO:0097250	ENSG00000112695	COX7A2	COX7A2	cellular respiration	mitochondrial respirasome assembly
GO:0097250	ENSG00000112695	COX7A2	COX7A2	regulation of oxidative phosphorylation	mitochondrial respirasome assembly
GO:0097250	ENSG00000214511	HIGD1C	HIGD1C	membrane	mitochondrial respirasome assembly
GO:0097250	ENSG00000214511	HIGD1C	HIGD1C	protein binding	mitochondrial respirasome assembly
GO:0097250	ENSG00000214511	HIGD1C	HIGD1C	mitochondrion	mitochondrial respirasome assembly
GO:0097250	ENSG00000214511	HIGD1C	HIGD1C	mitochondrial respirasome assembly	mitochondrial respirasome assembly
GO:0033108	ENSG00000100347	SAMM50	SAMM50	outer membrane	mitochondrial respiratory chain complex assembly
GO:0033108	ENSG00000100347	SAMM50	SAMM50	cytoplasm	mitochondrial respiratory chain complex assembly
GO:0033108	ENSG00000100347	SAMM50	SAMM50	membrane	mitochondrial respiratory chain complex assembly
GO:0033108	ENSG00000100347	SAMM50	SAMM50	mitochondrion	mitochondrial respiratory chain complex assembly
GO:0033108	ENSG00000100347	SAMM50	SAMM50	mitochondrial outer membrane	mitochondrial respiratory chain complex assembly
GO:0033108	ENSG00000100347	SAMM50	SAMM50	protein binding	mitochondrial respiratory chain complex assembly
GO:0033108	ENSG00000100347	SAMM50	SAMM50	extracellular exosome	mitochondrial respiratory chain complex assembly
GO:0033108	ENSG00000100347	SAMM50	SAMM50	inner mitochondrial membrane organization	mitochondrial respiratory chain complex assembly
GO:0033108	ENSG00000100347	SAMM50	SAMM50	protein insertion into mitochondrial outer membrane	mitochondrial respiratory chain complex assembly
GO:0033108	ENSG00000100347	SAMM50	SAMM50	SAM complex	mitochondrial respiratory chain complex assembly
GO:0033108	ENSG00000100347	SAMM50	SAMM50	MIB complex	mitochondrial respiratory chain complex assembly
GO:0033108	ENSG00000100347	SAMM50	SAMM50	cristae formation	mitochondrial respiratory chain complex assembly
GO:0033108	ENSG00000100347	SAMM50	SAMM50	mitochondrial respiratory chain complex assembly	mitochondrial respiratory chain complex assembly
GO:0033108	ENSG00000108064	TFAM	TFAM	nucleus	mitochondrial respiratory chain complex assembly
GO:0033108	ENSG00000108064	TFAM	TFAM	RNA binding	mitochondrial respiratory chain complex assembly
GO:0033108	ENSG00000108064	TFAM	TFAM	protein-containing complex	mitochondrial respiratory chain complex assembly
GO:0033108	ENSG00000108064	TFAM	TFAM	DNA binding	mitochondrial respiratory chain complex assembly
GO:0033108	ENSG00000108064	TFAM	TFAM	mitochondrion	mitochondrial respiratory chain complex assembly
GO:0033108	ENSG00000108064	TFAM	TFAM	mitochondrial matrix	mitochondrial respiratory chain complex assembly
GO:0033108	ENSG00000108064	TFAM	TFAM	sequence-specific DNA binding	mitochondrial respiratory chain complex assembly
GO:0033108	ENSG00000108064	TFAM	TFAM	protein binding	mitochondrial respiratory chain complex assembly
GO:0033108	ENSG00000108064	TFAM	TFAM	positive regulation of DNA-templated transcription	mitochondrial respiratory chain complex assembly
GO:0033108	ENSG00000108064	TFAM	TFAM	mitochondrial nucleoid	mitochondrial respiratory chain complex assembly
GO:0033108	ENSG00000108064	TFAM	TFAM	transcription cis-regulatory region binding	mitochondrial respiratory chain complex assembly
GO:0033108	ENSG00000108064	TFAM	TFAM	chromatin binding	mitochondrial respiratory chain complex assembly
GO:0033108	ENSG00000108064	TFAM	TFAM	cytosol	mitochondrial respiratory chain complex assembly
GO:0033108	ENSG00000108064	TFAM	TFAM	DNA binding, bending	mitochondrial respiratory chain complex assembly
GO:0033108	ENSG00000108064	TFAM	TFAM	mitochondrial promoter sequence-specific DNA binding	mitochondrial respiratory chain complex assembly
GO:0033108	ENSG00000108064	TFAM	TFAM	transcription coactivator binding	mitochondrial respiratory chain complex assembly
GO:0033108	ENSG00000108064	TFAM	TFAM	heat shock protein binding	mitochondrial respiratory chain complex assembly
GO:0033108	ENSG00000108064	TFAM	TFAM	mitochondrial transcription	mitochondrial respiratory chain complex assembly
GO:0033108	ENSG00000108064	TFAM	TFAM	mitochondrial respiratory chain complex assembly	mitochondrial respiratory chain complex assembly
GO:0033108	ENSG00000108064	TFAM	TFAM	transcription initiation at mitochondrial promoter	mitochondrial respiratory chain complex assembly
GO:0033108	ENSG00000108064	TFAM	TFAM	mitochondrial transcription factor activity	mitochondrial respiratory chain complex assembly
GO:0033108	ENSG00000156709	AIFM1	AIFM1	nucleus	mitochondrial respiratory chain complex assembly
GO:0033108	ENSG00000156709	AIFM1	AIFM1	cytoplasm	mitochondrial respiratory chain complex assembly
GO:0033108	ENSG00000156709	AIFM1	AIFM1	membrane	mitochondrial respiratory chain complex assembly
GO:0033108	ENSG00000156709	AIFM1	AIFM1	NAD(P)H oxidase H2O2-forming activity	mitochondrial respiratory chain complex assembly
GO:0033108	ENSG00000156709	AIFM1	AIFM1	oxidoreductase activity	mitochondrial respiratory chain complex assembly
GO:0033108	ENSG00000156709	AIFM1	AIFM1	flavin adenine dinucleotide binding	mitochondrial respiratory chain complex assembly
GO:0033108	ENSG00000156709	AIFM1	AIFM1	DNA binding	mitochondrial respiratory chain complex assembly
GO:0033108	ENSG00000156709	AIFM1	AIFM1	protein dimerization activity	mitochondrial respiratory chain complex assembly
GO:0033108	ENSG00000156709	AIFM1	AIFM1	mitochondrion	mitochondrial respiratory chain complex assembly
GO:0033108	ENSG00000156709	AIFM1	AIFM1	mitochondrial inner membrane	mitochondrial respiratory chain complex assembly
GO:0033108	ENSG00000156709	AIFM1	AIFM1	apoptotic process	mitochondrial respiratory chain complex assembly
GO:0033108	ENSG00000156709	AIFM1	AIFM1	cytosol	mitochondrial respiratory chain complex assembly
GO:0033108	ENSG00000156709	AIFM1	AIFM1	protein binding	mitochondrial respiratory chain complex assembly
GO:0033108	ENSG00000156709	AIFM1	AIFM1	chromosome condensation	mitochondrial respiratory chain complex assembly
GO:0033108	ENSG00000156709	AIFM1	AIFM1	perinuclear region of cytoplasm	mitochondrial respiratory chain complex assembly
GO:0033108	ENSG00000156709	AIFM1	AIFM1	mitochondrial intermembrane space	mitochondrial respiratory chain complex assembly
GO:0033108	ENSG00000156709	AIFM1	AIFM1	mitochondrial respiratory chain complex I assembly	mitochondrial respiratory chain complex assembly
GO:0033108	ENSG00000156709	AIFM1	AIFM1	positive regulation of apoptotic process	mitochondrial respiratory chain complex assembly
GO:0033108	ENSG00000156709	AIFM1	AIFM1	activation of cysteine-type endopeptidase activity involved in apoptotic process	mitochondrial respiratory chain complex assembly
GO:0033108	ENSG00000156709	AIFM1	AIFM1	FAD binding	mitochondrial respiratory chain complex assembly
GO:0033108	ENSG00000156709	AIFM1	AIFM1	neuron differentiation	mitochondrial respiratory chain complex assembly
GO:0033108	ENSG00000156709	AIFM1	AIFM1	intrinsic apoptotic signaling pathway in response to endoplasmic reticulum stress	mitochondrial respiratory chain complex assembly
GO:0033108	ENSG00000156709	AIFM1	AIFM1	programmed cell death	mitochondrial respiratory chain complex assembly
GO:0033108	ENSG00000156709	AIFM1	AIFM1	NADH dehydrogenase activity	mitochondrial respiratory chain complex assembly
GO:0033108	ENSG00000156709	AIFM1	AIFM1	oxidoreductase activity, acting on NAD(P)H	mitochondrial respiratory chain complex assembly
GO:0033108	ENSG00000156709	AIFM1	AIFM1	poly-ADP-D-ribose binding	mitochondrial respiratory chain complex assembly
GO:0033108	ENSG00000156709	AIFM1	AIFM1	mitochondrial respiratory chain complex assembly	mitochondrial respiratory chain complex assembly
GO:0033108	ENSG00000156709	AIFM1	AIFM1	protein import into mitochondrial intermembrane space	mitochondrial respiratory chain complex assembly
GO:0033108	ENSG00000156709	AIFM1	AIFM1	positive regulation of necroptotic process	mitochondrial respiratory chain complex assembly
GO:0033108	ENSG00000156709	AIFM1	AIFM1	response to ischemia	mitochondrial respiratory chain complex assembly
GO:0033108	ENSG00000156709	AIFM1	AIFM1	response to toxic substance	mitochondrial respiratory chain complex assembly
GO:0033108	ENSG00000156709	AIFM1	AIFM1	positive regulation of neuron apoptotic process	mitochondrial respiratory chain complex assembly
GO:0033108	ENSG00000156709	AIFM1	AIFM1	neuron apoptotic process	mitochondrial respiratory chain complex assembly
GO:0033108	ENSG00000156709	AIFM1	AIFM1	cellular response to hydrogen peroxide	mitochondrial respiratory chain complex assembly
GO:0033108	ENSG00000156709	AIFM1	AIFM1	cellular response to estradiol stimulus	mitochondrial respiratory chain complex assembly
GO:0033108	ENSG00000156709	AIFM1	AIFM1	cellular response to nitric oxide	mitochondrial respiratory chain complex assembly
GO:0033108	ENSG00000156709	AIFM1	AIFM1	cellular response to oxygen-glucose deprivation	mitochondrial respiratory chain complex assembly
GO:0033108	ENSG00000156709	AIFM1	AIFM1	response to L-glutamate	mitochondrial respiratory chain complex assembly
GO:0033108	ENSG00000156709	AIFM1	AIFM1	regulation of apoptotic DNA fragmentation	mitochondrial respiratory chain complex assembly
GO:0033108	ENSG00000156709	AIFM1	AIFM1	cellular response to aldosterone	mitochondrial respiratory chain complex assembly
GO:0033108	ENSG00000162600	OMA1	OMA1	proteolysis	mitochondrial respiratory chain complex assembly
GO:0033108	ENSG00000162600	OMA1	OMA1	metalloendopeptidase activity	mitochondrial respiratory chain complex assembly
GO:0033108	ENSG00000162600	OMA1	OMA1	membrane	mitochondrial respiratory chain complex assembly
GO:0033108	ENSG00000162600	OMA1	OMA1	metal ion binding	mitochondrial respiratory chain complex assembly
GO:0033108	ENSG00000162600	OMA1	OMA1	lipid metabolic process	mitochondrial respiratory chain complex assembly
GO:0033108	ENSG00000162600	OMA1	OMA1	mitochondrion	mitochondrial respiratory chain complex assembly
GO:0033108	ENSG00000162600	OMA1	OMA1	mitochondrial inner membrane	mitochondrial respiratory chain complex assembly
GO:0033108	ENSG00000162600	OMA1	OMA1	hydrolase activity	mitochondrial respiratory chain complex assembly
GO:0033108	ENSG00000162600	OMA1	OMA1	peptidase activity	mitochondrial respiratory chain complex assembly
GO:0033108	ENSG00000162600	OMA1	OMA1	protein autoprocessing	mitochondrial respiratory chain complex assembly
GO:0033108	ENSG00000162600	OMA1	OMA1	mitochondrial membrane	mitochondrial respiratory chain complex assembly
GO:0033108	ENSG00000162600	OMA1	OMA1	metallopeptidase activity	mitochondrial respiratory chain complex assembly
GO:0033108	ENSG00000162600	OMA1	OMA1	lipid binding	mitochondrial respiratory chain complex assembly
GO:0033108	ENSG00000162600	OMA1	OMA1	glucose metabolic process	mitochondrial respiratory chain complex assembly
GO:0033108	ENSG00000162600	OMA1	OMA1	positive regulation of apoptotic process	mitochondrial respiratory chain complex assembly
GO:0033108	ENSG00000162600	OMA1	OMA1	protein quality control for misfolded or incompletely synthesized proteins	mitochondrial respiratory chain complex assembly
GO:0033108	ENSG00000162600	OMA1	OMA1	energy homeostasis	mitochondrial respiratory chain complex assembly
GO:0033108	ENSG00000162600	OMA1	OMA1	positive regulation of cold-induced thermogenesis	mitochondrial respiratory chain complex assembly
GO:0033108	ENSG00000162600	OMA1	OMA1	proteolysis involved in protein catabolic process	mitochondrial respiratory chain complex assembly
GO:0033108	ENSG00000162600	OMA1	OMA1	mitochondrial respiratory chain complex assembly	mitochondrial respiratory chain complex assembly
GO:0033108	ENSG00000162600	OMA1	OMA1	zymogen activation	mitochondrial respiratory chain complex assembly
GO:0033108	ENSG00000162600	OMA1	OMA1	negative regulation of mitochondrial fusion	mitochondrial respiratory chain complex assembly
GO:0033108	ENSG00000162600	OMA1	OMA1	diet induced thermogenesis	mitochondrial respiratory chain complex assembly
GO:0033108	ENSG00000162600	OMA1	OMA1	integrated stress response signaling	mitochondrial respiratory chain complex assembly
GO:0033108	ENSG00000162600	OMA1	OMA1	HRI-mediated signaling	mitochondrial respiratory chain complex assembly
GO:0033108	ENSG00000162600	OMA1	OMA1	regulation of apoptotic process	mitochondrial respiratory chain complex assembly
GO:0033108	ENSG00000162600	OMA1	OMA1	mitochondrion organization	mitochondrial respiratory chain complex assembly
GO:0033108	ENSG00000162600	OMA1	OMA1	mitochondrial protein processing	mitochondrial respiratory chain complex assembly
GO:0033108	ENSG00000162600	OMA1	OMA1	cristae formation	mitochondrial respiratory chain complex assembly
GO:0033108	ENSG00000162600	OMA1	OMA1	regulation of cristae formation	mitochondrial respiratory chain complex assembly
GO:0033108	ENSG00000163528	CHCHD4	CHCHD4	protein-disulfide reductase activity	mitochondrial respiratory chain complex assembly
GO:0033108	ENSG00000163528	CHCHD4	CHCHD4	protein import into mitochondrial intermembrane space	mitochondrial respiratory chain complex assembly
GO:0033108	ENSG00000163528	CHCHD4	CHCHD4	protein transport	mitochondrial respiratory chain complex assembly
GO:0033108	ENSG00000163528	CHCHD4	CHCHD4	oxidoreductase activity	mitochondrial respiratory chain complex assembly
GO:0033108	ENSG00000163528	CHCHD4	CHCHD4	mitochondrion	mitochondrial respiratory chain complex assembly
GO:0033108	ENSG00000163528	CHCHD4	CHCHD4	protein binding	mitochondrial respiratory chain complex assembly
GO:0033108	ENSG00000163528	CHCHD4	CHCHD4	mitochondrial intermembrane space	mitochondrial respiratory chain complex assembly
GO:0033108	ENSG00000163528	CHCHD4	CHCHD4	'de novo' post-translational protein folding	mitochondrial respiratory chain complex assembly
GO:0033108	ENSG00000163528	CHCHD4	CHCHD4	mitochondrial respiratory chain complex assembly	mitochondrial respiratory chain complex assembly
GO:0033108	ENSG00000163528	CHCHD4	CHCHD4	oxidoreductase activity, acting on a sulfur group of donors, disulfide as acceptor	mitochondrial respiratory chain complex assembly
GO:0033108	ENSG00000163528	CHCHD4	CHCHD4	peptidyl-cysteine oxidation	mitochondrial respiratory chain complex assembly
GO:0033108	ENSG00000163528	CHCHD4	CHCHD4	protein maturation by protein folding	mitochondrial respiratory chain complex assembly
GO:0033108	ENSG00000184903	IMMP2L	IMMP2L	integral component of membrane	mitochondrial respiratory chain complex assembly
GO:0033108	ENSG00000184903	IMMP2L	IMMP2L	membrane	mitochondrial respiratory chain complex assembly
GO:0033108	ENSG00000184903	IMMP2L	IMMP2L	proteolysis	mitochondrial respiratory chain complex assembly
GO:0033108	ENSG00000184903	IMMP2L	IMMP2L	serine-type peptidase activity	mitochondrial respiratory chain complex assembly
GO:0033108	ENSG00000184903	IMMP2L	IMMP2L	serine-type endopeptidase activity	mitochondrial respiratory chain complex assembly
GO:0033108	ENSG00000184903	IMMP2L	IMMP2L	signal peptide processing	mitochondrial respiratory chain complex assembly
GO:0033108	ENSG00000184903	IMMP2L	IMMP2L	protein processing involved in protein targeting to mitochondrion	mitochondrial respiratory chain complex assembly
GO:0033108	ENSG00000184903	IMMP2L	IMMP2L	mitochondrial inner membrane peptidase complex	mitochondrial respiratory chain complex assembly
GO:0033108	ENSG00000184903	IMMP2L	IMMP2L	mitochondrion	mitochondrial respiratory chain complex assembly
GO:0033108	ENSG00000184903	IMMP2L	IMMP2L	mitochondrial inner membrane	mitochondrial respiratory chain complex assembly
GO:0033108	ENSG00000184903	IMMP2L	IMMP2L	hydrolase activity	mitochondrial respiratory chain complex assembly
GO:0033108	ENSG00000184903	IMMP2L	IMMP2L	organelle membrane	mitochondrial respiratory chain complex assembly
GO:0033108	ENSG00000184903	IMMP2L	IMMP2L	peptidase activity	mitochondrial respiratory chain complex assembly
GO:0033108	ENSG00000184903	IMMP2L	IMMP2L	ovarian follicle development	mitochondrial respiratory chain complex assembly
GO:0033108	ENSG00000184903	IMMP2L	IMMP2L	superoxide metabolic process	mitochondrial respiratory chain complex assembly
GO:0033108	ENSG00000184903	IMMP2L	IMMP2L	cellular response to DNA damage stimulus	mitochondrial respiratory chain complex assembly
GO:0033108	ENSG00000184903	IMMP2L	IMMP2L	spermatogenesis	mitochondrial respiratory chain complex assembly
GO:0033108	ENSG00000184903	IMMP2L	IMMP2L	brain development	mitochondrial respiratory chain complex assembly
GO:0033108	ENSG00000184903	IMMP2L	IMMP2L	blood circulation	mitochondrial respiratory chain complex assembly
GO:0033108	ENSG00000184903	IMMP2L	IMMP2L	respiratory electron transport chain	mitochondrial respiratory chain complex assembly
GO:0033108	ENSG00000184903	IMMP2L	IMMP2L	ovulation	mitochondrial respiratory chain complex assembly
GO:0033108	ENSG00000184903	IMMP2L	IMMP2L	mitochondrial respiratory chain complex assembly	mitochondrial respiratory chain complex assembly
GO:0033108	ENSG00000184903	IMMP2L	IMMP2L	protein maturation	mitochondrial respiratory chain complex assembly
GO:0033108	ENSG00000184903	IMMP2L	IMMP2L	cerebellum vasculature development	mitochondrial respiratory chain complex assembly
GO:0033108	ENSG00000184903	IMMP2L	IMMP2L	endopeptidase activity	mitochondrial respiratory chain complex assembly
GO:0033108	ENSG00000170791	CHCHD7	CHCHD7	mitochondrion	mitochondrial respiratory chain complex assembly
GO:0033108	ENSG00000170791	CHCHD7	CHCHD7	mitochondrial intermembrane space	mitochondrial respiratory chain complex assembly
GO:0033108	ENSG00000170791	CHCHD7	CHCHD7	molecular_function	mitochondrial respiratory chain complex assembly
GO:0033108	ENSG00000170791	CHCHD7	CHCHD7	biological_process	mitochondrial respiratory chain complex assembly
GO:0033108	ENSG00000170791	CHCHD7	CHCHD7	cellular_component	mitochondrial respiratory chain complex assembly
GO:0033108	ENSG00000170791	CHCHD7	CHCHD7	mitochondrial respiratory chain complex assembly	mitochondrial respiratory chain complex assembly
GO:0032981	ENSG00000198888	MT-ND1	MT-ND1	membrane	mitochondrial respiratory chain complex I assembly
GO:0032981	ENSG00000198888	MT-ND1	MT-ND1	mitochondrion	mitochondrial respiratory chain complex I assembly
GO:0032981	ENSG00000198888	MT-ND1	MT-ND1	mitochondrial inner membrane	mitochondrial respiratory chain complex I assembly
GO:0032981	ENSG00000198888	MT-ND1	MT-ND1	protein binding	mitochondrial respiratory chain complex I assembly
GO:0032981	ENSG00000198888	MT-ND1	MT-ND1	mitochondrial membrane	mitochondrial respiratory chain complex I assembly
GO:0032981	ENSG00000198888	MT-ND1	MT-ND1	respirasome	mitochondrial respiratory chain complex I assembly
GO:0032981	ENSG00000198888	MT-ND1	MT-ND1	electron transport chain	mitochondrial respiratory chain complex I assembly
GO:0032981	ENSG00000198888	MT-ND1	MT-ND1	NADH dehydrogenase (ubiquinone) activity	mitochondrial respiratory chain complex I assembly
GO:0032981	ENSG00000198888	MT-ND1	MT-ND1	mitochondrial respiratory chain complex I assembly	mitochondrial respiratory chain complex I assembly
GO:0032981	ENSG00000198888	MT-ND1	MT-ND1	mitochondrial respiratory chain complex I	mitochondrial respiratory chain complex I assembly
GO:0032981	ENSG00000198888	MT-ND1	MT-ND1	NADH dehydrogenase activity	mitochondrial respiratory chain complex I assembly
GO:0032981	ENSG00000198888	MT-ND1	MT-ND1	mitochondrial electron transport, NADH to ubiquinone	mitochondrial respiratory chain complex I assembly
GO:0032981	ENSG00000198888	MT-ND1	MT-ND1	aerobic respiration	mitochondrial respiratory chain complex I assembly
GO:0032981	ENSG00000198888	MT-ND1	MT-ND1	proton motive force-driven mitochondrial ATP synthesis	mitochondrial respiratory chain complex I assembly
GO:0032981	ENSG00000198763	MT-ND2	MT-ND2	NADH dehydrogenase (ubiquinone) activity	mitochondrial respiratory chain complex I assembly
GO:0032981	ENSG00000198763	MT-ND2	MT-ND2	mitochondrial electron transport, NADH to ubiquinone	mitochondrial respiratory chain complex I assembly
GO:0032981	ENSG00000198763	MT-ND2	MT-ND2	membrane	mitochondrial respiratory chain complex I assembly
GO:0032981	ENSG00000198763	MT-ND2	MT-ND2	oxidoreductase activity	mitochondrial respiratory chain complex I assembly
GO:0032981	ENSG00000198763	MT-ND2	MT-ND2	mitochondrion	mitochondrial respiratory chain complex I assembly
GO:0032981	ENSG00000198763	MT-ND2	MT-ND2	mitochondrial inner membrane	mitochondrial respiratory chain complex I assembly
GO:0032981	ENSG00000198763	MT-ND2	MT-ND2	respirasome	mitochondrial respiratory chain complex I assembly
GO:0032981	ENSG00000198763	MT-ND2	MT-ND2	protein binding	mitochondrial respiratory chain complex I assembly
GO:0032981	ENSG00000198763	MT-ND2	MT-ND2	mitochondrial respiratory chain complex I assembly	mitochondrial respiratory chain complex I assembly
GO:0032981	ENSG00000198763	MT-ND2	MT-ND2	mitochondrial respiratory chain complex I	mitochondrial respiratory chain complex I assembly
GO:0032981	ENSG00000198763	MT-ND2	MT-ND2	aerobic respiration	mitochondrial respiratory chain complex I assembly
GO:0032981	ENSG00000198763	MT-ND2	MT-ND2	proton motive force-driven mitochondrial ATP synthesis	mitochondrial respiratory chain complex I assembly
GO:0032981	ENSG00000198763	MT-ND2	MT-ND2	protein kinase binding	mitochondrial respiratory chain complex I assembly
GO:0032981	ENSG00000198763	MT-ND2	MT-ND2	ionotropic glutamate receptor binding	mitochondrial respiratory chain complex I assembly
GO:0032981	ENSG00000198763	MT-ND2	MT-ND2	reactive oxygen species metabolic process	mitochondrial respiratory chain complex I assembly
GO:0032981	ENSG00000198763	MT-ND2	MT-ND2	postsynaptic density	mitochondrial respiratory chain complex I assembly
GO:0032981	ENSG00000198886	MT-ND4	MT-ND4	NADH dehydrogenase (ubiquinone) activity	mitochondrial respiratory chain complex I assembly
GO:0032981	ENSG00000198886	MT-ND4	MT-ND4	ATP synthesis coupled electron transport	mitochondrial respiratory chain complex I assembly
GO:0032981	ENSG00000198886	MT-ND4	MT-ND4	membrane	mitochondrial respiratory chain complex I assembly
GO:0032981	ENSG00000198886	MT-ND4	MT-ND4	mitochondrion	mitochondrial respiratory chain complex I assembly
GO:0032981	ENSG00000198886	MT-ND4	MT-ND4	mitochondrial inner membrane	mitochondrial respiratory chain complex I assembly
GO:0032981	ENSG00000198886	MT-ND4	MT-ND4	mitochondrial membrane	mitochondrial respiratory chain complex I assembly
GO:0032981	ENSG00000198886	MT-ND4	MT-ND4	respirasome	mitochondrial respiratory chain complex I assembly
GO:0032981	ENSG00000198886	MT-ND4	MT-ND4	mitochondrial respiratory chain complex I assembly	mitochondrial respiratory chain complex I assembly
GO:0032981	ENSG00000198886	MT-ND4	MT-ND4	mitochondrial respiratory chain complex I	mitochondrial respiratory chain complex I assembly
GO:0032981	ENSG00000198886	MT-ND4	MT-ND4	response to hypoxia	mitochondrial respiratory chain complex I assembly
GO:0032981	ENSG00000198886	MT-ND4	MT-ND4	in utero embryonic development	mitochondrial respiratory chain complex I assembly
GO:0032981	ENSG00000198886	MT-ND4	MT-ND4	aging	mitochondrial respiratory chain complex I assembly
GO:0032981	ENSG00000198886	MT-ND4	MT-ND4	cerebellum development	mitochondrial respiratory chain complex I assembly
GO:0032981	ENSG00000198886	MT-ND4	MT-ND4	response to nicotine	mitochondrial respiratory chain complex I assembly
GO:0032981	ENSG00000198886	MT-ND4	MT-ND4	response to ethanol	mitochondrial respiratory chain complex I assembly
GO:0032981	ENSG00000198886	MT-ND4	MT-ND4	NADH dehydrogenase activity	mitochondrial respiratory chain complex I assembly
GO:0032981	ENSG00000198886	MT-ND4	MT-ND4	mitochondrial electron transport, NADH to ubiquinone	mitochondrial respiratory chain complex I assembly
GO:0032981	ENSG00000198886	MT-ND4	MT-ND4	aerobic respiration	mitochondrial respiratory chain complex I assembly
GO:0032981	ENSG00000198886	MT-ND4	MT-ND4	proton motive force-driven mitochondrial ATP synthesis	mitochondrial respiratory chain complex I assembly
GO:0032981	ENSG00000198886	MT-ND4	MT-ND4	ubiquinone binding	mitochondrial respiratory chain complex I assembly
GO:0032981	ENSG00000198886	MT-ND4	MT-ND4	electron transport coupled proton transport	mitochondrial respiratory chain complex I assembly
GO:0032981	ENSG00000198786	MT-ND5	MT-ND5	NADH dehydrogenase (ubiquinone) activity	mitochondrial respiratory chain complex I assembly
GO:0032981	ENSG00000198786	MT-ND5	MT-ND5	ATP synthesis coupled electron transport	mitochondrial respiratory chain complex I assembly
GO:0032981	ENSG00000198786	MT-ND5	MT-ND5	membrane	mitochondrial respiratory chain complex I assembly
GO:0032981	ENSG00000198786	MT-ND5	MT-ND5	mitochondrion	mitochondrial respiratory chain complex I assembly
GO:0032981	ENSG00000198786	MT-ND5	MT-ND5	mitochondrial inner membrane	mitochondrial respiratory chain complex I assembly
GO:0032981	ENSG00000198786	MT-ND5	MT-ND5	respirasome	mitochondrial respiratory chain complex I assembly
GO:0032981	ENSG00000198786	MT-ND5	MT-ND5	mitochondrial respiratory chain complex I assembly	mitochondrial respiratory chain complex I assembly
GO:0032981	ENSG00000198786	MT-ND5	MT-ND5	mitochondrial respiratory chain complex I	mitochondrial respiratory chain complex I assembly
GO:0032981	ENSG00000198786	MT-ND5	MT-ND5	NADH dehydrogenase activity	mitochondrial respiratory chain complex I assembly
GO:0032981	ENSG00000198786	MT-ND5	MT-ND5	mitochondrial electron transport, NADH to ubiquinone	mitochondrial respiratory chain complex I assembly
GO:0032981	ENSG00000198786	MT-ND5	MT-ND5	aerobic respiration	mitochondrial respiratory chain complex I assembly
GO:0032981	ENSG00000198786	MT-ND5	MT-ND5	proton motive force-driven mitochondrial ATP synthesis	mitochondrial respiratory chain complex I assembly
GO:0032981	ENSG00000198786	MT-ND5	MT-ND5	electron transport coupled proton transport	mitochondrial respiratory chain complex I assembly
GO:0032981	ENSG00000198786	MT-ND5	MT-ND5	response to hypoxia	mitochondrial respiratory chain complex I assembly
GO:0032981	ENSG00000198786	MT-ND5	MT-ND5	response to organonitrogen compound	mitochondrial respiratory chain complex I assembly
GO:0032981	ENSG00000198786	MT-ND5	MT-ND5	response to hydrogen peroxide	mitochondrial respiratory chain complex I assembly
GO:0032981	ENSG00000198786	MT-ND5	MT-ND5	neuron projection	mitochondrial respiratory chain complex I assembly
GO:0032981	ENSG00000198695	MT-ND6	MT-ND6	NADH dehydrogenase (ubiquinone) activity	mitochondrial respiratory chain complex I assembly
GO:0032981	ENSG00000198695	MT-ND6	MT-ND6	membrane	mitochondrial respiratory chain complex I assembly
GO:0032981	ENSG00000198695	MT-ND6	MT-ND6	mitochondrion	mitochondrial respiratory chain complex I assembly
GO:0032981	ENSG00000198695	MT-ND6	MT-ND6	mitochondrial inner membrane	mitochondrial respiratory chain complex I assembly
GO:0032981	ENSG00000198695	MT-ND6	MT-ND6	mitochondrial membrane	mitochondrial respiratory chain complex I assembly
GO:0032981	ENSG00000198695	MT-ND6	MT-ND6	respirasome	mitochondrial respiratory chain complex I assembly
GO:0032981	ENSG00000198695	MT-ND6	MT-ND6	mitochondrial respiratory chain complex I assembly	mitochondrial respiratory chain complex I assembly
GO:0032981	ENSG00000198695	MT-ND6	MT-ND6	mitochondrial electron transport, NADH to ubiquinone	mitochondrial respiratory chain complex I assembly
GO:0032981	ENSG00000198695	MT-ND6	MT-ND6	aerobic respiration	mitochondrial respiratory chain complex I assembly
GO:0032981	ENSG00000198695	MT-ND6	MT-ND6	proton motive force-driven mitochondrial ATP synthesis	mitochondrial respiratory chain complex I assembly
GO:0032981	ENSG00000198695	MT-ND6	MT-ND6	mitochondrial respiratory chain complex I	mitochondrial respiratory chain complex I assembly
GO:0032981	ENSG00000198695	MT-ND6	MT-ND6	response to nicotine	mitochondrial respiratory chain complex I assembly
GO:0032981	ENSG00000198695	MT-ND6	MT-ND6	response to cocaine	mitochondrial respiratory chain complex I assembly
GO:0032981	ENSG00000198695	MT-ND6	MT-ND6	response to hydrogen peroxide	mitochondrial respiratory chain complex I assembly
GO:0032981	ENSG00000277365	NDUFA6	NDUFA6	mitochondrial respiratory chain complex I	mitochondrial respiratory chain complex I assembly
GO:0032981	ENSG00000277365	NDUFA6	NDUFA6	membrane	mitochondrial respiratory chain complex I assembly
GO:0032981	ENSG00000277365	NDUFA6	NDUFA6	mitochondrion	mitochondrial respiratory chain complex I assembly
GO:0032981	ENSG00000277365	NDUFA6	NDUFA6	mitochondrial inner membrane	mitochondrial respiratory chain complex I assembly
GO:0032981	ENSG00000277365	NDUFA6	NDUFA6	mitochondrial membrane	mitochondrial respiratory chain complex I assembly
GO:0032981	ENSG00000277365	NDUFA6	NDUFA6	respirasome	mitochondrial respiratory chain complex I assembly
GO:0032981	ENSG00000277365	NDUFA6	NDUFA6	response to oxidative stress	mitochondrial respiratory chain complex I assembly
GO:0032981	ENSG00000277365	NDUFA6	NDUFA6	NADH dehydrogenase (ubiquinone) activity	mitochondrial respiratory chain complex I assembly
GO:0032981	ENSG00000277365	NDUFA6	NDUFA6	mitochondrial respiratory chain complex I assembly	mitochondrial respiratory chain complex I assembly
GO:0032981	ENSG00000277365	NDUFA6	NDUFA6	mitochondrial electron transport, NADH to ubiquinone	mitochondrial respiratory chain complex I assembly
GO:0032981	ENSG00000277365	NDUFA6	NDUFA6	aerobic respiration	mitochondrial respiratory chain complex I assembly
GO:0032981	ENSG00000277365	NDUFA6	NDUFA6	proton motive force-driven mitochondrial ATP synthesis	mitochondrial respiratory chain complex I assembly
GO:0032981	ENSG00000273397	NDUFA6	NDUFA6	mitochondrial respiratory chain complex I	mitochondrial respiratory chain complex I assembly
GO:0032981	ENSG00000273397	NDUFA6	NDUFA6	membrane	mitochondrial respiratory chain complex I assembly
GO:0032981	ENSG00000273397	NDUFA6	NDUFA6	mitochondrion	mitochondrial respiratory chain complex I assembly
GO:0032981	ENSG00000273397	NDUFA6	NDUFA6	mitochondrial inner membrane	mitochondrial respiratory chain complex I assembly
GO:0032981	ENSG00000273397	NDUFA6	NDUFA6	mitochondrial membrane	mitochondrial respiratory chain complex I assembly
GO:0032981	ENSG00000273397	NDUFA6	NDUFA6	respirasome	mitochondrial respiratory chain complex I assembly
GO:0032981	ENSG00000273397	NDUFA6	NDUFA6	response to oxidative stress	mitochondrial respiratory chain complex I assembly
GO:0032981	ENSG00000273397	NDUFA6	NDUFA6	NADH dehydrogenase (ubiquinone) activity	mitochondrial respiratory chain complex I assembly
GO:0032981	ENSG00000273397	NDUFA6	NDUFA6	mitochondrial respiratory chain complex I assembly	mitochondrial respiratory chain complex I assembly
GO:0032981	ENSG00000273397	NDUFA6	NDUFA6	mitochondrial electron transport, NADH to ubiquinone	mitochondrial respiratory chain complex I assembly
GO:0032981	ENSG00000273397	NDUFA6	NDUFA6	aerobic respiration	mitochondrial respiratory chain complex I assembly
GO:0032981	ENSG00000273397	NDUFA6	NDUFA6	proton motive force-driven mitochondrial ATP synthesis	mitochondrial respiratory chain complex I assembly
GO:0032981	ENSG00000272765	NDUFA6	NDUFA6	mitochondrial respiratory chain complex I	mitochondrial respiratory chain complex I assembly
GO:0032981	ENSG00000272765	NDUFA6	NDUFA6	membrane	mitochondrial respiratory chain complex I assembly
GO:0032981	ENSG00000272765	NDUFA6	NDUFA6	mitochondrion	mitochondrial respiratory chain complex I assembly
GO:0032981	ENSG00000272765	NDUFA6	NDUFA6	mitochondrial inner membrane	mitochondrial respiratory chain complex I assembly
GO:0032981	ENSG00000272765	NDUFA6	NDUFA6	mitochondrial membrane	mitochondrial respiratory chain complex I assembly
GO:0032981	ENSG00000272765	NDUFA6	NDUFA6	respirasome	mitochondrial respiratory chain complex I assembly
GO:0032981	ENSG00000272765	NDUFA6	NDUFA6	response to oxidative stress	mitochondrial respiratory chain complex I assembly
GO:0032981	ENSG00000272765	NDUFA6	NDUFA6	NADH dehydrogenase (ubiquinone) activity	mitochondrial respiratory chain complex I assembly
GO:0032981	ENSG00000272765	NDUFA6	NDUFA6	mitochondrial respiratory chain complex I assembly	mitochondrial respiratory chain complex I assembly
GO:0032981	ENSG00000272765	NDUFA6	NDUFA6	mitochondrial electron transport, NADH to ubiquinone	mitochondrial respiratory chain complex I assembly
GO:0032981	ENSG00000272765	NDUFA6	NDUFA6	aerobic respiration	mitochondrial respiratory chain complex I assembly
GO:0032981	ENSG00000272765	NDUFA6	NDUFA6	proton motive force-driven mitochondrial ATP synthesis	mitochondrial respiratory chain complex I assembly
GO:0032981	ENSG00000276061	NDUFA3	NDUFA3	membrane	mitochondrial respiratory chain complex I assembly
GO:0032981	ENSG00000276061	NDUFA3	NDUFA3	mitochondrion	mitochondrial respiratory chain complex I assembly
GO:0032981	ENSG00000276061	NDUFA3	NDUFA3	mitochondrial inner membrane	mitochondrial respiratory chain complex I assembly
GO:0032981	ENSG00000276061	NDUFA3	NDUFA3	protein binding	mitochondrial respiratory chain complex I assembly
GO:0032981	ENSG00000276061	NDUFA3	NDUFA3	respirasome	mitochondrial respiratory chain complex I assembly
GO:0032981	ENSG00000276061	NDUFA3	NDUFA3	mitochondrial respiratory chain complex I	mitochondrial respiratory chain complex I assembly
GO:0032981	ENSG00000276061	NDUFA3	NDUFA3	NADH dehydrogenase (ubiquinone) activity	mitochondrial respiratory chain complex I assembly
GO:0032981	ENSG00000276061	NDUFA3	NDUFA3	mitochondrial respiratory chain complex I assembly	mitochondrial respiratory chain complex I assembly
GO:0032981	ENSG00000276061	NDUFA3	NDUFA3	mitochondrial electron transport, NADH to ubiquinone	mitochondrial respiratory chain complex I assembly
GO:0032981	ENSG00000276061	NDUFA3	NDUFA3	aerobic respiration	mitochondrial respiratory chain complex I assembly
GO:0032981	ENSG00000276061	NDUFA3	NDUFA3	proton motive force-driven mitochondrial ATP synthesis	mitochondrial respiratory chain complex I assembly
GO:0032981	ENSG00000276766	NDUFA3	NDUFA3	mitochondrial inner membrane	mitochondrial respiratory chain complex I assembly
GO:0032981	ENSG00000276766	NDUFA3	NDUFA3	mitochondrial respiratory chain complex I	mitochondrial respiratory chain complex I assembly
GO:0032981	ENSG00000276766	NDUFA3	NDUFA3	membrane	mitochondrial respiratory chain complex I assembly
GO:0032981	ENSG00000276766	NDUFA3	NDUFA3	mitochondrion	mitochondrial respiratory chain complex I assembly
GO:0032981	ENSG00000276766	NDUFA3	NDUFA3	protein binding	mitochondrial respiratory chain complex I assembly
GO:0032981	ENSG00000276766	NDUFA3	NDUFA3	respirasome	mitochondrial respiratory chain complex I assembly
GO:0032981	ENSG00000276766	NDUFA3	NDUFA3	NADH dehydrogenase (ubiquinone) activity	mitochondrial respiratory chain complex I assembly
GO:0032981	ENSG00000276766	NDUFA3	NDUFA3	mitochondrial respiratory chain complex I assembly	mitochondrial respiratory chain complex I assembly
GO:0032981	ENSG00000276766	NDUFA3	NDUFA3	mitochondrial electron transport, NADH to ubiquinone	mitochondrial respiratory chain complex I assembly
GO:0032981	ENSG00000276766	NDUFA3	NDUFA3	aerobic respiration	mitochondrial respiratory chain complex I assembly
GO:0032981	ENSG00000276766	NDUFA3	NDUFA3	proton motive force-driven mitochondrial ATP synthesis	mitochondrial respiratory chain complex I assembly
GO:0032981	ENSG00000275724	NDUFA3	NDUFA3	mitochondrial inner membrane	mitochondrial respiratory chain complex I assembly
GO:0032981	ENSG00000275724	NDUFA3	NDUFA3	mitochondrial respiratory chain complex I	mitochondrial respiratory chain complex I assembly
GO:0032981	ENSG00000275724	NDUFA3	NDUFA3	membrane	mitochondrial respiratory chain complex I assembly
GO:0032981	ENSG00000275724	NDUFA3	NDUFA3	mitochondrion	mitochondrial respiratory chain complex I assembly
GO:0032981	ENSG00000275724	NDUFA3	NDUFA3	protein binding	mitochondrial respiratory chain complex I assembly
GO:0032981	ENSG00000275724	NDUFA3	NDUFA3	respirasome	mitochondrial respiratory chain complex I assembly
GO:0032981	ENSG00000275724	NDUFA3	NDUFA3	NADH dehydrogenase (ubiquinone) activity	mitochondrial respiratory chain complex I assembly
GO:0032981	ENSG00000275724	NDUFA3	NDUFA3	mitochondrial respiratory chain complex I assembly	mitochondrial respiratory chain complex I assembly
GO:0032981	ENSG00000275724	NDUFA3	NDUFA3	mitochondrial electron transport, NADH to ubiquinone	mitochondrial respiratory chain complex I assembly
GO:0032981	ENSG00000275724	NDUFA3	NDUFA3	aerobic respiration	mitochondrial respiratory chain complex I assembly
GO:0032981	ENSG00000275724	NDUFA3	NDUFA3	proton motive force-driven mitochondrial ATP synthesis	mitochondrial respiratory chain complex I assembly
GO:0032981	ENSG00000276220	NDUFA3	NDUFA3	mitochondrial inner membrane	mitochondrial respiratory chain complex I assembly
GO:0032981	ENSG00000276220	NDUFA3	NDUFA3	mitochondrial respiratory chain complex I	mitochondrial respiratory chain complex I assembly
GO:0032981	ENSG00000276220	NDUFA3	NDUFA3	membrane	mitochondrial respiratory chain complex I assembly
GO:0032981	ENSG00000276220	NDUFA3	NDUFA3	mitochondrion	mitochondrial respiratory chain complex I assembly
GO:0032981	ENSG00000276220	NDUFA3	NDUFA3	protein binding	mitochondrial respiratory chain complex I assembly
GO:0032981	ENSG00000276220	NDUFA3	NDUFA3	respirasome	mitochondrial respiratory chain complex I assembly
GO:0032981	ENSG00000276220	NDUFA3	NDUFA3	NADH dehydrogenase (ubiquinone) activity	mitochondrial respiratory chain complex I assembly
GO:0032981	ENSG00000276220	NDUFA3	NDUFA3	mitochondrial respiratory chain complex I assembly	mitochondrial respiratory chain complex I assembly
GO:0032981	ENSG00000276220	NDUFA3	NDUFA3	mitochondrial electron transport, NADH to ubiquinone	mitochondrial respiratory chain complex I assembly
GO:0032981	ENSG00000276220	NDUFA3	NDUFA3	aerobic respiration	mitochondrial respiratory chain complex I assembly
GO:0032981	ENSG00000276220	NDUFA3	NDUFA3	proton motive force-driven mitochondrial ATP synthesis	mitochondrial respiratory chain complex I assembly
GO:0032981	ENSG00000278365	NDUFA3	NDUFA3	mitochondrial inner membrane	mitochondrial respiratory chain complex I assembly
GO:0032981	ENSG00000278365	NDUFA3	NDUFA3	mitochondrial respiratory chain complex I	mitochondrial respiratory chain complex I assembly
GO:0032981	ENSG00000278365	NDUFA3	NDUFA3	membrane	mitochondrial respiratory chain complex I assembly
GO:0032981	ENSG00000278365	NDUFA3	NDUFA3	mitochondrion	mitochondrial respiratory chain complex I assembly
GO:0032981	ENSG00000278365	NDUFA3	NDUFA3	protein binding	mitochondrial respiratory chain complex I assembly
GO:0032981	ENSG00000278365	NDUFA3	NDUFA3	respirasome	mitochondrial respiratory chain complex I assembly
GO:0032981	ENSG00000278365	NDUFA3	NDUFA3	NADH dehydrogenase (ubiquinone) activity	mitochondrial respiratory chain complex I assembly
GO:0032981	ENSG00000278365	NDUFA3	NDUFA3	mitochondrial respiratory chain complex I assembly	mitochondrial respiratory chain complex I assembly
GO:0032981	ENSG00000278365	NDUFA3	NDUFA3	mitochondrial electron transport, NADH to ubiquinone	mitochondrial respiratory chain complex I assembly
GO:0032981	ENSG00000278365	NDUFA3	NDUFA3	aerobic respiration	mitochondrial respiratory chain complex I assembly
GO:0032981	ENSG00000278365	NDUFA3	NDUFA3	proton motive force-driven mitochondrial ATP synthesis	mitochondrial respiratory chain complex I assembly
GO:0032981	ENSG00000277722	NDUFA3	NDUFA3	mitochondrial inner membrane	mitochondrial respiratory chain complex I assembly
GO:0032981	ENSG00000277722	NDUFA3	NDUFA3	mitochondrial respiratory chain complex I	mitochondrial respiratory chain complex I assembly
GO:0032981	ENSG00000277722	NDUFA3	NDUFA3	membrane	mitochondrial respiratory chain complex I assembly
GO:0032981	ENSG00000277722	NDUFA3	NDUFA3	mitochondrion	mitochondrial respiratory chain complex I assembly
GO:0032981	ENSG00000277722	NDUFA3	NDUFA3	protein binding	mitochondrial respiratory chain complex I assembly
GO:0032981	ENSG00000277722	NDUFA3	NDUFA3	respirasome	mitochondrial respiratory chain complex I assembly
GO:0032981	ENSG00000277722	NDUFA3	NDUFA3	NADH dehydrogenase (ubiquinone) activity	mitochondrial respiratory chain complex I assembly
GO:0032981	ENSG00000277722	NDUFA3	NDUFA3	mitochondrial respiratory chain complex I assembly	mitochondrial respiratory chain complex I assembly
GO:0032981	ENSG00000277722	NDUFA3	NDUFA3	mitochondrial electron transport, NADH to ubiquinone	mitochondrial respiratory chain complex I assembly
GO:0032981	ENSG00000277722	NDUFA3	NDUFA3	aerobic respiration	mitochondrial respiratory chain complex I assembly
GO:0032981	ENSG00000277722	NDUFA3	NDUFA3	proton motive force-driven mitochondrial ATP synthesis	mitochondrial respiratory chain complex I assembly
GO:0032981	ENSG00000273642	NDUFA3	NDUFA3	mitochondrial inner membrane	mitochondrial respiratory chain complex I assembly
GO:0032981	ENSG00000273642	NDUFA3	NDUFA3	mitochondrial respiratory chain complex I	mitochondrial respiratory chain complex I assembly
GO:0032981	ENSG00000273642	NDUFA3	NDUFA3	membrane	mitochondrial respiratory chain complex I assembly
GO:0032981	ENSG00000273642	NDUFA3	NDUFA3	mitochondrion	mitochondrial respiratory chain complex I assembly
GO:0032981	ENSG00000273642	NDUFA3	NDUFA3	protein binding	mitochondrial respiratory chain complex I assembly
GO:0032981	ENSG00000273642	NDUFA3	NDUFA3	respirasome	mitochondrial respiratory chain complex I assembly
GO:0032981	ENSG00000273642	NDUFA3	NDUFA3	NADH dehydrogenase (ubiquinone) activity	mitochondrial respiratory chain complex I assembly
GO:0032981	ENSG00000273642	NDUFA3	NDUFA3	mitochondrial respiratory chain complex I assembly	mitochondrial respiratory chain complex I assembly
GO:0032981	ENSG00000273642	NDUFA3	NDUFA3	mitochondrial electron transport, NADH to ubiquinone	mitochondrial respiratory chain complex I assembly
GO:0032981	ENSG00000273642	NDUFA3	NDUFA3	aerobic respiration	mitochondrial respiratory chain complex I assembly
GO:0032981	ENSG00000273642	NDUFA3	NDUFA3	proton motive force-driven mitochondrial ATP synthesis	mitochondrial respiratory chain complex I assembly
GO:0032981	ENSG00000274359	NDUFA3	NDUFA3	mitochondrial inner membrane	mitochondrial respiratory chain complex I assembly
GO:0032981	ENSG00000274359	NDUFA3	NDUFA3	mitochondrial respiratory chain complex I	mitochondrial respiratory chain complex I assembly
GO:0032981	ENSG00000274359	NDUFA3	NDUFA3	membrane	mitochondrial respiratory chain complex I assembly
GO:0032981	ENSG00000274359	NDUFA3	NDUFA3	mitochondrion	mitochondrial respiratory chain complex I assembly
GO:0032981	ENSG00000274359	NDUFA3	NDUFA3	protein binding	mitochondrial respiratory chain complex I assembly
GO:0032981	ENSG00000274359	NDUFA3	NDUFA3	respirasome	mitochondrial respiratory chain complex I assembly
GO:0032981	ENSG00000274359	NDUFA3	NDUFA3	NADH dehydrogenase (ubiquinone) activity	mitochondrial respiratory chain complex I assembly
GO:0032981	ENSG00000274359	NDUFA3	NDUFA3	mitochondrial respiratory chain complex I assembly	mitochondrial respiratory chain complex I assembly
GO:0032981	ENSG00000274359	NDUFA3	NDUFA3	mitochondrial electron transport, NADH to ubiquinone	mitochondrial respiratory chain complex I assembly
GO:0032981	ENSG00000274359	NDUFA3	NDUFA3	aerobic respiration	mitochondrial respiratory chain complex I assembly
GO:0032981	ENSG00000274359	NDUFA3	NDUFA3	proton motive force-driven mitochondrial ATP synthesis	mitochondrial respiratory chain complex I assembly
GO:0032981	ENSG00000275605	NDUFA3	NDUFA3	mitochondrial inner membrane	mitochondrial respiratory chain complex I assembly
GO:0032981	ENSG00000275605	NDUFA3	NDUFA3	mitochondrial respiratory chain complex I	mitochondrial respiratory chain complex I assembly
GO:0032981	ENSG00000275605	NDUFA3	NDUFA3	membrane	mitochondrial respiratory chain complex I assembly
GO:0032981	ENSG00000275605	NDUFA3	NDUFA3	mitochondrion	mitochondrial respiratory chain complex I assembly
GO:0032981	ENSG00000275605	NDUFA3	NDUFA3	protein binding	mitochondrial respiratory chain complex I assembly
GO:0032981	ENSG00000275605	NDUFA3	NDUFA3	respirasome	mitochondrial respiratory chain complex I assembly
GO:0032981	ENSG00000275605	NDUFA3	NDUFA3	NADH dehydrogenase (ubiquinone) activity	mitochondrial respiratory chain complex I assembly
GO:0032981	ENSG00000275605	NDUFA3	NDUFA3	mitochondrial respiratory chain complex I assembly	mitochondrial respiratory chain complex I assembly
GO:0032981	ENSG00000275605	NDUFA3	NDUFA3	mitochondrial electron transport, NADH to ubiquinone	mitochondrial respiratory chain complex I assembly
GO:0032981	ENSG00000275605	NDUFA3	NDUFA3	aerobic respiration	mitochondrial respiratory chain complex I assembly
GO:0032981	ENSG00000275605	NDUFA3	NDUFA3	proton motive force-driven mitochondrial ATP synthesis	mitochondrial respiratory chain complex I assembly
GO:0032981	ENSG00000151413	NUBPL	NUBPL	ATP binding	mitochondrial respiratory chain complex I assembly
GO:0032981	ENSG00000151413	NUBPL	NUBPL	iron-sulfur cluster binding	mitochondrial respiratory chain complex I assembly
GO:0032981	ENSG00000151413	NUBPL	NUBPL	iron-sulfur cluster assembly	mitochondrial respiratory chain complex I assembly
GO:0032981	ENSG00000151413	NUBPL	NUBPL	ATP-dependent FeS chaperone activity	mitochondrial respiratory chain complex I assembly
GO:0032981	ENSG00000151413	NUBPL	NUBPL	metal ion binding	mitochondrial respiratory chain complex I assembly
GO:0032981	ENSG00000151413	NUBPL	NUBPL	nucleotide binding	mitochondrial respiratory chain complex I assembly
GO:0032981	ENSG00000151413	NUBPL	NUBPL	plasma membrane	mitochondrial respiratory chain complex I assembly
GO:0032981	ENSG00000151413	NUBPL	NUBPL	mitochondrion	mitochondrial respiratory chain complex I assembly
GO:0032981	ENSG00000151413	NUBPL	NUBPL	protein binding	mitochondrial respiratory chain complex I assembly
GO:0032981	ENSG00000151413	NUBPL	NUBPL	4 iron, 4 sulfur cluster binding	mitochondrial respiratory chain complex I assembly
GO:0032981	ENSG00000151413	NUBPL	NUBPL	mitochondrial respiratory chain complex I assembly	mitochondrial respiratory chain complex I assembly
GO:0032981	ENSG00000151413	NUBPL	NUBPL	mitochondrial matrix	mitochondrial respiratory chain complex I assembly
GO:0032981	ENSG00000151413	NUBPL	NUBPL	mitochondrion morphogenesis	mitochondrial respiratory chain complex I assembly
GO:0032981	ENSG00000281013	NDUFA6	NDUFA6	mitochondrial respiratory chain complex I	mitochondrial respiratory chain complex I assembly
GO:0032981	ENSG00000281013	NDUFA6	NDUFA6	membrane	mitochondrial respiratory chain complex I assembly
GO:0032981	ENSG00000281013	NDUFA6	NDUFA6	mitochondrion	mitochondrial respiratory chain complex I assembly
GO:0032981	ENSG00000281013	NDUFA6	NDUFA6	mitochondrial inner membrane	mitochondrial respiratory chain complex I assembly
GO:0032981	ENSG00000281013	NDUFA6	NDUFA6	mitochondrial membrane	mitochondrial respiratory chain complex I assembly
GO:0032981	ENSG00000281013	NDUFA6	NDUFA6	respirasome	mitochondrial respiratory chain complex I assembly
GO:0032981	ENSG00000281013	NDUFA6	NDUFA6	response to oxidative stress	mitochondrial respiratory chain complex I assembly
GO:0032981	ENSG00000281013	NDUFA6	NDUFA6	NADH dehydrogenase (ubiquinone) activity	mitochondrial respiratory chain complex I assembly
GO:0032981	ENSG00000281013	NDUFA6	NDUFA6	mitochondrial respiratory chain complex I assembly	mitochondrial respiratory chain complex I assembly
GO:0032981	ENSG00000281013	NDUFA6	NDUFA6	mitochondrial electron transport, NADH to ubiquinone	mitochondrial respiratory chain complex I assembly
GO:0032981	ENSG00000281013	NDUFA6	NDUFA6	aerobic respiration	mitochondrial respiratory chain complex I assembly
GO:0032981	ENSG00000281013	NDUFA6	NDUFA6	proton motive force-driven mitochondrial ATP synthesis	mitochondrial respiratory chain complex I assembly
GO:0032981	ENSG00000283447	NDUFS1	NDUFS1	membrane	mitochondrial respiratory chain complex I assembly
GO:0032981	ENSG00000283447	NDUFS1	NDUFS1	oxidoreductase activity	mitochondrial respiratory chain complex I assembly
GO:0032981	ENSG00000283447	NDUFS1	NDUFS1	NADH dehydrogenase (ubiquinone) activity	mitochondrial respiratory chain complex I assembly
GO:0032981	ENSG00000283447	NDUFS1	NDUFS1	ATP synthesis coupled electron transport	mitochondrial respiratory chain complex I assembly
GO:0032981	ENSG00000283447	NDUFS1	NDUFS1	iron-sulfur cluster binding	mitochondrial respiratory chain complex I assembly
GO:0032981	ENSG00000283447	NDUFS1	NDUFS1	oxidoreductase activity, acting on NAD(P)H	mitochondrial respiratory chain complex I assembly
GO:0032981	ENSG00000283447	NDUFS1	NDUFS1	metal ion binding	mitochondrial respiratory chain complex I assembly
GO:0032981	ENSG00000283447	NDUFS1	NDUFS1	mitochondrion	mitochondrial respiratory chain complex I assembly
GO:0032981	ENSG00000283447	NDUFS1	NDUFS1	mitochondrial inner membrane	mitochondrial respiratory chain complex I assembly
GO:0032981	ENSG00000283447	NDUFS1	NDUFS1	2 iron, 2 sulfur cluster binding	mitochondrial respiratory chain complex I assembly
GO:0032981	ENSG00000283447	NDUFS1	NDUFS1	protein binding	mitochondrial respiratory chain complex I assembly
GO:0032981	ENSG00000283447	NDUFS1	NDUFS1	mitochondrial intermembrane space	mitochondrial respiratory chain complex I assembly
GO:0032981	ENSG00000283447	NDUFS1	NDUFS1	respirasome	mitochondrial respiratory chain complex I assembly
GO:0032981	ENSG00000283447	NDUFS1	NDUFS1	4 iron, 4 sulfur cluster binding	mitochondrial respiratory chain complex I assembly
GO:0032981	ENSG00000283447	NDUFS1	NDUFS1	reactive oxygen species metabolic process	mitochondrial respiratory chain complex I assembly
GO:0032981	ENSG00000283447	NDUFS1	NDUFS1	ATP metabolic process	mitochondrial respiratory chain complex I assembly
GO:0032981	ENSG00000283447	NDUFS1	NDUFS1	mitochondrial respiratory chain complex I assembly	mitochondrial respiratory chain complex I assembly
GO:0032981	ENSG00000283447	NDUFS1	NDUFS1	mitochondrial matrix	mitochondrial respiratory chain complex I assembly
GO:0032981	ENSG00000283447	NDUFS1	NDUFS1	mitochondrial respiratory chain complex I	mitochondrial respiratory chain complex I assembly
GO:0032981	ENSG00000283447	NDUFS1	NDUFS1	mitochondrial electron transport, NADH to ubiquinone	mitochondrial respiratory chain complex I assembly
GO:0032981	ENSG00000283447	NDUFS1	NDUFS1	aerobic respiration	mitochondrial respiratory chain complex I assembly
GO:0032981	ENSG00000283447	NDUFS1	NDUFS1	proton motive force-driven mitochondrial ATP synthesis	mitochondrial respiratory chain complex I assembly
GO:0032981	ENSG00000283447	NDUFS1	NDUFS1	electron transfer activity	mitochondrial respiratory chain complex I assembly
GO:0032981	ENSG00000283447	NDUFS1	NDUFS1	cellular respiration	mitochondrial respiratory chain complex I assembly
GO:0032981	ENSG00000283447	NDUFS1	NDUFS1	regulation of mitochondrial membrane potential	mitochondrial respiratory chain complex I assembly
GO:0032981	ENSG00000283447	NDUFS1	NDUFS1	apoptotic mitochondrial changes	mitochondrial respiratory chain complex I assembly
GO:0032981	ENSG00000285387	NDUFS3	NDUFS3	NADH dehydrogenase (ubiquinone) activity	mitochondrial respiratory chain complex I assembly
GO:0032981	ENSG00000285387	NDUFS3	NDUFS3	oxidoreductase activity, acting on NAD(P)H	mitochondrial respiratory chain complex I assembly
GO:0032981	ENSG00000285387	NDUFS3	NDUFS3	membrane	mitochondrial respiratory chain complex I assembly
GO:0032981	ENSG00000285387	NDUFS3	NDUFS3	oxidoreductase activity	mitochondrial respiratory chain complex I assembly
GO:0032981	ENSG00000285387	NDUFS3	NDUFS3	mitochondrion	mitochondrial respiratory chain complex I assembly
GO:0032981	ENSG00000285387	NDUFS3	NDUFS3	mitochondrial inner membrane	mitochondrial respiratory chain complex I assembly
GO:0032981	ENSG00000285387	NDUFS3	NDUFS3	nuclear body	mitochondrial respiratory chain complex I assembly
GO:0032981	ENSG00000285387	NDUFS3	NDUFS3	protein binding	mitochondrial respiratory chain complex I assembly
GO:0032981	ENSG00000285387	NDUFS3	NDUFS3	mitochondrial membrane	mitochondrial respiratory chain complex I assembly
GO:0032981	ENSG00000285387	NDUFS3	NDUFS3	respirasome	mitochondrial respiratory chain complex I assembly
GO:0032981	ENSG00000285387	NDUFS3	NDUFS3	reactive oxygen species metabolic process	mitochondrial respiratory chain complex I assembly
GO:0032981	ENSG00000285387	NDUFS3	NDUFS3	mitochondrial respiratory chain complex I assembly	mitochondrial respiratory chain complex I assembly
GO:0032981	ENSG00000285387	NDUFS3	NDUFS3	negative regulation of cell growth	mitochondrial respiratory chain complex I assembly
GO:0032981	ENSG00000285387	NDUFS3	NDUFS3	mitochondrial matrix	mitochondrial respiratory chain complex I assembly
GO:0032981	ENSG00000285387	NDUFS3	NDUFS3	mitochondrial respiratory chain complex I	mitochondrial respiratory chain complex I assembly
GO:0032981	ENSG00000285387	NDUFS3	NDUFS3	substantia nigra development	mitochondrial respiratory chain complex I assembly
GO:0032981	ENSG00000285387	NDUFS3	NDUFS3	NADH dehydrogenase activity	mitochondrial respiratory chain complex I assembly
GO:0032981	ENSG00000285387	NDUFS3	NDUFS3	mitochondrial electron transport, NADH to ubiquinone	mitochondrial respiratory chain complex I assembly
GO:0032981	ENSG00000285387	NDUFS3	NDUFS3	aerobic respiration	mitochondrial respiratory chain complex I assembly
GO:0032981	ENSG00000285387	NDUFS3	NDUFS3	proton motive force-driven mitochondrial ATP synthesis	mitochondrial respiratory chain complex I assembly
GO:0032981	ENSG00000285387	NDUFS3	NDUFS3	negative regulation of intrinsic apoptotic signaling pathway	mitochondrial respiratory chain complex I assembly
GO:0032981	ENSG00000285387	NDUFS3	NDUFS3	electron transfer activity	mitochondrial respiratory chain complex I assembly
GO:0032981	ENSG00000184983	NDUFA6	NDUFA6	mitochondrial respiratory chain complex I	mitochondrial respiratory chain complex I assembly
GO:0032981	ENSG00000184983	NDUFA6	NDUFA6	membrane	mitochondrial respiratory chain complex I assembly
GO:0032981	ENSG00000184983	NDUFA6	NDUFA6	mitochondrion	mitochondrial respiratory chain complex I assembly
GO:0032981	ENSG00000184983	NDUFA6	NDUFA6	mitochondrial inner membrane	mitochondrial respiratory chain complex I assembly
GO:0032981	ENSG00000184983	NDUFA6	NDUFA6	mitochondrial membrane	mitochondrial respiratory chain complex I assembly
GO:0032981	ENSG00000184983	NDUFA6	NDUFA6	respirasome	mitochondrial respiratory chain complex I assembly
GO:0032981	ENSG00000184983	NDUFA6	NDUFA6	response to oxidative stress	mitochondrial respiratory chain complex I assembly
GO:0032981	ENSG00000184983	NDUFA6	NDUFA6	NADH dehydrogenase (ubiquinone) activity	mitochondrial respiratory chain complex I assembly
GO:0032981	ENSG00000184983	NDUFA6	NDUFA6	mitochondrial respiratory chain complex I assembly	mitochondrial respiratory chain complex I assembly
GO:0032981	ENSG00000184983	NDUFA6	NDUFA6	mitochondrial electron transport, NADH to ubiquinone	mitochondrial respiratory chain complex I assembly
GO:0032981	ENSG00000184983	NDUFA6	NDUFA6	aerobic respiration	mitochondrial respiratory chain complex I assembly
GO:0032981	ENSG00000184983	NDUFA6	NDUFA6	proton motive force-driven mitochondrial ATP synthesis	mitochondrial respiratory chain complex I assembly
GO:0032981	ENSG00000155463	OXA1L	OXA1L	integral component of membrane	mitochondrial respiratory chain complex I assembly
GO:0032981	ENSG00000155463	OXA1L	OXA1L	membrane insertase activity	mitochondrial respiratory chain complex I assembly
GO:0032981	ENSG00000155463	OXA1L	OXA1L	membrane	mitochondrial respiratory chain complex I assembly
GO:0032981	ENSG00000155463	OXA1L	OXA1L	protein-containing complex	mitochondrial respiratory chain complex I assembly
GO:0032981	ENSG00000155463	OXA1L	OXA1L	mitochondrion	mitochondrial respiratory chain complex I assembly
GO:0032981	ENSG00000155463	OXA1L	OXA1L	mitochondrial inner membrane	mitochondrial respiratory chain complex I assembly
GO:0032981	ENSG00000155463	OXA1L	OXA1L	protein homodimerization activity	mitochondrial respiratory chain complex I assembly
GO:0032981	ENSG00000155463	OXA1L	OXA1L	mitochondrial membrane	mitochondrial respiratory chain complex I assembly
GO:0032981	ENSG00000155463	OXA1L	OXA1L	aerobic respiration	mitochondrial respiratory chain complex I assembly
GO:0032981	ENSG00000155463	OXA1L	OXA1L	protein binding	mitochondrial respiratory chain complex I assembly
GO:0032981	ENSG00000155463	OXA1L	OXA1L	negative regulation of ATP-dependent activity	mitochondrial respiratory chain complex I assembly
GO:0032981	ENSG00000155463	OXA1L	OXA1L	mitochondrial ribosome binding	mitochondrial respiratory chain complex I assembly
GO:0032981	ENSG00000155463	OXA1L	OXA1L	mitochondrial respiratory chain complex I assembly	mitochondrial respiratory chain complex I assembly
GO:0032981	ENSG00000155463	OXA1L	OXA1L	mitochondrial matrix	mitochondrial respiratory chain complex I assembly
GO:0032981	ENSG00000155463	OXA1L	OXA1L	protein tetramerization	mitochondrial respiratory chain complex I assembly
GO:0032981	ENSG00000155463	OXA1L	OXA1L	negative regulation of oxidoreductase activity	mitochondrial respiratory chain complex I assembly
GO:0032981	ENSG00000155463	OXA1L	OXA1L	mitochondrial proton-transporting ATP synthase complex assembly	mitochondrial respiratory chain complex I assembly
GO:0032981	ENSG00000155463	OXA1L	OXA1L	protein insertion into membrane	mitochondrial respiratory chain complex I assembly
GO:0032981	ENSG00000155463	OXA1L	OXA1L	protein insertion into mitochondrial inner membrane from matrix	mitochondrial respiratory chain complex I assembly
GO:0032981	ENSG00000164258	NDUFS4	NDUFS4	electron transport chain	mitochondrial respiratory chain complex I assembly
GO:0032981	ENSG00000164258	NDUFS4	NDUFS4	mitochondrial respiratory chain complex I	mitochondrial respiratory chain complex I assembly
GO:0032981	ENSG00000164258	NDUFS4	NDUFS4	membrane	mitochondrial respiratory chain complex I assembly
GO:0032981	ENSG00000164258	NDUFS4	NDUFS4	mitochondrion	mitochondrial respiratory chain complex I assembly
GO:0032981	ENSG00000164258	NDUFS4	NDUFS4	mitochondrial inner membrane	mitochondrial respiratory chain complex I assembly
GO:0032981	ENSG00000164258	NDUFS4	NDUFS4	respirasome	mitochondrial respiratory chain complex I assembly
GO:0032981	ENSG00000164258	NDUFS4	NDUFS4	protein binding	mitochondrial respiratory chain complex I assembly
GO:0032981	ENSG00000164258	NDUFS4	NDUFS4	reactive oxygen species metabolic process	mitochondrial respiratory chain complex I assembly
GO:0032981	ENSG00000164258	NDUFS4	NDUFS4	NADH dehydrogenase (ubiquinone) activity	mitochondrial respiratory chain complex I assembly
GO:0032981	ENSG00000164258	NDUFS4	NDUFS4	mitochondrial respiratory chain complex I assembly	mitochondrial respiratory chain complex I assembly
GO:0032981	ENSG00000164258	NDUFS4	NDUFS4	mitochondrial electron transport, NADH to ubiquinone	mitochondrial respiratory chain complex I assembly
GO:0032981	ENSG00000164258	NDUFS4	NDUFS4	aerobic respiration	mitochondrial respiratory chain complex I assembly
GO:0032981	ENSG00000164258	NDUFS4	NDUFS4	proton motive force-driven mitochondrial ATP synthesis	mitochondrial respiratory chain complex I assembly
GO:0032981	ENSG00000164258	NDUFS4	NDUFS4	brain development	mitochondrial respiratory chain complex I assembly
GO:0032981	ENSG00000164258	NDUFS4	NDUFS4	positive regulation of fibroblast proliferation	mitochondrial respiratory chain complex I assembly
GO:0032981	ENSG00000164258	NDUFS4	NDUFS4	response to cAMP	mitochondrial respiratory chain complex I assembly
GO:0032981	ENSG00000164258	NDUFS4	NDUFS4	regulation of protein phosphorylation	mitochondrial respiratory chain complex I assembly
GO:0032981	ENSG00000164258	NDUFS4	NDUFS4	cellular respiration	mitochondrial respiratory chain complex I assembly
GO:0032981	ENSG00000186010	NDUFA13	NDUFA13	nucleus	mitochondrial respiratory chain complex I assembly
GO:0032981	ENSG00000186010	NDUFA13	NDUFA13	cytoplasm	mitochondrial respiratory chain complex I assembly
GO:0032981	ENSG00000186010	NDUFA13	NDUFA13	membrane	mitochondrial respiratory chain complex I assembly
GO:0032981	ENSG00000186010	NDUFA13	NDUFA13	ATP binding	mitochondrial respiratory chain complex I assembly
GO:0032981	ENSG00000186010	NDUFA13	NDUFA13	mitochondrion	mitochondrial respiratory chain complex I assembly
GO:0032981	ENSG00000186010	NDUFA13	NDUFA13	mitochondrial inner membrane	mitochondrial respiratory chain complex I assembly
GO:0032981	ENSG00000186010	NDUFA13	NDUFA13	apoptotic process	mitochondrial respiratory chain complex I assembly
GO:0032981	ENSG00000186010	NDUFA13	NDUFA13	protein binding	mitochondrial respiratory chain complex I assembly
GO:0032981	ENSG00000186010	NDUFA13	NDUFA13	nucleoplasm	mitochondrial respiratory chain complex I assembly
GO:0032981	ENSG00000186010	NDUFA13	NDUFA13	mitochondrial membrane	mitochondrial respiratory chain complex I assembly
GO:0032981	ENSG00000186010	NDUFA13	NDUFA13	respirasome	mitochondrial respiratory chain complex I assembly
GO:0032981	ENSG00000186010	NDUFA13	NDUFA13	reactive oxygen species metabolic process	mitochondrial respiratory chain complex I assembly
GO:0032981	ENSG00000186010	NDUFA13	NDUFA13	mitochondrial respiratory chain complex I assembly	mitochondrial respiratory chain complex I assembly
GO:0032981	ENSG00000186010	NDUFA13	NDUFA13	negative regulation of cell growth	mitochondrial respiratory chain complex I assembly
GO:0032981	ENSG00000186010	NDUFA13	NDUFA13	mitochondrial respiratory chain complex I	mitochondrial respiratory chain complex I assembly
GO:0032981	ENSG00000186010	NDUFA13	NDUFA13	negative regulation of DNA-templated transcription	mitochondrial respiratory chain complex I assembly
GO:0032981	ENSG00000186010	NDUFA13	NDUFA13	aerobic respiration	mitochondrial respiratory chain complex I assembly
GO:0032981	ENSG00000186010	NDUFA13	NDUFA13	proton motive force-driven mitochondrial ATP synthesis	mitochondrial respiratory chain complex I assembly
GO:0032981	ENSG00000186010	NDUFA13	NDUFA13	apoptotic signaling pathway	mitochondrial respiratory chain complex I assembly
GO:0032981	ENSG00000186010	NDUFA13	NDUFA13	negative regulation of intrinsic apoptotic signaling pathway	mitochondrial respiratory chain complex I assembly
GO:0032981	ENSG00000186010	NDUFA13	NDUFA13	cellular response to interferon-beta	mitochondrial respiratory chain complex I assembly
GO:0032981	ENSG00000186010	NDUFA13	NDUFA13	positive regulation of cysteine-type endopeptidase activity involved in apoptotic process	mitochondrial respiratory chain complex I assembly
GO:0032981	ENSG00000186010	NDUFA13	NDUFA13	cellular response to retinoic acid	mitochondrial respiratory chain complex I assembly
GO:0032981	ENSG00000186010	NDUFA13	NDUFA13	positive regulation of protein catabolic process	mitochondrial respiratory chain complex I assembly
GO:0032981	ENSG00000186010	NDUFA13	NDUFA13	positive regulation of peptidase activity	mitochondrial respiratory chain complex I assembly
GO:0032981	ENSG00000186010	NDUFA13	NDUFA13	mitochondrial respirasome	mitochondrial respiratory chain complex I assembly
GO:0032981	ENSG00000186010	NDUFA13	NDUFA13	protein insertion into mitochondrial inner membrane	mitochondrial respiratory chain complex I assembly
GO:0032981	ENSG00000186010	NDUFA13	NDUFA13	extrinsic apoptotic signaling pathway	mitochondrial respiratory chain complex I assembly
GO:0032981	ENSG00000156709	AIFM1	AIFM1	nucleus	mitochondrial respiratory chain complex I assembly
GO:0032981	ENSG00000156709	AIFM1	AIFM1	cytoplasm	mitochondrial respiratory chain complex I assembly
GO:0032981	ENSG00000156709	AIFM1	AIFM1	membrane	mitochondrial respiratory chain complex I assembly
GO:0032981	ENSG00000156709	AIFM1	AIFM1	NAD(P)H oxidase H2O2-forming activity	mitochondrial respiratory chain complex I assembly
GO:0032981	ENSG00000156709	AIFM1	AIFM1	oxidoreductase activity	mitochondrial respiratory chain complex I assembly
GO:0032981	ENSG00000156709	AIFM1	AIFM1	flavin adenine dinucleotide binding	mitochondrial respiratory chain complex I assembly
GO:0032981	ENSG00000156709	AIFM1	AIFM1	DNA binding	mitochondrial respiratory chain complex I assembly
GO:0032981	ENSG00000156709	AIFM1	AIFM1	protein dimerization activity	mitochondrial respiratory chain complex I assembly
GO:0032981	ENSG00000156709	AIFM1	AIFM1	mitochondrion	mitochondrial respiratory chain complex I assembly
GO:0032981	ENSG00000156709	AIFM1	AIFM1	mitochondrial inner membrane	mitochondrial respiratory chain complex I assembly
GO:0032981	ENSG00000156709	AIFM1	AIFM1	apoptotic process	mitochondrial respiratory chain complex I assembly
GO:0032981	ENSG00000156709	AIFM1	AIFM1	cytosol	mitochondrial respiratory chain complex I assembly
GO:0032981	ENSG00000156709	AIFM1	AIFM1	protein binding	mitochondrial respiratory chain complex I assembly
GO:0032981	ENSG00000156709	AIFM1	AIFM1	chromosome condensation	mitochondrial respiratory chain complex I assembly
GO:0032981	ENSG00000156709	AIFM1	AIFM1	perinuclear region of cytoplasm	mitochondrial respiratory chain complex I assembly
GO:0032981	ENSG00000156709	AIFM1	AIFM1	mitochondrial intermembrane space	mitochondrial respiratory chain complex I assembly
GO:0032981	ENSG00000156709	AIFM1	AIFM1	mitochondrial respiratory chain complex I assembly	mitochondrial respiratory chain complex I assembly
GO:0032981	ENSG00000156709	AIFM1	AIFM1	positive regulation of apoptotic process	mitochondrial respiratory chain complex I assembly
GO:0032981	ENSG00000156709	AIFM1	AIFM1	activation of cysteine-type endopeptidase activity involved in apoptotic process	mitochondrial respiratory chain complex I assembly
GO:0032981	ENSG00000156709	AIFM1	AIFM1	FAD binding	mitochondrial respiratory chain complex I assembly
GO:0032981	ENSG00000156709	AIFM1	AIFM1	neuron differentiation	mitochondrial respiratory chain complex I assembly
GO:0032981	ENSG00000156709	AIFM1	AIFM1	intrinsic apoptotic signaling pathway in response to endoplasmic reticulum stress	mitochondrial respiratory chain complex I assembly
GO:0032981	ENSG00000156709	AIFM1	AIFM1	programmed cell death	mitochondrial respiratory chain complex I assembly
GO:0032981	ENSG00000156709	AIFM1	AIFM1	NADH dehydrogenase activity	mitochondrial respiratory chain complex I assembly
GO:0032981	ENSG00000156709	AIFM1	AIFM1	oxidoreductase activity, acting on NAD(P)H	mitochondrial respiratory chain complex I assembly
GO:0032981	ENSG00000156709	AIFM1	AIFM1	poly-ADP-D-ribose binding	mitochondrial respiratory chain complex I assembly
GO:0032981	ENSG00000156709	AIFM1	AIFM1	mitochondrial respiratory chain complex assembly	mitochondrial respiratory chain complex I assembly
GO:0032981	ENSG00000156709	AIFM1	AIFM1	protein import into mitochondrial intermembrane space	mitochondrial respiratory chain complex I assembly
GO:0032981	ENSG00000156709	AIFM1	AIFM1	positive regulation of necroptotic process	mitochondrial respiratory chain complex I assembly
GO:0032981	ENSG00000156709	AIFM1	AIFM1	response to ischemia	mitochondrial respiratory chain complex I assembly
GO:0032981	ENSG00000156709	AIFM1	AIFM1	response to toxic substance	mitochondrial respiratory chain complex I assembly
GO:0032981	ENSG00000156709	AIFM1	AIFM1	positive regulation of neuron apoptotic process	mitochondrial respiratory chain complex I assembly
GO:0032981	ENSG00000156709	AIFM1	AIFM1	neuron apoptotic process	mitochondrial respiratory chain complex I assembly
GO:0032981	ENSG00000156709	AIFM1	AIFM1	cellular response to hydrogen peroxide	mitochondrial respiratory chain complex I assembly
GO:0032981	ENSG00000156709	AIFM1	AIFM1	cellular response to estradiol stimulus	mitochondrial respiratory chain complex I assembly
GO:0032981	ENSG00000156709	AIFM1	AIFM1	cellular response to nitric oxide	mitochondrial respiratory chain complex I assembly
GO:0032981	ENSG00000156709	AIFM1	AIFM1	cellular response to oxygen-glucose deprivation	mitochondrial respiratory chain complex I assembly
GO:0032981	ENSG00000156709	AIFM1	AIFM1	response to L-glutamate	mitochondrial respiratory chain complex I assembly
GO:0032981	ENSG00000156709	AIFM1	AIFM1	regulation of apoptotic DNA fragmentation	mitochondrial respiratory chain complex I assembly
GO:0032981	ENSG00000156709	AIFM1	AIFM1	cellular response to aldosterone	mitochondrial respiratory chain complex I assembly
GO:0032981	ENSG00000075336	TIMM21	TIMM21	protein import into mitochondrial matrix	mitochondrial respiratory chain complex I assembly
GO:0032981	ENSG00000075336	TIMM21	TIMM21	TIM23 mitochondrial import inner membrane translocase complex	mitochondrial respiratory chain complex I assembly
GO:0032981	ENSG00000075336	TIMM21	TIMM21	membrane	mitochondrial respiratory chain complex I assembly
GO:0032981	ENSG00000075336	TIMM21	TIMM21	protein transport	mitochondrial respiratory chain complex I assembly
GO:0032981	ENSG00000075336	TIMM21	TIMM21	mitochondrion	mitochondrial respiratory chain complex I assembly
GO:0032981	ENSG00000075336	TIMM21	TIMM21	mitochondrial inner membrane	mitochondrial respiratory chain complex I assembly
GO:0032981	ENSG00000075336	TIMM21	TIMM21	protein binding	mitochondrial respiratory chain complex I assembly
GO:0032981	ENSG00000075336	TIMM21	TIMM21	mitochondrial cytochrome c oxidase assembly	mitochondrial respiratory chain complex I assembly
GO:0032981	ENSG00000075336	TIMM21	TIMM21	mitochondrial membrane	mitochondrial respiratory chain complex I assembly
GO:0032981	ENSG00000075336	TIMM21	TIMM21	mitochondrial respiratory chain complex I assembly	mitochondrial respiratory chain complex I assembly
GO:0032981	ENSG00000075336	TIMM21	TIMM21	molecular_function	mitochondrial respiratory chain complex I assembly
GO:0032981	ENSG00000075336	TIMM21	TIMM21	intracellular protein transport	mitochondrial respiratory chain complex I assembly
GO:0032981	ENSG00000101247	NDUFAF5	NDUFAF5	methyltransferase activity	mitochondrial respiratory chain complex I assembly
GO:0032981	ENSG00000101247	NDUFAF5	NDUFAF5	membrane	mitochondrial respiratory chain complex I assembly
GO:0032981	ENSG00000101247	NDUFAF5	NDUFAF5	transferase activity	mitochondrial respiratory chain complex I assembly
GO:0032981	ENSG00000101247	NDUFAF5	NDUFAF5	methylation	mitochondrial respiratory chain complex I assembly
GO:0032981	ENSG00000101247	NDUFAF5	NDUFAF5	oxidoreductase activity	mitochondrial respiratory chain complex I assembly
GO:0032981	ENSG00000101247	NDUFAF5	NDUFAF5	mitochondrion	mitochondrial respiratory chain complex I assembly
GO:0032981	ENSG00000101247	NDUFAF5	NDUFAF5	mitochondrial inner membrane	mitochondrial respiratory chain complex I assembly
GO:0032981	ENSG00000101247	NDUFAF5	NDUFAF5	protein binding	mitochondrial respiratory chain complex I assembly
GO:0032981	ENSG00000101247	NDUFAF5	NDUFAF5	molecular_function	mitochondrial respiratory chain complex I assembly
GO:0032981	ENSG00000101247	NDUFAF5	NDUFAF5	mitochondrial respiratory chain complex I assembly	mitochondrial respiratory chain complex I assembly
GO:0032981	ENSG00000101247	NDUFAF5	NDUFAF5	extrinsic component of mitochondrial inner membrane	mitochondrial respiratory chain complex I assembly
GO:0032981	ENSG00000101247	NDUFAF5	NDUFAF5	peptidyl-arginine hydroxylation	mitochondrial respiratory chain complex I assembly
GO:0032981	ENSG00000137038	DMAC1	DMAC1	membrane	mitochondrial respiratory chain complex I assembly
GO:0032981	ENSG00000137038	DMAC1	DMAC1	mitochondrion	mitochondrial respiratory chain complex I assembly
GO:0032981	ENSG00000137038	DMAC1	DMAC1	mitochondrial inner membrane	mitochondrial respiratory chain complex I assembly
GO:0032981	ENSG00000137038	DMAC1	DMAC1	mitochondrial respiratory chain complex I assembly	mitochondrial respiratory chain complex I assembly
GO:0032981	ENSG00000137038	DMAC1	DMAC1	mitochondrial respiratory chain complex I	mitochondrial respiratory chain complex I assembly
GO:0032981	ENSG00000125356	NDUFA1	NDUFA1	membrane	mitochondrial respiratory chain complex I assembly
GO:0032981	ENSG00000125356	NDUFA1	NDUFA1	mitochondrion	mitochondrial respiratory chain complex I assembly
GO:0032981	ENSG00000125356	NDUFA1	NDUFA1	mitochondrial inner membrane	mitochondrial respiratory chain complex I assembly
GO:0032981	ENSG00000125356	NDUFA1	NDUFA1	mitochondrial membrane	mitochondrial respiratory chain complex I assembly
GO:0032981	ENSG00000125356	NDUFA1	NDUFA1	respirasome	mitochondrial respiratory chain complex I assembly
GO:0032981	ENSG00000125356	NDUFA1	NDUFA1	NADH dehydrogenase (ubiquinone) activity	mitochondrial respiratory chain complex I assembly
GO:0032981	ENSG00000125356	NDUFA1	NDUFA1	mitochondrial respiratory chain complex I assembly	mitochondrial respiratory chain complex I assembly
GO:0032981	ENSG00000125356	NDUFA1	NDUFA1	mitochondrial respiratory chain complex I	mitochondrial respiratory chain complex I assembly
GO:0032981	ENSG00000125356	NDUFA1	NDUFA1	mitochondrial electron transport, NADH to ubiquinone	mitochondrial respiratory chain complex I assembly
GO:0032981	ENSG00000125356	NDUFA1	NDUFA1	aerobic respiration	mitochondrial respiratory chain complex I assembly
GO:0032981	ENSG00000125356	NDUFA1	NDUFA1	proton motive force-driven mitochondrial ATP synthesis	mitochondrial respiratory chain complex I assembly
GO:0032981	ENSG00000183648	NDUFB1	NDUFB1	mitochondrion	mitochondrial respiratory chain complex I assembly
GO:0032981	ENSG00000183648	NDUFB1	NDUFB1	nuclear speck	mitochondrial respiratory chain complex I assembly
GO:0032981	ENSG00000183648	NDUFB1	NDUFB1	membrane	mitochondrial respiratory chain complex I assembly
GO:0032981	ENSG00000183648	NDUFB1	NDUFB1	mitochondrial inner membrane	mitochondrial respiratory chain complex I assembly
GO:0032981	ENSG00000183648	NDUFB1	NDUFB1	respirasome	mitochondrial respiratory chain complex I assembly
GO:0032981	ENSG00000183648	NDUFB1	NDUFB1	NADH dehydrogenase (ubiquinone) activity	mitochondrial respiratory chain complex I assembly
GO:0032981	ENSG00000183648	NDUFB1	NDUFB1	mitochondrial respiratory chain complex I assembly	mitochondrial respiratory chain complex I assembly
GO:0032981	ENSG00000183648	NDUFB1	NDUFB1	mitochondrial respiratory chain complex I	mitochondrial respiratory chain complex I assembly
GO:0032981	ENSG00000183648	NDUFB1	NDUFB1	mitochondrial electron transport, NADH to ubiquinone	mitochondrial respiratory chain complex I assembly
GO:0032981	ENSG00000183648	NDUFB1	NDUFB1	aerobic respiration	mitochondrial respiratory chain complex I assembly
GO:0032981	ENSG00000183648	NDUFB1	NDUFB1	proton motive force-driven mitochondrial ATP synthesis	mitochondrial respiratory chain complex I assembly
GO:0032981	ENSG00000123545	NDUFAF4	NDUFAF4	mitochondrial respiratory chain complex I assembly	mitochondrial respiratory chain complex I assembly
GO:0032981	ENSG00000123545	NDUFAF4	NDUFAF4	membrane	mitochondrial respiratory chain complex I assembly
GO:0032981	ENSG00000123545	NDUFAF4	NDUFAF4	mitochondrion	mitochondrial respiratory chain complex I assembly
GO:0032981	ENSG00000123545	NDUFAF4	NDUFAF4	protein binding	mitochondrial respiratory chain complex I assembly
GO:0032981	ENSG00000123545	NDUFAF4	NDUFAF4	mitochondrial membrane	mitochondrial respiratory chain complex I assembly
GO:0032981	ENSG00000123545	NDUFAF4	NDUFAF4	defense response to virus	mitochondrial respiratory chain complex I assembly
GO:0032981	ENSG00000123545	NDUFAF4	NDUFAF4	calmodulin binding	mitochondrial respiratory chain complex I assembly
GO:0032981	ENSG00000123545	NDUFAF4	NDUFAF4	mitochondrial inner membrane	mitochondrial respiratory chain complex I assembly
GO:0032981	ENSG00000123545	NDUFAF4	NDUFAF4	positive regulation of cell population proliferation	mitochondrial respiratory chain complex I assembly
GO:0032981	ENSG00000123545	NDUFAF4	NDUFAF4	NADH dehydrogenase complex assembly	mitochondrial respiratory chain complex I assembly
GO:0032981	ENSG00000123545	NDUFAF4	NDUFAF4	negative regulation of apoptotic process	mitochondrial respiratory chain complex I assembly
GO:0032981	ENSG00000109390	NDUFC1	NDUFC1	membrane	mitochondrial respiratory chain complex I assembly
GO:0032981	ENSG00000109390	NDUFC1	NDUFC1	mitochondrion	mitochondrial respiratory chain complex I assembly
GO:0032981	ENSG00000109390	NDUFC1	NDUFC1	mitochondrial inner membrane	mitochondrial respiratory chain complex I assembly
GO:0032981	ENSG00000109390	NDUFC1	NDUFC1	respirasome	mitochondrial respiratory chain complex I assembly
GO:0032981	ENSG00000109390	NDUFC1	NDUFC1	mitochondrial respiratory chain complex I	mitochondrial respiratory chain complex I assembly
GO:0032981	ENSG00000109390	NDUFC1	NDUFC1	NADH dehydrogenase (ubiquinone) activity	mitochondrial respiratory chain complex I assembly
GO:0032981	ENSG00000109390	NDUFC1	NDUFC1	mitochondrial respiratory chain complex I assembly	mitochondrial respiratory chain complex I assembly
GO:0032981	ENSG00000109390	NDUFC1	NDUFC1	mitochondrial electron transport, NADH to ubiquinone	mitochondrial respiratory chain complex I assembly
GO:0032981	ENSG00000109390	NDUFC1	NDUFC1	aerobic respiration	mitochondrial respiratory chain complex I assembly
GO:0032981	ENSG00000109390	NDUFC1	NDUFC1	proton motive force-driven mitochondrial ATP synthesis	mitochondrial respiratory chain complex I assembly
GO:0032981	ENSG00000147684	NDUFB9	NDUFB9	mitochondrial electron transport, NADH to ubiquinone	mitochondrial respiratory chain complex I assembly
GO:0032981	ENSG00000147684	NDUFB9	NDUFB9	membrane	mitochondrial respiratory chain complex I assembly
GO:0032981	ENSG00000147684	NDUFB9	NDUFB9	mitochondrion	mitochondrial respiratory chain complex I assembly
GO:0032981	ENSG00000147684	NDUFB9	NDUFB9	mitochondrial inner membrane	mitochondrial respiratory chain complex I assembly
GO:0032981	ENSG00000147684	NDUFB9	NDUFB9	protein binding	mitochondrial respiratory chain complex I assembly
GO:0032981	ENSG00000147684	NDUFB9	NDUFB9	respirasome	mitochondrial respiratory chain complex I assembly
GO:0032981	ENSG00000147684	NDUFB9	NDUFB9	NADH dehydrogenase (ubiquinone) activity	mitochondrial respiratory chain complex I assembly
GO:0032981	ENSG00000147684	NDUFB9	NDUFB9	mitochondrial respiratory chain complex I assembly	mitochondrial respiratory chain complex I assembly
GO:0032981	ENSG00000147684	NDUFB9	NDUFB9	mitochondrial respiratory chain complex I	mitochondrial respiratory chain complex I assembly
GO:0032981	ENSG00000147684	NDUFB9	NDUFB9	aerobic respiration	mitochondrial respiratory chain complex I assembly
GO:0032981	ENSG00000147684	NDUFB9	NDUFB9	proton motive force-driven mitochondrial ATP synthesis	mitochondrial respiratory chain complex I assembly
GO:0032981	ENSG00000147684	NDUFB9	NDUFB9	sensory perception of sound	mitochondrial respiratory chain complex I assembly
GO:0032981	ENSG00000065518	NDUFB4	NDUFB4	mitochondrion	mitochondrial respiratory chain complex I assembly
GO:0032981	ENSG00000065518	NDUFB4	NDUFB4	membrane	mitochondrial respiratory chain complex I assembly
GO:0032981	ENSG00000065518	NDUFB4	NDUFB4	nucleoplasm	mitochondrial respiratory chain complex I assembly
GO:0032981	ENSG00000065518	NDUFB4	NDUFB4	mitochondrial inner membrane	mitochondrial respiratory chain complex I assembly
GO:0032981	ENSG00000065518	NDUFB4	NDUFB4	respirasome	mitochondrial respiratory chain complex I assembly
GO:0032981	ENSG00000065518	NDUFB4	NDUFB4	response to oxidative stress	mitochondrial respiratory chain complex I assembly
GO:0032981	ENSG00000065518	NDUFB4	NDUFB4	NADH dehydrogenase (ubiquinone) activity	mitochondrial respiratory chain complex I assembly
GO:0032981	ENSG00000065518	NDUFB4	NDUFB4	mitochondrial respiratory chain complex I assembly	mitochondrial respiratory chain complex I assembly
GO:0032981	ENSG00000065518	NDUFB4	NDUFB4	mitochondrial respiratory chain complex I	mitochondrial respiratory chain complex I assembly
GO:0032981	ENSG00000065518	NDUFB4	NDUFB4	mitochondrial electron transport, NADH to ubiquinone	mitochondrial respiratory chain complex I assembly
GO:0032981	ENSG00000065518	NDUFB4	NDUFB4	aerobic respiration	mitochondrial respiratory chain complex I assembly
GO:0032981	ENSG00000065518	NDUFB4	NDUFB4	proton motive force-driven mitochondrial ATP synthesis	mitochondrial respiratory chain complex I assembly
GO:0032981	ENSG00000131495	NDUFA2	NDUFA2	membrane	mitochondrial respiratory chain complex I assembly
GO:0032981	ENSG00000131495	NDUFA2	NDUFA2	mitochondrion	mitochondrial respiratory chain complex I assembly
GO:0032981	ENSG00000131495	NDUFA2	NDUFA2	mitochondrial inner membrane	mitochondrial respiratory chain complex I assembly
GO:0032981	ENSG00000131495	NDUFA2	NDUFA2	mitochondrial membrane	mitochondrial respiratory chain complex I assembly
GO:0032981	ENSG00000131495	NDUFA2	NDUFA2	respirasome	mitochondrial respiratory chain complex I assembly
GO:0032981	ENSG00000131495	NDUFA2	NDUFA2	NADH dehydrogenase (ubiquinone) activity	mitochondrial respiratory chain complex I assembly
GO:0032981	ENSG00000131495	NDUFA2	NDUFA2	mitochondrial respiratory chain complex I assembly	mitochondrial respiratory chain complex I assembly
GO:0032981	ENSG00000131495	NDUFA2	NDUFA2	mitochondrial respiratory chain complex I	mitochondrial respiratory chain complex I assembly
GO:0032981	ENSG00000131495	NDUFA2	NDUFA2	mitochondrial electron transport, NADH to ubiquinone	mitochondrial respiratory chain complex I assembly
GO:0032981	ENSG00000131495	NDUFA2	NDUFA2	aerobic respiration	mitochondrial respiratory chain complex I assembly
GO:0032981	ENSG00000131495	NDUFA2	NDUFA2	proton motive force-driven mitochondrial ATP synthesis	mitochondrial respiratory chain complex I assembly
GO:0032981	ENSG00000131495	NDUFA2	NDUFA2	blastocyst hatching	mitochondrial respiratory chain complex I assembly
GO:0032981	ENSG00000166136	NDUFB8	NDUFB8	mitochondrion	mitochondrial respiratory chain complex I assembly
GO:0032981	ENSG00000166136	NDUFB8	NDUFB8	mitochondrial electron transport, NADH to ubiquinone	mitochondrial respiratory chain complex I assembly
GO:0032981	ENSG00000166136	NDUFB8	NDUFB8	mitochondrial respiratory chain complex I	mitochondrial respiratory chain complex I assembly
GO:0032981	ENSG00000166136	NDUFB8	NDUFB8	membrane	mitochondrial respiratory chain complex I assembly
GO:0032981	ENSG00000166136	NDUFB8	NDUFB8	mitochondrial inner membrane	mitochondrial respiratory chain complex I assembly
GO:0032981	ENSG00000166136	NDUFB8	NDUFB8	respirasome	mitochondrial respiratory chain complex I assembly
GO:0032981	ENSG00000166136	NDUFB8	NDUFB8	NADH dehydrogenase (ubiquinone) activity	mitochondrial respiratory chain complex I assembly
GO:0032981	ENSG00000166136	NDUFB8	NDUFB8	mitochondrial respiratory chain complex I assembly	mitochondrial respiratory chain complex I assembly
GO:0032981	ENSG00000166136	NDUFB8	NDUFB8	mitochondrial matrix	mitochondrial respiratory chain complex I assembly
GO:0032981	ENSG00000166136	NDUFB8	NDUFB8	endoplasmic reticulum	mitochondrial respiratory chain complex I assembly
GO:0032981	ENSG00000166136	NDUFB8	NDUFB8	aerobic respiration	mitochondrial respiratory chain complex I assembly
GO:0032981	ENSG00000166136	NDUFB8	NDUFB8	proton motive force-driven mitochondrial ATP synthesis	mitochondrial respiratory chain complex I assembly
GO:0032981	ENSG00000090266	NDUFB2	NDUFB2	mitochondrial inner membrane	mitochondrial respiratory chain complex I assembly
GO:0032981	ENSG00000090266	NDUFB2	NDUFB2	mitochondrial respiratory chain complex I	mitochondrial respiratory chain complex I assembly
GO:0032981	ENSG00000090266	NDUFB2	NDUFB2	membrane	mitochondrial respiratory chain complex I assembly
GO:0032981	ENSG00000090266	NDUFB2	NDUFB2	mitochondrion	mitochondrial respiratory chain complex I assembly
GO:0032981	ENSG00000090266	NDUFB2	NDUFB2	respirasome	mitochondrial respiratory chain complex I assembly
GO:0032981	ENSG00000090266	NDUFB2	NDUFB2	NADH dehydrogenase (ubiquinone) activity	mitochondrial respiratory chain complex I assembly
GO:0032981	ENSG00000090266	NDUFB2	NDUFB2	mitochondrial respiratory chain complex I assembly	mitochondrial respiratory chain complex I assembly
GO:0032981	ENSG00000090266	NDUFB2	NDUFB2	mitochondrial electron transport, NADH to ubiquinone	mitochondrial respiratory chain complex I assembly
GO:0032981	ENSG00000090266	NDUFB2	NDUFB2	aerobic respiration	mitochondrial respiratory chain complex I assembly
GO:0032981	ENSG00000090266	NDUFB2	NDUFB2	proton motive force-driven mitochondrial ATP synthesis	mitochondrial respiratory chain complex I assembly
GO:0032981	ENSG00000105341	DMAC2	DMAC2	mitochondrion	mitochondrial respiratory chain complex I assembly
GO:0032981	ENSG00000105341	DMAC2	DMAC2	protein binding	mitochondrial respiratory chain complex I assembly
GO:0032981	ENSG00000105341	DMAC2	DMAC2	mitochondrial respiratory chain complex I assembly	mitochondrial respiratory chain complex I assembly
GO:0032981	ENSG00000105341	DMAC2	DMAC2	mitochondrial respiratory chain complex I	mitochondrial respiratory chain complex I assembly
GO:0032981	ENSG00000105341	DMAC2	DMAC2	SCF-dependent proteasomal ubiquitin-dependent protein catabolic process	mitochondrial respiratory chain complex I assembly
GO:0032981	ENSG00000105341	DMAC2	DMAC2	SCF ubiquitin ligase complex	mitochondrial respiratory chain complex I assembly
GO:0032981	ENSG00000003509	NDUFAF7	NDUFAF7	transferase activity	mitochondrial respiratory chain complex I assembly
GO:0032981	ENSG00000003509	NDUFAF7	NDUFAF7	methyltransferase activity	mitochondrial respiratory chain complex I assembly
GO:0032981	ENSG00000003509	NDUFAF7	NDUFAF7	methylation	mitochondrial respiratory chain complex I assembly
GO:0032981	ENSG00000003509	NDUFAF7	NDUFAF7	mitochondrion	mitochondrial respiratory chain complex I assembly
GO:0032981	ENSG00000003509	NDUFAF7	NDUFAF7	extracellular space	mitochondrial respiratory chain complex I assembly
GO:0032981	ENSG00000003509	NDUFAF7	NDUFAF7	protein binding	mitochondrial respiratory chain complex I assembly
GO:0032981	ENSG00000003509	NDUFAF7	NDUFAF7	enzyme binding	mitochondrial respiratory chain complex I assembly
GO:0032981	ENSG00000003509	NDUFAF7	NDUFAF7	mitochondrial respiratory chain complex I assembly	mitochondrial respiratory chain complex I assembly
GO:0032981	ENSG00000003509	NDUFAF7	NDUFAF7	mitochondrial matrix	mitochondrial respiratory chain complex I assembly
GO:0032981	ENSG00000003509	NDUFAF7	NDUFAF7	protein-arginine omega-N symmetric methyltransferase activity	mitochondrial respiratory chain complex I assembly
GO:0032981	ENSG00000003509	NDUFAF7	NDUFAF7	peptidyl-arginine methylation, to symmetrical-dimethyl arginine	mitochondrial respiratory chain complex I assembly
GO:0032981	ENSG00000119421	NDUFA8	NDUFA8	mitochondrial electron transport, NADH to ubiquinone	mitochondrial respiratory chain complex I assembly
GO:0032981	ENSG00000119421	NDUFA8	NDUFA8	membrane	mitochondrial respiratory chain complex I assembly
GO:0032981	ENSG00000119421	NDUFA8	NDUFA8	mitochondrion	mitochondrial respiratory chain complex I assembly
GO:0032981	ENSG00000119421	NDUFA8	NDUFA8	mitochondrial inner membrane	mitochondrial respiratory chain complex I assembly
GO:0032981	ENSG00000119421	NDUFA8	NDUFA8	protein binding	mitochondrial respiratory chain complex I assembly
GO:0032981	ENSG00000119421	NDUFA8	NDUFA8	mitochondrial intermembrane space	mitochondrial respiratory chain complex I assembly
GO:0032981	ENSG00000119421	NDUFA8	NDUFA8	respirasome	mitochondrial respiratory chain complex I assembly
GO:0032981	ENSG00000119421	NDUFA8	NDUFA8	NADH dehydrogenase (ubiquinone) activity	mitochondrial respiratory chain complex I assembly
GO:0032981	ENSG00000119421	NDUFA8	NDUFA8	mitochondrial respiratory chain complex I assembly	mitochondrial respiratory chain complex I assembly
GO:0032981	ENSG00000119421	NDUFA8	NDUFA8	mitochondrial respiratory chain complex I	mitochondrial respiratory chain complex I assembly
GO:0032981	ENSG00000119421	NDUFA8	NDUFA8	aerobic respiration	mitochondrial respiratory chain complex I assembly
GO:0032981	ENSG00000119421	NDUFA8	NDUFA8	proton motive force-driven mitochondrial ATP synthesis	mitochondrial respiratory chain complex I assembly
GO:0032981	ENSG00000119421	NDUFA8	NDUFA8	protein-containing complex binding	mitochondrial respiratory chain complex I assembly
GO:0032981	ENSG00000224877	NDUFAF8	NDUFAF8	mitochondrion	mitochondrial respiratory chain complex I assembly
GO:0032981	ENSG00000224877	NDUFAF8	NDUFAF8	mitochondrial respiratory chain complex I assembly	mitochondrial respiratory chain complex I assembly
GO:0032981	ENSG00000224877	NDUFAF8	NDUFAF8	protein binding	mitochondrial respiratory chain complex I assembly
GO:0032981	ENSG00000147123	NDUFB11	NDUFB11	membrane	mitochondrial respiratory chain complex I assembly
GO:0032981	ENSG00000147123	NDUFB11	NDUFB11	mitochondrion	mitochondrial respiratory chain complex I assembly
GO:0032981	ENSG00000147123	NDUFB11	NDUFB11	mitochondrial inner membrane	mitochondrial respiratory chain complex I assembly
GO:0032981	ENSG00000147123	NDUFB11	NDUFB11	protein binding	mitochondrial respiratory chain complex I assembly
GO:0032981	ENSG00000147123	NDUFB11	NDUFB11	respirasome	mitochondrial respiratory chain complex I assembly
GO:0032981	ENSG00000147123	NDUFB11	NDUFB11	mitochondrial respiratory chain complex I assembly	mitochondrial respiratory chain complex I assembly
GO:0032981	ENSG00000147123	NDUFB11	NDUFB11	mitochondrial respiratory chain complex I	mitochondrial respiratory chain complex I assembly
GO:0032981	ENSG00000147123	NDUFB11	NDUFB11	aerobic respiration	mitochondrial respiratory chain complex I assembly
GO:0032981	ENSG00000147123	NDUFB11	NDUFB11	proton motive force-driven mitochondrial ATP synthesis	mitochondrial respiratory chain complex I assembly
GO:0032981	ENSG00000164182	NDUFAF2	NDUFAF2	membrane	mitochondrial respiratory chain complex I assembly
GO:0032981	ENSG00000164182	NDUFAF2	NDUFAF2	mitochondrial respiratory chain complex I assembly	mitochondrial respiratory chain complex I assembly
GO:0032981	ENSG00000164182	NDUFAF2	NDUFAF2	mitochondrion	mitochondrial respiratory chain complex I assembly
GO:0032981	ENSG00000164182	NDUFAF2	NDUFAF2	protein binding	mitochondrial respiratory chain complex I assembly
GO:0032981	ENSG00000164182	NDUFAF2	NDUFAF2	negative regulation of insulin secretion involved in cellular response to glucose stimulus	mitochondrial respiratory chain complex I assembly
GO:0032981	ENSG00000164182	NDUFAF2	NDUFAF2	mitochondrial inner membrane	mitochondrial respiratory chain complex I assembly
GO:0032981	ENSG00000164182	NDUFAF2	NDUFAF2	protein-containing complex binding	mitochondrial respiratory chain complex I assembly
GO:0032981	ENSG00000099795	NDUFB7	NDUFB7	mitochondrion	mitochondrial respiratory chain complex I assembly
GO:0032981	ENSG00000099795	NDUFB7	NDUFB7	membrane	mitochondrial respiratory chain complex I assembly
GO:0032981	ENSG00000099795	NDUFB7	NDUFB7	mitochondrial inner membrane	mitochondrial respiratory chain complex I assembly
GO:0032981	ENSG00000099795	NDUFB7	NDUFB7	protein binding	mitochondrial respiratory chain complex I assembly
GO:0032981	ENSG00000099795	NDUFB7	NDUFB7	mitochondrial intermembrane space	mitochondrial respiratory chain complex I assembly
GO:0032981	ENSG00000099795	NDUFB7	NDUFB7	respirasome	mitochondrial respiratory chain complex I assembly
GO:0032981	ENSG00000099795	NDUFB7	NDUFB7	NADH dehydrogenase (ubiquinone) activity	mitochondrial respiratory chain complex I assembly
GO:0032981	ENSG00000099795	NDUFB7	NDUFB7	mitochondrial respiratory chain complex I assembly	mitochondrial respiratory chain complex I assembly
GO:0032981	ENSG00000099795	NDUFB7	NDUFB7	mitochondrial respiratory chain complex I	mitochondrial respiratory chain complex I assembly
GO:0032981	ENSG00000099795	NDUFB7	NDUFB7	mitochondrial electron transport, NADH to ubiquinone	mitochondrial respiratory chain complex I assembly
GO:0032981	ENSG00000099795	NDUFB7	NDUFB7	aerobic respiration	mitochondrial respiratory chain complex I assembly
GO:0032981	ENSG00000099795	NDUFB7	NDUFB7	proton motive force-driven mitochondrial ATP synthesis	mitochondrial respiratory chain complex I assembly
GO:0032981	ENSG00000213619	NDUFS3	NDUFS3	NADH dehydrogenase (ubiquinone) activity	mitochondrial respiratory chain complex I assembly
GO:0032981	ENSG00000213619	NDUFS3	NDUFS3	oxidoreductase activity, acting on NAD(P)H	mitochondrial respiratory chain complex I assembly
GO:0032981	ENSG00000213619	NDUFS3	NDUFS3	membrane	mitochondrial respiratory chain complex I assembly
GO:0032981	ENSG00000213619	NDUFS3	NDUFS3	oxidoreductase activity	mitochondrial respiratory chain complex I assembly
GO:0032981	ENSG00000213619	NDUFS3	NDUFS3	mitochondrion	mitochondrial respiratory chain complex I assembly
GO:0032981	ENSG00000213619	NDUFS3	NDUFS3	mitochondrial inner membrane	mitochondrial respiratory chain complex I assembly
GO:0032981	ENSG00000213619	NDUFS3	NDUFS3	nuclear body	mitochondrial respiratory chain complex I assembly
GO:0032981	ENSG00000213619	NDUFS3	NDUFS3	protein binding	mitochondrial respiratory chain complex I assembly
GO:0032981	ENSG00000213619	NDUFS3	NDUFS3	mitochondrial membrane	mitochondrial respiratory chain complex I assembly
GO:0032981	ENSG00000213619	NDUFS3	NDUFS3	respirasome	mitochondrial respiratory chain complex I assembly
GO:0032981	ENSG00000213619	NDUFS3	NDUFS3	reactive oxygen species metabolic process	mitochondrial respiratory chain complex I assembly
GO:0032981	ENSG00000213619	NDUFS3	NDUFS3	mitochondrial respiratory chain complex I assembly	mitochondrial respiratory chain complex I assembly
GO:0032981	ENSG00000213619	NDUFS3	NDUFS3	negative regulation of cell growth	mitochondrial respiratory chain complex I assembly
GO:0032981	ENSG00000213619	NDUFS3	NDUFS3	mitochondrial matrix	mitochondrial respiratory chain complex I assembly
GO:0032981	ENSG00000213619	NDUFS3	NDUFS3	mitochondrial respiratory chain complex I	mitochondrial respiratory chain complex I assembly
GO:0032981	ENSG00000213619	NDUFS3	NDUFS3	substantia nigra development	mitochondrial respiratory chain complex I assembly
GO:0032981	ENSG00000213619	NDUFS3	NDUFS3	NADH dehydrogenase activity	mitochondrial respiratory chain complex I assembly
GO:0032981	ENSG00000213619	NDUFS3	NDUFS3	mitochondrial electron transport, NADH to ubiquinone	mitochondrial respiratory chain complex I assembly
GO:0032981	ENSG00000213619	NDUFS3	NDUFS3	aerobic respiration	mitochondrial respiratory chain complex I assembly
GO:0032981	ENSG00000213619	NDUFS3	NDUFS3	proton motive force-driven mitochondrial ATP synthesis	mitochondrial respiratory chain complex I assembly
GO:0032981	ENSG00000213619	NDUFS3	NDUFS3	negative regulation of intrinsic apoptotic signaling pathway	mitochondrial respiratory chain complex I assembly
GO:0032981	ENSG00000213619	NDUFS3	NDUFS3	electron transfer activity	mitochondrial respiratory chain complex I assembly
GO:0032981	ENSG00000165264	NDUFB6	NDUFB6	mitochondrial electron transport, NADH to ubiquinone	mitochondrial respiratory chain complex I assembly
GO:0032981	ENSG00000165264	NDUFB6	NDUFB6	mitochondrial respiratory chain complex I	mitochondrial respiratory chain complex I assembly
GO:0032981	ENSG00000165264	NDUFB6	NDUFB6	membrane	mitochondrial respiratory chain complex I assembly
GO:0032981	ENSG00000165264	NDUFB6	NDUFB6	nucleoplasm	mitochondrial respiratory chain complex I assembly
GO:0032981	ENSG00000165264	NDUFB6	NDUFB6	mitochondrion	mitochondrial respiratory chain complex I assembly
GO:0032981	ENSG00000165264	NDUFB6	NDUFB6	mitochondrial inner membrane	mitochondrial respiratory chain complex I assembly
GO:0032981	ENSG00000165264	NDUFB6	NDUFB6	protein binding	mitochondrial respiratory chain complex I assembly
GO:0032981	ENSG00000165264	NDUFB6	NDUFB6	mitochondrial membrane	mitochondrial respiratory chain complex I assembly
GO:0032981	ENSG00000165264	NDUFB6	NDUFB6	respirasome	mitochondrial respiratory chain complex I assembly
GO:0032981	ENSG00000165264	NDUFB6	NDUFB6	NADH dehydrogenase (ubiquinone) activity	mitochondrial respiratory chain complex I assembly
GO:0032981	ENSG00000165264	NDUFB6	NDUFB6	mitochondrial respiratory chain complex I assembly	mitochondrial respiratory chain complex I assembly
GO:0032981	ENSG00000165264	NDUFB6	NDUFB6	aerobic respiration	mitochondrial respiratory chain complex I assembly
GO:0032981	ENSG00000165264	NDUFB6	NDUFB6	proton motive force-driven mitochondrial ATP synthesis	mitochondrial respiratory chain complex I assembly
GO:0032981	ENSG00000165264	NDUFB6	NDUFB6	mitochondrial ATP synthesis coupled electron transport	mitochondrial respiratory chain complex I assembly
GO:0032981	ENSG00000178057	NDUFAF3	NDUFAF3	mitochondrial respiratory chain complex I assembly	mitochondrial respiratory chain complex I assembly
GO:0032981	ENSG00000178057	NDUFAF3	NDUFAF3	nucleus	mitochondrial respiratory chain complex I assembly
GO:0032981	ENSG00000178057	NDUFAF3	NDUFAF3	membrane	mitochondrial respiratory chain complex I assembly
GO:0032981	ENSG00000178057	NDUFAF3	NDUFAF3	mitochondrion	mitochondrial respiratory chain complex I assembly
GO:0032981	ENSG00000178057	NDUFAF3	NDUFAF3	mitochondrial inner membrane	mitochondrial respiratory chain complex I assembly
GO:0032981	ENSG00000178057	NDUFAF3	NDUFAF3	protein binding	mitochondrial respiratory chain complex I assembly
GO:0032981	ENSG00000004779	NDUFAB1	NDUFAB1	fatty acid biosynthetic process	mitochondrial respiratory chain complex I assembly
GO:0032981	ENSG00000004779	NDUFAB1	NDUFAB1	nucleoplasm	mitochondrial respiratory chain complex I assembly
GO:0032981	ENSG00000004779	NDUFAB1	NDUFAB1	lipid metabolic process	mitochondrial respiratory chain complex I assembly
GO:0032981	ENSG00000004779	NDUFAB1	NDUFAB1	mitochondrion	mitochondrial respiratory chain complex I assembly
GO:0032981	ENSG00000004779	NDUFAB1	NDUFAB1	calcium ion binding	mitochondrial respiratory chain complex I assembly
GO:0032981	ENSG00000004779	NDUFAB1	NDUFAB1	mitochondrial matrix	mitochondrial respiratory chain complex I assembly
GO:0032981	ENSG00000004779	NDUFAB1	NDUFAB1	fatty acid metabolic process	mitochondrial respiratory chain complex I assembly
GO:0032981	ENSG00000004779	NDUFAB1	NDUFAB1	small molecule metabolic process	mitochondrial respiratory chain complex I assembly
GO:0032981	ENSG00000004779	NDUFAB1	NDUFAB1	protein binding	mitochondrial respiratory chain complex I assembly
GO:0032981	ENSG00000004779	NDUFAB1	NDUFAB1	primary metabolic process	mitochondrial respiratory chain complex I assembly
GO:0032981	ENSG00000004779	NDUFAB1	NDUFAB1	mitochondrial membrane	mitochondrial respiratory chain complex I assembly
GO:0032981	ENSG00000004779	NDUFAB1	NDUFAB1	respirasome	mitochondrial respiratory chain complex I assembly
GO:0032981	ENSG00000004779	NDUFAB1	NDUFAB1	protein lipoylation	mitochondrial respiratory chain complex I assembly
GO:0032981	ENSG00000004779	NDUFAB1	NDUFAB1	organic substance metabolic process	mitochondrial respiratory chain complex I assembly
GO:0032981	ENSG00000004779	NDUFAB1	NDUFAB1	mitochondrial respiratory chain complex I assembly	mitochondrial respiratory chain complex I assembly
GO:0032981	ENSG00000004779	NDUFAB1	NDUFAB1	fatty acid binding	mitochondrial respiratory chain complex I assembly
GO:0032981	ENSG00000004779	NDUFAB1	NDUFAB1	mitochondrial respiratory chain complex I	mitochondrial respiratory chain complex I assembly
GO:0032981	ENSG00000004779	NDUFAB1	NDUFAB1	mitochondrial large ribosomal subunit	mitochondrial respiratory chain complex I assembly
GO:0032981	ENSG00000004779	NDUFAB1	NDUFAB1	mitochondrial electron transport, NADH to ubiquinone	mitochondrial respiratory chain complex I assembly
GO:0032981	ENSG00000004779	NDUFAB1	NDUFAB1	aerobic respiration	mitochondrial respiratory chain complex I assembly
GO:0032981	ENSG00000004779	NDUFAB1	NDUFAB1	proton motive force-driven mitochondrial ATP synthesis	mitochondrial respiratory chain complex I assembly
GO:0032981	ENSG00000004779	NDUFAB1	NDUFAB1	mitochondrial inner membrane	mitochondrial respiratory chain complex I assembly
GO:0032981	ENSG00000004779	NDUFAB1	NDUFAB1	acyl binding	mitochondrial respiratory chain complex I assembly
GO:0032981	ENSG00000004779	NDUFAB1	NDUFAB1	acyl carrier activity	mitochondrial respiratory chain complex I assembly
GO:0032981	ENSG00000004779	NDUFAB1	NDUFAB1	iron-sulfur cluster assembly	mitochondrial respiratory chain complex I assembly
GO:0032981	ENSG00000004779	NDUFAB1	NDUFAB1	[2Fe-2S] cluster assembly	mitochondrial respiratory chain complex I assembly
GO:0032981	ENSG00000004779	NDUFAB1	NDUFAB1	iron-sulfur cluster assembly complex	mitochondrial respiratory chain complex I assembly
GO:0032981	ENSG00000128609	NDUFA5	NDUFA5	respiratory electron transport chain	mitochondrial respiratory chain complex I assembly
GO:0032981	ENSG00000128609	NDUFA5	NDUFA5	membrane	mitochondrial respiratory chain complex I assembly
GO:0032981	ENSG00000128609	NDUFA5	NDUFA5	mitochondrion	mitochondrial respiratory chain complex I assembly
GO:0032981	ENSG00000128609	NDUFA5	NDUFA5	mitochondrial inner membrane	mitochondrial respiratory chain complex I assembly
GO:0032981	ENSG00000128609	NDUFA5	NDUFA5	protein binding	mitochondrial respiratory chain complex I assembly
GO:0032981	ENSG00000128609	NDUFA5	NDUFA5	respirasome	mitochondrial respiratory chain complex I assembly
GO:0032981	ENSG00000128609	NDUFA5	NDUFA5	NADH dehydrogenase (ubiquinone) activity	mitochondrial respiratory chain complex I assembly
GO:0032981	ENSG00000128609	NDUFA5	NDUFA5	mitochondrial respiratory chain complex I assembly	mitochondrial respiratory chain complex I assembly
GO:0032981	ENSG00000128609	NDUFA5	NDUFA5	mitochondrial respiratory chain complex I	mitochondrial respiratory chain complex I assembly
GO:0032981	ENSG00000128609	NDUFA5	NDUFA5	mitochondrial electron transport, NADH to ubiquinone	mitochondrial respiratory chain complex I assembly
GO:0032981	ENSG00000128609	NDUFA5	NDUFA5	aerobic respiration	mitochondrial respiratory chain complex I assembly
GO:0032981	ENSG00000128609	NDUFA5	NDUFA5	proton motive force-driven mitochondrial ATP synthesis	mitochondrial respiratory chain complex I assembly
GO:0032981	ENSG00000128609	NDUFA5	NDUFA5	respiratory chain complex I	mitochondrial respiratory chain complex I assembly
GO:0032981	ENSG00000102125	TAFAZZIN	TAFAZZIN	acyltransferase activity	mitochondrial respiratory chain complex I assembly
GO:0032981	ENSG00000102125	TAFAZZIN	TAFAZZIN	phospholipid metabolic process	mitochondrial respiratory chain complex I assembly
GO:0032981	ENSG00000102125	TAFAZZIN	TAFAZZIN	cytoplasm	mitochondrial respiratory chain complex I assembly
GO:0032981	ENSG00000102125	TAFAZZIN	TAFAZZIN	membrane	mitochondrial respiratory chain complex I assembly
GO:0032981	ENSG00000102125	TAFAZZIN	TAFAZZIN	transferase activity	mitochondrial respiratory chain complex I assembly
GO:0032981	ENSG00000102125	TAFAZZIN	TAFAZZIN	lipid metabolic process	mitochondrial respiratory chain complex I assembly
GO:0032981	ENSG00000102125	TAFAZZIN	TAFAZZIN	mitochondrion	mitochondrial respiratory chain complex I assembly
GO:0032981	ENSG00000102125	TAFAZZIN	TAFAZZIN	mitochondrial inner membrane	mitochondrial respiratory chain complex I assembly
GO:0032981	ENSG00000102125	TAFAZZIN	TAFAZZIN	mitochondrial outer membrane	mitochondrial respiratory chain complex I assembly
GO:0032981	ENSG00000102125	TAFAZZIN	TAFAZZIN	mitochondrial membrane	mitochondrial respiratory chain complex I assembly
GO:0032981	ENSG00000102125	TAFAZZIN	TAFAZZIN	mitochondrion organization	mitochondrial respiratory chain complex I assembly
GO:0032981	ENSG00000102125	TAFAZZIN	TAFAZZIN	mitophagy	mitochondrial respiratory chain complex I assembly
GO:0032981	ENSG00000102125	TAFAZZIN	TAFAZZIN	cardiac muscle contraction	mitochondrial respiratory chain complex I assembly
GO:0032981	ENSG00000102125	TAFAZZIN	TAFAZZIN	1-acylglycerol-3-phosphate O-acyltransferase activity	mitochondrial respiratory chain complex I assembly
GO:0032981	ENSG00000102125	TAFAZZIN	TAFAZZIN	heart morphogenesis	mitochondrial respiratory chain complex I assembly
GO:0032981	ENSG00000102125	TAFAZZIN	TAFAZZIN	cardiolipin biosynthetic process	mitochondrial respiratory chain complex I assembly
GO:0032981	ENSG00000102125	TAFAZZIN	TAFAZZIN	cardiolipin acyl-chain remodeling	mitochondrial respiratory chain complex I assembly
GO:0032981	ENSG00000102125	TAFAZZIN	TAFAZZIN	O-acyltransferase activity	mitochondrial respiratory chain complex I assembly
GO:0032981	ENSG00000102125	TAFAZZIN	TAFAZZIN	muscle contraction	mitochondrial respiratory chain complex I assembly
GO:0032981	ENSG00000102125	TAFAZZIN	TAFAZZIN	skeletal muscle tissue development	mitochondrial respiratory chain complex I assembly
GO:0032981	ENSG00000102125	TAFAZZIN	TAFAZZIN	inner mitochondrial membrane organization	mitochondrial respiratory chain complex I assembly
GO:0032981	ENSG00000102125	TAFAZZIN	TAFAZZIN	heart development	mitochondrial respiratory chain complex I assembly
GO:0032981	ENSG00000102125	TAFAZZIN	TAFAZZIN	1-acylglycerophosphocholine O-acyltransferase activity	mitochondrial respiratory chain complex I assembly
GO:0032981	ENSG00000102125	TAFAZZIN	TAFAZZIN	hemopoiesis	mitochondrial respiratory chain complex I assembly
GO:0032981	ENSG00000102125	TAFAZZIN	TAFAZZIN	cardiolipin metabolic process	mitochondrial respiratory chain complex I assembly
GO:0032981	ENSG00000102125	TAFAZZIN	TAFAZZIN	mitochondrial respiratory chain complex I assembly	mitochondrial respiratory chain complex I assembly
GO:0032981	ENSG00000102125	TAFAZZIN	TAFAZZIN	cristae formation	mitochondrial respiratory chain complex I assembly
GO:0032981	ENSG00000102125	TAFAZZIN	TAFAZZIN	mitochondrial ATP synthesis coupled electron transport	mitochondrial respiratory chain complex I assembly
GO:0032981	ENSG00000102125	TAFAZZIN	TAFAZZIN	spermatocyte division	mitochondrial respiratory chain complex I assembly
GO:0032981	ENSG00000102125	TAFAZZIN	TAFAZZIN	cardiac muscle tissue development	mitochondrial respiratory chain complex I assembly
GO:0032981	ENSG00000102125	TAFAZZIN	TAFAZZIN	positive regulation of cardiolipin metabolic process	mitochondrial respiratory chain complex I assembly
GO:0032981	ENSG00000102125	TAFAZZIN	TAFAZZIN	positive regulation of ATP biosynthetic process	mitochondrial respiratory chain complex I assembly
GO:0032981	ENSG00000171204	TMEM126B	TMEM126B	membrane	mitochondrial respiratory chain complex I assembly
GO:0032981	ENSG00000171204	TMEM126B	TMEM126B	mitochondrion	mitochondrial respiratory chain complex I assembly
GO:0032981	ENSG00000171204	TMEM126B	TMEM126B	protein binding	mitochondrial respiratory chain complex I assembly
GO:0032981	ENSG00000171204	TMEM126B	TMEM126B	mitochondrial membrane	mitochondrial respiratory chain complex I assembly
GO:0032981	ENSG00000171204	TMEM126B	TMEM126B	molecular_function	mitochondrial respiratory chain complex I assembly
GO:0032981	ENSG00000171204	TMEM126B	TMEM126B	mitochondrial respiratory chain complex I assembly	mitochondrial respiratory chain complex I assembly
GO:0032981	ENSG00000171204	TMEM126B	TMEM126B	mitochondrial inner membrane	mitochondrial respiratory chain complex I assembly
GO:0032981	ENSG00000171204	TMEM126B	TMEM126B	mitochondrion organization	mitochondrial respiratory chain complex I assembly
GO:0032981	ENSG00000171204	TMEM126B	TMEM126B	response to food	mitochondrial respiratory chain complex I assembly
GO:0032981	ENSG00000171202	TMEM126A	TMEM126A	membrane	mitochondrial respiratory chain complex I assembly
GO:0032981	ENSG00000171202	TMEM126A	TMEM126A	mitochondrion	mitochondrial respiratory chain complex I assembly
GO:0032981	ENSG00000171202	TMEM126A	TMEM126A	mitochondrial inner membrane	mitochondrial respiratory chain complex I assembly
GO:0032981	ENSG00000171202	TMEM126A	TMEM126A	molecular_function	mitochondrial respiratory chain complex I assembly
GO:0032981	ENSG00000171202	TMEM126A	TMEM126A	mitochondrial respiratory chain complex I assembly	mitochondrial respiratory chain complex I assembly
GO:0032981	ENSG00000171202	TMEM126A	TMEM126A	optic nerve development	mitochondrial respiratory chain complex I assembly
GO:0032981	ENSG00000171202	TMEM126A	TMEM126A	toll-like receptor 4 signaling pathway	mitochondrial respiratory chain complex I assembly
GO:0032981	ENSG00000171202	TMEM126A	TMEM126A	plasma membrane	mitochondrial respiratory chain complex I assembly
GO:0032981	ENSG00000151366	NDUFC2	NDUFC2	mitochondrial inner membrane	mitochondrial respiratory chain complex I assembly
GO:0032981	ENSG00000151366	NDUFC2	NDUFC2	mitochondrial electron transport, NADH to ubiquinone	mitochondrial respiratory chain complex I assembly
GO:0032981	ENSG00000151366	NDUFC2	NDUFC2	membrane	mitochondrial respiratory chain complex I assembly
GO:0032981	ENSG00000151366	NDUFC2	NDUFC2	mitochondrion	mitochondrial respiratory chain complex I assembly
GO:0032981	ENSG00000151366	NDUFC2	NDUFC2	respirasome	mitochondrial respiratory chain complex I assembly
GO:0032981	ENSG00000151366	NDUFC2	NDUFC2	positive regulation of mitochondrial membrane potential	mitochondrial respiratory chain complex I assembly
GO:0032981	ENSG00000151366	NDUFC2	NDUFC2	mitochondrial respiratory chain complex I assembly	mitochondrial respiratory chain complex I assembly
GO:0032981	ENSG00000151366	NDUFC2	NDUFC2	regulation of inflammatory response	mitochondrial respiratory chain complex I assembly
GO:0032981	ENSG00000151366	NDUFC2	NDUFC2	negative regulation of necrotic cell death	mitochondrial respiratory chain complex I assembly
GO:0032981	ENSG00000151366	NDUFC2	NDUFC2	negative regulation of NIK/NF-kappaB signaling	mitochondrial respiratory chain complex I assembly
GO:0032981	ENSG00000151366	NDUFC2	NDUFC2	negative regulation of reactive oxygen species biosynthetic process	mitochondrial respiratory chain complex I assembly
GO:0032981	ENSG00000151366	NDUFC2	NDUFC2	positive regulation of ATP biosynthetic process	mitochondrial respiratory chain complex I assembly
GO:0032981	ENSG00000151366	NDUFC2	NDUFC2	plasma membrane	mitochondrial respiratory chain complex I assembly
GO:0032981	ENSG00000151366	NDUFC2	NDUFC2	protein binding	mitochondrial respiratory chain complex I assembly
GO:0032981	ENSG00000151366	NDUFC2	NDUFC2	NADH dehydrogenase (ubiquinone) activity	mitochondrial respiratory chain complex I assembly
GO:0032981	ENSG00000151366	NDUFC2	NDUFC2	cytoplasm	mitochondrial respiratory chain complex I assembly
GO:0032981	ENSG00000151366	NDUFC2	NDUFC2	mitochondrial respiratory chain complex I	mitochondrial respiratory chain complex I assembly
GO:0032981	ENSG00000151366	NDUFC2	NDUFC2	aerobic respiration	mitochondrial respiratory chain complex I assembly
GO:0032981	ENSG00000151366	NDUFC2	NDUFC2	proton motive force-driven mitochondrial ATP synthesis	mitochondrial respiratory chain complex I assembly
GO:0032981	ENSG00000151366	NDUFC2	NDUFC2	azurophil granule membrane	mitochondrial respiratory chain complex I assembly
GO:0032981	ENSG00000137806	NDUFAF1	NDUFAF1	cytosol	mitochondrial respiratory chain complex I assembly
GO:0032981	ENSG00000137806	NDUFAF1	NDUFAF1	mitochondrion	mitochondrial respiratory chain complex I assembly
GO:0032981	ENSG00000137806	NDUFAF1	NDUFAF1	mitochondrial matrix	mitochondrial respiratory chain complex I assembly
GO:0032981	ENSG00000137806	NDUFAF1	NDUFAF1	protein binding	mitochondrial respiratory chain complex I assembly
GO:0032981	ENSG00000137806	NDUFAF1	NDUFAF1	unfolded protein binding	mitochondrial respiratory chain complex I assembly
GO:0032981	ENSG00000137806	NDUFAF1	NDUFAF1	mitochondrial respiratory chain complex I assembly	mitochondrial respiratory chain complex I assembly
GO:0032981	ENSG00000137806	NDUFAF1	NDUFAF1	mitochondrial respiratory chain complex I	mitochondrial respiratory chain complex I assembly
GO:0032981	ENSG00000137806	NDUFAF1	NDUFAF1	chaperone-mediated protein complex assembly	mitochondrial respiratory chain complex I assembly
GO:0032981	ENSG00000137806	NDUFAF1	NDUFAF1	mitochondrial electron transport, NADH to ubiquinone	mitochondrial respiratory chain complex I assembly
GO:0032981	ENSG00000137806	NDUFAF1	NDUFAF1	protein-containing complex assembly	mitochondrial respiratory chain complex I assembly
GO:0032981	ENSG00000137806	NDUFAF1	NDUFAF1	mitochondrial inner membrane	mitochondrial respiratory chain complex I assembly
GO:0032981	ENSG00000137806	NDUFAF1	NDUFAF1	NADH dehydrogenase complex assembly	mitochondrial respiratory chain complex I assembly
GO:0032981	ENSG00000130414	NDUFA10	NDUFA10	mitochondrion	mitochondrial respiratory chain complex I assembly
GO:0032981	ENSG00000130414	NDUFA10	NDUFA10	mitochondrial matrix	mitochondrial respiratory chain complex I assembly
GO:0032981	ENSG00000130414	NDUFA10	NDUFA10	respirasome	mitochondrial respiratory chain complex I assembly
GO:0032981	ENSG00000130414	NDUFA10	NDUFA10	mitochondrial electron transport, NADH to ubiquinone	mitochondrial respiratory chain complex I assembly
GO:0032981	ENSG00000130414	NDUFA10	NDUFA10	cytoplasm	mitochondrial respiratory chain complex I assembly
GO:0032981	ENSG00000130414	NDUFA10	NDUFA10	mitochondrial respiratory chain complex I	mitochondrial respiratory chain complex I assembly
GO:0032981	ENSG00000130414	NDUFA10	NDUFA10	NADH dehydrogenase (ubiquinone) activity	mitochondrial respiratory chain complex I assembly
GO:0032981	ENSG00000130414	NDUFA10	NDUFA10	mitochondrial respiratory chain complex I assembly	mitochondrial respiratory chain complex I assembly
GO:0032981	ENSG00000130414	NDUFA10	NDUFA10	aerobic respiration	mitochondrial respiratory chain complex I assembly
GO:0032981	ENSG00000130414	NDUFA10	NDUFA10	proton motive force-driven mitochondrial ATP synthesis	mitochondrial respiratory chain complex I assembly
GO:0032981	ENSG00000130414	NDUFA10	NDUFA10	mitochondrial inner membrane	mitochondrial respiratory chain complex I assembly
GO:0032981	ENSG00000156170	NDUFAF6	NDUFAF6	biosynthetic process	mitochondrial respiratory chain complex I assembly
GO:0032981	ENSG00000156170	NDUFAF6	NDUFAF6	nucleus	mitochondrial respiratory chain complex I assembly
GO:0032981	ENSG00000156170	NDUFAF6	NDUFAF6	cytoplasm	mitochondrial respiratory chain complex I assembly
GO:0032981	ENSG00000156170	NDUFAF6	NDUFAF6	membrane	mitochondrial respiratory chain complex I assembly
GO:0032981	ENSG00000156170	NDUFAF6	NDUFAF6	mitochondrion	mitochondrial respiratory chain complex I assembly
GO:0032981	ENSG00000156170	NDUFAF6	NDUFAF6	mitochondrial inner membrane	mitochondrial respiratory chain complex I assembly
GO:0032981	ENSG00000156170	NDUFAF6	NDUFAF6	mitochondrial respiratory chain complex I assembly	mitochondrial respiratory chain complex I assembly
GO:0032981	ENSG00000156170	NDUFAF6	NDUFAF6	protein binding	mitochondrial respiratory chain complex I assembly
GO:0032981	ENSG00000170906	NDUFA3	NDUFA3	membrane	mitochondrial respiratory chain complex I assembly
GO:0032981	ENSG00000170906	NDUFA3	NDUFA3	mitochondrion	mitochondrial respiratory chain complex I assembly
GO:0032981	ENSG00000170906	NDUFA3	NDUFA3	mitochondrial inner membrane	mitochondrial respiratory chain complex I assembly
GO:0032981	ENSG00000170906	NDUFA3	NDUFA3	protein binding	mitochondrial respiratory chain complex I assembly
GO:0032981	ENSG00000170906	NDUFA3	NDUFA3	respirasome	mitochondrial respiratory chain complex I assembly
GO:0032981	ENSG00000170906	NDUFA3	NDUFA3	mitochondrial respiratory chain complex I	mitochondrial respiratory chain complex I assembly
GO:0032981	ENSG00000170906	NDUFA3	NDUFA3	NADH dehydrogenase (ubiquinone) activity	mitochondrial respiratory chain complex I assembly
GO:0032981	ENSG00000170906	NDUFA3	NDUFA3	mitochondrial respiratory chain complex I assembly	mitochondrial respiratory chain complex I assembly
GO:0032981	ENSG00000170906	NDUFA3	NDUFA3	mitochondrial electron transport, NADH to ubiquinone	mitochondrial respiratory chain complex I assembly
GO:0032981	ENSG00000170906	NDUFA3	NDUFA3	aerobic respiration	mitochondrial respiratory chain complex I assembly
GO:0032981	ENSG00000170906	NDUFA3	NDUFA3	proton motive force-driven mitochondrial ATP synthesis	mitochondrial respiratory chain complex I assembly
GO:0032981	ENSG00000074582	BCS1L	BCS1L	ATP binding	mitochondrial respiratory chain complex I assembly
GO:0032981	ENSG00000074582	BCS1L	BCS1L	ATP hydrolysis activity	mitochondrial respiratory chain complex I assembly
GO:0032981	ENSG00000074582	BCS1L	BCS1L	membrane	mitochondrial respiratory chain complex I assembly
GO:0032981	ENSG00000074582	BCS1L	BCS1L	nucleotide binding	mitochondrial respiratory chain complex I assembly
GO:0032981	ENSG00000074582	BCS1L	BCS1L	mitochondrion	mitochondrial respiratory chain complex I assembly
GO:0032981	ENSG00000074582	BCS1L	BCS1L	mitochondrial inner membrane	mitochondrial respiratory chain complex I assembly
GO:0032981	ENSG00000074582	BCS1L	BCS1L	mitochondrial cytochrome c oxidase assembly	mitochondrial respiratory chain complex I assembly
GO:0032981	ENSG00000074582	BCS1L	BCS1L	mitochondrial respiratory chain complex III assembly	mitochondrial respiratory chain complex I assembly
GO:0032981	ENSG00000074582	BCS1L	BCS1L	protein binding	mitochondrial respiratory chain complex I assembly
GO:0032981	ENSG00000074582	BCS1L	BCS1L	mitochondrion organization	mitochondrial respiratory chain complex I assembly
GO:0032981	ENSG00000074582	BCS1L	BCS1L	mitochondrial respiratory chain complex I assembly	mitochondrial respiratory chain complex I assembly
GO:0032981	ENSG00000074582	BCS1L	BCS1L	protein insertion into mitochondrial inner membrane from matrix	mitochondrial respiratory chain complex I assembly
GO:0032981	ENSG00000074582	BCS1L	BCS1L	mitochondrial respiratory chain complex III	mitochondrial respiratory chain complex I assembly
GO:0032981	ENSG00000184857	TMEM186	TMEM186	membrane	mitochondrial respiratory chain complex I assembly
GO:0032981	ENSG00000184857	TMEM186	TMEM186	mitochondrion	mitochondrial respiratory chain complex I assembly
GO:0032981	ENSG00000184857	TMEM186	TMEM186	mitochondrial inner membrane	mitochondrial respiratory chain complex I assembly
GO:0032981	ENSG00000184857	TMEM186	TMEM186	protein binding	mitochondrial respiratory chain complex I assembly
GO:0032981	ENSG00000184857	TMEM186	TMEM186	mitochondrial respiratory chain complex I assembly	mitochondrial respiratory chain complex I assembly
GO:0032981	ENSG00000136521	NDUFB5	NDUFB5	membrane	mitochondrial respiratory chain complex I assembly
GO:0032981	ENSG00000136521	NDUFB5	NDUFB5	nucleoplasm	mitochondrial respiratory chain complex I assembly
GO:0032981	ENSG00000136521	NDUFB5	NDUFB5	mitochondrion	mitochondrial respiratory chain complex I assembly
GO:0032981	ENSG00000136521	NDUFB5	NDUFB5	mitochondrial inner membrane	mitochondrial respiratory chain complex I assembly
GO:0032981	ENSG00000136521	NDUFB5	NDUFB5	protein binding	mitochondrial respiratory chain complex I assembly
GO:0032981	ENSG00000136521	NDUFB5	NDUFB5	respirasome	mitochondrial respiratory chain complex I assembly
GO:0032981	ENSG00000136521	NDUFB5	NDUFB5	NADH dehydrogenase (ubiquinone) activity	mitochondrial respiratory chain complex I assembly
GO:0032981	ENSG00000136521	NDUFB5	NDUFB5	mitochondrial respiratory chain complex I assembly	mitochondrial respiratory chain complex I assembly
GO:0032981	ENSG00000136521	NDUFB5	NDUFB5	mitochondrial respiratory chain complex I	mitochondrial respiratory chain complex I assembly
GO:0032981	ENSG00000136521	NDUFB5	NDUFB5	mitochondrial electron transport, NADH to ubiquinone	mitochondrial respiratory chain complex I assembly
GO:0032981	ENSG00000136521	NDUFB5	NDUFB5	aerobic respiration	mitochondrial respiratory chain complex I assembly
GO:0032981	ENSG00000136521	NDUFB5	NDUFB5	proton motive force-driven mitochondrial ATP synthesis	mitochondrial respiratory chain complex I assembly
GO:0032981	ENSG00000267740			membrane	mitochondrial respiratory chain complex I assembly
GO:0032981	ENSG00000267740			mitochondrion	mitochondrial respiratory chain complex I assembly
GO:0032981	ENSG00000267740			mitochondrial inner membrane	mitochondrial respiratory chain complex I assembly
GO:0032981	ENSG00000267740			mitochondrial respiratory chain complex I assembly	mitochondrial respiratory chain complex I assembly
GO:0032981	ENSG00000174886	NDUFA11	NDUFA11	mitochondrial respiratory chain complex I assembly	mitochondrial respiratory chain complex I assembly
GO:0032981	ENSG00000174886	NDUFA11	NDUFA11	membrane	mitochondrial respiratory chain complex I assembly
GO:0032981	ENSG00000174886	NDUFA11	NDUFA11	mitochondrion	mitochondrial respiratory chain complex I assembly
GO:0032981	ENSG00000174886	NDUFA11	NDUFA11	mitochondrial inner membrane	mitochondrial respiratory chain complex I assembly
GO:0032981	ENSG00000174886	NDUFA11	NDUFA11	protein binding	mitochondrial respiratory chain complex I assembly
GO:0032981	ENSG00000174886	NDUFA11	NDUFA11	respirasome	mitochondrial respiratory chain complex I assembly
GO:0032981	ENSG00000174886	NDUFA11	NDUFA11	mitochondrial respiratory chain complex I	mitochondrial respiratory chain complex I assembly
GO:0032981	ENSG00000174886	NDUFA11	NDUFA11	aerobic respiration	mitochondrial respiratory chain complex I assembly
GO:0032981	ENSG00000174886	NDUFA11	NDUFA11	proton motive force-driven mitochondrial ATP synthesis	mitochondrial respiratory chain complex I assembly
GO:0032981	ENSG00000177646	ACAD9	ACAD9	nucleus	mitochondrial respiratory chain complex I assembly
GO:0032981	ENSG00000177646	ACAD9	ACAD9	membrane	mitochondrial respiratory chain complex I assembly
GO:0032981	ENSG00000177646	ACAD9	ACAD9	oxidoreductase activity	mitochondrial respiratory chain complex I assembly
GO:0032981	ENSG00000177646	ACAD9	ACAD9	flavin adenine dinucleotide binding	mitochondrial respiratory chain complex I assembly
GO:0032981	ENSG00000177646	ACAD9	ACAD9	oxidoreductase activity, acting on the CH-CH group of donors	mitochondrial respiratory chain complex I assembly
GO:0032981	ENSG00000177646	ACAD9	ACAD9	mitochondrion	mitochondrial respiratory chain complex I assembly
GO:0032981	ENSG00000177646	ACAD9	ACAD9	mitochondrial inner membrane	mitochondrial respiratory chain complex I assembly
GO:0032981	ENSG00000177646	ACAD9	ACAD9	dendrite	mitochondrial respiratory chain complex I assembly
GO:0032981	ENSG00000177646	ACAD9	ACAD9	acyl-CoA dehydrogenase activity	mitochondrial respiratory chain complex I assembly
GO:0032981	ENSG00000177646	ACAD9	ACAD9	protein binding	mitochondrial respiratory chain complex I assembly
GO:0032981	ENSG00000177646	ACAD9	ACAD9	mitochondrial respiratory chain complex I assembly	mitochondrial respiratory chain complex I assembly
GO:0032981	ENSG00000177646	ACAD9	ACAD9	fatty-acyl-CoA binding	mitochondrial respiratory chain complex I assembly
GO:0032981	ENSG00000177646	ACAD9	ACAD9	medium-chain-acyl-CoA dehydrogenase activity	mitochondrial respiratory chain complex I assembly
GO:0032981	ENSG00000177646	ACAD9	ACAD9	medium-chain fatty acid metabolic process	mitochondrial respiratory chain complex I assembly
GO:0032981	ENSG00000177646	ACAD9	ACAD9	mitochondrial membrane	mitochondrial respiratory chain complex I assembly
GO:0032981	ENSG00000177646	ACAD9	ACAD9	long-chain-acyl-CoA dehydrogenase activity	mitochondrial respiratory chain complex I assembly
GO:0032981	ENSG00000177646	ACAD9	ACAD9	very-long-chain-acyl-CoA dehydrogenase activity	mitochondrial respiratory chain complex I assembly
GO:0032981	ENSG00000177646	ACAD9	ACAD9	long-chain fatty acid metabolic process	mitochondrial respiratory chain complex I assembly
GO:0032981	ENSG00000106603	COA1	COA1	membrane	mitochondrial respiratory chain complex I assembly
GO:0032981	ENSG00000106603	COA1	COA1	cytosol	mitochondrial respiratory chain complex I assembly
GO:0032981	ENSG00000106603	COA1	COA1	mitochondrion	mitochondrial respiratory chain complex I assembly
GO:0032981	ENSG00000106603	COA1	COA1	mitochondrial inner membrane	mitochondrial respiratory chain complex I assembly
GO:0032981	ENSG00000106603	COA1	COA1	mitochondrial cytochrome c oxidase assembly	mitochondrial respiratory chain complex I assembly
GO:0032981	ENSG00000106603	COA1	COA1	protein binding	mitochondrial respiratory chain complex I assembly
GO:0032981	ENSG00000106603	COA1	COA1	mitochondrial respiratory chain complex I assembly	mitochondrial respiratory chain complex I assembly
GO:0032981	ENSG00000168653	NDUFS5	NDUFS5	membrane	mitochondrial respiratory chain complex I assembly
GO:0032981	ENSG00000168653	NDUFS5	NDUFS5	mitochondrion	mitochondrial respiratory chain complex I assembly
GO:0032981	ENSG00000168653	NDUFS5	NDUFS5	mitochondrial inner membrane	mitochondrial respiratory chain complex I assembly
GO:0032981	ENSG00000168653	NDUFS5	NDUFS5	protein binding	mitochondrial respiratory chain complex I assembly
GO:0032981	ENSG00000168653	NDUFS5	NDUFS5	mitochondrial intermembrane space	mitochondrial respiratory chain complex I assembly
GO:0032981	ENSG00000168653	NDUFS5	NDUFS5	respirasome	mitochondrial respiratory chain complex I assembly
GO:0032981	ENSG00000168653	NDUFS5	NDUFS5	NADH dehydrogenase (ubiquinone) activity	mitochondrial respiratory chain complex I assembly
GO:0032981	ENSG00000168653	NDUFS5	NDUFS5	mitochondrial respiratory chain complex I assembly	mitochondrial respiratory chain complex I assembly
GO:0032981	ENSG00000168653	NDUFS5	NDUFS5	mitochondrial respiratory chain complex I	mitochondrial respiratory chain complex I assembly
GO:0032981	ENSG00000168653	NDUFS5	NDUFS5	mitochondrial electron transport, NADH to ubiquinone	mitochondrial respiratory chain complex I assembly
GO:0032981	ENSG00000168653	NDUFS5	NDUFS5	aerobic respiration	mitochondrial respiratory chain complex I assembly
GO:0032981	ENSG00000168653	NDUFS5	NDUFS5	proton motive force-driven mitochondrial ATP synthesis	mitochondrial respiratory chain complex I assembly
GO:0032981	ENSG00000158864	NDUFS2	NDUFS2	quinone binding	mitochondrial respiratory chain complex I assembly
GO:0032981	ENSG00000158864	NDUFS2	NDUFS2	oxidoreductase activity, acting on NAD(P)H	mitochondrial respiratory chain complex I assembly
GO:0032981	ENSG00000158864	NDUFS2	NDUFS2	NAD binding	mitochondrial respiratory chain complex I assembly
GO:0032981	ENSG00000158864	NDUFS2	NDUFS2	membrane	mitochondrial respiratory chain complex I assembly
GO:0032981	ENSG00000158864	NDUFS2	NDUFS2	metal ion binding	mitochondrial respiratory chain complex I assembly
GO:0032981	ENSG00000158864	NDUFS2	NDUFS2	nucleoplasm	mitochondrial respiratory chain complex I assembly
GO:0032981	ENSG00000158864	NDUFS2	NDUFS2	oxidoreductase activity	mitochondrial respiratory chain complex I assembly
GO:0032981	ENSG00000158864	NDUFS2	NDUFS2	mitochondrion	mitochondrial respiratory chain complex I assembly
GO:0032981	ENSG00000158864	NDUFS2	NDUFS2	mitochondrial inner membrane	mitochondrial respiratory chain complex I assembly
GO:0032981	ENSG00000158864	NDUFS2	NDUFS2	iron-sulfur cluster binding	mitochondrial respiratory chain complex I assembly
GO:0032981	ENSG00000158864	NDUFS2	NDUFS2	protein binding	mitochondrial respiratory chain complex I assembly
GO:0032981	ENSG00000158864	NDUFS2	NDUFS2	respirasome	mitochondrial respiratory chain complex I assembly
GO:0032981	ENSG00000158864	NDUFS2	NDUFS2	4 iron, 4 sulfur cluster binding	mitochondrial respiratory chain complex I assembly
GO:0032981	ENSG00000158864	NDUFS2	NDUFS2	response to oxidative stress	mitochondrial respiratory chain complex I assembly
GO:0032981	ENSG00000158864	NDUFS2	NDUFS2	NADH dehydrogenase (ubiquinone) activity	mitochondrial respiratory chain complex I assembly
GO:0032981	ENSG00000158864	NDUFS2	NDUFS2	mitochondrial respiratory chain complex I assembly	mitochondrial respiratory chain complex I assembly
GO:0032981	ENSG00000158864	NDUFS2	NDUFS2	mitochondrial matrix	mitochondrial respiratory chain complex I assembly
GO:0032981	ENSG00000158864	NDUFS2	NDUFS2	mitochondrial respiratory chain complex I	mitochondrial respiratory chain complex I assembly
GO:0032981	ENSG00000158864	NDUFS2	NDUFS2	NADH dehydrogenase activity	mitochondrial respiratory chain complex I assembly
GO:0032981	ENSG00000158864	NDUFS2	NDUFS2	mitochondrial electron transport, NADH to ubiquinone	mitochondrial respiratory chain complex I assembly
GO:0032981	ENSG00000158864	NDUFS2	NDUFS2	aerobic respiration	mitochondrial respiratory chain complex I assembly
GO:0032981	ENSG00000158864	NDUFS2	NDUFS2	proton motive force-driven mitochondrial ATP synthesis	mitochondrial respiratory chain complex I assembly
GO:0032981	ENSG00000158864	NDUFS2	NDUFS2	electron transfer activity	mitochondrial respiratory chain complex I assembly
GO:0032981	ENSG00000158864	NDUFS2	NDUFS2	ubiquitin protein ligase binding	mitochondrial respiratory chain complex I assembly
GO:0032981	ENSG00000158864	NDUFS2	NDUFS2	neurogenesis	mitochondrial respiratory chain complex I assembly
GO:0032981	ENSG00000158864	NDUFS2	NDUFS2	oxygen sensor activity	mitochondrial respiratory chain complex I assembly
GO:0032981	ENSG00000158864	NDUFS2	NDUFS2	gliogenesis	mitochondrial respiratory chain complex I assembly
GO:0032981	ENSG00000158864	NDUFS2	NDUFS2	mitochondrial ATP synthesis coupled electron transport	mitochondrial respiratory chain complex I assembly
GO:0032981	ENSG00000158864	NDUFS2	NDUFS2	neural precursor cell proliferation	mitochondrial respiratory chain complex I assembly
GO:0032981	ENSG00000158864	NDUFS2	NDUFS2	cellular response to oxygen levels	mitochondrial respiratory chain complex I assembly
GO:0032981	ENSG00000115286	NDUFS7	NDUFS7	quinone binding	mitochondrial respiratory chain complex I assembly
GO:0032981	ENSG00000115286	NDUFS7	NDUFS7	NADH dehydrogenase (ubiquinone) activity	mitochondrial respiratory chain complex I assembly
GO:0032981	ENSG00000115286	NDUFS7	NDUFS7	4 iron, 4 sulfur cluster binding	mitochondrial respiratory chain complex I assembly
GO:0032981	ENSG00000115286	NDUFS7	NDUFS7	iron-sulfur cluster binding	mitochondrial respiratory chain complex I assembly
GO:0032981	ENSG00000115286	NDUFS7	NDUFS7	membrane	mitochondrial respiratory chain complex I assembly
GO:0032981	ENSG00000115286	NDUFS7	NDUFS7	metal ion binding	mitochondrial respiratory chain complex I assembly
GO:0032981	ENSG00000115286	NDUFS7	NDUFS7	oxidoreductase activity	mitochondrial respiratory chain complex I assembly
GO:0032981	ENSG00000115286	NDUFS7	NDUFS7	mitochondrion	mitochondrial respiratory chain complex I assembly
GO:0032981	ENSG00000115286	NDUFS7	NDUFS7	mitochondrial inner membrane	mitochondrial respiratory chain complex I assembly
GO:0032981	ENSG00000115286	NDUFS7	NDUFS7	protein binding	mitochondrial respiratory chain complex I assembly
GO:0032981	ENSG00000115286	NDUFS7	NDUFS7	respirasome	mitochondrial respiratory chain complex I assembly
GO:0032981	ENSG00000115286	NDUFS7	NDUFS7	mitochondrial respiratory chain complex I assembly	mitochondrial respiratory chain complex I assembly
GO:0032981	ENSG00000115286	NDUFS7	NDUFS7	mitochondrial matrix	mitochondrial respiratory chain complex I assembly
GO:0032981	ENSG00000115286	NDUFS7	NDUFS7	mitochondrial respiratory chain complex I	mitochondrial respiratory chain complex I assembly
GO:0032981	ENSG00000115286	NDUFS7	NDUFS7	NADH dehydrogenase activity	mitochondrial respiratory chain complex I assembly
GO:0032981	ENSG00000115286	NDUFS7	NDUFS7	mitochondrial electron transport, NADH to ubiquinone	mitochondrial respiratory chain complex I assembly
GO:0032981	ENSG00000115286	NDUFS7	NDUFS7	aerobic respiration	mitochondrial respiratory chain complex I assembly
GO:0032981	ENSG00000115286	NDUFS7	NDUFS7	proton motive force-driven mitochondrial ATP synthesis	mitochondrial respiratory chain complex I assembly
GO:0032981	ENSG00000115286	NDUFS7	NDUFS7	oxidoreductase activity, acting on NAD(P)H, quinone or similar compound as acceptor	mitochondrial respiratory chain complex I assembly
GO:0032981	ENSG00000115286	NDUFS7	NDUFS7	electron transport coupled proton transport	mitochondrial respiratory chain complex I assembly
GO:0032981	ENSG00000115286	NDUFS7	NDUFS7	electron transport chain	mitochondrial respiratory chain complex I assembly
GO:0032981	ENSG00000115286	NDUFS7	NDUFS7	protease binding	mitochondrial respiratory chain complex I assembly
GO:0032981	ENSG00000115286	NDUFS7	NDUFS7	neuron projection	mitochondrial respiratory chain complex I assembly
GO:0032981	ENSG00000115286	NDUFS7	NDUFS7	neuronal cell body	mitochondrial respiratory chain complex I assembly
GO:0032981	ENSG00000115286	NDUFS7	NDUFS7	synaptic membrane	mitochondrial respiratory chain complex I assembly
GO:0032981	ENSG00000140990	NDUFB10	NDUFB10	membrane	mitochondrial respiratory chain complex I assembly
GO:0032981	ENSG00000140990	NDUFB10	NDUFB10	mitochondrion	mitochondrial respiratory chain complex I assembly
GO:0032981	ENSG00000140990	NDUFB10	NDUFB10	mitochondrial inner membrane	mitochondrial respiratory chain complex I assembly
GO:0032981	ENSG00000140990	NDUFB10	NDUFB10	protein binding	mitochondrial respiratory chain complex I assembly
GO:0032981	ENSG00000140990	NDUFB10	NDUFB10	respirasome	mitochondrial respiratory chain complex I assembly
GO:0032981	ENSG00000140990	NDUFB10	NDUFB10	NADH dehydrogenase (ubiquinone) activity	mitochondrial respiratory chain complex I assembly
GO:0032981	ENSG00000140990	NDUFB10	NDUFB10	mitochondrial respiratory chain complex I assembly	mitochondrial respiratory chain complex I assembly
GO:0032981	ENSG00000140990	NDUFB10	NDUFB10	mitochondrial respiratory chain complex I	mitochondrial respiratory chain complex I assembly
GO:0032981	ENSG00000140990	NDUFB10	NDUFB10	mitochondrial electron transport, NADH to ubiquinone	mitochondrial respiratory chain complex I assembly
GO:0032981	ENSG00000140990	NDUFB10	NDUFB10	aerobic respiration	mitochondrial respiratory chain complex I assembly
GO:0032981	ENSG00000140990	NDUFB10	NDUFB10	proton motive force-driven mitochondrial ATP synthesis	mitochondrial respiratory chain complex I assembly
GO:0032981	ENSG00000119013	NDUFB3	NDUFB3	mitochondrion	mitochondrial respiratory chain complex I assembly
GO:0032981	ENSG00000119013	NDUFB3	NDUFB3	electron transport chain	mitochondrial respiratory chain complex I assembly
GO:0032981	ENSG00000119013	NDUFB3	NDUFB3	membrane	mitochondrial respiratory chain complex I assembly
GO:0032981	ENSG00000119013	NDUFB3	NDUFB3	mitochondrial inner membrane	mitochondrial respiratory chain complex I assembly
GO:0032981	ENSG00000119013	NDUFB3	NDUFB3	respirasome	mitochondrial respiratory chain complex I assembly
GO:0032981	ENSG00000119013	NDUFB3	NDUFB3	NADH dehydrogenase (ubiquinone) activity	mitochondrial respiratory chain complex I assembly
GO:0032981	ENSG00000119013	NDUFB3	NDUFB3	mitochondrial respiratory chain complex I assembly	mitochondrial respiratory chain complex I assembly
GO:0032981	ENSG00000119013	NDUFB3	NDUFB3	mitochondrial respiratory chain complex I	mitochondrial respiratory chain complex I assembly
GO:0032981	ENSG00000119013	NDUFB3	NDUFB3	mitochondrial electron transport, NADH to ubiquinone	mitochondrial respiratory chain complex I assembly
GO:0032981	ENSG00000119013	NDUFB3	NDUFB3	aerobic respiration	mitochondrial respiratory chain complex I assembly
GO:0032981	ENSG00000119013	NDUFB3	NDUFB3	proton motive force-driven mitochondrial ATP synthesis	mitochondrial respiratory chain complex I assembly
GO:0032981	ENSG00000130159	ECSIT	ECSIT	nucleus	mitochondrial respiratory chain complex I assembly
GO:0032981	ENSG00000130159	ECSIT	ECSIT	cytoplasm	mitochondrial respiratory chain complex I assembly
GO:0032981	ENSG00000130159	ECSIT	ECSIT	nucleoplasm	mitochondrial respiratory chain complex I assembly
GO:0032981	ENSG00000130159	ECSIT	ECSIT	cytosol	mitochondrial respiratory chain complex I assembly
GO:0032981	ENSG00000130159	ECSIT	ECSIT	mitochondrion	mitochondrial respiratory chain complex I assembly
GO:0032981	ENSG00000130159	ECSIT	ECSIT	protein binding	mitochondrial respiratory chain complex I assembly
GO:0032981	ENSG00000130159	ECSIT	ECSIT	immune system process	mitochondrial respiratory chain complex I assembly
GO:0032981	ENSG00000130159	ECSIT	ECSIT	innate immune response	mitochondrial respiratory chain complex I assembly
GO:0032981	ENSG00000130159	ECSIT	ECSIT	regulation of protein complex stability	mitochondrial respiratory chain complex I assembly
GO:0032981	ENSG00000130159	ECSIT	ECSIT	mitochondrial inner membrane	mitochondrial respiratory chain complex I assembly
GO:0032981	ENSG00000130159	ECSIT	ECSIT	mitochondrial respiratory chain complex I assembly	mitochondrial respiratory chain complex I assembly
GO:0032981	ENSG00000130159	ECSIT	ECSIT	regulation of oxidoreductase activity	mitochondrial respiratory chain complex I assembly
GO:0032981	ENSG00000110074	FOXRED1	FOXRED1	oxidoreductase activity	mitochondrial respiratory chain complex I assembly
GO:0032981	ENSG00000110074	FOXRED1	FOXRED1	membrane	mitochondrial respiratory chain complex I assembly
GO:0032981	ENSG00000110074	FOXRED1	FOXRED1	mitochondrion	mitochondrial respiratory chain complex I assembly
GO:0032981	ENSG00000110074	FOXRED1	FOXRED1	mitochondrial inner membrane	mitochondrial respiratory chain complex I assembly
GO:0032981	ENSG00000110074	FOXRED1	FOXRED1	respirasome	mitochondrial respiratory chain complex I assembly
GO:0032981	ENSG00000110074	FOXRED1	FOXRED1	cytoplasm	mitochondrial respiratory chain complex I assembly
GO:0032981	ENSG00000110074	FOXRED1	FOXRED1	mitochondrial respiratory chain complex I assembly	mitochondrial respiratory chain complex I assembly
GO:0032981	ENSG00000110074	FOXRED1	FOXRED1	mitochondrial respiratory chain complex I	mitochondrial respiratory chain complex I assembly
GO:0032981	ENSG00000184752	NDUFA12	NDUFA12	membrane	mitochondrial respiratory chain complex I assembly
GO:0032981	ENSG00000184752	NDUFA12	NDUFA12	mitochondrion	mitochondrial respiratory chain complex I assembly
GO:0032981	ENSG00000184752	NDUFA12	NDUFA12	mitochondrial inner membrane	mitochondrial respiratory chain complex I assembly
GO:0032981	ENSG00000184752	NDUFA12	NDUFA12	respirasome	mitochondrial respiratory chain complex I assembly
GO:0032981	ENSG00000184752	NDUFA12	NDUFA12	mitochondrial respiratory chain complex I assembly	mitochondrial respiratory chain complex I assembly
GO:0032981	ENSG00000184752	NDUFA12	NDUFA12	cytosol	mitochondrial respiratory chain complex I assembly
GO:0032981	ENSG00000184752	NDUFA12	NDUFA12	protein binding	mitochondrial respiratory chain complex I assembly
GO:0032981	ENSG00000184752	NDUFA12	NDUFA12	response to oxidative stress	mitochondrial respiratory chain complex I assembly
GO:0032981	ENSG00000184752	NDUFA12	NDUFA12	respiratory gaseous exchange by respiratory system	mitochondrial respiratory chain complex I assembly
GO:0032981	ENSG00000184752	NDUFA12	NDUFA12	NADH dehydrogenase (ubiquinone) activity	mitochondrial respiratory chain complex I assembly
GO:0032981	ENSG00000184752	NDUFA12	NDUFA12	mitochondrial respiratory chain complex I	mitochondrial respiratory chain complex I assembly
GO:0032981	ENSG00000184752	NDUFA12	NDUFA12	aerobic respiration	mitochondrial respiratory chain complex I assembly
GO:0032981	ENSG00000184752	NDUFA12	NDUFA12	proton motive force-driven mitochondrial ATP synthesis	mitochondrial respiratory chain complex I assembly
GO:0032981	ENSG00000184752	NDUFA12	NDUFA12	mitochondrial ATP synthesis coupled electron transport	mitochondrial respiratory chain complex I assembly
GO:0032981	ENSG00000110717	NDUFS8	NDUFS8	membrane	mitochondrial respiratory chain complex I assembly
GO:0032981	ENSG00000110717	NDUFS8	NDUFS8	4 iron, 4 sulfur cluster binding	mitochondrial respiratory chain complex I assembly
GO:0032981	ENSG00000110717	NDUFS8	NDUFS8	oxidoreductase activity, acting on NAD(P)H	mitochondrial respiratory chain complex I assembly
GO:0032981	ENSG00000110717	NDUFS8	NDUFS8	metal ion binding	mitochondrial respiratory chain complex I assembly
GO:0032981	ENSG00000110717	NDUFS8	NDUFS8	oxidoreductase activity	mitochondrial respiratory chain complex I assembly
GO:0032981	ENSG00000110717	NDUFS8	NDUFS8	mitochondrion	mitochondrial respiratory chain complex I assembly
GO:0032981	ENSG00000110717	NDUFS8	NDUFS8	mitochondrial inner membrane	mitochondrial respiratory chain complex I assembly
GO:0032981	ENSG00000110717	NDUFS8	NDUFS8	iron-sulfur cluster binding	mitochondrial respiratory chain complex I assembly
GO:0032981	ENSG00000110717	NDUFS8	NDUFS8	respirasome	mitochondrial respiratory chain complex I assembly
GO:0032981	ENSG00000110717	NDUFS8	NDUFS8	protein binding	mitochondrial respiratory chain complex I assembly
GO:0032981	ENSG00000110717	NDUFS8	NDUFS8	response to oxidative stress	mitochondrial respiratory chain complex I assembly
GO:0032981	ENSG00000110717	NDUFS8	NDUFS8	NADH dehydrogenase (ubiquinone) activity	mitochondrial respiratory chain complex I assembly
GO:0032981	ENSG00000110717	NDUFS8	NDUFS8	mitochondrial respiratory chain complex I assembly	mitochondrial respiratory chain complex I assembly
GO:0032981	ENSG00000110717	NDUFS8	NDUFS8	mitochondrial matrix	mitochondrial respiratory chain complex I assembly
GO:0032981	ENSG00000110717	NDUFS8	NDUFS8	mitochondrial respiratory chain complex I	mitochondrial respiratory chain complex I assembly
GO:0032981	ENSG00000110717	NDUFS8	NDUFS8	NADH dehydrogenase activity	mitochondrial respiratory chain complex I assembly
GO:0032981	ENSG00000110717	NDUFS8	NDUFS8	mitochondrial electron transport, NADH to ubiquinone	mitochondrial respiratory chain complex I assembly
GO:0032981	ENSG00000110717	NDUFS8	NDUFS8	aerobic respiration	mitochondrial respiratory chain complex I assembly
GO:0032981	ENSG00000110717	NDUFS8	NDUFS8	proton motive force-driven mitochondrial ATP synthesis	mitochondrial respiratory chain complex I assembly
GO:0032981	ENSG00000023228	NDUFS1	NDUFS1	membrane	mitochondrial respiratory chain complex I assembly
GO:0032981	ENSG00000023228	NDUFS1	NDUFS1	oxidoreductase activity	mitochondrial respiratory chain complex I assembly
GO:0032981	ENSG00000023228	NDUFS1	NDUFS1	NADH dehydrogenase (ubiquinone) activity	mitochondrial respiratory chain complex I assembly
GO:0032981	ENSG00000023228	NDUFS1	NDUFS1	ATP synthesis coupled electron transport	mitochondrial respiratory chain complex I assembly
GO:0032981	ENSG00000023228	NDUFS1	NDUFS1	iron-sulfur cluster binding	mitochondrial respiratory chain complex I assembly
GO:0032981	ENSG00000023228	NDUFS1	NDUFS1	oxidoreductase activity, acting on NAD(P)H	mitochondrial respiratory chain complex I assembly
GO:0032981	ENSG00000023228	NDUFS1	NDUFS1	metal ion binding	mitochondrial respiratory chain complex I assembly
GO:0032981	ENSG00000023228	NDUFS1	NDUFS1	mitochondrion	mitochondrial respiratory chain complex I assembly
GO:0032981	ENSG00000023228	NDUFS1	NDUFS1	mitochondrial inner membrane	mitochondrial respiratory chain complex I assembly
GO:0032981	ENSG00000023228	NDUFS1	NDUFS1	2 iron, 2 sulfur cluster binding	mitochondrial respiratory chain complex I assembly
GO:0032981	ENSG00000023228	NDUFS1	NDUFS1	protein binding	mitochondrial respiratory chain complex I assembly
GO:0032981	ENSG00000023228	NDUFS1	NDUFS1	mitochondrial intermembrane space	mitochondrial respiratory chain complex I assembly
GO:0032981	ENSG00000023228	NDUFS1	NDUFS1	respirasome	mitochondrial respiratory chain complex I assembly
GO:0032981	ENSG00000023228	NDUFS1	NDUFS1	4 iron, 4 sulfur cluster binding	mitochondrial respiratory chain complex I assembly
GO:0032981	ENSG00000023228	NDUFS1	NDUFS1	reactive oxygen species metabolic process	mitochondrial respiratory chain complex I assembly
GO:0032981	ENSG00000023228	NDUFS1	NDUFS1	ATP metabolic process	mitochondrial respiratory chain complex I assembly
GO:0032981	ENSG00000023228	NDUFS1	NDUFS1	mitochondrial respiratory chain complex I assembly	mitochondrial respiratory chain complex I assembly
GO:0032981	ENSG00000023228	NDUFS1	NDUFS1	mitochondrial matrix	mitochondrial respiratory chain complex I assembly
GO:0032981	ENSG00000023228	NDUFS1	NDUFS1	mitochondrial respiratory chain complex I	mitochondrial respiratory chain complex I assembly
GO:0032981	ENSG00000023228	NDUFS1	NDUFS1	electron transfer activity	mitochondrial respiratory chain complex I assembly
GO:0032981	ENSG00000023228	NDUFS1	NDUFS1	mitochondrial electron transport, NADH to ubiquinone	mitochondrial respiratory chain complex I assembly
GO:0032981	ENSG00000023228	NDUFS1	NDUFS1	aerobic respiration	mitochondrial respiratory chain complex I assembly
GO:0032981	ENSG00000023228	NDUFS1	NDUFS1	proton motive force-driven mitochondrial ATP synthesis	mitochondrial respiratory chain complex I assembly
GO:0032981	ENSG00000023228	NDUFS1	NDUFS1	cellular respiration	mitochondrial respiratory chain complex I assembly
GO:0032981	ENSG00000023228	NDUFS1	NDUFS1	regulation of mitochondrial membrane potential	mitochondrial respiratory chain complex I assembly
GO:0032981	ENSG00000023228	NDUFS1	NDUFS1	apoptotic mitochondrial changes	mitochondrial respiratory chain complex I assembly
GO:0032981	ENSG00000139180	NDUFA9	NDUFA9	nucleus	mitochondrial respiratory chain complex I assembly
GO:0032981	ENSG00000139180	NDUFA9	NDUFA9	mitochondrion	mitochondrial respiratory chain complex I assembly
GO:0032981	ENSG00000139180	NDUFA9	NDUFA9	mitochondrial matrix	mitochondrial respiratory chain complex I assembly
GO:0032981	ENSG00000139180	NDUFA9	NDUFA9	protein binding	mitochondrial respiratory chain complex I assembly
GO:0032981	ENSG00000139180	NDUFA9	NDUFA9	sodium ion transport	mitochondrial respiratory chain complex I assembly
GO:0032981	ENSG00000139180	NDUFA9	NDUFA9	mitochondrial membrane	mitochondrial respiratory chain complex I assembly
GO:0032981	ENSG00000139180	NDUFA9	NDUFA9	circadian rhythm	mitochondrial respiratory chain complex I assembly
GO:0032981	ENSG00000139180	NDUFA9	NDUFA9	respirasome	mitochondrial respiratory chain complex I assembly
GO:0032981	ENSG00000139180	NDUFA9	NDUFA9	NADH dehydrogenase (ubiquinone) activity	mitochondrial respiratory chain complex I assembly
GO:0032981	ENSG00000139180	NDUFA9	NDUFA9	mitochondrial respiratory chain complex I assembly	mitochondrial respiratory chain complex I assembly
GO:0032981	ENSG00000139180	NDUFA9	NDUFA9	mitochondrial respiratory chain complex I	mitochondrial respiratory chain complex I assembly
GO:0032981	ENSG00000139180	NDUFA9	NDUFA9	NADH dehydrogenase activity	mitochondrial respiratory chain complex I assembly
GO:0032981	ENSG00000139180	NDUFA9	NDUFA9	mitochondrial electron transport, NADH to ubiquinone	mitochondrial respiratory chain complex I assembly
GO:0032981	ENSG00000139180	NDUFA9	NDUFA9	aerobic respiration	mitochondrial respiratory chain complex I assembly
GO:0032981	ENSG00000139180	NDUFA9	NDUFA9	proton motive force-driven mitochondrial ATP synthesis	mitochondrial respiratory chain complex I assembly
GO:0032981	ENSG00000139180	NDUFA9	NDUFA9	protein-containing complex binding	mitochondrial respiratory chain complex I assembly
GO:0032981	ENSG00000139180	NDUFA9	NDUFA9	ubiquinone-6 biosynthetic process	mitochondrial respiratory chain complex I assembly
GO:0034553	ENSG00000196636	SDHAF3	SDHAF3	mitochondrion	mitochondrial respiratory chain complex II assembly
GO:0034553	ENSG00000196636	SDHAF3	SDHAF3	mitochondrial respiratory chain complex II assembly	mitochondrial respiratory chain complex II assembly
GO:0034553	ENSG00000196636	SDHAF3	SDHAF3	mitochondrial matrix	mitochondrial respiratory chain complex II assembly
GO:0034553	ENSG00000196636	SDHAF3	SDHAF3	mitochondrial intermembrane space	mitochondrial respiratory chain complex II assembly
GO:0034553	ENSG00000196636	SDHAF3	SDHAF3	regulation of gluconeogenesis	mitochondrial respiratory chain complex II assembly
GO:0034553	ENSG00000196636	SDHAF3	SDHAF3	succinate metabolic process	mitochondrial respiratory chain complex II assembly
GO:0034553	ENSG00000154079	SDHAF4	SDHAF4	mitochondrion	mitochondrial respiratory chain complex II assembly
GO:0034553	ENSG00000154079	SDHAF4	SDHAF4	mitochondrial matrix	mitochondrial respiratory chain complex II assembly
GO:0034553	ENSG00000154079	SDHAF4	SDHAF4	protein binding	mitochondrial respiratory chain complex II assembly
GO:0034553	ENSG00000154079	SDHAF4	SDHAF4	molecular_function	mitochondrial respiratory chain complex II assembly
GO:0034553	ENSG00000154079	SDHAF4	SDHAF4	cellular_component	mitochondrial respiratory chain complex II assembly
GO:0034553	ENSG00000154079	SDHAF4	SDHAF4	mitochondrial respiratory chain complex II assembly	mitochondrial respiratory chain complex II assembly
GO:0034553	ENSG00000154079	SDHAF4	SDHAF4	enzyme activator activity	mitochondrial respiratory chain complex II assembly
GO:0034553	ENSG00000154079	SDHAF4	SDHAF4	cellular respiration	mitochondrial respiratory chain complex II assembly
GO:0034553	ENSG00000154079	SDHAF4	SDHAF4	innate immune response	mitochondrial respiratory chain complex II assembly
GO:0034553	ENSG00000154079	SDHAF4	SDHAF4	positive regulation of succinate dehydrogenase activity	mitochondrial respiratory chain complex II assembly
GO:0034553	ENSG00000167985	SDHAF2	SDHAF2	mitochondrion	mitochondrial respiratory chain complex II assembly
GO:0034553	ENSG00000167985	SDHAF2	SDHAF2	protein-FAD linkage	mitochondrial respiratory chain complex II assembly
GO:0034553	ENSG00000167985	SDHAF2	SDHAF2	nucleolus	mitochondrial respiratory chain complex II assembly
GO:0034553	ENSG00000167985	SDHAF2	SDHAF2	cytosol	mitochondrial respiratory chain complex II assembly
GO:0034553	ENSG00000167985	SDHAF2	SDHAF2	mitochondrial matrix	mitochondrial respiratory chain complex II assembly
GO:0034553	ENSG00000167985	SDHAF2	SDHAF2	protein binding	mitochondrial respiratory chain complex II assembly
GO:0034553	ENSG00000167985	SDHAF2	SDHAF2	mitochondrial respiratory chain complex II assembly	mitochondrial respiratory chain complex II assembly
GO:0034553	ENSG00000167985	SDHAF2	SDHAF2	mitochondrial electron transport, succinate to ubiquinone	mitochondrial respiratory chain complex II assembly
GO:0034553	ENSG00000167985	SDHAF2	SDHAF2	protein dephosphorylation	mitochondrial respiratory chain complex II assembly
GO:0034553	ENSG00000167985	SDHAF2	SDHAF2	tricarboxylic acid cycle	mitochondrial respiratory chain complex II assembly
GO:0034553	ENSG00000167985	SDHAF2	SDHAF2	negative regulation of canonical Wnt signaling pathway	mitochondrial respiratory chain complex II assembly
GO:0034553	ENSG00000167985	SDHAF2	SDHAF2	negative regulation of epithelial to mesenchymal transition	mitochondrial respiratory chain complex II assembly
GO:0034553	ENSG00000205138	SDHAF1	SDHAF1	mitochondrial respiratory chain complex II assembly	mitochondrial respiratory chain complex II assembly
GO:0034553	ENSG00000205138	SDHAF1	SDHAF1	nucleoplasm	mitochondrial respiratory chain complex II assembly
GO:0034553	ENSG00000205138	SDHAF1	SDHAF1	mitochondrion	mitochondrial respiratory chain complex II assembly
GO:0034553	ENSG00000205138	SDHAF1	SDHAF1	mitochondrial matrix	mitochondrial respiratory chain complex II assembly
GO:0034553	ENSG00000205138	SDHAF1	SDHAF1	protein binding	mitochondrial respiratory chain complex II assembly
GO:0034551	ENSG00000171612	SLC25A33	SLC25A33	membrane	mitochondrial respiratory chain complex III assembly
GO:0034551	ENSG00000171612	SLC25A33	SLC25A33	mitochondrion	mitochondrial respiratory chain complex III assembly
GO:0034551	ENSG00000171612	SLC25A33	SLC25A33	mitochondrial inner membrane	mitochondrial respiratory chain complex III assembly
GO:0034551	ENSG00000171612	SLC25A33	SLC25A33	mitochondrial membrane	mitochondrial respiratory chain complex III assembly
GO:0034551	ENSG00000171612	SLC25A33	SLC25A33	positive regulation of cell population proliferation	mitochondrial respiratory chain complex III assembly
GO:0034551	ENSG00000171612	SLC25A33	SLC25A33	mitochondrion organization	mitochondrial respiratory chain complex III assembly
GO:0034551	ENSG00000171612	SLC25A33	SLC25A33	mitochondrial respiratory chain complex III assembly	mitochondrial respiratory chain complex III assembly
GO:0034551	ENSG00000171612	SLC25A33	SLC25A33	mitochondrial transcription	mitochondrial respiratory chain complex III assembly
GO:0034551	ENSG00000171612	SLC25A33	SLC25A33	cellular response to insulin stimulus	mitochondrial respiratory chain complex III assembly
GO:0034551	ENSG00000171612	SLC25A33	SLC25A33	positive regulation of cell growth	mitochondrial respiratory chain complex III assembly
GO:0034551	ENSG00000171612	SLC25A33	SLC25A33	mitochondrial genome maintenance	mitochondrial respiratory chain complex III assembly
GO:0034551	ENSG00000171612	SLC25A33	SLC25A33	regulation of mitochondrial membrane potential	mitochondrial respiratory chain complex III assembly
GO:0034551	ENSG00000171612	SLC25A33	SLC25A33	regulation of reactive oxygen species biosynthetic process	mitochondrial respiratory chain complex III assembly
GO:0034551	ENSG00000171612	SLC25A33	SLC25A33	regulation of oxidative phosphorylation	mitochondrial respiratory chain complex III assembly
GO:0034551	ENSG00000171612	SLC25A33	SLC25A33	cellular response to insulin-like growth factor stimulus	mitochondrial respiratory chain complex III assembly
GO:0034551	ENSG00000171612	SLC25A33	SLC25A33	pyrimidine nucleotide transmembrane transporter activity	mitochondrial respiratory chain complex III assembly
GO:0034551	ENSG00000171612	SLC25A33	SLC25A33	pyrimidine nucleotide transport	mitochondrial respiratory chain complex III assembly
GO:0034551	ENSG00000171612	SLC25A33	SLC25A33	pyrimidine nucleotide import into mitochondrion	mitochondrial respiratory chain complex III assembly
GO:0034551	ENSG00000171612	SLC25A33	SLC25A33	mitochondria-nucleus signaling pathway	mitochondrial respiratory chain complex III assembly
GO:0034551	ENSG00000137288	UQCC2	UQCC2	mitochondrial respiratory chain complex III assembly	mitochondrial respiratory chain complex III assembly
GO:0034551	ENSG00000137288	UQCC2	UQCC2	mitochondrion	mitochondrial respiratory chain complex III assembly
GO:0034551	ENSG00000137288	UQCC2	UQCC2	nuclear body	mitochondrial respiratory chain complex III assembly
GO:0034551	ENSG00000137288	UQCC2	UQCC2	mitochondrial nucleoid	mitochondrial respiratory chain complex III assembly
GO:0034551	ENSG00000137288	UQCC2	UQCC2	membrane	mitochondrial respiratory chain complex III assembly
GO:0034551	ENSG00000137288	UQCC2	UQCC2	mitochondrial inner membrane	mitochondrial respiratory chain complex III assembly
GO:0034551	ENSG00000137288	UQCC2	UQCC2	mitochondrial matrix	mitochondrial respiratory chain complex III assembly
GO:0034551	ENSG00000137288	UQCC2	UQCC2	protein binding	mitochondrial respiratory chain complex III assembly
GO:0034551	ENSG00000137288	UQCC2	UQCC2	mitochondrial intermembrane space	mitochondrial respiratory chain complex III assembly
GO:0034551	ENSG00000137288	UQCC2	UQCC2	positive regulation of mitochondrial translation	mitochondrial respiratory chain complex III assembly
GO:0034551	ENSG00000137288	UQCC2	UQCC2	regulation of insulin secretion	mitochondrial respiratory chain complex III assembly
GO:0034551	ENSG00000137288	UQCC2	UQCC2	regulation of skeletal muscle cell differentiation	mitochondrial respiratory chain complex III assembly
GO:0034551	ENSG00000137288	UQCC2	UQCC2	regulation of oxidative phosphorylation	mitochondrial respiratory chain complex III assembly
GO:0034551	ENSG00000169021	UQCRFS1	UQCRFS1	membrane	mitochondrial respiratory chain complex III assembly
GO:0034551	ENSG00000169021	UQCRFS1	UQCRFS1	2 iron, 2 sulfur cluster binding	mitochondrial respiratory chain complex III assembly
GO:0034551	ENSG00000169021	UQCRFS1	UQCRFS1	ubiquinol-cytochrome-c reductase activity	mitochondrial respiratory chain complex III assembly
GO:0034551	ENSG00000169021	UQCRFS1	UQCRFS1	metal ion binding	mitochondrial respiratory chain complex III assembly
GO:0034551	ENSG00000169021	UQCRFS1	UQCRFS1	mitochondrion	mitochondrial respiratory chain complex III assembly
GO:0034551	ENSG00000169021	UQCRFS1	UQCRFS1	mitochondrial inner membrane	mitochondrial respiratory chain complex III assembly
GO:0034551	ENSG00000169021	UQCRFS1	UQCRFS1	iron-sulfur cluster binding	mitochondrial respiratory chain complex III assembly
GO:0034551	ENSG00000169021	UQCRFS1	UQCRFS1	proton transmembrane transport	mitochondrial respiratory chain complex III assembly
GO:0034551	ENSG00000169021	UQCRFS1	UQCRFS1	protein binding	mitochondrial respiratory chain complex III assembly
GO:0034551	ENSG00000169021	UQCRFS1	UQCRFS1	respirasome	mitochondrial respiratory chain complex III assembly
GO:0034551	ENSG00000169021	UQCRFS1	UQCRFS1	mitochondrial respiratory chain complex IV	mitochondrial respiratory chain complex III assembly
GO:0034551	ENSG00000169021	UQCRFS1	UQCRFS1	mitochondrial electron transport, ubiquinol to cytochrome c	mitochondrial respiratory chain complex III assembly
GO:0034551	ENSG00000169021	UQCRFS1	UQCRFS1	mitochondrial respiratory chain complex III	mitochondrial respiratory chain complex III assembly
GO:0034551	ENSG00000169021	UQCRFS1	UQCRFS1	oxidoreductase activity	mitochondrial respiratory chain complex III assembly
GO:0034551	ENSG00000169021	UQCRFS1	UQCRFS1	mitochondrial respiratory chain complex III assembly	mitochondrial respiratory chain complex III assembly
GO:0034551	ENSG00000169021	UQCRFS1	UQCRFS1	generation of precursor metabolites and energy	mitochondrial respiratory chain complex III assembly
GO:0034551	ENSG00000169021	UQCRFS1	UQCRFS1	respiratory electron transport chain	mitochondrial respiratory chain complex III assembly
GO:0034551	ENSG00000243317	STMP1	STMP1	membrane	mitochondrial respiratory chain complex III assembly
GO:0034551	ENSG00000243317	STMP1	STMP1	mitochondrion	mitochondrial respiratory chain complex III assembly
GO:0034551	ENSG00000243317	STMP1	STMP1	mitochondrial inner membrane	mitochondrial respiratory chain complex III assembly
GO:0034551	ENSG00000243317	STMP1	STMP1	mitochondrial outer membrane	mitochondrial respiratory chain complex III assembly
GO:0034551	ENSG00000243317	STMP1	STMP1	protein binding	mitochondrial respiratory chain complex III assembly
GO:0034551	ENSG00000243317	STMP1	STMP1	mitochondrial cytochrome c oxidase assembly	mitochondrial respiratory chain complex III assembly
GO:0034551	ENSG00000243317	STMP1	STMP1	immune system process	mitochondrial respiratory chain complex III assembly
GO:0034551	ENSG00000243317	STMP1	STMP1	innate immune response	mitochondrial respiratory chain complex III assembly
GO:0034551	ENSG00000243317	STMP1	STMP1	mitochondrial intermembrane space	mitochondrial respiratory chain complex III assembly
GO:0034551	ENSG00000243317	STMP1	STMP1	positive regulation of interleukin-1 beta production	mitochondrial respiratory chain complex III assembly
GO:0034551	ENSG00000243317	STMP1	STMP1	mitochondrial respiratory chain complex III assembly	mitochondrial respiratory chain complex III assembly
GO:0034551	ENSG00000243317	STMP1	STMP1	mitochondrial respirasome assembly	mitochondrial respiratory chain complex III assembly
GO:0034551	ENSG00000243317	STMP1	STMP1	positive regulation of NLRP3 inflammasome complex assembly	mitochondrial respiratory chain complex III assembly
GO:0034551	ENSG00000243317	STMP1	STMP1	mitochondrial respirasome	mitochondrial respiratory chain complex III assembly
GO:0034551	ENSG00000186687	LYRM7	LYRM7	mitochondrial respiratory chain complex III assembly	mitochondrial respiratory chain complex III assembly
GO:0034551	ENSG00000186687	LYRM7	LYRM7	mitochondrion	mitochondrial respiratory chain complex III assembly
GO:0034551	ENSG00000186687	LYRM7	LYRM7	mitochondrial matrix	mitochondrial respiratory chain complex III assembly
GO:0034551	ENSG00000186687	LYRM7	LYRM7	protein binding	mitochondrial respiratory chain complex III assembly
GO:0034551	ENSG00000186687	LYRM7	LYRM7	mitochondrial membrane	mitochondrial respiratory chain complex III assembly
GO:0034551	ENSG00000186687	LYRM7	LYRM7	protein folding	mitochondrial respiratory chain complex III assembly
GO:0034551	ENSG00000186687	LYRM7	LYRM7	cellular respiration	mitochondrial respiratory chain complex III assembly
GO:0034551	ENSG00000186687	LYRM7	LYRM7	protein folding chaperone	mitochondrial respiratory chain complex III assembly
GO:0034551	ENSG00000101019	UQCC1	UQCC1	membrane	mitochondrial respiratory chain complex III assembly
GO:0034551	ENSG00000101019	UQCC1	UQCC1	cytoplasmic vesicle	mitochondrial respiratory chain complex III assembly
GO:0034551	ENSG00000101019	UQCC1	UQCC1	mitochondrion	mitochondrial respiratory chain complex III assembly
GO:0034551	ENSG00000101019	UQCC1	UQCC1	mitochondrial inner membrane	mitochondrial respiratory chain complex III assembly
GO:0034551	ENSG00000101019	UQCC1	UQCC1	protein binding	mitochondrial respiratory chain complex III assembly
GO:0034551	ENSG00000101019	UQCC1	UQCC1	mitochondrial respiratory chain complex III assembly	mitochondrial respiratory chain complex III assembly
GO:0034551	ENSG00000204922	UQCC3	UQCC3	mitochondrial respiratory chain complex III assembly	mitochondrial respiratory chain complex III assembly
GO:0034551	ENSG00000204922	UQCC3	UQCC3	membrane	mitochondrial respiratory chain complex III assembly
GO:0034551	ENSG00000204922	UQCC3	UQCC3	nucleoplasm	mitochondrial respiratory chain complex III assembly
GO:0034551	ENSG00000204922	UQCC3	UQCC3	cytosol	mitochondrial respiratory chain complex III assembly
GO:0034551	ENSG00000204922	UQCC3	UQCC3	mitochondrion	mitochondrial respiratory chain complex III assembly
GO:0034551	ENSG00000204922	UQCC3	UQCC3	mitochondrial inner membrane	mitochondrial respiratory chain complex III assembly
GO:0034551	ENSG00000204922	UQCC3	UQCC3	mitochondrial electron transport, ubiquinol to cytochrome c	mitochondrial respiratory chain complex III assembly
GO:0034551	ENSG00000204922	UQCC3	UQCC3	ATP biosynthetic process	mitochondrial respiratory chain complex III assembly
GO:0034551	ENSG00000204922	UQCC3	UQCC3	phosphatidic acid binding	mitochondrial respiratory chain complex III assembly
GO:0034551	ENSG00000204922	UQCC3	UQCC3	cardiolipin binding	mitochondrial respiratory chain complex III assembly
GO:0034551	ENSG00000204922	UQCC3	UQCC3	cristae formation	mitochondrial respiratory chain complex III assembly
GO:0034551	ENSG00000204922	UQCC3	UQCC3	mitochondrial respiratory chain complex III	mitochondrial respiratory chain complex III assembly
GO:0034551	ENSG00000074582	BCS1L	BCS1L	ATP binding	mitochondrial respiratory chain complex III assembly
GO:0034551	ENSG00000074582	BCS1L	BCS1L	ATP hydrolysis activity	mitochondrial respiratory chain complex III assembly
GO:0034551	ENSG00000074582	BCS1L	BCS1L	membrane	mitochondrial respiratory chain complex III assembly
GO:0034551	ENSG00000074582	BCS1L	BCS1L	nucleotide binding	mitochondrial respiratory chain complex III assembly
GO:0034551	ENSG00000074582	BCS1L	BCS1L	mitochondrion	mitochondrial respiratory chain complex III assembly
GO:0034551	ENSG00000074582	BCS1L	BCS1L	mitochondrial inner membrane	mitochondrial respiratory chain complex III assembly
GO:0034551	ENSG00000074582	BCS1L	BCS1L	mitochondrial cytochrome c oxidase assembly	mitochondrial respiratory chain complex III assembly
GO:0034551	ENSG00000074582	BCS1L	BCS1L	mitochondrial respiratory chain complex III assembly	mitochondrial respiratory chain complex III assembly
GO:0034551	ENSG00000074582	BCS1L	BCS1L	protein binding	mitochondrial respiratory chain complex III assembly
GO:0034551	ENSG00000074582	BCS1L	BCS1L	mitochondrion organization	mitochondrial respiratory chain complex III assembly
GO:0034551	ENSG00000074582	BCS1L	BCS1L	mitochondrial respiratory chain complex I assembly	mitochondrial respiratory chain complex III assembly
GO:0034551	ENSG00000074582	BCS1L	BCS1L	protein insertion into mitochondrial inner membrane from matrix	mitochondrial respiratory chain complex III assembly
GO:0034551	ENSG00000074582	BCS1L	BCS1L	mitochondrial respiratory chain complex III	mitochondrial respiratory chain complex III assembly
GO:0034551	ENSG00000204954	C12orf73	C12orf73	mitochondrial respiratory chain complex III assembly	mitochondrial respiratory chain complex III assembly
GO:0034551	ENSG00000204954	C12orf73	C12orf73	membrane	mitochondrial respiratory chain complex III assembly
GO:0034551	ENSG00000204954	C12orf73	C12orf73	mitochondrion	mitochondrial respiratory chain complex III assembly
GO:0034551	ENSG00000204954	C12orf73	C12orf73	mitochondrial inner membrane	mitochondrial respiratory chain complex III assembly
GO:0034551	ENSG00000204954	C12orf73	C12orf73	mitochondrial cytochrome c oxidase assembly	mitochondrial respiratory chain complex III assembly
GO:0034551	ENSG00000204954	C12orf73	C12orf73	protein binding	mitochondrial respiratory chain complex III assembly
GO:0034551	ENSG00000011295	TTC19	TTC19	protein binding	mitochondrial respiratory chain complex III assembly
GO:0034551	ENSG00000011295	TTC19	TTC19	mitochondrial respiratory chain complex III assembly	mitochondrial respiratory chain complex III assembly
GO:0034551	ENSG00000011295	TTC19	TTC19	membrane	mitochondrial respiratory chain complex III assembly
GO:0034551	ENSG00000011295	TTC19	TTC19	cell cycle	mitochondrial respiratory chain complex III assembly
GO:0034551	ENSG00000011295	TTC19	TTC19	mitochondrion	mitochondrial respiratory chain complex III assembly
GO:0034551	ENSG00000011295	TTC19	TTC19	mitochondrial inner membrane	mitochondrial respiratory chain complex III assembly
GO:0034551	ENSG00000011295	TTC19	TTC19	cell division	mitochondrial respiratory chain complex III assembly
GO:0034551	ENSG00000011295	TTC19	TTC19	respirasome	mitochondrial respiratory chain complex III assembly
GO:0034551	ENSG00000011295	TTC19	TTC19	midbody	mitochondrial respiratory chain complex III assembly
GO:0034551	ENSG00000011295	TTC19	TTC19	centrosome	mitochondrial respiratory chain complex III assembly
GO:0034551	ENSG00000011295	TTC19	TTC19	mitotic cytokinesis	mitochondrial respiratory chain complex III assembly
GO:0008535	ENSG00000198938	MT-CO3	MT-CO3	electron transfer activity	respiratory chain complex IV assembly
GO:0008535	ENSG00000198938	MT-CO3	MT-CO3	membrane	respiratory chain complex IV assembly
GO:0008535	ENSG00000198938	MT-CO3	MT-CO3	cytochrome-c oxidase activity	respiratory chain complex IV assembly
GO:0008535	ENSG00000198938	MT-CO3	MT-CO3	respiratory electron transport chain	respiratory chain complex IV assembly
GO:0008535	ENSG00000198938	MT-CO3	MT-CO3	aerobic electron transport chain	respiratory chain complex IV assembly
GO:0008535	ENSG00000198938	MT-CO3	MT-CO3	mitochondrion	respiratory chain complex IV assembly
GO:0008535	ENSG00000198938	MT-CO3	MT-CO3	mitochondrial inner membrane	respiratory chain complex IV assembly
GO:0008535	ENSG00000198938	MT-CO3	MT-CO3	proton transmembrane transport	respiratory chain complex IV assembly
GO:0008535	ENSG00000198938	MT-CO3	MT-CO3	protein binding	respiratory chain complex IV assembly
GO:0008535	ENSG00000198938	MT-CO3	MT-CO3	transmembrane transport	respiratory chain complex IV assembly
GO:0008535	ENSG00000198938	MT-CO3	MT-CO3	aerobic respiration	respiratory chain complex IV assembly
GO:0008535	ENSG00000198938	MT-CO3	MT-CO3	mitochondrial electron transport, cytochrome c to oxygen	respiratory chain complex IV assembly
GO:0008535	ENSG00000198938	MT-CO3	MT-CO3	cellular respiration	respiratory chain complex IV assembly
GO:0008535	ENSG00000198938	MT-CO3	MT-CO3	mitochondrial respiratory chain complex IV	respiratory chain complex IV assembly
GO:0008535	ENSG00000198938	MT-CO3	MT-CO3	respiratory chain complex IV	respiratory chain complex IV assembly
GO:0008535	ENSG00000198938	MT-CO3	MT-CO3	oxidoreduction-driven active transmembrane transporter activity	respiratory chain complex IV assembly
GO:0008535	ENSG00000198938	MT-CO3	MT-CO3	respiratory chain complex IV assembly	respiratory chain complex IV assembly
GO:0008535	ENSG00000280627	SURF1	SURF1	membrane	respiratory chain complex IV assembly
GO:0008535	ENSG00000280627	SURF1	SURF1	mitochondrion	respiratory chain complex IV assembly
GO:0008535	ENSG00000280627	SURF1	SURF1	mitochondrial inner membrane	respiratory chain complex IV assembly
GO:0008535	ENSG00000280627	SURF1	SURF1	proton transmembrane transport	respiratory chain complex IV assembly
GO:0008535	ENSG00000280627	SURF1	SURF1	protein binding	respiratory chain complex IV assembly
GO:0008535	ENSG00000280627	SURF1	SURF1	mitochondrial cytochrome c oxidase assembly	respiratory chain complex IV assembly
GO:0008535	ENSG00000280627	SURF1	SURF1	electron transport chain	respiratory chain complex IV assembly
GO:0008535	ENSG00000280627	SURF1	SURF1	aerobic respiration	respiratory chain complex IV assembly
GO:0008535	ENSG00000280627	SURF1	SURF1	mitochondrial respirasome	respiratory chain complex IV assembly
GO:0008535	ENSG00000280627	SURF1	SURF1	respiratory chain complex IV assembly	respiratory chain complex IV assembly
GO:0008535	ENSG00000164209	SLC25A46	SLC25A46	mitochondrial outer membrane	respiratory chain complex IV assembly
GO:0008535	ENSG00000164209	SLC25A46	SLC25A46	mitochondrial membrane fission	respiratory chain complex IV assembly
GO:0008535	ENSG00000164209	SLC25A46	SLC25A46	membrane	respiratory chain complex IV assembly
GO:0008535	ENSG00000164209	SLC25A46	SLC25A46	mitochondrion	respiratory chain complex IV assembly
GO:0008535	ENSG00000164209	SLC25A46	SLC25A46	protein binding	respiratory chain complex IV assembly
GO:0008535	ENSG00000164209	SLC25A46	SLC25A46	mitochondrial fission	respiratory chain complex IV assembly
GO:0008535	ENSG00000164209	SLC25A46	SLC25A46	phospholipid homeostasis	respiratory chain complex IV assembly
GO:0008535	ENSG00000164209	SLC25A46	SLC25A46	protein-containing complex assembly	respiratory chain complex IV assembly
GO:0008535	ENSG00000164209	SLC25A46	SLC25A46	protein-containing complex binding	respiratory chain complex IV assembly
GO:0008535	ENSG00000164209	SLC25A46	SLC25A46	axon development	respiratory chain complex IV assembly
GO:0008535	ENSG00000164209	SLC25A46	SLC25A46	cristae formation	respiratory chain complex IV assembly
GO:0008535	ENSG00000164209	SLC25A46	SLC25A46	respiratory chain complex IV assembly	respiratory chain complex IV assembly
GO:0008535	ENSG00000164209	SLC25A46	SLC25A46	autophagy of mitochondrion	respiratory chain complex IV assembly
GO:0008535	ENSG00000164209	SLC25A46	SLC25A46	mitochondrial transport	respiratory chain complex IV assembly
GO:0008535	ENSG00000164209	SLC25A46	SLC25A46	mitochondrion organization	respiratory chain complex IV assembly
GO:0008535	ENSG00000164209	SLC25A46	SLC25A46	synapse assembly	respiratory chain complex IV assembly
GO:0008535	ENSG00000164209	SLC25A46	SLC25A46	dendrite development	respiratory chain complex IV assembly
GO:0008535	ENSG00000164209	SLC25A46	SLC25A46	optic nerve development	respiratory chain complex IV assembly
GO:0008535	ENSG00000164209	SLC25A46	SLC25A46	cerebellar Purkinje cell differentiation	respiratory chain complex IV assembly
GO:0008535	ENSG00000164209	SLC25A46	SLC25A46	myelination in peripheral nervous system	respiratory chain complex IV assembly
GO:0008535	ENSG00000164209	SLC25A46	SLC25A46	locomotion involved in locomotory behavior	respiratory chain complex IV assembly
GO:0008535	ENSG00000164209	SLC25A46	SLC25A46	peripheral nervous system neuron axonogenesis	respiratory chain complex IV assembly
GO:0008535	ENSG00000284194	SCO2	SCO2	copper ion binding	respiratory chain complex IV assembly
GO:0008535	ENSG00000284194	SCO2	SCO2	mitochondrial inner membrane	respiratory chain complex IV assembly
GO:0008535	ENSG00000284194	SCO2	SCO2	copper chaperone activity	respiratory chain complex IV assembly
GO:0008535	ENSG00000284194	SCO2	SCO2	cellular copper ion homeostasis	respiratory chain complex IV assembly
GO:0008535	ENSG00000284194	SCO2	SCO2	respiratory chain complex IV assembly	respiratory chain complex IV assembly
GO:0008535	ENSG00000284194	SCO2	SCO2	membrane	respiratory chain complex IV assembly
GO:0008535	ENSG00000284194	SCO2	SCO2	metal ion binding	respiratory chain complex IV assembly
GO:0008535	ENSG00000284194	SCO2	SCO2	mitochondrion	respiratory chain complex IV assembly
GO:0008535	ENSG00000284194	SCO2	SCO2	protein binding	respiratory chain complex IV assembly
GO:0008535	ENSG00000284194	SCO2	SCO2	mitochondrial cytochrome c oxidase assembly	respiratory chain complex IV assembly
GO:0008535	ENSG00000284194	SCO2	SCO2	eye development	respiratory chain complex IV assembly
GO:0008535	ENSG00000284194	SCO2	SCO2	mitochondrial matrix	respiratory chain complex IV assembly
GO:0008535	ENSG00000284194	SCO2	SCO2	protein-disulfide reductase activity	respiratory chain complex IV assembly
GO:0008535	ENSG00000284194	SCO2	SCO2	in utero embryonic development	respiratory chain complex IV assembly
GO:0008535	ENSG00000284194	SCO2	SCO2	muscle system process	respiratory chain complex IV assembly
GO:0008535	ENSG00000284194	SCO2	SCO2	response to activity	respiratory chain complex IV assembly
GO:0008535	ENSG00000284194	SCO2	SCO2	respiratory electron transport chain	respiratory chain complex IV assembly
GO:0008535	ENSG00000284194	SCO2	SCO2	copper ion homeostasis	respiratory chain complex IV assembly
GO:0008535	ENSG00000284194	SCO2	SCO2	myofibril	respiratory chain complex IV assembly
GO:0008535	ENSG00000163626	COX18	COX18	integral component of membrane	respiratory chain complex IV assembly
GO:0008535	ENSG00000163626	COX18	COX18	membrane insertase activity	respiratory chain complex IV assembly
GO:0008535	ENSG00000163626	COX18	COX18	membrane	respiratory chain complex IV assembly
GO:0008535	ENSG00000163626	COX18	COX18	mitochondrion	respiratory chain complex IV assembly
GO:0008535	ENSG00000163626	COX18	COX18	mitochondrial inner membrane	respiratory chain complex IV assembly
GO:0008535	ENSG00000163626	COX18	COX18	mitochondrial cytochrome c oxidase assembly	respiratory chain complex IV assembly
GO:0008535	ENSG00000163626	COX18	COX18	protein binding	respiratory chain complex IV assembly
GO:0008535	ENSG00000163626	COX18	COX18	respiratory chain complex IV assembly	respiratory chain complex IV assembly
GO:0008535	ENSG00000163626	COX18	COX18	protein insertion into membrane	respiratory chain complex IV assembly
GO:0008535	ENSG00000163626	COX18	COX18	protein insertion into mitochondrial inner membrane from matrix	respiratory chain complex IV assembly
GO:0008535	ENSG00000163626	COX18	COX18	protein insertion into mitochondrial membrane	respiratory chain complex IV assembly
GO:0008535	ENSG00000148290	SURF1	SURF1	membrane	respiratory chain complex IV assembly
GO:0008535	ENSG00000148290	SURF1	SURF1	mitochondrion	respiratory chain complex IV assembly
GO:0008535	ENSG00000148290	SURF1	SURF1	mitochondrial inner membrane	respiratory chain complex IV assembly
GO:0008535	ENSG00000148290	SURF1	SURF1	proton transmembrane transport	respiratory chain complex IV assembly
GO:0008535	ENSG00000148290	SURF1	SURF1	protein binding	respiratory chain complex IV assembly
GO:0008535	ENSG00000148290	SURF1	SURF1	mitochondrial cytochrome c oxidase assembly	respiratory chain complex IV assembly
GO:0008535	ENSG00000148290	SURF1	SURF1	electron transport chain	respiratory chain complex IV assembly
GO:0008535	ENSG00000148290	SURF1	SURF1	cytochrome-c oxidase activity	respiratory chain complex IV assembly
GO:0008535	ENSG00000148290	SURF1	SURF1	aerobic respiration	respiratory chain complex IV assembly
GO:0008535	ENSG00000148290	SURF1	SURF1	mitochondrial respirasome	respiratory chain complex IV assembly
GO:0008535	ENSG00000148290	SURF1	SURF1	respiratory chain complex IV assembly	respiratory chain complex IV assembly
GO:0008535	ENSG00000133028	SCO1	SCO1	copper ion binding	respiratory chain complex IV assembly
GO:0008535	ENSG00000133028	SCO1	SCO1	mitochondrial inner membrane	respiratory chain complex IV assembly
GO:0008535	ENSG00000133028	SCO1	SCO1	copper chaperone activity	respiratory chain complex IV assembly
GO:0008535	ENSG00000133028	SCO1	SCO1	cellular copper ion homeostasis	respiratory chain complex IV assembly
GO:0008535	ENSG00000133028	SCO1	SCO1	respiratory chain complex IV assembly	respiratory chain complex IV assembly
GO:0008535	ENSG00000133028	SCO1	SCO1	membrane	respiratory chain complex IV assembly
GO:0008535	ENSG00000133028	SCO1	SCO1	metal ion binding	respiratory chain complex IV assembly
GO:0008535	ENSG00000133028	SCO1	SCO1	mitochondrion	respiratory chain complex IV assembly
GO:0008535	ENSG00000133028	SCO1	SCO1	protein binding	respiratory chain complex IV assembly
GO:0008535	ENSG00000133028	SCO1	SCO1	mitochondrial cytochrome c oxidase assembly	respiratory chain complex IV assembly
GO:0008535	ENSG00000133028	SCO1	SCO1	myofibril	respiratory chain complex IV assembly
GO:0008535	ENSG00000006695	COX10	COX10	membrane	respiratory chain complex IV assembly
GO:0008535	ENSG00000006695	COX10	COX10	transferase activity	respiratory chain complex IV assembly
GO:0008535	ENSG00000006695	COX10	COX10	nucleolus	respiratory chain complex IV assembly
GO:0008535	ENSG00000006695	COX10	COX10	cytosol	respiratory chain complex IV assembly
GO:0008535	ENSG00000006695	COX10	COX10	lipid metabolic process	respiratory chain complex IV assembly
GO:0008535	ENSG00000006695	COX10	COX10	mitochondrion	respiratory chain complex IV assembly
GO:0008535	ENSG00000006695	COX10	COX10	mitochondrial membrane	respiratory chain complex IV assembly
GO:0008535	ENSG00000006695	COX10	COX10	cellular biosynthetic process	respiratory chain complex IV assembly
GO:0008535	ENSG00000006695	COX10	COX10	organic substance biosynthetic process	respiratory chain complex IV assembly
GO:0008535	ENSG00000006695	COX10	COX10	transferase activity, transferring alkyl or aryl (other than methyl) groups	respiratory chain complex IV assembly
GO:0008535	ENSG00000006695	COX10	COX10	heme biosynthetic process	respiratory chain complex IV assembly
GO:0008535	ENSG00000006695	COX10	COX10	protoheme IX farnesyltransferase activity	respiratory chain complex IV assembly
GO:0008535	ENSG00000006695	COX10	COX10	mitochondrial inner membrane	respiratory chain complex IV assembly
GO:0008535	ENSG00000006695	COX10	COX10	farnesyltranstransferase activity	respiratory chain complex IV assembly
GO:0008535	ENSG00000006695	COX10	COX10	heme A biosynthetic process	respiratory chain complex IV assembly
GO:0008535	ENSG00000006695	COX10	COX10	respiratory chain complex IV assembly	respiratory chain complex IV assembly
GO:0008535	ENSG00000006695	COX10	COX10	cytochrome complex	respiratory chain complex IV assembly
GO:0008535	ENSG00000006695	COX10	COX10	integral component of membrane	respiratory chain complex IV assembly
GO:0008535	ENSG00000006695	COX10	COX10	mitochondrial fission	respiratory chain complex IV assembly
GO:0008535	ENSG00000006695	COX10	COX10	mitochondrion organization	respiratory chain complex IV assembly
GO:0008535	ENSG00000006695	COX10	COX10	aerobic respiration	respiratory chain complex IV assembly
GO:0008535	ENSG00000006695	COX10	COX10	cytochrome complex assembly	respiratory chain complex IV assembly
GO:0008535	ENSG00000168275	COA6	COA6	mitochondrion	respiratory chain complex IV assembly
GO:0008535	ENSG00000168275	COA6	COA6	respiratory chain complex IV	respiratory chain complex IV assembly
GO:0008535	ENSG00000168275	COA6	COA6	respiratory chain complex IV assembly	respiratory chain complex IV assembly
GO:0008535	ENSG00000168275	COA6	COA6	RNA binding	respiratory chain complex IV assembly
GO:0008535	ENSG00000168275	COA6	COA6	nucleoplasm	respiratory chain complex IV assembly
GO:0008535	ENSG00000168275	COA6	COA6	protein binding	respiratory chain complex IV assembly
GO:0008535	ENSG00000168275	COA6	COA6	mitochondrial intermembrane space	respiratory chain complex IV assembly
GO:0008535	ENSG00000168275	COA6	COA6	plasma membrane	respiratory chain complex IV assembly
GO:0008535	ENSG00000168275	COA6	COA6	copper ion binding	respiratory chain complex IV assembly
GO:0008535	ENSG00000168275	COA6	COA6	mitochondrial ATP synthesis coupled electron transport	respiratory chain complex IV assembly
GO:0008535	ENSG00000168275	COA6	COA6	plasma membrane ATP synthesis coupled electron transport	respiratory chain complex IV assembly
GO:0008535	ENSG00000014919	COX15	COX15	integral component of membrane	respiratory chain complex IV assembly
GO:0008535	ENSG00000014919	COX15	COX15	membrane	respiratory chain complex IV assembly
GO:0008535	ENSG00000014919	COX15	COX15	oxidoreductase activity, acting on NAD(P)H, heme protein as acceptor	respiratory chain complex IV assembly
GO:0008535	ENSG00000014919	COX15	COX15	heme A biosynthetic process	respiratory chain complex IV assembly
GO:0008535	ENSG00000014919	COX15	COX15	nucleoplasm	respiratory chain complex IV assembly
GO:0008535	ENSG00000014919	COX15	COX15	mitochondrion	respiratory chain complex IV assembly
GO:0008535	ENSG00000014919	COX15	COX15	protein binding	respiratory chain complex IV assembly
GO:0008535	ENSG00000014919	COX15	COX15	mitochondrial membrane	respiratory chain complex IV assembly
GO:0008535	ENSG00000014919	COX15	COX15	respiratory gaseous exchange by respiratory system	respiratory chain complex IV assembly
GO:0008535	ENSG00000014919	COX15	COX15	molecular adaptor activity	respiratory chain complex IV assembly
GO:0008535	ENSG00000014919	COX15	COX15	mitochondrial inner membrane	respiratory chain complex IV assembly
GO:0008535	ENSG00000014919	COX15	COX15	cytochrome-c oxidase activity	respiratory chain complex IV assembly
GO:0008535	ENSG00000014919	COX15	COX15	heme biosynthetic process	respiratory chain complex IV assembly
GO:0008535	ENSG00000014919	COX15	COX15	proton transmembrane transport	respiratory chain complex IV assembly
GO:0008535	ENSG00000014919	COX15	COX15	respiratory chain complex IV assembly	respiratory chain complex IV assembly
GO:0008535	ENSG00000014919	COX15	COX15	cytochrome complex	respiratory chain complex IV assembly
GO:0008535	ENSG00000014919	COX15	COX15	mitochondrial respirasome	respiratory chain complex IV assembly
GO:0008535	ENSG00000014919	COX15	COX15	mitochondrial electron transport, cytochrome c to oxygen	respiratory chain complex IV assembly
GO:0008535	ENSG00000014919	COX15	COX15	cellular respiration	respiratory chain complex IV assembly
GO:0008535	ENSG00000014919	COX15	COX15	oxidoreductase activity, acting on the CH-CH group of donors	respiratory chain complex IV assembly
GO:0008535	ENSG00000014919	COX15	COX15	heme binding	respiratory chain complex IV assembly
