# Supplementary material for: MICU2 up-regulation enhances tumor aggressiveness and metabolic reprogramming during colorectal cancer development
Source: PLoS Biol. 2024 Oct 28;22(10):e3002854. doi: 10.1371/journal.pbio.3002854 (PMC11542858; doi:10.1371/journal.pbio.3002854)
Supplement: S2 Data — (ZIP) [file pbio.3002854.s009.zip › S2_Data/PLOS_BIOLOGY_FigS1E_Proteomic_MCU_Complex.tsv]

GeneSymbol	Sample_ID	VALUE	TCGA participant ID	Removed duplicate	Shotgun	Exome.Seq	AgilentArray	Methylation	CNV	RPPA	RNA.Seq	miRNA.Seq	Gender	Cancer	Histological.type	Tumor.site	Anatomic.organ.subdivision	Tumor.stage	Hypermutated	MSI.status	Methylation.subtype	Transcriptomic.subtype	MLH1_silencing	silent_mutrate	nonsilent_mutrate	age_at_initial_pathologic_diagnosis	days_to_death	days_to_last_followup	days_to_last_known_alive	distant_metastasis_pathologic_spread	history_of_colon_polyps	icd_o_3_histology	icd_o_3_site	lymphatic_invasion_present	lymphnode_pathologic_spread	lymphnodes_examined	number_of_first_degree_relatives_with_cancer_diagnosis	number_of_lymphnodes_examined	number_of_lymphnodes_positive_by_he	person_neoplasm_cancer_status	preoperative_pretreatment_cea_level	primary_tumor_pathologic_spread	prior_diagnosis	residual_tumor	synchronous_colon_cancer_present	vascular_invasion_present	vital_status	Proteomic.subtype	POLE mutation
MCU	TCGA-A6-3807-01A-22	3.41313796636336	TCGA-A6-3807	0	1	1	1	1	1	1	1	1	Female	Colon	Colon Adenocarcinoma	3 - left colon	Sigmoid Colon	Stage IIIC	Non-Hyp	MSS	Cluster4	MSI/CIMP	0	0.739	2.79	53	NA	332	332	M0	NO	8140/3	C18.7	YES	N2	YES	0	24	5	TUMOR FREE	45	T3	NO	R0	NO	YES	LIVING	C	0
MCU	TCGA-A6-3808-01A-22	2.70626879694329	TCGA-A6-3808	0	1	1	1	1	0	1	1	1	Male	Colon	Colon Mucinous Adenocarcinoma	1 - right colon	Cecum	Stage IIA	Non-Hyp	MSI-L	Cluster3	MSI/CIMP	0	0.778	3.45	73	NA	278	278	M0	YES	8140/3	C18.2	NO	N0	YES	0	24	0	TUMOR FREE	NA	T3	NO	R0	NO	NO	LIVING	C	0
MCU	TCGA-A6-3810-01A-22	2.53605290024021	TCGA-A6-3810	0	1	1	1	1	1	1	1	1	Male	Colon	Colon Adenocarcinoma	3 - left colon	Sigmoid Colon	Stage IIA	Non-Hyp	MSS	Cluster4	MSI/CIMP	0	0.927	3.3	62	NA	246	246	M0	YES	8140/3	C18.7	NO	N0	YES	0	30	0	TUMOR FREE	1.7	T3	NO	R0	NO	NO	LIVING	C	0
MCU	TCGA-AA-3518-01A-11	2.84377232069322	TCGA-AA-3518	0	1	1	1	1	1	0	1	1	Female	Colon	Colon Adenocarcinoma	1 - right colon	Cecum	Stage IIA	Hyp	MSI-H	CIMP.H	MSI/CIMP	1	7.15	19.5	81	NA	31	31	M0	NO	8140/3	C18.0	NO	N0	YES	0	27	0	WITH TUMOR	1.48	T3	NO	R0	NO	NO	LIVING	C	1
MCU	TCGA-AA-3525-01A-12	2.86789646399266	TCGA-AA-3525	0	1	1	1	1	1	1	1	1	Male	Colon	Colon Adenocarcinoma	1 - right colon	Hepatic Flexure	Stage IIIB	Hyp	MSI-H	CIMP.H	MSI/CIMP	1	8.25	24.3	90	NA	0	31	M0	NO	8140/3	C18.3	NO	N1	YES	0	28	2	WITH TUMOR	NA	T3	YES	R0	NO	NO	LIVING	B	1
MCU	TCGA-AA-3526-01A-11	1.9808911770523	TCGA-AA-3526	0	1	1	1	1	1	0	0	1	Male	Colon	Colon Adenocarcinoma	3 - left colon	Sigmoid Colon	Stage I	Non-Hyp	MSI-L	Cluster3	MSI/CIMP	0	1.05	2.21	57	NA	30	30	M0	YES	8140/3	C18.7	NO	N0	YES	2	17	0	WITH TUMOR	2.06	T2	NO	R0	NO	NO	LIVING	A	0
MCU	TCGA-AA-3529-01A-12	3.35940280030603	TCGA-AA-3529	0	1	1	1	1	1	1	1	1	Female	Colon	Colon Adenocarcinoma	3 - left colon	Sigmoid Colon	Stage IIIC	Non-Hyp	MSI-L	Cluster4	CIN	0	1	2.11	78	0	0	0	M0	NO	8140/3	C18.7	YES	N2	YES	0	34	10	WITH TUMOR	17.3	T3	NO	R0	YES	NO	DECEASED	C	0
MCU	TCGA-AA-3531-01A-22	1.30050911125246	TCGA-AA-3531	0	1	1	1	1	1	1	1	1	Female	Colon	Colon Adenocarcinoma	3 - left colon	Sigmoid Colon	Stage IIA	Non-Hyp	MSI-L	Cluster4	CIN	0	0.701	2.27	75	NA	0	0	M0	NO	8140/3	C18.7	NO	N0	YES	0	37	0	WITH TUMOR	0.65	T3	YES	R0	NO	NO	LIVING	A	0
MCU	TCGA-AA-3534-01A-22	3.10786403331006	TCGA-AA-3534	0	1	1	1	1	1	1	1	1	Female	Colon	Colon Adenocarcinoma	1 - right colon	Ascending Colon	Stage IIA	Non-Hyp	MSS	Cluster3	CIN	0	0.563	2.17	78	NA	0	30	M0	YES	8140/3	C18.2	YES	N0	YES	1	36	0	WITH TUMOR	1.56	T3	NO	R0	NO	NO	LIVING	C	0
MCU	TCGA-AA-3552-01A-22	2.9119438233348	TCGA-AA-3552	0	1	1	1	1	1	1	1	1	Male	Colon	Colon Adenocarcinoma	1 - right colon	Cecum	Stage IIIC	Non-Hyp	MSS	Cluster3	Invasive	0	0.717	1.77	85	NA	0	61	M0	NO	8140/3	C18.0	YES	N2	YES	0	20	10	WITH TUMOR	2.71	T3	YES	R0	YES	NO	LIVING	D	0
MCU	TCGA-AA-3554-01A-22	3.2423216971835	TCGA-AA-3554	0	1	1	1	1	1	1	1	1	Female	Colon	Colon Adenocarcinoma	1 - right colon	Ascending Colon	Stage IIA	Hyp	MSI-H	Cluster4	MSI/CIMP	0	4.33	12	62	NA	0	0	M0	YES	8140/3	C18.2	NO	N0	YES	3	39	0	WITH TUMOR	NA	T3	YES	R0	NO	NO	LIVING	C	0
MCU	TCGA-AA-3558-01A-22	2.83741215591378	TCGA-AA-3558	0	1	1	1	1	1	1	0	1	Male	Colon	Colon Adenocarcinoma	3 - left colon	Sigmoid Colon	NA	Non-Hyp	MSS	CIMP.L	Invasive	0	1.64	3.78	70	NA	0	30	NA	NO	8140/3	C18.7	NO	N0	YES	0	46	0	WITH TUMOR	NA	T2	NO	R2	NO	NO	LIVING	E	0
MCU	TCGA-AA-3561-01A-22	3.25986712675511	TCGA-AA-3561	0	1	1	1	1	1	1	1	1	Male	Colon	Colon Adenocarcinoma	1 - right colon	Ascending Colon	Stage IIA	Non-Hyp	MSS	Cluster3	Invasive	0	1.01	1.57	72	NA	0	31	M0	YES	8140/3	C18.2	NO	N0	YES	0	50	NA	WITH TUMOR	NA	T3	NO	R0	NO	NO	LIVING	E	0
MCU	TCGA-AA-3664-01A-22	2.57989151117373	TCGA-AA-3664	0	1	1	1	1	1	1	1	1	Female	Colon	Colon Adenocarcinoma	1 - right colon	Cecum	Stage IIA	Non-Hyp	MSS	CIMP.H	MSI/CIMP	1	1.5	4.53	74	NA	0	0	M0	NO	8140/3	C18.0	NO	N0	YES	0	22	0	WITH TUMOR	4.22	T3	NO	R0	NO	NO	LIVING	D	0
MCU	TCGA-AA-3666-01A-31	3.92149646523249	TCGA-AA-3666	0	1	1	1	1	1	0	1	1	Male	Colon	Colon Adenocarcinoma	1 - right colon	Cecum	Stage IIIB	Non-Hyp	MSS	Cluster4	Invasive	0	0.827	5.37	68	61	31	61	M0	NO	8140/3	C18.0	NO	N1	YES	0	41	2	WITH TUMOR	41.6	T3	NO	R0	NO	NO	DECEASED	E	0
MCU	TCGA-AA-3672-01A-22	3.48678210678225	TCGA-AA-3672	0	1	1	1	1	1	1	1	1	Female	Colon	Colon Adenocarcinoma	2 - transverse colon	Transverse Colon	Stage IIIB	Hyp	MSI-H	CIMP.H	MSI/CIMP	1	18.1	52.3	90	NA	0	28	M0	NO	8140/3	C18.4	NO	N1	YES	0	21	4	WITH TUMOR	1.27	T3	YES	R0	NO	NO	LIVING	B	0
MCU	TCGA-AA-3684-01A-31	3.2920067317282	TCGA-AA-3684	0	1	1	1	1	1	0	1	1	Female	Colon	Colon Mucinous Adenocarcinoma	1 - right colon	Cecum	Stage IV	Non-Hyp	MSS	CIMP.L	MSI/CIMP	0	1.17	3.47	65	NA	0	0	M1	YES	8480/3	C18.0	YES	N2	YES	0	10	9	WITH TUMOR	2.28	NA	NO	R2	NO	NO	LIVING	C	0
MCU	TCGA-AA-3695-01A-22	3.20328359838874	TCGA-AA-3695	0	1	1	1	1	1	1	1	1	Female	Colon	Colon Adenocarcinoma	1 - right colon	Cecum	Stage IV	Non-Hyp	MSS	CIMP.L	CIN	0	1.74	5.06	63	NA	0	31	M1	YES	8140/3	C18.0	YES	N2	YES	0	33	6	WITH TUMOR	NA	T3	NO	R2	NO	NO	LIVING	D	0
MCU	TCGA-AA-3710-01A-22	3.68576314150865	TCGA-AA-3710	0	1	1	1	1	1	1	1	1	Female	Colon	Colon Adenocarcinoma	1 - right colon	Hepatic Flexure	Stage IIA	Hyp	MSI-H	CIMP.H	MSI/CIMP	1	13.4	34.3	80	NA	31	31	M0	NO	8140/3	C18.3	YES	N0	YES	0	20	0	WITH TUMOR	5.12	T3	NO	R0	NO	NA	LIVING	B	1
MCU	TCGA-AA-3715-01A-22	3	TCGA-AA-3715	0	1	1	1	1	1	1	1	1	Male	Colon	Colon Adenocarcinoma	1 - right colon	Ascending Colon	Stage IIA	Hyp	MSI-H	CIMP.H	MSI/CIMP	1	17.8	54.2	77	NA	30	30	M0	YES	8140/3	C18.2	YES	N0	YES	0	12	0	WITH TUMOR	7.05	T3	YES	R0	NO	NA	LIVING	C	0
MCU	TCGA-AA-3818-01A-22	2.35792235375139	TCGA-AA-3818	0	1	1	1	1	1	1	1	1	Female	Colon	Colon Adenocarcinoma	1 - right colon	Hepatic Flexure	Stage IIA	Non-Hyp	MSS	CIMP.L	Invasive	0	1.37	3.71	78	30	0	30	M0	NO	8140/3	C18.3	NO	N0	YES	0	18	0	WITH TUMOR	3.79	T3	NO	R0	NO	NO	DECEASED	C	0
MCU	TCGA-AA-3848-01A-22	3.68103492739239	TCGA-AA-3848	0	1	1	1	1	1	1	1	1	Female	Colon	Colon Adenocarcinoma	3 - left colon	Sigmoid Colon	Stage IIIC	Non-Hyp	MSS	CIMP.L	CIN	0	1.86	3.81	82	NA	30	30	M0	YES	8140/3	C18.7	YES	N2	YES	0	12	6	WITH TUMOR	NA	T3	NO	R0	NO	YES	LIVING	E	0
MCU	TCGA-AA-3864-01A-22	3.08388517037562	TCGA-AA-3864	0	1	1	1	1	1	1	1	1	Male	Colon	Colon Adenocarcinoma	1 - right colon	Cecum	Stage IIA	Hyp	MSI-H	Cluster3	MSI/CIMP	0	26.3	65.1	71	NA	0	30	M0	NO	8140/3	C18.0	NO	N0	YES	0	21	0	WITH TUMOR	3.12	T3	NO	R0	NO	NO	LIVING	NA	NA
MCU	TCGA-AA-3986-01A-12	2.91999235210835	TCGA-AA-3986	0	1	1	1	1	1	1	1	1	Male	Colon	Colon Adenocarcinoma	2 - transverse colon	Transverse Colon	Stage I	Non-Hyp	MSS	Cluster3	Invasive	0	0.874	2	73	NA	30	30	M0	YES	8140/3	C18.4	NO	N0	YES	0	27	0	WITH TUMOR	1.89	T2	YES	R0	NO	NO	LIVING	C	0
MCU	TCGA-AA-3989-01A-22	2.96736279220765	TCGA-AA-3989	0	1	1	1	1	1	1	1	1	Male	Colon	Colon Adenocarcinoma	2 - transverse colon	Transverse Colon	Stage IV	Non-Hyp	MSS	CIMP.L	Invasive	0	0.911	3.24	84	NA	0	30	M1	YES	8140/3	C18.4	YES	N2	YES	0	19	5	WITH TUMOR	NA	T3	NO	R2	NO	NO	LIVING	E	0
MCU	TCGA-AA-A004-01A-22	3.23427541285237	TCGA-AA-A004	0	1	1	1	1	1	0	1	0	Male	Colon	Colon Adenocarcinoma	3 - left colon	Sigmoid Colon	Stage IIA	Non-Hyp	MSI-L	CIMP.L	MSI/CIMP	0	0.674	2.54	76	NA	424	424	M0	YES	8140/3	C18.7	NO	N0	YES	0	32	0	WITH TUMOR	NA	T3	NO	R0	NO	NO	LIVING	C	0
MCU	TCGA-AA-A00A-01A-22	2.73620608109739	TCGA-AA-A00A	0	1	1	1	1	1	0	1	0	Male	Colon	Colon Adenocarcinoma	1 - right colon	Ascending Colon	Stage IIA	Hyp	MSI-H	CIMP.H	MSI/CIMP	0	5.52	16.1	80	NA	548	548	M0	NO	8140/3	C18.2	NO	N0	YES	0	34	0	WITH TUMOR	NA	T3	NO	R0	NO	NO	LIVING	B	0
MCU	TCGA-AA-A00A-01A-41	3.36898884913522	TCGA-AA-A00A	1	1	1	1	1	1	0	1	0	Male	Colon	Colon Adenocarcinoma	1 - right colon	Ascending Colon	Stage IIA	Hyp	MSI-H	CIMP.H	MSI/CIMP	0	5.52	16.1	80	NA	548	548	M0	NO	8140/3	C18.2	NO	N0	YES	0	34	0	WITH TUMOR	NA	T3	NO	R0	NO	NO	LIVING	NA	0
MCU	TCGA-AA-A00E-01A-31	2.78108357321548	TCGA-AA-A00E	0	1	1	1	1	1	0	1	0	Male	Colon	Colon Adenocarcinoma	1 - right colon	Ascending Colon	Stage IIA	Hyp	MSI-H	CIMP.H	MSI/CIMP	1	8.7	23	65	NA	913	913	M0	NO	8140/3	C18.2	NO	N0	YES	0	41	0	WITH TUMOR	10.56	T3	NO	R0	NO	NO	LIVING	NA	NA
MCU	TCGA-AA-A00F-01A-31	3.2423216971835	TCGA-AA-A00F	0	1	1	1	1	1	0	1	0	Male	Colon	Colon Adenocarcinoma	3 - left colon	Sigmoid Colon	Stage IIIC	Non-Hyp	MSS	Cluster3	CIN	0	0.543	1.34	66	NA	1035	1035	M0	NO	8140/3	C18.7	YES	N2	YES	0	25	7	WITH TUMOR	2.93	T3	NO	R0	YES	NO	LIVING	D	0
MCU	TCGA-AA-A00J-01A-12	3.47590405305174	TCGA-AA-A00J	0	1	1	1	1	1	0	1	1	Male	Colon	Colon Mucinous Adenocarcinoma	1 - right colon	Ascending Colon	Stage IIIB	Hyp	MSI-H	CIMP.H	MSI/CIMP	1	12.9	38.6	80	NA	548	548	M0	YES	8480/3	NA	YES	N1	YES	0	24	2	WITH TUMOR	NA	NA	NO	R0	NO	NO	LIVING	NA	NA
MCU	TCGA-AA-A00K-01A-12	3.0667690122127	TCGA-AA-A00K	0	1	1	1	1	1	0	1	0	Male	Colon	Colon Adenocarcinoma	3 - left colon	Sigmoid Colon	Stage IIA	Non-Hyp	MSI-L	Cluster3	Invasive	0	2.18	3.74	79	NA	548	548	M0	NO	8140/3	C18.7	NO	N0	YES	0	55	0	WITH TUMOR	NA	T3	NO	R0	NO	NO	LIVING	B	0
MCU	TCGA-AA-A00K-01A-31	0.0151068923902084	TCGA-AA-A00K	1	1	1	1	1	1	0	1	0	Male	Colon	Colon Adenocarcinoma	3 - left colon	Sigmoid Colon	Stage IIA	Non-Hyp	MSI-L	Cluster3	Invasive	0	2.18	3.74	79	NA	548	548	M0	NO	8140/3	C18.7	NO	N0	YES	0	55	0	WITH TUMOR	NA	T3	NO	R0	NO	NO	LIVING	NA	0
MCU	TCGA-AA-A00N-01A-32	3.65776033508328	TCGA-AA-A00N	0	1	1	1	1	1	0	1	0	Male	Colon	Colon Mucinous Adenocarcinoma	1 - right colon	Cecum	Stage IIB	Hyp	MSI-L	Cluster4	MSI/CIMP	0	40.8	152	75	122	122	122	M0	YES	8480/3	C18.0	YES	N0	YES	0	21	0	WITH TUMOR	9.01	NA	NO	R0	NO	NO	DECEASED	C	1
MCU	TCGA-AA-A00N-01A-41	2.99810046708452	TCGA-AA-A00N	1	1	1	1	1	1	0	1	0	Male	Colon	Colon Mucinous Adenocarcinoma	1 - right colon	Cecum	Stage IIB	Hyp	MSI-L	Cluster4	MSI/CIMP	0	40.8	152	75	122	122	122	M0	YES	8480/3	C18.0	YES	N0	YES	0	21	0	WITH TUMOR	9.01	NA	NO	R0	NO	NO	DECEASED	NA	1
MCU	TCGA-AA-A00O-01A-13	2.57989151117373	TCGA-AA-A00O	0	1	1	1	1	1	0	1	1	Female	Colon	Colon Adenocarcinoma	3 - left colon	Sigmoid Colon	Stage IIIC	Non-Hyp	MSI-L	Cluster4	CIN	0	0.957	2.77	83	NA	822	822	M0	NO	8140/3	C18.7	YES	N2	YES	0	40	32	WITH TUMOR	3.25	T3	NO	R0	NO	NO	LIVING	NA	NA
MCU	TCGA-AA-A00R-01A-22	2.29587766252081	TCGA-AA-A00R	0	1	1	1	1	1	0	1	0	Female	Colon	Colon Adenocarcinoma	1 - right colon	Cecum	Stage I	Hyp	MSI-H	CIMP.L	MSI/CIMP	1	6.76	14.9	64	NA	30	30	M0	YES	8140/3	C18.0	NO	N0	YES	3	27	0	WITH TUMOR	0.34	T2	NO	R0	NO	NO	LIVING	NA	NA
MCU	TCGA-AA-A00R-01A-31	2.04852989392766	TCGA-AA-A00R	1	1	1	1	1	1	0	1	0	Female	Colon	Colon Adenocarcinoma	1 - right colon	Cecum	Stage I	Hyp	MSI-H	CIMP.L	MSI/CIMP	1	6.76	14.9	64	NA	30	30	M0	YES	8140/3	C18.0	NO	N0	YES	3	27	0	WITH TUMOR	0.34	T2	NO	R0	NO	NO	LIVING	NA	NA
MCU	TCGA-AA-A00U-01A-41	2.97317621192429	TCGA-AA-A00U	0	1	1	1	1	1	0	1	1	Male	Colon	Colon Adenocarcinoma	1 - right colon	Ascending Colon	Stage IIIB	Non-Hyp	MSS	CIMP.L	Invasive	0	0.953	2.65	50	NA	517	517	M0	YES	8140/3	C18.2	NO	N1	YES	0	0	0	WITH TUMOR	NA	T3	NO	R0	YES	NO	LIVING	D	0
MCU	TCGA-AA-A010-01A-31	3.26698375141777	TCGA-AA-A010	0	1	0	1	1	1	0	1	1	Female	Colon	Colon Adenocarcinoma	2 - transverse colon	Transverse Colon	Stage IIB	Hyp	MSI-L	Cluster4	MSI/CIMP	0	67.5	262	46	NA	638	638	M0	NO	8140/3	C18.4	NO	N0	YES	0	45	0	WITH TUMOR	0.2	NA	NO	R0	NO	NO	LIVING	C	1
MCU	TCGA-AA-A017-01A-22	2.63226821549951	TCGA-AA-A017	0	1	1	1	1	1	0	1	0	Female	Colon	Colon Adenocarcinoma	3 - left colon	Sigmoid Colon	Stage IIA	Non-Hyp	MSS	Cluster4	CIN	0	0.76	2.28	57	NA	457	457	M0	NO	8140/3	C18.7	YES	N0	YES	0	18	0	WITH TUMOR	NA	T3	NO	R0	NO	NO	LIVING	NA	NA
MCU	TCGA-AA-A01C-01A-22	3.07760281812397	TCGA-AA-A01C	0	1	1	1	1	1	0	1	0	Male	Colon	Colon Adenocarcinoma	1 - right colon	Ascending Colon	Stage IIIA	NA	MSS	Cluster4	CIN	0	NA	NA	75	NA	457	457	M0	YES	8140/3	C18.2	YES	N1	YES	0	31	3	WITH TUMOR	NA	T2	NO	R0	YES	NO	LIVING	A	NA
MCU	TCGA-AA-A01D-01A-23	2.76329974197967	TCGA-AA-A01D	0	1	0	1	1	1	0	1	1	Female	Colon	Colon Mucinous Adenocarcinoma	3 - left colon	Sigmoid Colon	Stage IIIC	Non-Hyp	MSS	CIMP.L	MSI/CIMP	0	2.02	5.64	47	NA	30	30	M0	NO	8480/3	C19.9	YES	N2	YES	0	12	12	WITH TUMOR	NA	T3	NO	R0	NO	NO	LIVING	C	0
MCU	TCGA-AA-A01F-01A-23	3.89315780511874	TCGA-AA-A01F	0	1	1	1	1	1	0	1	1	Male	Colon	Colon Adenocarcinoma	3 - left colon	Sigmoid Colon	Stage IIIB	Non-Hyp	MSS	Cluster3	CIN	0	0.506	1.98	72	NA	396	396	M0	YES	8140/3	C18.7	YES	N1	YES	0	30	2	WITH TUMOR	NA	T3	NO	R0	NO	NO	LIVING	E	0
MCU	TCGA-AA-A01I-01A-12	1.77887254590013	TCGA-AA-A01I	0	1	1	1	1	1	0	1	0	Male	Colon	Colon Adenocarcinoma	3 - left colon	Sigmoid Colon	Stage I	Non-Hyp	MSS	CIMP.L	Invasive	0	0.637	3.62	76	NA	365	365	M0	YES	8140/3	C18.7	NO	N0	YES	0	36	0	WITH TUMOR	NA	T2	NO	R0	YES	NO	LIVING	A	0
MCU	TCGA-AA-A01K-01A-31	3.47043411269477	TCGA-AA-A01K	0	1	0	1	1	1	0	1	0	Female	Colon	Colon Adenocarcinoma	3 - left colon	Sigmoid Colon	Stage IIIC	Non-Hyp	MSS	Cluster3	MSI/CIMP	0	1.73	5.58	74	NA	396	396	M0	NO	8140/3	C18.7	YES	N2	YES	0	35	4	WITH TUMOR	NA	T3	NO	R0	NO	NO	LIVING	C	0
MCU	TCGA-AA-A01P-01A-23	3.41171167357207	TCGA-AA-A01P	0	1	1	0	1	1	0	1	1	Female	Colon	Colon Adenocarcinoma	1 - right colon	Ascending Colon	Stage IIIB	Hyp	MSI-H	CIMP.H	NA	1	4.99	14.6	80	1158	1158	1158	M0	NO	8140/3	C18.2	YES	N1	YES	0	21	1	WITH TUMOR	1.11	T3	NO	R0	NO	NA	DECEASED	B	0
MCU	TCGA-AA-A01R-01A-23	3.25669287895997	TCGA-AA-A01R	0	1	1	0	1	1	0	1	1	Male	Colon	Colon Mucinous Adenocarcinoma	1 - right colon	Ascending Colon	Stage IIIB	Hyp	MSI-H	CIMP.L	NA	0	16.5	40.5	47	NA	1065	1065	M0	NO	8480/3	C18.2	YES	N2	YES	1	19	9	WITH TUMOR	1.83	T3	NO	R0	NO	NA	LIVING	B	0
MCU	TCGA-AA-A01S-01A-23	3.13145085362768	TCGA-AA-A01S	0	1	1	0	1	1	0	1	1	Female	Colon	Colon Adenocarcinoma	3 - left colon	Sigmoid Colon	Stage IIIB	Non-Hyp	MSI-L	Cluster4	NA	1	0.65	1.52	47	NA	31	31	M0	NO	8140/3	C18.7	NA	N1	YES	0	19	1	WITH TUMOR	0.82	T3	NO	R0	NO	NA	LIVING	A	0
MCU	TCGA-AA-A01T-01A-23	2.0990293759353	TCGA-AA-A01T	0	1	1	0	1	1	0	1	1	Female	Colon	Colon Adenocarcinoma	3 - left colon	Sigmoid Colon	Stage IIIB	Non-Hyp	MSS	Cluster3	NA	0	0.608	2.68	63	NA	1005	1005	M0	NO	8140/3	C18.7	YES	N1	YES	0	15	1	WITH TUMOR	0.7	T3	NO	R0	NO	NA	LIVING	A	0
MCU	TCGA-AA-A01V-01A-24	3.12188791084033	TCGA-AA-A01V	0	1	1	0	1	1	0	1	1	Male	Colon	Colon Adenocarcinoma	1 - right colon	Cecum	Stage I	Non-Hyp	MSS	CIMP.L	NA	0	1.37	3.16	59	NA	1065	1065	M0	NO	8140/3	C18.0	NA	N0	YES	0	15	0	WITH TUMOR	4.09	T2	NO	R0	NO	NA	LIVING	C	0
MCU	TCGA-AA-A01X-01A-23	2.57734931661128	TCGA-AA-A01X	0	1	1	0	1	1	0	1	1	Female	Colon	Colon Adenocarcinoma	3 - left colon	Sigmoid Colon	Stage IIIA	Non-Hyp	MSS	Cluster3	NA	0	0.61	1.54	80	NA	791	791	M0	YES	8140/3	C18.7	YES	N1	YES	0	14	2	WITH TUMOR	11.08	T2	NO	RX	NO	NA	LIVING	E	0
MCU	TCGA-AA-A01Z-01A-13	0	TCGA-AA-A01Z	0	1	1	0	1	1	0	1	1	Male	Colon	Colon Adenocarcinoma	1 - right colon	Ascending Colon	Stage IIA	Non-Hyp	MSS	CIMP.L	NA	0	1.12	2.94	68	NA	638	638	M0	YES	8140/3	C18.2	YES	N0	YES	0	12	0	WITH TUMOR	18.87	T3	NO	R0	NO	NA	LIVING	A	0
MCU	TCGA-AA-A022-01A-23	3.71843373385002	TCGA-AA-A022	0	1	1	0	1	1	0	1	1	Female	Colon	Colon Adenocarcinoma	1 - right colon	Cecum	NA	Hyp	MSI-H	CIMP.H	NA	1	11.8	30.3	88	NA	0	0	M0	NO	8140/3	C18.0	YES	N0	YES	0	18	0	WITH TUMOR	1.51	NA	NO	R0	NO	YES	LIVING	B	0
MCU	TCGA-AA-A024-01A-32	3.97800289772747	TCGA-AA-A024	0	1	0	1	1	1	0	1	1	Male	Colon	Colon Mucinous Adenocarcinoma	3 - left colon	Descending Colon	Stage IIA	Non-Hyp	MSI-L	Cluster3	Invasive	0	1.23	2.9	81	1188	1188	1188	M0	NO	8140/11	C18.6	NA	N0	YES	0	14	0	WITH TUMOR	3.77	T3	YES	R0	NO	NA	DECEASED	D	0
MCU	TCGA-AA-A029-01A-41	2.92199748799873	TCGA-AA-A029	0	1	0	1	1	1	0	1	1	Male	Colon	Colon Adenocarcinoma	1 - right colon	Cecum	Stage IIA	Non-Hyp	MSI-L	CIMP.H	Invasive	0	1.32	3.75	67	NA	1580	1580	M0	YES	8140/3	C18.0	NA	N0	YES	0	27	0	WITH TUMOR	1.97	T3	NO	R0	NO	NA	LIVING	A	0
MCU	TCGA-AA-A02E-01A-23	2.61996895054907	TCGA-AA-A02E	0	1	1	1	1	1	0	1	1	Female	Colon	Colon Adenocarcinoma	1 - right colon	Cecum	Stage IV	NA	MSI-L	Cluster3	CIN	0	NA	NA	82	89	89	89	M1	NO	8140/3	C18.0	YES	N1	YES	0	16	4	WITH TUMOR	441.9	T3	NO	R2	NO	YES	DECEASED	A	NA
MCU	TCGA-AA-A02H-01A-32	4.1716113780702	TCGA-AA-A02H	0	1	0	1	1	1	0	1	1	Female	Colon	Colon Adenocarcinoma	3 - left colon	Sigmoid Colon	Stage IV	Non-Hyp	MSS	Cluster3	CIN	0	0.729	2.53	74	61	61	61	M1	NO	8140/3	C18.7	YES	N2	YES	0	12	6	WITH TUMOR	1387	T3	NO	R2	NO	YES	DECEASED	E	0
MCU	TCGA-AA-A02J-01A-23	2.80409704703925	TCGA-AA-A02J	0	1	1	1	1	1	0	1	1	Female	Colon	Colon Adenocarcinoma	3 - left colon	Sigmoid Colon	Stage IV	Non-Hyp	MSS	Cluster4	CIN	0	1.33	4.43	70	153	153	153	M1	NO	8140/3	C18.7	YES	N0	YES	1	13	0	WITH TUMOR	96.57	T3	NO	R2	NO	YES	DECEASED	NA	NA
MCU	TCGA-AA-A02O-01A-23	3.78053113398189	TCGA-AA-A02O	0	1	1	0	1	1	0	1	1	Male	Colon	Colon Adenocarcinoma	2 - transverse colon	Transverse Colon	Stage IIA	Non-Hyp	MSS	CIMP.H	NA	0	0.91	4.44	82	NA	28	28	M0	NO	8140/3	C18.4	YES	N0	YES	0	18	0	WITH TUMOR	5.97	T3	NO	R0	NO	NO	LIVING	D	0
MCU	TCGA-AA-A02R-01A-23	2.8967307293883	TCGA-AA-A02R	0	1	0	1	1	1	0	1	1	Female	Colon	Colon Adenocarcinoma	1 - right colon	Cecum	Stage IIA	NA	MSI-H	CIMP.H	MSI/CIMP	1	NA	NA	84	670	670	670	M0	NO	8140/3	C18.0	YES	N0	YES	0	18	0	WITH TUMOR	2.67	T3	NO	R0	NO	YES	DECEASED	C	NA
MCU	TCGA-AA-A02Y-01A-31	1.50160675422568	TCGA-AA-A02Y	0	1	1	0	1	1	0	0	1	Male	Colon	Colon Adenocarcinoma	1 - right colon	Cecum	Stage I	Non-Hyp	MSS	CIMP.L	NA	0	0.705	3.42	73	NA	1215	1215	M0	NO	8140/3	C18.0	YES	N0	YES	0	18	0	WITH TUMOR	0.98	T2	NO	R0	NO	YES	LIVING	A	0
MCU	TCGA-AA-A03F-01A-41	2.34602377050483	TCGA-AA-A03F	0	1	1	0	1	1	0	1	1	Female	Colon	Colon Mucinous Adenocarcinoma	1 - right colon	Cecum	Stage IIIB	Non-Hyp	MSS	CIMP.H	NA	0	1.04	3.46	90	548	548	548	M0	NO	8480/3	C18.0	NA	N2	YES	0	29	4	WITH TUMOR	1.09	T3	NO	R0	NO	NA	DECEASED	A	0
MCU	TCGA-AA-A03J-01A-23	2.59756253750079	TCGA-AA-A03J	0	1	1	0	1	1	0	1	1	Female	Colon	Colon Adenocarcinoma	3 - left colon	Sigmoid Colon	Stage I	Non-Hyp	MSS	CIMP.L	NA	0	1.02	2.19	65	NA	1245	1245	M0	YES	8140/3	C18.7	NA	N0	YES	1	34	0	WITH TUMOR	2.09	T2	NO	R0	NO	NA	LIVING	E	0
MCU	TCGA-AF-2691-01A-41	3.40240624040234	TCGA-AF-2691	0	1	1	1	1	1	0	1	1	Female	Rectum	Rectal Adenocarcinoma	4 - rectum	Rectum	Stage I	Non-Hyp	MSS	CIMP.L	Invasive	0	0.607	2.71	48	NA	323	323	M0	NO	8140/3	C19.9	NO	N0	YES	0	17	0	TUMOR FREE	1.3	T1	NO	R0	NO	NO	LIVING	E	0
MCU	TCGA-AF-2692-01A-41	2.59756253750079	TCGA-AF-2692	0	1	1	1	1	1	0	1	1	Female	Rectum	NA	4 - rectum	NA	Stage IIA	Non-Hyp	MSS	Cluster4	CIN	0	0.428	1.2	54	NA	412	412	M0	NO	NA	C18.7	NO	N0	YES	0	12	0	WITH TUMOR	10.6	T3	NO	R0	NO	NO	LIVING	C	0
MCU	TCGA-AF-3400-01A-41	2.99429388165478	TCGA-AF-3400	0	1	1	1	1	1	1	1	1	Male	Rectum	Rectal Mucinous Adenocarcinoma	4 - rectum	Rectosigmoid Junction	Stage IIA	Non-Hyp	MSS	Cluster4	MSI/CIMP	0	0.586	0.77	54	NA	387	387	M0	NO	8480/3	C19.9	NO	N0	YES	1	32	0	TUMOR FREE	2.8	T3	NO	R0	NO	NO	LIVING	C	0
MCU	TCGA-AF-3913-01A-12	2.78108357321548	TCGA-AF-3913	0	1	1	1	1	1	1	1	1	Male	Rectum	Rectal Adenocarcinoma	4 - rectum	Rectosigmoid Junction	Stage IV	Non-Hyp	MSS	Cluster4	CIN	0	0.99	2.93	60	316	316	316	M1	NO	8140/3	C19.9	YES	N1a	YES	NA	26	1	WITH TUMOR	41.5	T3	YES	R0	YES	NO	DECEASED	C	0
MCU	TCGA-AG-3574-01A-22	2.30050911125246	TCGA-AG-3574	0	1	1	1	1	1	1	1	1	Female	Rectum	Rectal Adenocarcinoma	4 - rectum	Rectum	Stage IIA	Non-Hyp	MSS	Cluster3	CIN	0	0.549	1.37	89	NA	0	30	M0	YES	8140/3	C20.9	NO	N0	YES	0	18	NA	WITH TUMOR	4.59	T3	NO	R0	NO	NO	LIVING	C	0
MCU	TCGA-AG-3580-01A-22	2.79646660591487	TCGA-AG-3580	0	1	1	1	1	1	1	1	1	Male	Rectum	Rectal Adenocarcinoma	4 - rectum	Rectum	Stage I	Non-Hyp	MSS	Cluster3	Invasive	0	0.466	1.36	67	NA	0	0	M0	YES	8140/3	C20.9	NO	N0	YES	0	22	0	WITH TUMOR	0.87	T1	YES	R0	NO	NO	LIVING	E	0
MCU	TCGA-AG-3584-01A-22	2.21150410519371	TCGA-AG-3584	0	1	1	1	1	1	1	1	1	Male	Rectum	Rectal Adenocarcinoma	4 - rectum	Rectum	Stage IV	Non-Hyp	MSS	CIMP.L	CIN	0	0.218	1.26	60	NA	0	0	M1	NO	8140/3	C20.9	YES	N2	YES	0	34	20	WITH TUMOR	36.7	T3	NO	R2	NO	YES	LIVING	A	0
MCU	TCGA-AG-3593-01A-22	2.79208816540429	TCGA-AG-3593	0	1	1	1	1	1	1	1	1	Female	Rectum	Rectal Adenocarcinoma	4 - rectum	Rectum	Stage IIA	Non-Hyp	MSS	Cluster3	CIN	0	0.824	2.7	72	NA	0	30	M0	NO	8140/3	C20.9	NO	N0	YES	0	38	0	WITH TUMOR	9.76	T3	NO	R0	NO	NO	LIVING	E	0
MCU	TCGA-AG-3594-01A-12	3.65776033508328	TCGA-AG-3594	0	1	1	1	1	1	1	1	1	Male	Rectum	Rectal Mucinous Adenocarcinoma	4 - rectum	Rectum	Stage IIA	Non-Hyp	MSS	Cluster3	MSI/CIMP	0	0.629	1.26	77	NA	0	31	M0	YES	8480/3	C20.9	NO	N0	YES	0	25	0	WITH TUMOR	2.99	T3	NO	R0	NO	NO	LIVING	NA	NA
MCU	TCGA-AG-4007-01A-22	4.05219621112543	TCGA-AG-4007	0	1	1	1	1	1	1	1	1	Male	Rectum	Rectal Adenocarcinoma	4 - rectum	Rectum	Stage IV	Non-Hyp	MSI-L	CIMP.L	CIN	0	1.38	4.68	87	NA	31	31	M1	NO	8140/3	C20.9	YES	N2	YES	0	34	5	WITH TUMOR	3.65	NA	NO	R2	NO	NO	LIVING	NA	NA
MCU	TCGA-AG-A002-01A-23	3.28423357153963	TCGA-AG-A002	0	1	1	1	1	1	1	1	1	Male	Rectum	Rectal Adenocarcinoma	4 - rectum	Rectum	Stage I	Hyp	MSS	Cluster3	MSI/CIMP	0	92.7	372	35	NA	637	637	M0	NO	8140/3	C20.9	NA	N0	YES	0	34	0	WITH TUMOR	NA	T2	NO	R0	NO	NA	LIVING	B	1
MCU	TCGA-AG-A008-01A-23	3.27563444261343	TCGA-AG-A008	0	1	1	1	1	1	1	1	1	Female	Rectum	Rectal Mucinous Adenocarcinoma	4 - rectum	Rectum	Stage I	Non-Hyp	MSS	Cluster4	Invasive	0	0.434	1.69	50	NA	423	423	M0	YES	8480/3	C20.9	NO	N0	YES	0	28	0	WITH TUMOR	NA	T2	NO	R0	NO	NO	LIVING	D	0
MCU	TCGA-AG-A00C-01A-23	3.72935241005633	TCGA-AG-A00C	0	1	1	1	1	1	1	1	1	Female	Rectum	Rectal Adenocarcinoma	4 - rectum	Rectum	Stage IIIB	Non-Hyp	MSS	Cluster3	Invasive	0	0.772	2.27	49	NA	183	183	M0	NO	8140/3	C20.9	YES	N1	YES	0	24	1	WITH TUMOR	4.31	T3	NO	R0	NO	NO	LIVING	E	0
MCU	TCGA-AG-A00H-01A-22	3.32647679557899	TCGA-AG-A00H	0	1	0	1	1	1	1	1	0	Male	Rectum	Rectal Adenocarcinoma	4 - rectum	Rectum	Stage IIA	Non-Hyp	MSS	Cluster4	Invasive	0	0.794	2.07	75	NA	789	789	M0	NO	8140/3	C20.9	NO	N0	YES	0	32	0	WITH TUMOR	1.5	T3	YES	R0	NO	NO	LIVING	C	0
MCU	TCGA-AG-A00H-01A-31	2.7316405866516	TCGA-AG-A00H	1	1	0	1	1	1	1	1	0	Male	Rectum	Rectal Adenocarcinoma	4 - rectum	Rectum	Stage IIA	Non-Hyp	MSS	Cluster4	Invasive	0	0.794	2.07	75	NA	789	789	M0	NO	8140/3	C20.9	NO	N0	YES	0	32	0	WITH TUMOR	1.5	T3	YES	R0	NO	NO	LIVING	NA	0
MCU	TCGA-AG-A00Y-01A-12	2.6875322343617	TCGA-AG-A00Y	0	1	1	1	1	1	1	1	0	Male	Rectum	Rectal Adenocarcinoma	4 - rectum	Rectum	Stage IIA	Non-Hyp	MSS	Cluster3	Invasive	0	3.27	3.63	68	NA	700	700	M0	YES	8140/3	C20.9	NO	N0	YES	0	31	0	WITH TUMOR	4.21	T3	NO	R0	YES	NO	LIVING	A	0
MCU	TCGA-AG-A011-01A-32	3.95713259710106	TCGA-AG-A011	0	1	1	1	1	1	1	1	1	Male	Rectum	Rectal Adenocarcinoma	4 - rectum	Rectum	Stage IIA	Non-Hyp	MSS	CIMP.L	Invasive	0	0.853	3.16	80	NA	518	518	M0	NO	8140/3	C20.9	NO	N0	YES	0	14	0	WITH TUMOR	NA	T3	NO	R0	NO	NO	LIVING	E	0
MCU	TCGA-AG-A014-01A-12	3.91748200687623	TCGA-AG-A014	0	1	1	1	1	1	1	1	0	Male	Rectum	Rectal Adenocarcinoma	4 - rectum	Rectum	Stage I	Non-Hyp	MSS	Cluster4	CIN	0	1.01	3.92	86	NA	484	484	M0	NO	8140/3	C20.9	NO	N0	YES	0	15	0	WITH TUMOR	NA	T2	YES	R0	NO	NO	LIVING	E	0
MCU	TCGA-AG-A015-01A-51	2.28501277492929	TCGA-AG-A015	0	1	1	1	1	1	1	1	1	Female	Rectum	Rectal Adenocarcinoma	4 - rectum	Rectum	Stage I	Non-Hyp	MSS	Cluster3	Invasive	0	0.639	2.71	64	NA	396	396	M0	YES	8140/3	C20.9	NO	N0	YES	1	18	0	WITH TUMOR	NA	T1	YES	R0	NO	NO	LIVING	A	0
MCU	TCGA-AG-A016-01A-23	3.70975497272154	TCGA-AG-A016	0	1	1	1	1	1	1	1	1	Male	Rectum	Rectal Adenocarcinoma	4 - rectum	Rectum	Stage IV	Non-Hyp	MSS	Cluster3	CIN	0	0.87	1.65	55	NA	31	31	M1	NO	8140/3	C20.9	YES	N2	YES	0	19	4	WITH TUMOR	NA	T3	NO	R2	NO	NO	LIVING	NA	NA
MCU	TCGA-AG-A01J-01A-22	2.8352858548054	TCGA-AG-A01J	0	1	1	1	1	1	1	1	0	Female	Rectum	Rectal Adenocarcinoma	4 - rectum	Rectum	Stage IIA	NA	MSS	Cluster4	CIN	0	NA	NA	59	NA	31	31	M0	NO	8140/3	C20.9	NO	N0	YES	0	23	0	WITH TUMOR	NA	T3	NO	R0	NO	NO	LIVING	C	NA
MCU	TCGA-AG-A01L-01A-22	3.00379157916237	TCGA-AG-A01L	0	1	1	1	1	1	0	1	1	Male	Rectum	Rectal Adenocarcinoma	4 - rectum	Rectum	Stage IIIB	Non-Hyp	MSS	Cluster3	Invasive	0	0.425	2.3	58	NA	365	365	M0	NO	8140/3	C20.9	YES	N1	YES	0	47	2	WITH TUMOR	NA	T3	NO	R0	NO	NO	LIVING	D	0
MCU	TCGA-AG-A01N-01A-23	1.6828098241193	TCGA-AG-A01N	0	1	0	1	1	1	1	1	1	Female	Rectum	Rectal Adenocarcinoma	4 - rectum	Rectum	Stage IV	NA	MSS	Cluster4	CIN	0	NA	NA	68	NA	365	365	M1	YES	8140/3	C20.9	YES	N0	YES	0	23	0	WITH TUMOR	NA	T2	YES	R2	NO	NO	LIVING	A	NA
MCU	TCGA-AG-A01W-01A-23	3.09370249588633	TCGA-AG-A01W	0	1	1	0	0	1	1	1	1	Female	Rectum	Rectal Adenocarcinoma	4 - rectum	Rectum	Stage IIA	Non-Hyp	MSS	NA	NA	NA	0.941	3.17	67	NA	2130	2130	M0	NO	8140/3	C20.9	YES	N0	YES	2	20	0	WITH TUMOR	2.07	T3	NO	R0	NO	YES	LIVING	E	1
MCU	TCGA-AG-A01Y-01A-43	2.1201423630885	TCGA-AG-A01Y	0	1	1	0	0	1	1	1	1	Female	Rectum	Rectal Adenocarcinoma	4 - rectum	Rectum	Stage IIA	Non-Hyp	MSS	NA	NA	NA	0.901	2.18	49	NA	1946	1946	M0	NO	8140/3	C20.9	YES	N0	YES	0	17	0	WITH TUMOR	5.85	T3	NO	R0	NO	NA	LIVING	C	0
MCU	TCGA-AG-A020-01A-23	5.360512139108	TCGA-AG-A020	0	1	1	0	0	1	1	1	1	Female	Rectum	Rectal Mucinous Adenocarcinoma	4 - rectum	Rectum	Stage IIIB	Non-Hyp	MSS	NA	NA	NA	0.656	1.83	57	NA	334	334	M0	NO	8480/3	C20.9	YES	N1	YES	0	12	1	WITH TUMOR	1.43	T3	NO	R0	NO	NA	LIVING	D	0
MCU	TCGA-AG-A026-01A-71	3.03191518007676	TCGA-AG-A026	0	1	1	1	1	1	1	1	1	Male	Rectum	Rectal Adenocarcinoma	4 - rectum	Rectum	NA	Non-Hyp	MSS	Cluster3	NA	0	1.69	5.67	66	59	59	59	M0	NO	8140/3	C20.9	YES	N0	YES	0	15	0	WITH TUMOR	9.65	NA	NO	R1	NO	YES	DECEASED	E	0
MCU	TCGA-AG-A02N-01A-31	4.29973823490984	TCGA-AG-A02N	0	1	1	0	0	1	1	1	1	Male	Rectum	Rectal Adenocarcinoma	4 - rectum	Rectum	Stage IIA	Hyp	MSI-H	NA	NA	NA	10.7	29.9	67	NA	1884	1884	M0	NO	8140/3	C20.9	YES	N0	YES	0	12	0	WITH TUMOR	2.07	T3	NO	R0	NO	NA	LIVING	E	0
MCU	TCGA-AG-A02X-01A-32	3.92899359820078	TCGA-AG-A02X	0	1	0	1	1	1	1	1	1	Male	Rectum	Rectal Adenocarcinoma	4 - rectum	Rectum	Stage I	Non-Hyp	MSS	CIMP.H	Invasive	0	1.69	3.88	77	NA	1246	1246	M0	NO	8140/3	C20.9	YES	N0	YES	0	15	0	WITH TUMOR	8.14	T2	NO	R0	NO	YES	LIVING	D	0
MCU	TCGA-AG-A032-01A-31	3.65052271936428	TCGA-AG-A032	0	1	0	1	1	1	0	1	0	Male	Rectum	Rectal Adenocarcinoma	4 - rectum	Rectum	Stage IIIB	Non-Hyp	MSS	Cluster4	CIN	0	0.681	2.45	68	NA	1156	1156	M0	NO	8140/3	C20.9	YES	N1	YES	0	16	2	WITH TUMOR	7.77	T3	NO	R0	NO	YES	LIVING	E	0
MCU	TCGA-AG-A036-01A-22	2.75432493828779	TCGA-AG-A036	0	1	1	0	0	0	1	1	1	Male	Rectum	Rectal Adenocarcinoma	4 - rectum	Rectum	Stage IIIB	Non-Hyp	MSS	NA	NA	NA	1.28	3.64	71	NA	2192	2192	M0	NO	8140/3	C20.9	NA	N2	YES	0	30	18	WITH TUMOR	2.2	T3	NO	R0	NO	NA	LIVING	NA	NA
MICU1	TCGA-A6-3807-01A-22	0.961525852185364	TCGA-A6-3807	0	1	1	1	1	1	1	1	1	Female	Colon	Colon Adenocarcinoma	3 - left colon	Sigmoid Colon	Stage IIIC	Non-Hyp	MSS	Cluster4	MSI/CIMP	0	0.739	2.79	53	NA	332	332	M0	NO	8140/3	C18.7	YES	N2	YES	0	24	5	TUMOR FREE	45	T3	NO	R0	NO	YES	LIVING	C	0
MICU1	TCGA-A6-3808-01A-22	0	TCGA-A6-3808	0	1	1	1	1	0	1	1	1	Male	Colon	Colon Mucinous Adenocarcinoma	1 - right colon	Cecum	Stage IIA	Non-Hyp	MSI-L	Cluster3	MSI/CIMP	0	0.778	3.45	73	NA	278	278	M0	YES	8140/3	C18.2	NO	N0	YES	0	24	0	TUMOR FREE	NA	T3	NO	R0	NO	NO	LIVING	C	0
MICU1	TCGA-A6-3810-01A-22	0	TCGA-A6-3810	0	1	1	1	1	1	1	1	1	Male	Colon	Colon Adenocarcinoma	3 - left colon	Sigmoid Colon	Stage IIA	Non-Hyp	MSS	Cluster4	MSI/CIMP	0	0.927	3.3	62	NA	246	246	M0	YES	8140/3	C18.7	NO	N0	YES	0	30	0	TUMOR FREE	1.7	T3	NO	R0	NO	NO	LIVING	C	0
MICU1	TCGA-AA-3518-01A-11	0.893668764940234	TCGA-AA-3518	0	1	1	1	1	1	0	1	1	Female	Colon	Colon Adenocarcinoma	1 - right colon	Cecum	Stage IIA	Hyp	MSI-H	CIMP.H	MSI/CIMP	1	7.15	19.5	81	NA	31	31	M0	NO	8140/3	C18.0	NO	N0	YES	0	27	0	WITH TUMOR	1.48	T3	NO	R0	NO	NO	LIVING	C	1
MICU1	TCGA-AA-3525-01A-12	0	TCGA-AA-3525	0	1	1	1	1	1	1	1	1	Male	Colon	Colon Adenocarcinoma	1 - right colon	Hepatic Flexure	Stage IIIB	Hyp	MSI-H	CIMP.H	MSI/CIMP	1	8.25	24.3	90	NA	0	31	M0	NO	8140/3	C18.3	NO	N1	YES	0	28	2	WITH TUMOR	NA	T3	YES	R0	NO	NO	LIVING	B	1
MICU1	TCGA-AA-3526-01A-11	0.88957601030635	TCGA-AA-3526	0	1	1	1	1	1	0	0	1	Male	Colon	Colon Adenocarcinoma	3 - left colon	Sigmoid Colon	Stage I	Non-Hyp	MSI-L	Cluster3	MSI/CIMP	0	1.05	2.21	57	NA	30	30	M0	YES	8140/3	C18.7	NO	N0	YES	2	17	0	WITH TUMOR	2.06	T2	NO	R0	NO	NO	LIVING	A	0
MICU1	TCGA-AA-3529-01A-12	0	TCGA-AA-3529	0	1	1	1	1	1	1	1	1	Female	Colon	Colon Adenocarcinoma	3 - left colon	Sigmoid Colon	Stage IIIC	Non-Hyp	MSI-L	Cluster4	CIN	0	1	2.11	78	0	0	0	M0	NO	8140/3	C18.7	YES	N2	YES	0	34	10	WITH TUMOR	17.3	T3	NO	R0	YES	NO	DECEASED	C	0
MICU1	TCGA-AA-3531-01A-22	0.822461814447812	TCGA-AA-3531	0	1	1	1	1	1	1	1	1	Female	Colon	Colon Adenocarcinoma	3 - left colon	Sigmoid Colon	Stage IIA	Non-Hyp	MSI-L	Cluster4	CIN	0	0.701	2.27	75	NA	0	0	M0	NO	8140/3	C18.7	NO	N0	YES	0	37	0	WITH TUMOR	0.65	T3	YES	R0	NO	NO	LIVING	A	0
MICU1	TCGA-AA-3534-01A-22	0	TCGA-AA-3534	0	1	1	1	1	1	1	1	1	Female	Colon	Colon Adenocarcinoma	1 - right colon	Ascending Colon	Stage IIA	Non-Hyp	MSS	Cluster3	CIN	0	0.563	2.17	78	NA	0	30	M0	YES	8140/3	C18.2	YES	N0	YES	1	36	0	WITH TUMOR	1.56	T3	NO	R0	NO	NO	LIVING	C	0
MICU1	TCGA-AA-3552-01A-22	0	TCGA-AA-3552	0	1	1	1	1	1	1	1	1	Male	Colon	Colon Adenocarcinoma	1 - right colon	Cecum	Stage IIIC	Non-Hyp	MSS	Cluster3	Invasive	0	0.717	1.77	85	NA	0	61	M0	NO	8140/3	C18.0	YES	N2	YES	0	20	10	WITH TUMOR	2.71	T3	YES	R0	YES	NO	LIVING	D	0
MICU1	TCGA-AA-3554-01A-22	0	TCGA-AA-3554	0	1	1	1	1	1	1	1	1	Female	Colon	Colon Adenocarcinoma	1 - right colon	Ascending Colon	Stage IIA	Hyp	MSI-H	Cluster4	MSI/CIMP	0	4.33	12	62	NA	0	0	M0	YES	8140/3	C18.2	NO	N0	YES	3	39	0	WITH TUMOR	NA	T3	YES	R0	NO	NO	LIVING	C	0
MICU1	TCGA-AA-3558-01A-22	0	TCGA-AA-3558	0	1	1	1	1	1	1	0	1	Male	Colon	Colon Adenocarcinoma	3 - left colon	Sigmoid Colon	NA	Non-Hyp	MSS	CIMP.L	Invasive	0	1.64	3.78	70	NA	0	30	NA	NO	8140/3	C18.7	NO	N0	YES	0	46	0	WITH TUMOR	NA	T2	NO	R2	NO	NO	LIVING	E	0
MICU1	TCGA-AA-3561-01A-22	0	TCGA-AA-3561	0	1	1	1	1	1	1	1	1	Male	Colon	Colon Adenocarcinoma	1 - right colon	Ascending Colon	Stage IIA	Non-Hyp	MSS	Cluster3	Invasive	0	1.01	1.57	72	NA	0	31	M0	YES	8140/3	C18.2	NO	N0	YES	0	50	NA	WITH TUMOR	NA	T3	NO	R0	NO	NO	LIVING	E	0
MICU1	TCGA-AA-3664-01A-22	0.913960168933309	TCGA-AA-3664	0	1	1	1	1	1	1	1	1	Female	Colon	Colon Adenocarcinoma	1 - right colon	Cecum	Stage IIA	Non-Hyp	MSS	CIMP.H	MSI/CIMP	1	1.5	4.53	74	NA	0	0	M0	NO	8140/3	C18.0	NO	N0	YES	0	22	0	WITH TUMOR	4.22	T3	NO	R0	NO	NO	LIVING	D	0
MICU1	TCGA-AA-3666-01A-31	2.56200135227785	TCGA-AA-3666	0	1	1	1	1	1	0	1	1	Male	Colon	Colon Adenocarcinoma	1 - right colon	Cecum	Stage IIIB	Non-Hyp	MSS	Cluster4	Invasive	0	0.827	5.37	68	61	31	61	M0	NO	8140/3	C18.0	NO	N1	YES	0	41	2	WITH TUMOR	41.6	T3	NO	R0	NO	NO	DECEASED	E	0
MICU1	TCGA-AA-3672-01A-22	1.9339701296648	TCGA-AA-3672	0	1	1	1	1	1	1	1	1	Female	Colon	Colon Adenocarcinoma	2 - transverse colon	Transverse Colon	Stage IIIB	Hyp	MSI-H	CIMP.H	MSI/CIMP	1	18.1	52.3	90	NA	0	28	M0	NO	8140/3	C18.4	NO	N1	YES	0	21	4	WITH TUMOR	1.27	T3	YES	R0	NO	NO	LIVING	B	0
MICU1	TCGA-AA-3684-01A-31	0	TCGA-AA-3684	0	1	1	1	1	1	0	1	1	Female	Colon	Colon Mucinous Adenocarcinoma	1 - right colon	Cecum	Stage IV	Non-Hyp	MSS	CIMP.L	MSI/CIMP	0	1.17	3.47	65	NA	0	0	M1	YES	8480/3	C18.0	YES	N2	YES	0	10	9	WITH TUMOR	2.28	NA	NO	R2	NO	NO	LIVING	C	0
MICU1	TCGA-AA-3695-01A-22	0	TCGA-AA-3695	0	1	1	1	1	1	1	1	1	Female	Colon	Colon Adenocarcinoma	1 - right colon	Cecum	Stage IV	Non-Hyp	MSS	CIMP.L	CIN	0	1.74	5.06	63	NA	0	31	M1	YES	8140/3	C18.0	YES	N2	YES	0	33	6	WITH TUMOR	NA	T3	NO	R2	NO	NO	LIVING	D	0
MICU1	TCGA-AA-3710-01A-22	0	TCGA-AA-3710	0	1	1	1	1	1	1	1	1	Female	Colon	Colon Adenocarcinoma	1 - right colon	Hepatic Flexure	Stage IIA	Hyp	MSI-H	CIMP.H	MSI/CIMP	1	13.4	34.3	80	NA	31	31	M0	NO	8140/3	C18.3	YES	N0	YES	0	20	0	WITH TUMOR	5.12	T3	NO	R0	NO	NA	LIVING	B	1
MICU1	TCGA-AA-3715-01A-22	0.0300572338561799	TCGA-AA-3715	0	1	1	1	1	1	1	1	1	Male	Colon	Colon Adenocarcinoma	1 - right colon	Ascending Colon	Stage IIA	Hyp	MSI-H	CIMP.H	MSI/CIMP	1	17.8	54.2	77	NA	30	30	M0	YES	8140/3	C18.2	YES	N0	YES	0	12	0	WITH TUMOR	7.05	T3	YES	R0	NO	NA	LIVING	C	0
MICU1	TCGA-AA-3818-01A-22	0	TCGA-AA-3818	0	1	1	1	1	1	1	1	1	Female	Colon	Colon Adenocarcinoma	1 - right colon	Hepatic Flexure	Stage IIA	Non-Hyp	MSS	CIMP.L	Invasive	0	1.37	3.71	78	30	0	30	M0	NO	8140/3	C18.3	NO	N0	YES	0	18	0	WITH TUMOR	3.79	T3	NO	R0	NO	NO	DECEASED	C	0
MICU1	TCGA-AA-3848-01A-22	0	TCGA-AA-3848	0	1	1	1	1	1	1	1	1	Female	Colon	Colon Adenocarcinoma	3 - left colon	Sigmoid Colon	Stage IIIC	Non-Hyp	MSS	CIMP.L	CIN	0	1.86	3.81	82	NA	30	30	M0	YES	8140/3	C18.7	YES	N2	YES	0	12	6	WITH TUMOR	NA	T3	NO	R0	NO	YES	LIVING	E	0
MICU1	TCGA-AA-3864-01A-22	0.864772619305777	TCGA-AA-3864	0	1	1	1	1	1	1	1	1	Male	Colon	Colon Adenocarcinoma	1 - right colon	Cecum	Stage IIA	Hyp	MSI-H	Cluster3	MSI/CIMP	0	26.3	65.1	71	NA	0	30	M0	NO	8140/3	C18.0	NO	N0	YES	0	21	0	WITH TUMOR	3.12	T3	NO	R0	NO	NO	LIVING	NA	NA
MICU1	TCGA-AA-3986-01A-12	0	TCGA-AA-3986	0	1	1	1	1	1	1	1	1	Male	Colon	Colon Adenocarcinoma	2 - transverse colon	Transverse Colon	Stage I	Non-Hyp	MSS	Cluster3	Invasive	0	0.874	2	73	NA	30	30	M0	YES	8140/3	C18.4	NO	N0	YES	0	27	0	WITH TUMOR	1.89	T2	YES	R0	NO	NO	LIVING	C	0
MICU1	TCGA-AA-3989-01A-22	0.85640914637115	TCGA-AA-3989	0	1	1	1	1	1	1	1	1	Male	Colon	Colon Adenocarcinoma	2 - transverse colon	Transverse Colon	Stage IV	Non-Hyp	MSS	CIMP.L	Invasive	0	0.911	3.24	84	NA	0	30	M1	YES	8140/3	C18.4	YES	N2	YES	0	19	5	WITH TUMOR	NA	T3	NO	R2	NO	NO	LIVING	E	0
MICU1	TCGA-AA-A004-01A-22	1.53866884844722	TCGA-AA-A004	0	1	1	1	1	1	0	1	0	Male	Colon	Colon Adenocarcinoma	3 - left colon	Sigmoid Colon	Stage IIA	Non-Hyp	MSI-L	CIMP.L	MSI/CIMP	0	0.674	2.54	76	NA	424	424	M0	YES	8140/3	C18.7	NO	N0	YES	0	32	0	WITH TUMOR	NA	T3	NO	R0	NO	NO	LIVING	C	0
MICU1	TCGA-AA-A00A-01A-22	0	TCGA-AA-A00A	0	1	1	1	1	1	0	1	0	Male	Colon	Colon Adenocarcinoma	1 - right colon	Ascending Colon	Stage IIA	Hyp	MSI-H	CIMP.H	MSI/CIMP	0	5.52	16.1	80	NA	548	548	M0	NO	8140/3	C18.2	NO	N0	YES	0	34	0	WITH TUMOR	NA	T3	NO	R0	NO	NO	LIVING	B	0
MICU1	TCGA-AA-A00A-01A-41	1.1096244911745	TCGA-AA-A00A	1	1	1	1	1	1	0	1	0	Male	Colon	Colon Adenocarcinoma	1 - right colon	Ascending Colon	Stage IIA	Hyp	MSI-H	CIMP.H	MSI/CIMP	0	5.52	16.1	80	NA	548	548	M0	NO	8140/3	C18.2	NO	N0	YES	0	34	0	WITH TUMOR	NA	T3	NO	R0	NO	NO	LIVING	NA	0
MICU1	TCGA-AA-A00E-01A-31	1.17833724125851	TCGA-AA-A00E	0	1	1	1	1	1	0	1	0	Male	Colon	Colon Adenocarcinoma	1 - right colon	Ascending Colon	Stage IIA	Hyp	MSI-H	CIMP.H	MSI/CIMP	1	8.7	23	65	NA	913	913	M0	NO	8140/3	C18.2	NO	N0	YES	0	41	0	WITH TUMOR	10.56	T3	NO	R0	NO	NO	LIVING	NA	NA
MICU1	TCGA-AA-A00F-01A-31	0	TCGA-AA-A00F	0	1	1	1	1	1	0	1	0	Male	Colon	Colon Adenocarcinoma	3 - left colon	Sigmoid Colon	Stage IIIC	Non-Hyp	MSS	Cluster3	CIN	0	0.543	1.34	66	NA	1035	1035	M0	NO	8140/3	C18.7	YES	N2	YES	0	25	7	WITH TUMOR	2.93	T3	NO	R0	YES	NO	LIVING	D	0
MICU1	TCGA-AA-A00J-01A-12	1.53866884844722	TCGA-AA-A00J	0	1	1	1	1	1	0	1	1	Male	Colon	Colon Mucinous Adenocarcinoma	1 - right colon	Ascending Colon	Stage IIIB	Hyp	MSI-H	CIMP.H	MSI/CIMP	1	12.9	38.6	80	NA	548	548	M0	YES	8480/3	NA	YES	N1	YES	0	24	2	WITH TUMOR	NA	NA	NO	R0	NO	NO	LIVING	NA	NA
MICU1	TCGA-AA-A00K-01A-12	1.25032335408424	TCGA-AA-A00K	0	1	1	1	1	1	0	1	0	Male	Colon	Colon Adenocarcinoma	3 - left colon	Sigmoid Colon	Stage IIA	Non-Hyp	MSI-L	Cluster3	Invasive	0	2.18	3.74	79	NA	548	548	M0	NO	8140/3	C18.7	NO	N0	YES	0	55	0	WITH TUMOR	NA	T3	NO	R0	NO	NO	LIVING	B	0
MICU1	TCGA-AA-A00K-01A-31	0.0151068923902084	TCGA-AA-A00K	1	1	1	1	1	1	0	1	0	Male	Colon	Colon Adenocarcinoma	3 - left colon	Sigmoid Colon	Stage IIA	Non-Hyp	MSI-L	Cluster3	Invasive	0	2.18	3.74	79	NA	548	548	M0	NO	8140/3	C18.7	NO	N0	YES	0	55	0	WITH TUMOR	NA	T3	NO	R0	NO	NO	LIVING	NA	0
MICU1	TCGA-AA-A00N-01A-32	0.0151068923902084	TCGA-AA-A00N	0	1	1	1	1	1	0	1	0	Male	Colon	Colon Mucinous Adenocarcinoma	1 - right colon	Cecum	Stage IIB	Hyp	MSI-L	Cluster4	MSI/CIMP	0	40.8	152	75	122	122	122	M0	YES	8480/3	C18.0	YES	N0	YES	0	21	0	WITH TUMOR	9.01	NA	NO	R0	NO	NO	DECEASED	C	1
MICU1	TCGA-AA-A00N-01A-41	0.0448542357842605	TCGA-AA-A00N	1	1	1	1	1	1	0	1	0	Male	Colon	Colon Mucinous Adenocarcinoma	1 - right colon	Cecum	Stage IIB	Hyp	MSI-L	Cluster4	MSI/CIMP	0	40.8	152	75	122	122	122	M0	YES	8480/3	C18.0	YES	N0	YES	0	21	0	WITH TUMOR	9.01	NA	NO	R0	NO	NO	DECEASED	NA	1
MICU1	TCGA-AA-A00O-01A-13	0	TCGA-AA-A00O	0	1	1	1	1	1	0	1	1	Female	Colon	Colon Adenocarcinoma	3 - left colon	Sigmoid Colon	Stage IIIC	Non-Hyp	MSI-L	Cluster4	CIN	0	0.957	2.77	83	NA	822	822	M0	NO	8140/3	C18.7	YES	N2	YES	0	40	32	WITH TUMOR	3.25	T3	NO	R0	NO	NO	LIVING	NA	NA
MICU1	TCGA-AA-A00R-01A-22	0	TCGA-AA-A00R	0	1	1	1	1	1	0	1	0	Female	Colon	Colon Adenocarcinoma	1 - right colon	Cecum	Stage I	Hyp	MSI-H	CIMP.L	MSI/CIMP	1	6.76	14.9	64	NA	30	30	M0	YES	8140/3	C18.0	NO	N0	YES	3	27	0	WITH TUMOR	0.34	T2	NO	R0	NO	NO	LIVING	NA	NA
MICU1	TCGA-AA-A00R-01A-31	0	TCGA-AA-A00R	1	1	1	1	1	1	0	1	0	Female	Colon	Colon Adenocarcinoma	1 - right colon	Cecum	Stage I	Hyp	MSI-H	CIMP.L	MSI/CIMP	1	6.76	14.9	64	NA	30	30	M0	YES	8140/3	C18.0	NO	N0	YES	3	27	0	WITH TUMOR	0.34	T2	NO	R0	NO	NO	LIVING	NA	NA
MICU1	TCGA-AA-A00U-01A-41	0	TCGA-AA-A00U	0	1	1	1	1	1	0	1	1	Male	Colon	Colon Adenocarcinoma	1 - right colon	Ascending Colon	Stage IIIB	Non-Hyp	MSS	CIMP.L	Invasive	0	0.953	2.65	50	NA	517	517	M0	YES	8140/3	C18.2	NO	N1	YES	0	0	0	WITH TUMOR	NA	T3	NO	R0	YES	NO	LIVING	D	0
MICU1	TCGA-AA-A010-01A-31	2.0703893278914	TCGA-AA-A010	0	1	0	1	1	1	0	1	1	Female	Colon	Colon Adenocarcinoma	2 - transverse colon	Transverse Colon	Stage IIB	Hyp	MSI-L	Cluster4	MSI/CIMP	0	67.5	262	46	NA	638	638	M0	NO	8140/3	C18.4	NO	N0	YES	0	45	0	WITH TUMOR	0.2	NA	NO	R0	NO	NO	LIVING	C	1
MICU1	TCGA-AA-A017-01A-22	0	TCGA-AA-A017	0	1	1	1	1	1	0	1	0	Female	Colon	Colon Adenocarcinoma	3 - left colon	Sigmoid Colon	Stage IIA	Non-Hyp	MSS	Cluster4	CIN	0	0.76	2.28	57	NA	457	457	M0	NO	8140/3	C18.7	YES	N0	YES	0	18	0	WITH TUMOR	NA	T3	NO	R0	NO	NO	LIVING	NA	NA
MICU1	TCGA-AA-A01C-01A-22	1.20822152120441	TCGA-AA-A01C	0	1	1	1	1	1	0	1	0	Male	Colon	Colon Adenocarcinoma	1 - right colon	Ascending Colon	Stage IIIA	NA	MSS	Cluster4	CIN	0	NA	NA	75	NA	457	457	M0	YES	8140/3	C18.2	YES	N1	YES	0	31	3	WITH TUMOR	NA	T2	NO	R0	YES	NO	LIVING	A	NA
MICU1	TCGA-AA-A01D-01A-23	0.0151068923902084	TCGA-AA-A01D	0	1	0	1	1	1	0	1	1	Female	Colon	Colon Mucinous Adenocarcinoma	3 - left colon	Sigmoid Colon	Stage IIIC	Non-Hyp	MSS	CIMP.L	MSI/CIMP	0	2.02	5.64	47	NA	30	30	M0	NO	8480/3	C19.9	YES	N2	YES	0	12	12	WITH TUMOR	NA	T3	NO	R0	NO	NO	LIVING	C	0
MICU1	TCGA-AA-A01F-01A-23	0.98473324334669	TCGA-AA-A01F	0	1	1	1	1	1	0	1	1	Male	Colon	Colon Adenocarcinoma	3 - left colon	Sigmoid Colon	Stage IIIB	Non-Hyp	MSS	Cluster3	CIN	0	0.506	1.98	72	NA	396	396	M0	YES	8140/3	C18.7	YES	N1	YES	0	30	2	WITH TUMOR	NA	T3	NO	R0	NO	NO	LIVING	E	0
MICU1	TCGA-AA-A01I-01A-12	0.822461814447812	TCGA-AA-A01I	0	1	1	1	1	1	0	1	0	Male	Colon	Colon Adenocarcinoma	3 - left colon	Sigmoid Colon	Stage I	Non-Hyp	MSS	CIMP.L	Invasive	0	0.637	3.62	76	NA	365	365	M0	YES	8140/3	C18.7	NO	N0	YES	0	36	0	WITH TUMOR	NA	T2	NO	R0	YES	NO	LIVING	A	0
MICU1	TCGA-AA-A01K-01A-31	0	TCGA-AA-A01K	0	1	0	1	1	1	0	1	0	Female	Colon	Colon Adenocarcinoma	3 - left colon	Sigmoid Colon	Stage IIIC	Non-Hyp	MSS	Cluster3	MSI/CIMP	0	1.73	5.58	74	NA	396	396	M0	NO	8140/3	C18.7	YES	N2	YES	0	35	4	WITH TUMOR	NA	T3	NO	R0	NO	NO	LIVING	C	0
MICU1	TCGA-AA-A01P-01A-23	0.988565104937716	TCGA-AA-A01P	0	1	1	0	1	1	0	1	1	Female	Colon	Colon Adenocarcinoma	1 - right colon	Ascending Colon	Stage IIIB	Hyp	MSI-H	CIMP.H	NA	1	4.99	14.6	80	1158	1158	1158	M0	NO	8140/3	C18.2	YES	N1	YES	0	21	1	WITH TUMOR	1.11	T3	NO	R0	NO	NA	DECEASED	B	0
MICU1	TCGA-AA-A01R-01A-23	1.58496250072116	TCGA-AA-A01R	0	1	1	0	1	1	0	1	1	Male	Colon	Colon Mucinous Adenocarcinoma	1 - right colon	Ascending Colon	Stage IIIB	Hyp	MSI-H	CIMP.L	NA	0	16.5	40.5	47	NA	1065	1065	M0	NO	8480/3	C18.2	YES	N2	YES	1	19	9	WITH TUMOR	1.83	T3	NO	R0	NO	NA	LIVING	B	0
MICU1	TCGA-AA-A01S-01A-23	0.813848684143105	TCGA-AA-A01S	0	1	1	0	1	1	0	1	1	Female	Colon	Colon Adenocarcinoma	3 - left colon	Sigmoid Colon	Stage IIIB	Non-Hyp	MSI-L	Cluster4	NA	1	0.65	1.52	47	NA	31	31	M0	NO	8140/3	C18.7	NA	N1	YES	0	19	1	WITH TUMOR	0.82	T3	NO	R0	NO	NA	LIVING	A	0
MICU1	TCGA-AA-A01T-01A-23	1.21804695106048	TCGA-AA-A01T	0	1	1	0	1	1	0	1	1	Female	Colon	Colon Adenocarcinoma	3 - left colon	Sigmoid Colon	Stage IIIB	Non-Hyp	MSS	Cluster3	NA	0	0.608	2.68	63	NA	1005	1005	M0	NO	8140/3	C18.7	YES	N1	YES	0	15	1	WITH TUMOR	0.7	T3	NO	R0	NO	NA	LIVING	A	0
MICU1	TCGA-AA-A01V-01A-24	0	TCGA-AA-A01V	0	1	1	0	1	1	0	1	1	Male	Colon	Colon Adenocarcinoma	1 - right colon	Cecum	Stage I	Non-Hyp	MSS	CIMP.L	NA	0	1.37	3.16	59	NA	1065	1065	M0	NO	8140/3	C18.0	NA	N0	YES	0	15	0	WITH TUMOR	4.09	T2	NO	R0	NO	NA	LIVING	C	0
MICU1	TCGA-AA-A01X-01A-23	0	TCGA-AA-A01X	0	1	1	0	1	1	0	1	1	Female	Colon	Colon Adenocarcinoma	3 - left colon	Sigmoid Colon	Stage IIIA	Non-Hyp	MSS	Cluster3	NA	0	0.61	1.54	80	NA	791	791	M0	YES	8140/3	C18.7	YES	N1	YES	0	14	2	WITH TUMOR	11.08	T2	NO	RX	NO	NA	LIVING	E	0
MICU1	TCGA-AA-A01Z-01A-13	0	TCGA-AA-A01Z	0	1	1	0	1	1	0	1	1	Male	Colon	Colon Adenocarcinoma	1 - right colon	Ascending Colon	Stage IIA	Non-Hyp	MSS	CIMP.L	NA	0	1.12	2.94	68	NA	638	638	M0	YES	8140/3	C18.2	YES	N0	YES	0	12	0	WITH TUMOR	18.87	T3	NO	R0	NO	NA	LIVING	A	0
MICU1	TCGA-AA-A022-01A-23	2.22942601319098	TCGA-AA-A022	0	1	1	0	1	1	0	1	1	Female	Colon	Colon Adenocarcinoma	1 - right colon	Cecum	NA	Hyp	MSI-H	CIMP.H	NA	1	11.8	30.3	88	NA	0	0	M0	NO	8140/3	C18.0	YES	N0	YES	0	18	0	WITH TUMOR	1.51	NA	NO	R0	NO	YES	LIVING	B	0
MICU1	TCGA-AA-A024-01A-32	1.08119608284798	TCGA-AA-A024	0	1	0	1	1	1	0	1	1	Male	Colon	Colon Mucinous Adenocarcinoma	3 - left colon	Descending Colon	Stage IIA	Non-Hyp	MSI-L	Cluster3	Invasive	0	1.23	2.9	81	1188	1188	1188	M0	NO	8140/11	C18.6	NA	N0	YES	0	14	0	WITH TUMOR	3.77	T3	YES	R0	NO	NA	DECEASED	D	0
MICU1	TCGA-AA-A029-01A-41	0.733925139846155	TCGA-AA-A029	0	1	0	1	1	1	0	1	1	Male	Colon	Colon Adenocarcinoma	1 - right colon	Cecum	Stage IIA	Non-Hyp	MSI-L	CIMP.H	Invasive	0	1.32	3.75	67	NA	1580	1580	M0	YES	8140/3	C18.0	NA	N0	YES	0	27	0	WITH TUMOR	1.97	T3	NO	R0	NO	NA	LIVING	A	0
MICU1	TCGA-AA-A02E-01A-23	2.61996895054907	TCGA-AA-A02E	0	1	1	1	1	1	0	1	1	Female	Colon	Colon Adenocarcinoma	1 - right colon	Cecum	Stage IV	NA	MSI-L	Cluster3	CIN	0	NA	NA	82	89	89	89	M1	NO	8140/3	C18.0	YES	N1	YES	0	16	4	WITH TUMOR	441.9	T3	NO	R2	NO	YES	DECEASED	A	NA
MICU1	TCGA-AA-A02H-01A-32	1.02260142893713	TCGA-AA-A02H	0	1	0	1	1	1	0	1	1	Female	Colon	Colon Adenocarcinoma	3 - left colon	Sigmoid Colon	Stage IV	Non-Hyp	MSS	Cluster3	CIN	0	0.729	2.53	74	61	61	61	M1	NO	8140/3	C18.7	YES	N2	YES	0	12	6	WITH TUMOR	1387	T3	NO	R2	NO	YES	DECEASED	E	0
MICU1	TCGA-AA-A02J-01A-23	0	TCGA-AA-A02J	0	1	1	1	1	1	0	1	1	Female	Colon	Colon Adenocarcinoma	3 - left colon	Sigmoid Colon	Stage IV	Non-Hyp	MSS	Cluster4	CIN	0	1.33	4.43	70	153	153	153	M1	NO	8140/3	C18.7	YES	N0	YES	1	13	0	WITH TUMOR	96.57	T3	NO	R2	NO	YES	DECEASED	NA	NA
MICU1	TCGA-AA-A02O-01A-23	0.813848684143105	TCGA-AA-A02O	0	1	1	0	1	1	0	1	1	Male	Colon	Colon Adenocarcinoma	2 - transverse colon	Transverse Colon	Stage IIA	Non-Hyp	MSS	CIMP.H	NA	0	0.91	4.44	82	NA	28	28	M0	NO	8140/3	C18.4	YES	N0	YES	0	18	0	WITH TUMOR	5.97	T3	NO	R0	NO	NO	LIVING	D	0
MICU1	TCGA-AA-A02R-01A-23	0	TCGA-AA-A02R	0	1	0	1	1	1	0	1	1	Female	Colon	Colon Adenocarcinoma	1 - right colon	Cecum	Stage IIA	NA	MSI-H	CIMP.H	MSI/CIMP	1	NA	NA	84	670	670	670	M0	NO	8140/3	C18.0	YES	N0	YES	0	18	0	WITH TUMOR	2.67	T3	NO	R0	NO	YES	DECEASED	C	NA
MICU1	TCGA-AA-A02Y-01A-31	1.50160675422568	TCGA-AA-A02Y	0	1	1	0	1	1	0	0	1	Male	Colon	Colon Adenocarcinoma	1 - right colon	Cecum	Stage I	Non-Hyp	MSS	CIMP.L	NA	0	0.705	3.42	73	NA	1215	1215	M0	NO	8140/3	C18.0	YES	N0	YES	0	18	0	WITH TUMOR	0.98	T2	NO	R0	NO	YES	LIVING	A	0
MICU1	TCGA-AA-A03F-01A-41	1.37851162325373	TCGA-AA-A03F	0	1	1	0	1	1	0	1	1	Female	Colon	Colon Mucinous Adenocarcinoma	1 - right colon	Cecum	Stage IIIB	Non-Hyp	MSS	CIMP.H	NA	0	1.04	3.46	90	548	548	548	M0	NO	8480/3	C18.0	NA	N2	YES	0	29	4	WITH TUMOR	1.09	T3	NO	R0	NO	NA	DECEASED	A	0
MICU1	TCGA-AA-A03J-01A-23	0	TCGA-AA-A03J	0	1	1	0	1	1	0	1	1	Female	Colon	Colon Adenocarcinoma	3 - left colon	Sigmoid Colon	Stage I	Non-Hyp	MSS	CIMP.L	NA	0	1.02	2.19	65	NA	1245	1245	M0	YES	8140/3	C18.7	NA	N0	YES	1	34	0	WITH TUMOR	2.09	T2	NO	R0	NO	NA	LIVING	E	0
MICU1	TCGA-AF-2691-01A-41	0	TCGA-AF-2691	0	1	1	1	1	1	0	1	1	Female	Rectum	Rectal Adenocarcinoma	4 - rectum	Rectum	Stage I	Non-Hyp	MSS	CIMP.L	Invasive	0	0.607	2.71	48	NA	323	323	M0	NO	8140/3	C19.9	NO	N0	YES	0	17	0	TUMOR FREE	1.3	T1	NO	R0	NO	NO	LIVING	E	0
MICU1	TCGA-AF-2692-01A-41	0	TCGA-AF-2692	0	1	1	1	1	1	0	1	1	Female	Rectum	NA	4 - rectum	NA	Stage IIA	Non-Hyp	MSS	Cluster4	CIN	0	0.428	1.2	54	NA	412	412	M0	NO	NA	C18.7	NO	N0	YES	0	12	0	WITH TUMOR	10.6	T3	NO	R0	NO	NO	LIVING	C	0
MICU1	TCGA-AF-3400-01A-41	0	TCGA-AF-3400	0	1	1	1	1	1	1	1	1	Male	Rectum	Rectal Mucinous Adenocarcinoma	4 - rectum	Rectosigmoid Junction	Stage IIA	Non-Hyp	MSS	Cluster4	MSI/CIMP	0	0.586	0.77	54	NA	387	387	M0	NO	8480/3	C19.9	NO	N0	YES	1	32	0	TUMOR FREE	2.8	T3	NO	R0	NO	NO	LIVING	C	0
MICU1	TCGA-AF-3913-01A-12	0	TCGA-AF-3913	0	1	1	1	1	1	1	1	1	Male	Rectum	Rectal Adenocarcinoma	4 - rectum	Rectosigmoid Junction	Stage IV	Non-Hyp	MSS	Cluster4	CIN	0	0.99	2.93	60	316	316	316	M1	NO	8140/3	C19.9	YES	N1a	YES	NA	26	1	WITH TUMOR	41.5	T3	YES	R0	YES	NO	DECEASED	C	0
MICU1	TCGA-AG-3574-01A-22	0	TCGA-AG-3574	0	1	1	1	1	1	1	1	1	Female	Rectum	Rectal Adenocarcinoma	4 - rectum	Rectum	Stage IIA	Non-Hyp	MSS	Cluster3	CIN	0	0.549	1.37	89	NA	0	30	M0	YES	8140/3	C20.9	NO	N0	YES	0	18	NA	WITH TUMOR	4.59	T3	NO	R0	NO	NO	LIVING	C	0
MICU1	TCGA-AG-3580-01A-22	0	TCGA-AG-3580	0	1	1	1	1	1	1	1	1	Male	Rectum	Rectal Adenocarcinoma	4 - rectum	Rectum	Stage I	Non-Hyp	MSS	Cluster3	Invasive	0	0.466	1.36	67	NA	0	0	M0	YES	8140/3	C20.9	NO	N0	YES	0	22	0	WITH TUMOR	0.87	T1	YES	R0	NO	NO	LIVING	E	0
MICU1	TCGA-AG-3584-01A-22	0.88957601030635	TCGA-AG-3584	0	1	1	1	1	1	1	1	1	Male	Rectum	Rectal Adenocarcinoma	4 - rectum	Rectum	Stage IV	Non-Hyp	MSS	CIMP.L	CIN	0	0.218	1.26	60	NA	0	0	M1	NO	8140/3	C20.9	YES	N2	YES	0	34	20	WITH TUMOR	36.7	T3	NO	R2	NO	YES	LIVING	A	0
MICU1	TCGA-AG-3593-01A-22	0	TCGA-AG-3593	0	1	1	1	1	1	1	1	1	Female	Rectum	Rectal Adenocarcinoma	4 - rectum	Rectum	Stage IIA	Non-Hyp	MSS	Cluster3	CIN	0	0.824	2.7	72	NA	0	30	M0	NO	8140/3	C20.9	NO	N0	YES	0	38	0	WITH TUMOR	9.76	T3	NO	R0	NO	NO	LIVING	E	0
MICU1	TCGA-AG-3594-01A-12	0.864772619305777	TCGA-AG-3594	0	1	1	1	1	1	1	1	1	Male	Rectum	Rectal Mucinous Adenocarcinoma	4 - rectum	Rectum	Stage IIA	Non-Hyp	MSS	Cluster3	MSI/CIMP	0	0.629	1.26	77	NA	0	31	M0	YES	8480/3	C20.9	NO	N0	YES	0	25	0	WITH TUMOR	2.99	T3	NO	R0	NO	NO	LIVING	NA	NA
MICU1	TCGA-AG-4007-01A-22	0	TCGA-AG-4007	0	1	1	1	1	1	1	1	1	Male	Rectum	Rectal Adenocarcinoma	4 - rectum	Rectum	Stage IV	Non-Hyp	MSI-L	CIMP.L	CIN	0	1.38	4.68	87	NA	31	31	M1	NO	8140/3	C20.9	YES	N2	YES	0	34	5	WITH TUMOR	3.65	NA	NO	R2	NO	NO	LIVING	NA	NA
MICU1	TCGA-AG-A002-01A-23	0	TCGA-AG-A002	0	1	1	1	1	1	1	1	1	Male	Rectum	Rectal Adenocarcinoma	4 - rectum	Rectum	Stage I	Hyp	MSS	Cluster3	MSI/CIMP	0	92.7	372	35	NA	637	637	M0	NO	8140/3	C20.9	NA	N0	YES	0	34	0	WITH TUMOR	NA	T2	NO	R0	NO	NA	LIVING	B	1
MICU1	TCGA-AG-A008-01A-23	0	TCGA-AG-A008	0	1	1	1	1	1	1	1	1	Female	Rectum	Rectal Mucinous Adenocarcinoma	4 - rectum	Rectum	Stage I	Non-Hyp	MSS	Cluster4	Invasive	0	0.434	1.69	50	NA	423	423	M0	YES	8480/3	C20.9	NO	N0	YES	0	28	0	WITH TUMOR	NA	T2	NO	R0	NO	NO	LIVING	D	0
MICU1	TCGA-AG-A00C-01A-23	0	TCGA-AG-A00C	0	1	1	1	1	1	1	1	1	Female	Rectum	Rectal Adenocarcinoma	4 - rectum	Rectum	Stage IIIB	Non-Hyp	MSS	Cluster3	Invasive	0	0.772	2.27	49	NA	183	183	M0	NO	8140/3	C20.9	YES	N1	YES	0	24	1	WITH TUMOR	4.31	T3	NO	R0	NO	NO	LIVING	E	0
MICU1	TCGA-AG-A00H-01A-22	0	TCGA-AG-A00H	0	1	0	1	1	1	1	1	0	Male	Rectum	Rectal Adenocarcinoma	4 - rectum	Rectum	Stage IIA	Non-Hyp	MSS	Cluster4	Invasive	0	0.794	2.07	75	NA	789	789	M0	NO	8140/3	C20.9	NO	N0	YES	0	32	0	WITH TUMOR	1.5	T3	YES	R0	NO	NO	LIVING	C	0
MICU1	TCGA-AG-A00H-01A-31	0.98473324334669	TCGA-AG-A00H	1	1	0	1	1	1	1	1	0	Male	Rectum	Rectal Adenocarcinoma	4 - rectum	Rectum	Stage IIA	Non-Hyp	MSS	Cluster4	Invasive	0	0.794	2.07	75	NA	789	789	M0	NO	8140/3	C20.9	NO	N0	YES	0	32	0	WITH TUMOR	1.5	T3	YES	R0	NO	NO	LIVING	NA	0
MICU1	TCGA-AG-A00Y-01A-12	0.418829078441218	TCGA-AG-A00Y	0	1	1	1	1	1	1	1	0	Male	Rectum	Rectal Adenocarcinoma	4 - rectum	Rectum	Stage IIA	Non-Hyp	MSS	Cluster3	Invasive	0	3.27	3.63	68	NA	700	700	M0	YES	8140/3	C20.9	NO	N0	YES	0	31	0	WITH TUMOR	4.21	T3	NO	R0	YES	NO	LIVING	A	0
MICU1	TCGA-AG-A011-01A-32	0.88957601030635	TCGA-AG-A011	0	1	1	1	1	1	1	1	1	Male	Rectum	Rectal Adenocarcinoma	4 - rectum	Rectum	Stage IIA	Non-Hyp	MSS	CIMP.L	Invasive	0	0.853	3.16	80	NA	518	518	M0	NO	8140/3	C20.9	NO	N0	YES	0	14	0	WITH TUMOR	NA	T3	NO	R0	NO	NO	LIVING	E	0
MICU1	TCGA-AG-A014-01A-12	1.28189343308511	TCGA-AG-A014	0	1	1	1	1	1	1	1	0	Male	Rectum	Rectal Adenocarcinoma	4 - rectum	Rectum	Stage I	Non-Hyp	MSS	Cluster4	CIN	0	1.01	3.92	86	NA	484	484	M0	NO	8140/3	C20.9	NO	N0	YES	0	15	0	WITH TUMOR	NA	T2	YES	R0	NO	NO	LIVING	E	0
MICU1	TCGA-AG-A015-01A-51	0	TCGA-AG-A015	0	1	1	1	1	1	1	1	1	Female	Rectum	Rectal Adenocarcinoma	4 - rectum	Rectum	Stage I	Non-Hyp	MSS	Cluster3	Invasive	0	0.639	2.71	64	NA	396	396	M0	YES	8140/3	C20.9	NO	N0	YES	1	18	0	WITH TUMOR	NA	T1	YES	R0	NO	NO	LIVING	A	0
MICU1	TCGA-AG-A016-01A-23	0	TCGA-AG-A016	0	1	1	1	1	1	1	1	1	Male	Rectum	Rectal Adenocarcinoma	4 - rectum	Rectum	Stage IV	Non-Hyp	MSS	Cluster3	CIN	0	0.87	1.65	55	NA	31	31	M1	NO	8140/3	C20.9	YES	N2	YES	0	19	4	WITH TUMOR	NA	T3	NO	R2	NO	NO	LIVING	NA	NA
MICU1	TCGA-AG-A01J-01A-22	0	TCGA-AG-A01J	0	1	1	1	1	1	1	1	0	Female	Rectum	Rectal Adenocarcinoma	4 - rectum	Rectum	Stage IIA	NA	MSS	Cluster4	CIN	0	NA	NA	59	NA	31	31	M0	NO	8140/3	C20.9	NO	N0	YES	0	23	0	WITH TUMOR	NA	T3	NO	R0	NO	NO	LIVING	C	NA
MICU1	TCGA-AG-A01L-01A-22	0	TCGA-AG-A01L	0	1	1	1	1	1	0	1	1	Male	Rectum	Rectal Adenocarcinoma	4 - rectum	Rectum	Stage IIIB	Non-Hyp	MSS	Cluster3	Invasive	0	0.425	2.3	58	NA	365	365	M0	NO	8140/3	C20.9	YES	N1	YES	0	47	2	WITH TUMOR	NA	T3	NO	R0	NO	NO	LIVING	D	0
MICU1	TCGA-AG-A01N-01A-23	2.05950101174866	TCGA-AG-A01N	0	1	0	1	1	1	1	1	1	Female	Rectum	Rectal Adenocarcinoma	4 - rectum	Rectum	Stage IV	NA	MSS	Cluster4	CIN	0	NA	NA	68	NA	365	365	M1	YES	8140/3	C20.9	YES	N0	YES	0	23	0	WITH TUMOR	NA	T2	YES	R2	NO	NO	LIVING	A	NA
MICU1	TCGA-AG-A01W-01A-23	0	TCGA-AG-A01W	0	1	1	0	0	1	1	1	1	Female	Rectum	Rectal Adenocarcinoma	4 - rectum	Rectum	Stage IIA	Non-Hyp	MSS	NA	NA	NA	0.941	3.17	67	NA	2130	2130	M0	NO	8140/3	C20.9	YES	N0	YES	2	20	0	WITH TUMOR	2.07	T3	NO	R0	NO	YES	LIVING	E	1
MICU1	TCGA-AG-A01Y-01A-43	0	TCGA-AG-A01Y	0	1	1	0	0	1	1	1	1	Female	Rectum	Rectal Adenocarcinoma	4 - rectum	Rectum	Stage IIA	Non-Hyp	MSS	NA	NA	NA	0.901	2.18	49	NA	1946	1946	M0	NO	8140/3	C20.9	YES	N0	YES	0	17	0	WITH TUMOR	5.85	T3	NO	R0	NO	NA	LIVING	C	0
MICU1	TCGA-AG-A020-01A-23	2.84377232069322	TCGA-AG-A020	0	1	1	0	0	1	1	1	1	Female	Rectum	Rectal Mucinous Adenocarcinoma	4 - rectum	Rectum	Stage IIIB	Non-Hyp	MSS	NA	NA	NA	0.656	1.83	57	NA	334	334	M0	NO	8480/3	C20.9	YES	N1	YES	0	12	1	WITH TUMOR	1.43	T3	NO	R0	NO	NA	LIVING	D	0
MICU1	TCGA-AG-A026-01A-71	0	TCGA-AG-A026	0	1	1	1	1	1	1	1	1	Male	Rectum	Rectal Adenocarcinoma	4 - rectum	Rectum	NA	Non-Hyp	MSS	Cluster3	NA	0	1.69	5.67	66	59	59	59	M0	NO	8140/3	C20.9	YES	N0	YES	0	15	0	WITH TUMOR	9.65	NA	NO	R1	NO	YES	DECEASED	E	0
MICU1	TCGA-AG-A02N-01A-31	0.992386815890125	TCGA-AG-A02N	0	1	1	0	0	1	1	1	1	Male	Rectum	Rectal Adenocarcinoma	4 - rectum	Rectum	Stage IIA	Hyp	MSI-H	NA	NA	NA	10.7	29.9	67	NA	1884	1884	M0	NO	8140/3	C20.9	YES	N0	YES	0	12	0	WITH TUMOR	2.07	T3	NO	R0	NO	NA	LIVING	E	0
MICU1	TCGA-AG-A02X-01A-32	0	TCGA-AG-A02X	0	1	0	1	1	1	1	1	1	Male	Rectum	Rectal Adenocarcinoma	4 - rectum	Rectum	Stage I	Non-Hyp	MSS	CIMP.H	Invasive	0	1.69	3.88	77	NA	1246	1246	M0	NO	8140/3	C20.9	YES	N0	YES	0	15	0	WITH TUMOR	8.14	T2	NO	R0	NO	YES	LIVING	D	0
MICU1	TCGA-AG-A032-01A-31	1.14438990933517	TCGA-AG-A032	0	1	0	1	1	1	0	1	0	Male	Rectum	Rectal Adenocarcinoma	4 - rectum	Rectum	Stage IIIB	Non-Hyp	MSS	Cluster4	CIN	0	0.681	2.45	68	NA	1156	1156	M0	NO	8140/3	C20.9	YES	N1	YES	0	16	2	WITH TUMOR	7.77	T3	NO	R0	NO	YES	LIVING	E	0
MICU1	TCGA-AG-A036-01A-22	0	TCGA-AG-A036	0	1	1	0	0	0	1	1	1	Male	Rectum	Rectal Adenocarcinoma	4 - rectum	Rectum	Stage IIIB	Non-Hyp	MSS	NA	NA	NA	1.28	3.64	71	NA	2192	2192	M0	NO	8140/3	C20.9	NA	N2	YES	0	30	18	WITH TUMOR	2.2	T3	NO	R0	NO	NA	LIVING	NA	NA
MICU2	TCGA-A6-3807-01A-22	2.23104429158936	TCGA-A6-3807	0	1	1	1	1	1	1	1	1	Female	Colon	Colon Adenocarcinoma	3 - left colon	Sigmoid Colon	Stage IIIC	Non-Hyp	MSS	Cluster4	MSI/CIMP	0	0.739	2.79	53	NA	332	332	M0	NO	8140/3	C18.7	YES	N2	YES	0	24	5	TUMOR FREE	45	T3	NO	R0	NO	YES	LIVING	C	0
MICU2	TCGA-A6-3808-01A-22	2.25986712675511	TCGA-A6-3808	0	1	1	1	1	0	1	1	1	Male	Colon	Colon Mucinous Adenocarcinoma	1 - right colon	Cecum	Stage IIA	Non-Hyp	MSI-L	Cluster3	MSI/CIMP	0	0.778	3.45	73	NA	278	278	M0	YES	8140/3	C18.2	NO	N0	YES	0	24	0	TUMOR FREE	NA	T3	NO	R0	NO	NO	LIVING	C	0
MICU2	TCGA-A6-3810-01A-22	1.80518382301598	TCGA-A6-3810	0	1	1	1	1	1	1	1	1	Male	Colon	Colon Adenocarcinoma	3 - left colon	Sigmoid Colon	Stage IIA	Non-Hyp	MSS	Cluster4	MSI/CIMP	0	0.927	3.3	62	NA	246	246	M0	YES	8140/3	C18.7	NO	N0	YES	0	30	0	TUMOR FREE	1.7	T3	NO	R0	NO	NO	LIVING	C	0
MICU2	TCGA-AA-3518-01A-11	2.14782081473545	TCGA-AA-3518	0	1	1	1	1	1	0	1	1	Female	Colon	Colon Adenocarcinoma	1 - right colon	Cecum	Stage IIA	Hyp	MSI-H	CIMP.H	MSI/CIMP	1	7.15	19.5	81	NA	31	31	M0	NO	8140/3	C18.0	NO	N0	YES	0	27	0	WITH TUMOR	1.48	T3	NO	R0	NO	NO	LIVING	C	1
MICU2	TCGA-AA-3525-01A-12	0	TCGA-AA-3525	0	1	1	1	1	1	1	1	1	Male	Colon	Colon Adenocarcinoma	1 - right colon	Hepatic Flexure	Stage IIIB	Hyp	MSI-H	CIMP.H	MSI/CIMP	1	8.25	24.3	90	NA	0	31	M0	NO	8140/3	C18.3	NO	N1	YES	0	28	2	WITH TUMOR	NA	T3	YES	R0	NO	NO	LIVING	B	1
MICU2	TCGA-AA-3526-01A-11	2.62981673650542	TCGA-AA-3526	0	1	1	1	1	1	0	0	1	Male	Colon	Colon Adenocarcinoma	3 - left colon	Sigmoid Colon	Stage I	Non-Hyp	MSI-L	Cluster3	MSI/CIMP	0	1.05	2.21	57	NA	30	30	M0	YES	8140/3	C18.7	NO	N0	YES	2	17	0	WITH TUMOR	2.06	T2	NO	R0	NO	NO	LIVING	A	0
MICU2	TCGA-AA-3529-01A-12	2.1201423630885	TCGA-AA-3529	0	1	1	1	1	1	1	1	1	Female	Colon	Colon Adenocarcinoma	3 - left colon	Sigmoid Colon	Stage IIIC	Non-Hyp	MSI-L	Cluster4	CIN	0	1	2.11	78	0	0	0	M0	NO	8140/3	C18.7	YES	N2	YES	0	34	10	WITH TUMOR	17.3	T3	NO	R0	YES	NO	DECEASED	C	0
MICU2	TCGA-AA-3531-01A-22	2.48542682717024	TCGA-AA-3531	0	1	1	1	1	1	1	1	1	Female	Colon	Colon Adenocarcinoma	3 - left colon	Sigmoid Colon	Stage IIA	Non-Hyp	MSI-L	Cluster4	CIN	0	0.701	2.27	75	NA	0	0	M0	NO	8140/3	C18.7	NO	N0	YES	0	37	0	WITH TUMOR	0.65	T3	YES	R0	NO	NO	LIVING	A	0
MICU2	TCGA-AA-3534-01A-22	1.86477261930578	TCGA-AA-3534	0	1	1	1	1	1	1	1	1	Female	Colon	Colon Adenocarcinoma	1 - right colon	Ascending Colon	Stage IIA	Non-Hyp	MSS	Cluster3	CIN	0	0.563	2.17	78	NA	0	30	M0	YES	8140/3	C18.2	YES	N0	YES	1	36	0	WITH TUMOR	1.56	T3	NO	R0	NO	NO	LIVING	C	0
MICU2	TCGA-AA-3552-01A-22	1.91194382333481	TCGA-AA-3552	0	1	1	1	1	1	1	1	1	Male	Colon	Colon Adenocarcinoma	1 - right colon	Cecum	Stage IIIC	Non-Hyp	MSS	Cluster3	Invasive	0	0.717	1.77	85	NA	0	61	M0	NO	8140/3	C18.0	YES	N2	YES	0	20	10	WITH TUMOR	2.71	T3	YES	R0	YES	NO	LIVING	D	0
MICU2	TCGA-AA-3554-01A-22	2.38142910663602	TCGA-AA-3554	0	1	1	1	1	1	1	1	1	Female	Colon	Colon Adenocarcinoma	1 - right colon	Ascending Colon	Stage IIA	Hyp	MSI-H	Cluster4	MSI/CIMP	0	4.33	12	62	NA	0	0	M0	YES	8140/3	C18.2	NO	N0	YES	3	39	0	WITH TUMOR	NA	T3	YES	R0	NO	NO	LIVING	C	0
MICU2	TCGA-AA-3558-01A-22	0.992386815890125	TCGA-AA-3558	0	1	1	1	1	1	1	0	1	Male	Colon	Colon Adenocarcinoma	3 - left colon	Sigmoid Colon	NA	Non-Hyp	MSS	CIMP.L	Invasive	0	1.64	3.78	70	NA	0	30	NA	NO	8140/3	C18.7	NO	N0	YES	0	46	0	WITH TUMOR	NA	T2	NO	R2	NO	NO	LIVING	E	0
MICU2	TCGA-AA-3561-01A-22	1.48542682717024	TCGA-AA-3561	0	1	1	1	1	1	1	1	1	Male	Colon	Colon Adenocarcinoma	1 - right colon	Ascending Colon	Stage IIA	Non-Hyp	MSS	Cluster3	Invasive	0	1.01	1.57	72	NA	0	31	M0	YES	8140/3	C18.2	NO	N0	YES	0	50	NA	WITH TUMOR	NA	T3	NO	R0	NO	NO	LIVING	E	0
MICU2	TCGA-AA-3664-01A-22	1.96152585218536	TCGA-AA-3664	0	1	1	1	1	1	1	1	1	Female	Colon	Colon Adenocarcinoma	1 - right colon	Cecum	Stage IIA	Non-Hyp	MSS	CIMP.H	MSI/CIMP	1	1.5	4.53	74	NA	0	0	M0	NO	8140/3	C18.0	NO	N0	YES	0	22	0	WITH TUMOR	4.22	T3	NO	R0	NO	NO	LIVING	D	0
MICU2	TCGA-AA-3666-01A-31	2.56200135227785	TCGA-AA-3666	0	1	1	1	1	1	0	1	1	Male	Colon	Colon Adenocarcinoma	1 - right colon	Cecum	Stage IIIB	Non-Hyp	MSS	Cluster4	Invasive	0	0.827	5.37	68	61	31	61	M0	NO	8140/3	C18.0	NO	N1	YES	0	41	2	WITH TUMOR	41.6	T3	NO	R0	NO	NO	DECEASED	E	0
MICU2	TCGA-AA-3672-01A-22	1.9339701296648	TCGA-AA-3672	0	1	1	1	1	1	1	1	1	Female	Colon	Colon Adenocarcinoma	2 - transverse colon	Transverse Colon	Stage IIIB	Hyp	MSI-H	CIMP.H	MSI/CIMP	1	18.1	52.3	90	NA	0	28	M0	NO	8140/3	C18.4	NO	N1	YES	0	21	4	WITH TUMOR	1.27	T3	YES	R0	NO	NO	LIVING	B	0
MICU2	TCGA-AA-3684-01A-31	2.04852989392766	TCGA-AA-3684	0	1	1	1	1	1	0	1	1	Female	Colon	Colon Mucinous Adenocarcinoma	1 - right colon	Cecum	Stage IV	Non-Hyp	MSS	CIMP.L	MSI/CIMP	0	1.17	3.47	65	NA	0	0	M1	YES	8480/3	C18.0	YES	N2	YES	0	10	9	WITH TUMOR	2.28	NA	NO	R2	NO	NO	LIVING	C	0
MICU2	TCGA-AA-3695-01A-22	0.992386815890125	TCGA-AA-3695	0	1	1	1	1	1	1	1	1	Female	Colon	Colon Adenocarcinoma	1 - right colon	Cecum	Stage IV	Non-Hyp	MSS	CIMP.L	CIN	0	1.74	5.06	63	NA	0	31	M1	YES	8140/3	C18.0	YES	N2	YES	0	33	6	WITH TUMOR	NA	T3	NO	R2	NO	NO	LIVING	D	0
MICU2	TCGA-AA-3710-01A-22	1.30666133823405	TCGA-AA-3710	0	1	1	1	1	1	1	1	1	Female	Colon	Colon Adenocarcinoma	1 - right colon	Hepatic Flexure	Stage IIA	Hyp	MSI-H	CIMP.H	MSI/CIMP	1	13.4	34.3	80	NA	31	31	M0	NO	8140/3	C18.3	YES	N0	YES	0	20	0	WITH TUMOR	5.12	T3	NO	R0	NO	NA	LIVING	B	1
MICU2	TCGA-AA-3715-01A-22	0.0300572338561799	TCGA-AA-3715	0	1	1	1	1	1	1	1	1	Male	Colon	Colon Adenocarcinoma	1 - right colon	Ascending Colon	Stage IIA	Hyp	MSI-H	CIMP.H	MSI/CIMP	1	17.8	54.2	77	NA	30	30	M0	YES	8140/3	C18.2	YES	N0	YES	0	12	0	WITH TUMOR	7.05	T3	YES	R0	NO	NA	LIVING	C	0
MICU2	TCGA-AA-3818-01A-22	1.67807190511264	TCGA-AA-3818	0	1	1	1	1	1	1	1	1	Female	Colon	Colon Adenocarcinoma	1 - right colon	Hepatic Flexure	Stage IIA	Non-Hyp	MSS	CIMP.L	Invasive	0	1.37	3.71	78	30	0	30	M0	NO	8140/3	C18.3	NO	N0	YES	0	18	0	WITH TUMOR	3.79	T3	NO	R0	NO	NO	DECEASED	C	0
MICU2	TCGA-AA-3848-01A-22	1.9179844254921	TCGA-AA-3848	0	1	1	1	1	1	1	1	1	Female	Colon	Colon Adenocarcinoma	3 - left colon	Sigmoid Colon	Stage IIIC	Non-Hyp	MSS	CIMP.L	CIN	0	1.86	3.81	82	NA	30	30	M0	YES	8140/3	C18.7	YES	N2	YES	0	12	6	WITH TUMOR	NA	T3	NO	R0	NO	YES	LIVING	E	0
MICU2	TCGA-AA-3864-01A-22	0.864772619305777	TCGA-AA-3864	0	1	1	1	1	1	1	1	1	Male	Colon	Colon Adenocarcinoma	1 - right colon	Cecum	Stage IIA	Hyp	MSI-H	Cluster3	MSI/CIMP	0	26.3	65.1	71	NA	0	30	M0	NO	8140/3	C18.0	NO	N0	YES	0	21	0	WITH TUMOR	3.12	T3	NO	R0	NO	NO	LIVING	NA	NA
MICU2	TCGA-AA-3986-01A-12	1.1409508253684	TCGA-AA-3986	0	1	1	1	1	1	1	1	1	Male	Colon	Colon Adenocarcinoma	2 - transverse colon	Transverse Colon	Stage I	Non-Hyp	MSS	Cluster3	Invasive	0	0.874	2	73	NA	30	30	M0	YES	8140/3	C18.4	NO	N0	YES	0	27	0	WITH TUMOR	1.89	T2	YES	R0	NO	NO	LIVING	C	0
MICU2	TCGA-AA-3989-01A-22	1.36088172923194	TCGA-AA-3989	0	1	1	1	1	1	1	1	1	Male	Colon	Colon Adenocarcinoma	2 - transverse colon	Transverse Colon	Stage IV	Non-Hyp	MSS	CIMP.L	Invasive	0	0.911	3.24	84	NA	0	30	M1	YES	8140/3	C18.4	YES	N2	YES	0	19	5	WITH TUMOR	NA	T3	NO	R2	NO	NO	LIVING	E	0
MICU2	TCGA-AA-A004-01A-22	2.42732387260667	TCGA-AA-A004	0	1	1	1	1	1	0	1	0	Male	Colon	Colon Adenocarcinoma	3 - left colon	Sigmoid Colon	Stage IIA	Non-Hyp	MSI-L	CIMP.L	MSI/CIMP	0	0.674	2.54	76	NA	424	424	M0	YES	8140/3	C18.7	NO	N0	YES	0	32	0	WITH TUMOR	NA	T3	NO	R0	NO	NO	LIVING	C	0
MICU2	TCGA-AA-A00A-01A-22	2.0703893278914	TCGA-AA-A00A	0	1	1	1	1	1	0	1	0	Male	Colon	Colon Adenocarcinoma	1 - right colon	Ascending Colon	Stage IIA	Hyp	MSI-H	CIMP.H	MSI/CIMP	0	5.52	16.1	80	NA	548	548	M0	NO	8140/3	C18.2	NO	N0	YES	0	34	0	WITH TUMOR	NA	T3	NO	R0	NO	NO	LIVING	B	0
MICU2	TCGA-AA-A00A-01A-41	1.1096244911745	TCGA-AA-A00A	1	1	1	1	1	1	0	1	0	Male	Colon	Colon Adenocarcinoma	1 - right colon	Ascending Colon	Stage IIA	Hyp	MSI-H	CIMP.H	MSI/CIMP	0	5.52	16.1	80	NA	548	548	M0	NO	8140/3	C18.2	NO	N0	YES	0	34	0	WITH TUMOR	NA	T3	NO	R0	NO	NO	LIVING	NA	0
MICU2	TCGA-AA-A00E-01A-31	1.9808911770523	TCGA-AA-A00E	0	1	1	1	1	1	0	1	0	Male	Colon	Colon Adenocarcinoma	1 - right colon	Ascending Colon	Stage IIA	Hyp	MSI-H	CIMP.H	MSI/CIMP	1	8.7	23	65	NA	913	913	M0	NO	8140/3	C18.2	NO	N0	YES	0	41	0	WITH TUMOR	10.56	T3	NO	R0	NO	NO	LIVING	NA	NA
MICU2	TCGA-AA-A00F-01A-31	1.6249012460913	TCGA-AA-A00F	0	1	1	1	1	1	0	1	0	Male	Colon	Colon Adenocarcinoma	3 - left colon	Sigmoid Colon	Stage IIIC	Non-Hyp	MSS	Cluster3	CIN	0	0.543	1.34	66	NA	1035	1035	M0	NO	8140/3	C18.7	YES	N2	YES	0	25	7	WITH TUMOR	2.93	T3	NO	R0	YES	NO	LIVING	D	0
MICU2	TCGA-AA-A00J-01A-12	1.96541976828986	TCGA-AA-A00J	0	1	1	1	1	1	0	1	1	Male	Colon	Colon Mucinous Adenocarcinoma	1 - right colon	Ascending Colon	Stage IIIB	Hyp	MSI-H	CIMP.H	MSI/CIMP	1	12.9	38.6	80	NA	548	548	M0	YES	8480/3	NA	YES	N1	YES	0	24	2	WITH TUMOR	NA	NA	NO	R0	NO	NO	LIVING	NA	NA
MICU2	TCGA-AA-A00K-01A-12	1.25032335408424	TCGA-AA-A00K	0	1	1	1	1	1	0	1	0	Male	Colon	Colon Adenocarcinoma	3 - left colon	Sigmoid Colon	Stage IIA	Non-Hyp	MSI-L	Cluster3	Invasive	0	2.18	3.74	79	NA	548	548	M0	NO	8140/3	C18.7	NO	N0	YES	0	55	0	WITH TUMOR	NA	T3	NO	R0	NO	NO	LIVING	B	0
MICU2	TCGA-AA-A00K-01A-31	0.0151068923902084	TCGA-AA-A00K	1	1	1	1	1	1	0	1	0	Male	Colon	Colon Adenocarcinoma	3 - left colon	Sigmoid Colon	Stage IIA	Non-Hyp	MSI-L	Cluster3	Invasive	0	2.18	3.74	79	NA	548	548	M0	NO	8140/3	C18.7	NO	N0	YES	0	55	0	WITH TUMOR	NA	T3	NO	R0	NO	NO	LIVING	NA	0
MICU2	TCGA-AA-A00N-01A-32	0.0151068923902084	TCGA-AA-A00N	0	1	1	1	1	1	0	1	0	Male	Colon	Colon Mucinous Adenocarcinoma	1 - right colon	Cecum	Stage IIB	Hyp	MSI-L	Cluster4	MSI/CIMP	0	40.8	152	75	122	122	122	M0	YES	8480/3	C18.0	YES	N0	YES	0	21	0	WITH TUMOR	9.01	NA	NO	R0	NO	NO	DECEASED	C	1
MICU2	TCGA-AA-A00N-01A-41	2.56713550374928	TCGA-AA-A00N	1	1	1	1	1	1	0	1	0	Male	Colon	Colon Mucinous Adenocarcinoma	1 - right colon	Cecum	Stage IIB	Hyp	MSI-L	Cluster4	MSI/CIMP	0	40.8	152	75	122	122	122	M0	YES	8480/3	C18.0	YES	N0	YES	0	21	0	WITH TUMOR	9.01	NA	NO	R0	NO	NO	DECEASED	NA	1
MICU2	TCGA-AA-A00O-01A-13	1.59505131834474	TCGA-AA-A00O	0	1	1	1	1	1	0	1	1	Female	Colon	Colon Adenocarcinoma	3 - left colon	Sigmoid Colon	Stage IIIC	Non-Hyp	MSI-L	Cluster4	CIN	0	0.957	2.77	83	NA	822	822	M0	NO	8140/3	C18.7	YES	N2	YES	0	40	32	WITH TUMOR	3.25	T3	NO	R0	NO	NO	LIVING	NA	NA
MICU2	TCGA-AA-A00R-01A-22	1.57989151117373	TCGA-AA-A00R	0	1	1	1	1	1	0	1	0	Female	Colon	Colon Adenocarcinoma	1 - right colon	Cecum	Stage I	Hyp	MSI-H	CIMP.L	MSI/CIMP	1	6.76	14.9	64	NA	30	30	M0	YES	8140/3	C18.0	NO	N0	YES	3	27	0	WITH TUMOR	0.34	T2	NO	R0	NO	NO	LIVING	NA	NA
MICU2	TCGA-AA-A00R-01A-31	1.67807190511264	TCGA-AA-A00R	1	1	1	1	1	1	0	1	0	Female	Colon	Colon Adenocarcinoma	1 - right colon	Cecum	Stage I	Hyp	MSI-H	CIMP.L	MSI/CIMP	1	6.76	14.9	64	NA	30	30	M0	YES	8140/3	C18.0	NO	N0	YES	3	27	0	WITH TUMOR	0.34	T2	NO	R0	NO	NO	LIVING	NA	NA
MICU2	TCGA-AA-A00U-01A-41	0.813848684143105	TCGA-AA-A00U	0	1	1	1	1	1	0	1	1	Male	Colon	Colon Adenocarcinoma	1 - right colon	Ascending Colon	Stage IIIB	Non-Hyp	MSS	CIMP.L	Invasive	0	0.953	2.65	50	NA	517	517	M0	YES	8140/3	C18.2	NO	N1	YES	0	0	0	WITH TUMOR	NA	T3	NO	R0	YES	NO	LIVING	D	0
MICU2	TCGA-AA-A010-01A-31	1.03005723385618	TCGA-AA-A010	0	1	0	1	1	1	0	1	1	Female	Colon	Colon Adenocarcinoma	2 - transverse colon	Transverse Colon	Stage IIB	Hyp	MSI-L	Cluster4	MSI/CIMP	0	67.5	262	46	NA	638	638	M0	NO	8140/3	C18.4	NO	N0	YES	0	45	0	WITH TUMOR	0.2	NA	NO	R0	NO	NO	LIVING	C	1
MICU2	TCGA-AA-A017-01A-22	1.54388655771824	TCGA-AA-A017	0	1	1	1	1	1	0	1	0	Female	Colon	Colon Adenocarcinoma	3 - left colon	Sigmoid Colon	Stage IIA	Non-Hyp	MSS	Cluster4	CIN	0	0.76	2.28	57	NA	457	457	M0	NO	8140/3	C18.7	YES	N0	YES	0	18	0	WITH TUMOR	NA	T3	NO	R0	NO	NO	LIVING	NA	NA
MICU2	TCGA-AA-A01C-01A-22	1.99238681589012	TCGA-AA-A01C	0	1	1	1	1	1	0	1	0	Male	Colon	Colon Adenocarcinoma	1 - right colon	Ascending Colon	Stage IIIA	NA	MSS	Cluster4	CIN	0	NA	NA	75	NA	457	457	M0	YES	8140/3	C18.2	YES	N1	YES	0	31	3	WITH TUMOR	NA	T2	NO	R0	YES	NO	LIVING	A	NA
MICU2	TCGA-AA-A01D-01A-23	0.0151068923902084	TCGA-AA-A01D	0	1	0	1	1	1	0	1	1	Female	Colon	Colon Mucinous Adenocarcinoma	3 - left colon	Sigmoid Colon	Stage IIIC	Non-Hyp	MSS	CIMP.L	MSI/CIMP	0	2.02	5.64	47	NA	30	30	M0	NO	8480/3	C19.9	YES	N2	YES	0	12	12	WITH TUMOR	NA	T3	NO	R0	NO	NO	LIVING	C	0
MICU2	TCGA-AA-A01F-01A-23	1.66376406842875	TCGA-AA-A01F	0	1	1	1	1	1	0	1	1	Male	Colon	Colon Adenocarcinoma	3 - left colon	Sigmoid Colon	Stage IIIB	Non-Hyp	MSS	Cluster3	CIN	0	0.506	1.98	72	NA	396	396	M0	YES	8140/3	C18.7	YES	N1	YES	0	30	2	WITH TUMOR	NA	T3	NO	R0	NO	NO	LIVING	E	0
MICU2	TCGA-AA-A01I-01A-12	1.77887254590013	TCGA-AA-A01I	0	1	1	1	1	1	0	1	0	Male	Colon	Colon Adenocarcinoma	3 - left colon	Sigmoid Colon	Stage I	Non-Hyp	MSS	CIMP.L	Invasive	0	0.637	3.62	76	NA	365	365	M0	YES	8140/3	C18.7	NO	N0	YES	0	36	0	WITH TUMOR	NA	T2	NO	R0	YES	NO	LIVING	A	0
MICU2	TCGA-AA-A01K-01A-31	2.02260142893713	TCGA-AA-A01K	0	1	0	1	1	1	0	1	0	Female	Colon	Colon Adenocarcinoma	3 - left colon	Sigmoid Colon	Stage IIIC	Non-Hyp	MSS	Cluster3	MSI/CIMP	0	1.73	5.58	74	NA	396	396	M0	NO	8140/3	C18.7	YES	N2	YES	0	35	4	WITH TUMOR	NA	T3	NO	R0	NO	NO	LIVING	C	0
MICU2	TCGA-AA-A01P-01A-23	2.0667690122127	TCGA-AA-A01P	0	1	1	0	1	1	0	1	1	Female	Colon	Colon Adenocarcinoma	1 - right colon	Ascending Colon	Stage IIIB	Hyp	MSI-H	CIMP.H	NA	1	4.99	14.6	80	1158	1158	1158	M0	NO	8140/3	C18.2	YES	N1	YES	0	21	1	WITH TUMOR	1.11	T3	NO	R0	NO	NA	DECEASED	B	0
MICU2	TCGA-AA-A01R-01A-23	1.58496250072116	TCGA-AA-A01R	0	1	1	0	1	1	0	1	1	Male	Colon	Colon Mucinous Adenocarcinoma	1 - right colon	Ascending Colon	Stage IIIB	Hyp	MSI-H	CIMP.L	NA	0	16.5	40.5	47	NA	1065	1065	M0	NO	8480/3	C18.2	YES	N2	YES	1	19	9	WITH TUMOR	1.83	T3	NO	R0	NO	NA	LIVING	B	0
MICU2	TCGA-AA-A01S-01A-23	1.69223923703923	TCGA-AA-A01S	0	1	1	0	1	1	0	1	1	Female	Colon	Colon Adenocarcinoma	3 - left colon	Sigmoid Colon	Stage IIIB	Non-Hyp	MSI-L	Cluster4	NA	1	0.65	1.52	47	NA	31	31	M0	NO	8140/3	C18.7	NA	N1	YES	0	19	1	WITH TUMOR	0.82	T3	NO	R0	NO	NA	LIVING	A	0
MICU2	TCGA-AA-A01T-01A-23	2.41882907844122	TCGA-AA-A01T	0	1	1	0	1	1	0	1	1	Female	Colon	Colon Adenocarcinoma	3 - left colon	Sigmoid Colon	Stage IIIB	Non-Hyp	MSS	Cluster3	NA	0	0.608	2.68	63	NA	1005	1005	M0	NO	8140/3	C18.7	YES	N1	YES	0	15	1	WITH TUMOR	0.7	T3	NO	R0	NO	NA	LIVING	A	0
MICU2	TCGA-AA-A01V-01A-24	1.97703885155669	TCGA-AA-A01V	0	1	1	0	1	1	0	1	1	Male	Colon	Colon Adenocarcinoma	1 - right colon	Cecum	Stage I	Non-Hyp	MSS	CIMP.L	NA	0	1.37	3.16	59	NA	1065	1065	M0	NO	8140/3	C18.0	NA	N0	YES	0	15	0	WITH TUMOR	4.09	T2	NO	R0	NO	NA	LIVING	C	0
MICU2	TCGA-AA-A01X-01A-23	1.25669287895997	TCGA-AA-A01X	0	1	1	0	1	1	0	1	1	Female	Colon	Colon Adenocarcinoma	3 - left colon	Sigmoid Colon	Stage IIIA	Non-Hyp	MSS	Cluster3	NA	0	0.61	1.54	80	NA	791	791	M0	YES	8140/3	C18.7	YES	N1	YES	0	14	2	WITH TUMOR	11.08	T2	NO	RX	NO	NA	LIVING	E	0
MICU2	TCGA-AA-A01Z-01A-13	2.07760281812397	TCGA-AA-A01Z	0	1	1	0	1	1	0	1	1	Male	Colon	Colon Adenocarcinoma	1 - right colon	Ascending Colon	Stage IIA	Non-Hyp	MSS	CIMP.L	NA	0	1.12	2.94	68	NA	638	638	M0	YES	8140/3	C18.2	YES	N0	YES	0	12	0	WITH TUMOR	18.87	T3	NO	R0	NO	NA	LIVING	A	0
MICU2	TCGA-AA-A022-01A-23	2.48542682717024	TCGA-AA-A022	0	1	1	0	1	1	0	1	1	Female	Colon	Colon Adenocarcinoma	1 - right colon	Cecum	NA	Hyp	MSI-H	CIMP.H	NA	1	11.8	30.3	88	NA	0	0	M0	NO	8140/3	C18.0	YES	N0	YES	0	18	0	WITH TUMOR	1.51	NA	NO	R0	NO	YES	LIVING	B	0
MICU2	TCGA-AA-A024-01A-32	2.14782081473545	TCGA-AA-A024	0	1	0	1	1	1	0	1	1	Male	Colon	Colon Mucinous Adenocarcinoma	3 - left colon	Descending Colon	Stage IIA	Non-Hyp	MSI-L	Cluster3	Invasive	0	1.23	2.9	81	1188	1188	1188	M0	NO	8140/11	C18.6	NA	N0	YES	0	14	0	WITH TUMOR	3.77	T3	YES	R0	NO	NA	DECEASED	D	0
MICU2	TCGA-AA-A029-01A-41	2.18836760639578	TCGA-AA-A029	0	1	0	1	1	1	0	1	1	Male	Colon	Colon Adenocarcinoma	1 - right colon	Cecum	Stage IIA	Non-Hyp	MSI-L	CIMP.H	Invasive	0	1.32	3.75	67	NA	1580	1580	M0	YES	8140/3	C18.0	NA	N0	YES	0	27	0	WITH TUMOR	1.97	T3	NO	R0	NO	NA	LIVING	A	0
MICU2	TCGA-AA-A02E-01A-23	2.61996895054907	TCGA-AA-A02E	0	1	1	1	1	1	0	1	1	Female	Colon	Colon Adenocarcinoma	1 - right colon	Cecum	Stage IV	NA	MSI-L	Cluster3	CIN	0	NA	NA	82	89	89	89	M1	NO	8140/3	C18.0	YES	N1	YES	0	16	4	WITH TUMOR	441.9	T3	NO	R2	NO	YES	DECEASED	A	NA
MICU2	TCGA-AA-A02H-01A-32	3.18419675919798	TCGA-AA-A02H	0	1	0	1	1	1	0	1	1	Female	Colon	Colon Adenocarcinoma	3 - left colon	Sigmoid Colon	Stage IV	Non-Hyp	MSS	Cluster3	CIN	0	0.729	2.53	74	61	61	61	M1	NO	8140/3	C18.7	YES	N2	YES	0	12	6	WITH TUMOR	1387	T3	NO	R2	NO	YES	DECEASED	E	0
MICU2	TCGA-AA-A02J-01A-23	2.51760723291939	TCGA-AA-A02J	0	1	1	1	1	1	0	1	1	Female	Colon	Colon Adenocarcinoma	3 - left colon	Sigmoid Colon	Stage IV	Non-Hyp	MSS	Cluster4	CIN	0	1.33	4.43	70	153	153	153	M1	NO	8140/3	C18.7	YES	N0	YES	1	13	0	WITH TUMOR	96.57	T3	NO	R2	NO	YES	DECEASED	NA	NA
MICU2	TCGA-AA-A02O-01A-23	1.73848342180846	TCGA-AA-A02O	0	1	1	0	1	1	0	1	1	Male	Colon	Colon Adenocarcinoma	2 - transverse colon	Transverse Colon	Stage IIA	Non-Hyp	MSS	CIMP.H	NA	0	0.91	4.44	82	NA	28	28	M0	NO	8140/3	C18.4	YES	N0	YES	0	18	0	WITH TUMOR	5.97	T3	NO	R0	NO	NO	LIVING	D	0
MICU2	TCGA-AA-A02R-01A-23	1.59505131834474	TCGA-AA-A02R	0	1	0	1	1	1	0	1	1	Female	Colon	Colon Adenocarcinoma	1 - right colon	Cecum	Stage IIA	NA	MSI-H	CIMP.H	MSI/CIMP	1	NA	NA	84	670	670	670	M0	NO	8140/3	C18.0	YES	N0	YES	0	18	0	WITH TUMOR	2.67	T3	NO	R0	NO	YES	DECEASED	C	NA
MICU2	TCGA-AA-A02Y-01A-31	1.77887254590013	TCGA-AA-A02Y	0	1	1	0	1	1	0	0	1	Male	Colon	Colon Adenocarcinoma	1 - right colon	Cecum	Stage I	Non-Hyp	MSS	CIMP.L	NA	0	0.705	3.42	73	NA	1215	1215	M0	NO	8140/3	C18.0	YES	N0	YES	0	18	0	WITH TUMOR	0.98	T2	NO	R0	NO	YES	LIVING	A	0
MICU2	TCGA-AA-A03F-01A-41	1.77887254590013	TCGA-AA-A03F	0	1	1	0	1	1	0	1	1	Female	Colon	Colon Mucinous Adenocarcinoma	1 - right colon	Cecum	Stage IIIB	Non-Hyp	MSS	CIMP.H	NA	0	1.04	3.46	90	548	548	548	M0	NO	8480/3	C18.0	NA	N2	YES	0	29	4	WITH TUMOR	1.09	T3	NO	R0	NO	NA	DECEASED	A	0
MICU2	TCGA-AA-A03J-01A-23	1.40742431516897	TCGA-AA-A03J	0	1	1	0	1	1	0	1	1	Female	Colon	Colon Adenocarcinoma	3 - left colon	Sigmoid Colon	Stage I	Non-Hyp	MSS	CIMP.L	NA	0	1.02	2.19	65	NA	1245	1245	M0	YES	8140/3	C18.7	NA	N0	YES	1	34	0	WITH TUMOR	2.09	T2	NO	R0	NO	NA	LIVING	E	0
MICU2	TCGA-AF-2691-01A-41	1.1716113780702	TCGA-AF-2691	0	1	1	1	1	1	0	1	1	Female	Rectum	Rectal Adenocarcinoma	4 - rectum	Rectum	Stage I	Non-Hyp	MSS	CIMP.L	Invasive	0	0.607	2.71	48	NA	323	323	M0	NO	8140/3	C19.9	NO	N0	YES	0	17	0	TUMOR FREE	1.3	T1	NO	R0	NO	NO	LIVING	E	0
MICU2	TCGA-AF-2692-01A-41	1.14438990933517	TCGA-AF-2692	0	1	1	1	1	1	0	1	1	Female	Rectum	NA	4 - rectum	NA	Stage IIA	Non-Hyp	MSS	Cluster4	CIN	0	0.428	1.2	54	NA	412	412	M0	NO	NA	C18.7	NO	N0	YES	0	12	0	WITH TUMOR	10.6	T3	NO	R0	NO	NO	LIVING	C	0
MICU2	TCGA-AF-3400-01A-41	1.28812538679662	TCGA-AF-3400	0	1	1	1	1	1	1	1	1	Male	Rectum	Rectal Mucinous Adenocarcinoma	4 - rectum	Rectosigmoid Junction	Stage IIA	Non-Hyp	MSS	Cluster4	MSI/CIMP	0	0.586	0.77	54	NA	387	387	M0	NO	8480/3	C19.9	NO	N0	YES	1	32	0	TUMOR FREE	2.8	T3	NO	R0	NO	NO	LIVING	C	0
MICU2	TCGA-AF-3913-01A-12	2.324962154977	TCGA-AF-3913	0	1	1	1	1	1	1	1	1	Male	Rectum	Rectal Adenocarcinoma	4 - rectum	Rectosigmoid Junction	Stage IV	Non-Hyp	MSS	Cluster4	CIN	0	0.99	2.93	60	316	316	316	M1	NO	8140/3	C19.9	YES	N1a	YES	NA	26	1	WITH TUMOR	41.5	T3	YES	R0	YES	NO	DECEASED	C	0
MICU2	TCGA-AG-3574-01A-22	1.01510689239021	TCGA-AG-3574	0	1	1	1	1	1	1	1	1	Female	Rectum	Rectal Adenocarcinoma	4 - rectum	Rectum	Stage IIA	Non-Hyp	MSS	Cluster3	CIN	0	0.549	1.37	89	NA	0	30	M0	YES	8140/3	C20.9	NO	N0	YES	0	18	NA	WITH TUMOR	4.59	T3	NO	R0	NO	NO	LIVING	C	0
MICU2	TCGA-AG-3580-01A-22	0.98473324334669	TCGA-AG-3580	0	1	1	1	1	1	1	1	1	Male	Rectum	Rectal Adenocarcinoma	4 - rectum	Rectum	Stage I	Non-Hyp	MSS	Cluster3	Invasive	0	0.466	1.36	67	NA	0	0	M0	YES	8140/3	C20.9	NO	N0	YES	0	22	0	WITH TUMOR	0.87	T1	YES	R0	NO	NO	LIVING	E	0
MICU2	TCGA-AG-3584-01A-22	2.21150410519371	TCGA-AG-3584	0	1	1	1	1	1	1	1	1	Male	Rectum	Rectal Adenocarcinoma	4 - rectum	Rectum	Stage IV	Non-Hyp	MSS	CIMP.L	CIN	0	0.218	1.26	60	NA	0	0	M1	NO	8140/3	C20.9	YES	N2	YES	0	34	20	WITH TUMOR	36.7	T3	NO	R2	NO	YES	LIVING	A	0
MICU2	TCGA-AG-3593-01A-22	1.65414606586716	TCGA-AG-3593	0	1	1	1	1	1	1	1	1	Female	Rectum	Rectal Adenocarcinoma	4 - rectum	Rectum	Stage IIA	Non-Hyp	MSS	Cluster3	CIN	0	0.824	2.7	72	NA	0	30	M0	NO	8140/3	C20.9	NO	N0	YES	0	38	0	WITH TUMOR	9.76	T3	NO	R0	NO	NO	LIVING	E	0
MICU2	TCGA-AG-3594-01A-12	2.36678233067162	TCGA-AG-3594	0	1	1	1	1	1	1	1	1	Male	Rectum	Rectal Mucinous Adenocarcinoma	4 - rectum	Rectum	Stage IIA	Non-Hyp	MSS	Cluster3	MSI/CIMP	0	0.629	1.26	77	NA	0	31	M0	YES	8480/3	C20.9	NO	N0	YES	0	25	0	WITH TUMOR	2.99	T3	NO	R0	NO	NO	LIVING	NA	NA
MICU2	TCGA-AG-4007-01A-22	1.69693093236395	TCGA-AG-4007	0	1	1	1	1	1	1	1	1	Male	Rectum	Rectal Adenocarcinoma	4 - rectum	Rectum	Stage IV	Non-Hyp	MSI-L	CIMP.L	CIN	0	1.38	4.68	87	NA	31	31	M1	NO	8140/3	C20.9	YES	N2	YES	0	34	5	WITH TUMOR	3.65	NA	NO	R2	NO	NO	LIVING	NA	NA
MICU2	TCGA-AG-A002-01A-23	2.19501598240514	TCGA-AG-A002	0	1	1	1	1	1	1	1	1	Male	Rectum	Rectal Adenocarcinoma	4 - rectum	Rectum	Stage I	Hyp	MSS	Cluster3	MSI/CIMP	0	92.7	372	35	NA	637	637	M0	NO	8140/3	C20.9	NA	N0	YES	0	34	0	WITH TUMOR	NA	T2	NO	R0	NO	NA	LIVING	B	1
MICU2	TCGA-AG-A008-01A-23	1.95370634772606	TCGA-AG-A008	0	1	1	1	1	1	1	1	1	Female	Rectum	Rectal Mucinous Adenocarcinoma	4 - rectum	Rectum	Stage I	Non-Hyp	MSS	Cluster4	Invasive	0	0.434	1.69	50	NA	423	423	M0	YES	8480/3	C20.9	NO	N0	YES	0	28	0	WITH TUMOR	NA	T2	NO	R0	NO	NO	LIVING	D	0
MICU2	TCGA-AG-A00C-01A-23	1.76553474636298	TCGA-AG-A00C	0	1	1	1	1	1	1	1	1	Female	Rectum	Rectal Adenocarcinoma	4 - rectum	Rectum	Stage IIIB	Non-Hyp	MSS	Cluster3	Invasive	0	0.772	2.27	49	NA	183	183	M0	NO	8140/3	C20.9	YES	N1	YES	0	24	1	WITH TUMOR	4.31	T3	NO	R0	NO	NO	LIVING	E	0
MICU2	TCGA-AG-A00H-01A-22	2.324962154977	TCGA-AG-A00H	0	1	0	1	1	1	1	1	0	Male	Rectum	Rectal Adenocarcinoma	4 - rectum	Rectum	Stage IIA	Non-Hyp	MSS	Cluster4	Invasive	0	0.794	2.07	75	NA	789	789	M0	NO	8140/3	C20.9	NO	N0	YES	0	32	0	WITH TUMOR	1.5	T3	YES	R0	NO	NO	LIVING	C	0
MICU2	TCGA-AG-A00H-01A-31	2.49623358212682	TCGA-AG-A00H	1	1	0	1	1	1	1	1	0	Male	Rectum	Rectal Adenocarcinoma	4 - rectum	Rectum	Stage IIA	Non-Hyp	MSS	Cluster4	Invasive	0	0.794	2.07	75	NA	789	789	M0	NO	8140/3	C20.9	NO	N0	YES	0	32	0	WITH TUMOR	1.5	T3	YES	R0	NO	NO	LIVING	NA	0
MICU2	TCGA-AG-A00Y-01A-12	1.76553474636298	TCGA-AG-A00Y	0	1	1	1	1	1	1	1	0	Male	Rectum	Rectal Adenocarcinoma	4 - rectum	Rectum	Stage IIA	Non-Hyp	MSS	Cluster3	Invasive	0	3.27	3.63	68	NA	700	700	M0	YES	8140/3	C20.9	NO	N0	YES	0	31	0	WITH TUMOR	4.21	T3	NO	R0	YES	NO	LIVING	A	0
MICU2	TCGA-AG-A011-01A-32	0.88957601030635	TCGA-AG-A011	0	1	1	1	1	1	1	1	1	Male	Rectum	Rectal Adenocarcinoma	4 - rectum	Rectum	Stage IIA	Non-Hyp	MSS	CIMP.L	Invasive	0	0.853	3.16	80	NA	518	518	M0	NO	8140/3	C20.9	NO	N0	YES	0	14	0	WITH TUMOR	NA	T3	NO	R0	NO	NO	LIVING	E	0
MICU2	TCGA-AG-A014-01A-12	2.03747470541866	TCGA-AG-A014	0	1	1	1	1	1	1	1	0	Male	Rectum	Rectal Adenocarcinoma	4 - rectum	Rectum	Stage I	Non-Hyp	MSS	Cluster4	CIN	0	1.01	3.92	86	NA	484	484	M0	NO	8140/3	C20.9	NO	N0	YES	0	15	0	WITH TUMOR	NA	T2	YES	R0	NO	NO	LIVING	E	0
MICU2	TCGA-AG-A015-01A-51	1.69223923703923	TCGA-AG-A015	0	1	1	1	1	1	1	1	1	Female	Rectum	Rectal Adenocarcinoma	4 - rectum	Rectum	Stage I	Non-Hyp	MSS	Cluster3	Invasive	0	0.639	2.71	64	NA	396	396	M0	YES	8140/3	C20.9	NO	N0	YES	1	18	0	WITH TUMOR	NA	T1	YES	R0	NO	NO	LIVING	A	0
MICU2	TCGA-AG-A016-01A-23	1.69223923703923	TCGA-AG-A016	0	1	1	1	1	1	1	1	1	Male	Rectum	Rectal Adenocarcinoma	4 - rectum	Rectum	Stage IV	Non-Hyp	MSS	Cluster3	CIN	0	0.87	1.65	55	NA	31	31	M1	NO	8140/3	C20.9	YES	N2	YES	0	19	4	WITH TUMOR	NA	T3	NO	R2	NO	NO	LIVING	NA	NA
MICU2	TCGA-AG-A01J-01A-22	1.66854913099413	TCGA-AG-A01J	0	1	1	1	1	1	1	1	0	Female	Rectum	Rectal Adenocarcinoma	4 - rectum	Rectum	Stage IIA	NA	MSS	Cluster4	CIN	0	NA	NA	59	NA	31	31	M0	NO	8140/3	C20.9	NO	N0	YES	0	23	0	WITH TUMOR	NA	T3	NO	R0	NO	NO	LIVING	C	NA
MICU2	TCGA-AG-A01L-01A-22	0.992386815890125	TCGA-AG-A01L	0	1	1	1	1	1	0	1	1	Male	Rectum	Rectal Adenocarcinoma	4 - rectum	Rectum	Stage IIIB	Non-Hyp	MSS	Cluster3	Invasive	0	0.425	2.3	58	NA	365	365	M0	NO	8140/3	C20.9	YES	N1	YES	0	47	2	WITH TUMOR	NA	T3	NO	R0	NO	NO	LIVING	D	0
MICU2	TCGA-AG-A01N-01A-23	2.05950101174866	TCGA-AG-A01N	0	1	0	1	1	1	1	1	1	Female	Rectum	Rectal Adenocarcinoma	4 - rectum	Rectum	Stage IV	NA	MSS	Cluster4	CIN	0	NA	NA	68	NA	365	365	M1	YES	8140/3	C20.9	YES	N0	YES	0	23	0	WITH TUMOR	NA	T2	YES	R2	NO	NO	LIVING	A	NA
MICU2	TCGA-AG-A01W-01A-23	1.79646660591487	TCGA-AG-A01W	0	1	1	0	0	1	1	1	1	Female	Rectum	Rectal Adenocarcinoma	4 - rectum	Rectum	Stage IIA	Non-Hyp	MSS	NA	NA	NA	0.941	3.17	67	NA	2130	2130	M0	NO	8140/3	C20.9	YES	N0	YES	2	20	0	WITH TUMOR	2.07	T3	NO	R0	NO	YES	LIVING	E	1
MICU2	TCGA-AG-A01Y-01A-43	0	TCGA-AG-A01Y	0	1	1	0	0	1	1	1	1	Female	Rectum	Rectal Adenocarcinoma	4 - rectum	Rectum	Stage IIA	Non-Hyp	MSS	NA	NA	NA	0.901	2.18	49	NA	1946	1946	M0	NO	8140/3	C20.9	YES	N0	YES	0	17	0	WITH TUMOR	5.85	T3	NO	R0	NO	NA	LIVING	C	0
MICU2	TCGA-AG-A020-01A-23	3.27876733209839	TCGA-AG-A020	0	1	1	0	0	1	1	1	1	Female	Rectum	Rectal Mucinous Adenocarcinoma	4 - rectum	Rectum	Stage IIIB	Non-Hyp	MSS	NA	NA	NA	0.656	1.83	57	NA	334	334	M0	NO	8480/3	C20.9	YES	N1	YES	0	12	1	WITH TUMOR	1.43	T3	NO	R0	NO	NA	LIVING	D	0
MICU2	TCGA-AG-A026-01A-71	2.29742313137871	TCGA-AG-A026	0	1	1	1	1	1	1	1	1	Male	Rectum	Rectal Adenocarcinoma	4 - rectum	Rectum	NA	Non-Hyp	MSS	Cluster3	NA	0	1.69	5.67	66	59	59	59	M0	NO	8140/3	C20.9	YES	N0	YES	0	15	0	WITH TUMOR	9.65	NA	NO	R1	NO	YES	DECEASED	E	0
MICU2	TCGA-AG-A02N-01A-31	2.07219608459703	TCGA-AG-A02N	0	1	1	0	0	1	1	1	1	Male	Rectum	Rectal Adenocarcinoma	4 - rectum	Rectum	Stage IIA	Hyp	MSI-H	NA	NA	NA	10.7	29.9	67	NA	1884	1884	M0	NO	8140/3	C20.9	YES	N0	YES	0	12	0	WITH TUMOR	2.07	T3	NO	R0	NO	NA	LIVING	E	0
MICU2	TCGA-AG-A02X-01A-32	1.66376406842875	TCGA-AG-A02X	0	1	0	1	1	1	1	1	1	Male	Rectum	Rectal Adenocarcinoma	4 - rectum	Rectum	Stage I	Non-Hyp	MSS	CIMP.H	Invasive	0	1.69	3.88	77	NA	1246	1246	M0	NO	8140/3	C20.9	YES	N0	YES	0	15	0	WITH TUMOR	8.14	T2	NO	R0	NO	YES	LIVING	D	0
MICU2	TCGA-AG-A032-01A-31	1.76553474636298	TCGA-AG-A032	0	1	0	1	1	1	0	1	0	Male	Rectum	Rectal Adenocarcinoma	4 - rectum	Rectum	Stage IIIB	Non-Hyp	MSS	Cluster4	CIN	0	0.681	2.45	68	NA	1156	1156	M0	NO	8140/3	C20.9	YES	N1	YES	0	16	2	WITH TUMOR	7.77	T3	NO	R0	NO	YES	LIVING	E	0
MICU2	TCGA-AG-A036-01A-22	0.992386815890125	TCGA-AG-A036	0	1	1	0	0	0	1	1	1	Male	Rectum	Rectal Adenocarcinoma	4 - rectum	Rectum	Stage IIIB	Non-Hyp	MSS	NA	NA	NA	1.28	3.64	71	NA	2192	2192	M0	NO	8140/3	C20.9	NA	N2	YES	0	30	18	WITH TUMOR	2.2	T3	NO	R0	NO	NA	LIVING	NA	NA
SMDT1	TCGA-A6-3807-01A-22	0	TCGA-A6-3807	0	1	1	1	1	1	1	1	1	Female	Colon	Colon Adenocarcinoma	3 - left colon	Sigmoid Colon	Stage IIIC	Non-Hyp	MSS	Cluster4	MSI/CIMP	0	0.739	2.79	53	NA	332	332	M0	NO	8140/3	C18.7	YES	N2	YES	0	24	5	TUMOR FREE	45	T3	NO	R0	NO	YES	LIVING	C	0
SMDT1	TCGA-A6-3808-01A-22	0	TCGA-A6-3808	0	1	1	1	1	0	1	1	1	Male	Colon	Colon Mucinous Adenocarcinoma	1 - right colon	Cecum	Stage IIA	Non-Hyp	MSI-L	Cluster3	MSI/CIMP	0	0.778	3.45	73	NA	278	278	M0	YES	8140/3	C18.2	NO	N0	YES	0	24	0	TUMOR FREE	NA	T3	NO	R0	NO	NO	LIVING	C	0
SMDT1	TCGA-A6-3810-01A-22	0	TCGA-A6-3810	0	1	1	1	1	1	1	1	1	Male	Colon	Colon Adenocarcinoma	3 - left colon	Sigmoid Colon	Stage IIA	Non-Hyp	MSS	Cluster4	MSI/CIMP	0	0.927	3.3	62	NA	246	246	M0	YES	8140/3	C18.7	NO	N0	YES	0	30	0	TUMOR FREE	1.7	T3	NO	R0	NO	NO	LIVING	C	0
SMDT1	TCGA-AA-3518-01A-11	0.893668764940234	TCGA-AA-3518	0	1	1	1	1	1	0	1	1	Female	Colon	Colon Adenocarcinoma	1 - right colon	Cecum	Stage IIA	Hyp	MSI-H	CIMP.H	MSI/CIMP	1	7.15	19.5	81	NA	31	31	M0	NO	8140/3	C18.0	NO	N0	YES	0	27	0	WITH TUMOR	1.48	T3	NO	R0	NO	NO	LIVING	C	1
SMDT1	TCGA-AA-3525-01A-12	0	TCGA-AA-3525	0	1	1	1	1	1	1	1	1	Male	Colon	Colon Adenocarcinoma	1 - right colon	Hepatic Flexure	Stage IIIB	Hyp	MSI-H	CIMP.H	MSI/CIMP	1	8.25	24.3	90	NA	0	31	M0	NO	8140/3	C18.3	NO	N1	YES	0	28	2	WITH TUMOR	NA	T3	YES	R0	NO	NO	LIVING	B	1
SMDT1	TCGA-AA-3526-01A-11	0	TCGA-AA-3526	0	1	1	1	1	1	0	0	1	Male	Colon	Colon Adenocarcinoma	3 - left colon	Sigmoid Colon	Stage I	Non-Hyp	MSI-L	Cluster3	MSI/CIMP	0	1.05	2.21	57	NA	30	30	M0	YES	8140/3	C18.7	NO	N0	YES	2	17	0	WITH TUMOR	2.06	T2	NO	R0	NO	NO	LIVING	A	0
SMDT1	TCGA-AA-3529-01A-12	0.839535327806754	TCGA-AA-3529	0	1	1	1	1	1	1	1	1	Female	Colon	Colon Adenocarcinoma	3 - left colon	Sigmoid Colon	Stage IIIC	Non-Hyp	MSI-L	Cluster4	CIN	0	1	2.11	78	0	0	0	M0	NO	8140/3	C18.7	YES	N2	YES	0	34	10	WITH TUMOR	17.3	T3	NO	R0	YES	NO	DECEASED	C	0
SMDT1	TCGA-AA-3531-01A-22	1.30050911125246	TCGA-AA-3531	0	1	1	1	1	1	1	1	1	Female	Colon	Colon Adenocarcinoma	3 - left colon	Sigmoid Colon	Stage IIA	Non-Hyp	MSI-L	Cluster4	CIN	0	0.701	2.27	75	NA	0	0	M0	NO	8140/3	C18.7	NO	N0	YES	0	37	0	WITH TUMOR	0.65	T3	YES	R0	NO	NO	LIVING	A	0
SMDT1	TCGA-AA-3534-01A-22	1.20493145127023	TCGA-AA-3534	0	1	1	1	1	1	1	1	1	Female	Colon	Colon Adenocarcinoma	1 - right colon	Ascending Colon	Stage IIA	Non-Hyp	MSS	Cluster3	CIN	0	0.563	2.17	78	NA	0	30	M0	YES	8140/3	C18.2	YES	N0	YES	1	36	0	WITH TUMOR	1.56	T3	NO	R0	NO	NO	LIVING	C	0
SMDT1	TCGA-AA-3552-01A-22	0	TCGA-AA-3552	0	1	1	1	1	1	1	1	1	Male	Colon	Colon Adenocarcinoma	1 - right colon	Cecum	Stage IIIC	Non-Hyp	MSS	Cluster3	Invasive	0	0.717	1.77	85	NA	0	61	M0	NO	8140/3	C18.0	YES	N2	YES	0	20	10	WITH TUMOR	2.71	T3	YES	R0	YES	NO	LIVING	D	0
SMDT1	TCGA-AA-3554-01A-22	0	TCGA-AA-3554	0	1	1	1	1	1	1	1	1	Female	Colon	Colon Adenocarcinoma	1 - right colon	Ascending Colon	Stage IIA	Hyp	MSI-H	Cluster4	MSI/CIMP	0	4.33	12	62	NA	0	0	M0	YES	8140/3	C18.2	NO	N0	YES	3	39	0	WITH TUMOR	NA	T3	YES	R0	NO	NO	LIVING	C	0
SMDT1	TCGA-AA-3558-01A-22	0.992386815890125	TCGA-AA-3558	0	1	1	1	1	1	1	0	1	Male	Colon	Colon Adenocarcinoma	3 - left colon	Sigmoid Colon	NA	Non-Hyp	MSS	CIMP.L	Invasive	0	1.64	3.78	70	NA	0	30	NA	NO	8140/3	C18.7	NO	N0	YES	0	46	0	WITH TUMOR	NA	T2	NO	R2	NO	NO	LIVING	E	0
SMDT1	TCGA-AA-3561-01A-22	0	TCGA-AA-3561	0	1	1	1	1	1	1	1	1	Male	Colon	Colon Adenocarcinoma	1 - right colon	Ascending Colon	Stage IIA	Non-Hyp	MSS	Cluster3	Invasive	0	1.01	1.57	72	NA	0	31	M0	YES	8140/3	C18.2	NO	N0	YES	0	50	NA	WITH TUMOR	NA	T3	NO	R0	NO	NO	LIVING	E	0
SMDT1	TCGA-AA-3664-01A-22	1.53866884844722	TCGA-AA-3664	0	1	1	1	1	1	1	1	1	Female	Colon	Colon Adenocarcinoma	1 - right colon	Cecum	Stage IIA	Non-Hyp	MSS	CIMP.H	MSI/CIMP	1	1.5	4.53	74	NA	0	0	M0	NO	8140/3	C18.0	NO	N0	YES	0	22	0	WITH TUMOR	4.22	T3	NO	R0	NO	NO	LIVING	D	0
SMDT1	TCGA-AA-3666-01A-31	0	TCGA-AA-3666	0	1	1	1	1	1	0	1	1	Male	Colon	Colon Adenocarcinoma	1 - right colon	Cecum	Stage IIIB	Non-Hyp	MSS	Cluster4	Invasive	0	0.827	5.37	68	61	31	61	M0	NO	8140/3	C18.0	NO	N1	YES	0	41	2	WITH TUMOR	41.6	T3	NO	R0	NO	NO	DECEASED	E	0
SMDT1	TCGA-AA-3672-01A-22	0.89774994175205	TCGA-AA-3672	0	1	1	1	1	1	1	1	1	Female	Colon	Colon Adenocarcinoma	2 - transverse colon	Transverse Colon	Stage IIIB	Hyp	MSI-H	CIMP.H	MSI/CIMP	1	18.1	52.3	90	NA	0	28	M0	NO	8140/3	C18.4	NO	N1	YES	0	21	4	WITH TUMOR	1.27	T3	YES	R0	NO	NO	LIVING	B	0
SMDT1	TCGA-AA-3684-01A-31	0	TCGA-AA-3684	0	1	1	1	1	1	0	1	1	Female	Colon	Colon Mucinous Adenocarcinoma	1 - right colon	Cecum	Stage IV	Non-Hyp	MSS	CIMP.L	MSI/CIMP	0	1.17	3.47	65	NA	0	0	M1	YES	8480/3	C18.0	YES	N2	YES	0	10	9	WITH TUMOR	2.28	NA	NO	R2	NO	NO	LIVING	C	0
SMDT1	TCGA-AA-3695-01A-22	0.992386815890125	TCGA-AA-3695	0	1	1	1	1	1	1	1	1	Female	Colon	Colon Adenocarcinoma	1 - right colon	Cecum	Stage IV	Non-Hyp	MSS	CIMP.L	CIN	0	1.74	5.06	63	NA	0	31	M1	YES	8140/3	C18.0	YES	N2	YES	0	33	6	WITH TUMOR	NA	T3	NO	R2	NO	NO	LIVING	D	0
SMDT1	TCGA-AA-3710-01A-22	0.822461814447812	TCGA-AA-3710	0	1	1	1	1	1	1	1	1	Female	Colon	Colon Adenocarcinoma	1 - right colon	Hepatic Flexure	Stage IIA	Hyp	MSI-H	CIMP.H	MSI/CIMP	1	13.4	34.3	80	NA	31	31	M0	NO	8140/3	C18.3	YES	N0	YES	0	20	0	WITH TUMOR	5.12	T3	NO	R0	NO	NA	LIVING	B	1
SMDT1	TCGA-AA-3715-01A-22	0.0300572338561799	TCGA-AA-3715	0	1	1	1	1	1	1	1	1	Male	Colon	Colon Adenocarcinoma	1 - right colon	Ascending Colon	Stage IIA	Hyp	MSI-H	CIMP.H	MSI/CIMP	1	17.8	54.2	77	NA	30	30	M0	YES	8140/3	C18.2	YES	N0	YES	0	12	0	WITH TUMOR	7.05	T3	YES	R0	NO	NA	LIVING	C	0
SMDT1	TCGA-AA-3818-01A-22	1.01510689239021	TCGA-AA-3818	0	1	1	1	1	1	1	1	1	Female	Colon	Colon Adenocarcinoma	1 - right colon	Hepatic Flexure	Stage IIA	Non-Hyp	MSS	CIMP.L	Invasive	0	1.37	3.71	78	30	0	30	M0	NO	8140/3	C18.3	NO	N0	YES	0	18	0	WITH TUMOR	3.79	T3	NO	R0	NO	NO	DECEASED	C	0
SMDT1	TCGA-AA-3848-01A-22	0	TCGA-AA-3848	0	1	1	1	1	1	1	1	1	Female	Colon	Colon Adenocarcinoma	3 - left colon	Sigmoid Colon	Stage IIIC	Non-Hyp	MSS	CIMP.L	CIN	0	1.86	3.81	82	NA	30	30	M0	YES	8140/3	C18.7	YES	N2	YES	0	12	6	WITH TUMOR	NA	T3	NO	R0	NO	YES	LIVING	E	0
SMDT1	TCGA-AA-3864-01A-22	0.864772619305777	TCGA-AA-3864	0	1	1	1	1	1	1	1	1	Male	Colon	Colon Adenocarcinoma	1 - right colon	Cecum	Stage IIA	Hyp	MSI-H	Cluster3	MSI/CIMP	0	26.3	65.1	71	NA	0	30	M0	NO	8140/3	C18.0	NO	N0	YES	0	21	0	WITH TUMOR	3.12	T3	NO	R0	NO	NO	LIVING	NA	NA
SMDT1	TCGA-AA-3986-01A-12	1.77887254590013	TCGA-AA-3986	0	1	1	1	1	1	1	1	1	Male	Colon	Colon Adenocarcinoma	2 - transverse colon	Transverse Colon	Stage I	Non-Hyp	MSS	Cluster3	Invasive	0	0.874	2	73	NA	30	30	M0	YES	8140/3	C18.4	NO	N0	YES	0	27	0	WITH TUMOR	1.89	T2	YES	R0	NO	NO	LIVING	C	0
SMDT1	TCGA-AA-3989-01A-22	0.85640914637115	TCGA-AA-3989	0	1	1	1	1	1	1	1	1	Male	Colon	Colon Adenocarcinoma	2 - transverse colon	Transverse Colon	Stage IV	Non-Hyp	MSS	CIMP.L	Invasive	0	0.911	3.24	84	NA	0	30	M1	YES	8140/3	C18.4	YES	N2	YES	0	19	5	WITH TUMOR	NA	T3	NO	R2	NO	NO	LIVING	E	0
SMDT1	TCGA-AA-A004-01A-22	0	TCGA-AA-A004	0	1	1	1	1	1	0	1	0	Male	Colon	Colon Adenocarcinoma	3 - left colon	Sigmoid Colon	Stage IIA	Non-Hyp	MSI-L	CIMP.L	MSI/CIMP	0	0.674	2.54	76	NA	424	424	M0	YES	8140/3	C18.7	NO	N0	YES	0	32	0	WITH TUMOR	NA	T3	NO	R0	NO	NO	LIVING	C	0
SMDT1	TCGA-AA-A00A-01A-22	0	TCGA-AA-A00A	0	1	1	1	1	1	0	1	0	Male	Colon	Colon Adenocarcinoma	1 - right colon	Ascending Colon	Stage IIA	Hyp	MSI-H	CIMP.H	MSI/CIMP	0	5.52	16.1	80	NA	548	548	M0	NO	8140/3	C18.2	NO	N0	YES	0	34	0	WITH TUMOR	NA	T3	NO	R0	NO	NO	LIVING	B	0
SMDT1	TCGA-AA-A00A-01A-41	1.1096244911745	TCGA-AA-A00A	1	1	1	1	1	1	0	1	0	Male	Colon	Colon Adenocarcinoma	1 - right colon	Ascending Colon	Stage IIA	Hyp	MSI-H	CIMP.H	MSI/CIMP	0	5.52	16.1	80	NA	548	548	M0	NO	8140/3	C18.2	NO	N0	YES	0	34	0	WITH TUMOR	NA	T3	NO	R0	NO	NO	LIVING	NA	0
SMDT1	TCGA-AA-A00E-01A-31	0	TCGA-AA-A00E	0	1	1	1	1	1	0	1	0	Male	Colon	Colon Adenocarcinoma	1 - right colon	Ascending Colon	Stage IIA	Hyp	MSI-H	CIMP.H	MSI/CIMP	1	8.7	23	65	NA	913	913	M0	NO	8140/3	C18.2	NO	N0	YES	0	41	0	WITH TUMOR	10.56	T3	NO	R0	NO	NO	LIVING	NA	NA
SMDT1	TCGA-AA-A00F-01A-31	0	TCGA-AA-A00F	0	1	1	1	1	1	0	1	0	Male	Colon	Colon Adenocarcinoma	3 - left colon	Sigmoid Colon	Stage IIIC	Non-Hyp	MSS	Cluster3	CIN	0	0.543	1.34	66	NA	1035	1035	M0	NO	8140/3	C18.7	YES	N2	YES	0	25	7	WITH TUMOR	2.93	T3	NO	R0	YES	NO	LIVING	D	0
SMDT1	TCGA-AA-A00J-01A-12	0.913960168933309	TCGA-AA-A00J	0	1	1	1	1	1	0	1	1	Male	Colon	Colon Mucinous Adenocarcinoma	1 - right colon	Ascending Colon	Stage IIIB	Hyp	MSI-H	CIMP.H	MSI/CIMP	1	12.9	38.6	80	NA	548	548	M0	YES	8480/3	NA	YES	N1	YES	0	24	2	WITH TUMOR	NA	NA	NO	R0	NO	NO	LIVING	NA	NA
SMDT1	TCGA-AA-A00K-01A-12	0	TCGA-AA-A00K	0	1	1	1	1	1	0	1	0	Male	Colon	Colon Adenocarcinoma	3 - left colon	Sigmoid Colon	Stage IIA	Non-Hyp	MSI-L	Cluster3	Invasive	0	2.18	3.74	79	NA	548	548	M0	NO	8140/3	C18.7	NO	N0	YES	0	55	0	WITH TUMOR	NA	T3	NO	R0	NO	NO	LIVING	B	0
SMDT1	TCGA-AA-A00K-01A-31	1.69223923703923	TCGA-AA-A00K	1	1	1	1	1	1	0	1	0	Male	Colon	Colon Adenocarcinoma	3 - left colon	Sigmoid Colon	Stage IIA	Non-Hyp	MSI-L	Cluster3	Invasive	0	2.18	3.74	79	NA	548	548	M0	NO	8140/3	C18.7	NO	N0	YES	0	55	0	WITH TUMOR	NA	T3	NO	R0	NO	NO	LIVING	NA	0
SMDT1	TCGA-AA-A00N-01A-32	0.0151068923902084	TCGA-AA-A00N	0	1	1	1	1	1	0	1	0	Male	Colon	Colon Mucinous Adenocarcinoma	1 - right colon	Cecum	Stage IIB	Hyp	MSI-L	Cluster4	MSI/CIMP	0	40.8	152	75	122	122	122	M0	YES	8480/3	C18.0	YES	N0	YES	0	21	0	WITH TUMOR	9.01	NA	NO	R0	NO	NO	DECEASED	C	1
SMDT1	TCGA-AA-A00N-01A-41	0.0448542357842605	TCGA-AA-A00N	1	1	1	1	1	1	0	1	0	Male	Colon	Colon Mucinous Adenocarcinoma	1 - right colon	Cecum	Stage IIB	Hyp	MSI-L	Cluster4	MSI/CIMP	0	40.8	152	75	122	122	122	M0	YES	8480/3	C18.0	YES	N0	YES	0	21	0	WITH TUMOR	9.01	NA	NO	R0	NO	NO	DECEASED	NA	1
SMDT1	TCGA-AA-A00O-01A-13	0.639597757298002	TCGA-AA-A00O	0	1	1	1	1	1	0	1	1	Female	Colon	Colon Adenocarcinoma	3 - left colon	Sigmoid Colon	Stage IIIC	Non-Hyp	MSI-L	Cluster4	CIN	0	0.957	2.77	83	NA	822	822	M0	NO	8140/3	C18.7	YES	N2	YES	0	40	32	WITH TUMOR	3.25	T3	NO	R0	NO	NO	LIVING	NA	NA
SMDT1	TCGA-AA-A00R-01A-22	0	TCGA-AA-A00R	0	1	1	1	1	1	0	1	0	Female	Colon	Colon Adenocarcinoma	1 - right colon	Cecum	Stage I	Hyp	MSI-H	CIMP.L	MSI/CIMP	1	6.76	14.9	64	NA	30	30	M0	YES	8140/3	C18.0	NO	N0	YES	3	27	0	WITH TUMOR	0.34	T2	NO	R0	NO	NO	LIVING	NA	NA
SMDT1	TCGA-AA-A00R-01A-31	0	TCGA-AA-A00R	1	1	1	1	1	1	0	1	0	Female	Colon	Colon Adenocarcinoma	1 - right colon	Cecum	Stage I	Hyp	MSI-H	CIMP.L	MSI/CIMP	1	6.76	14.9	64	NA	30	30	M0	YES	8140/3	C18.0	NO	N0	YES	3	27	0	WITH TUMOR	0.34	T2	NO	R0	NO	NO	LIVING	NA	NA
SMDT1	TCGA-AA-A00U-01A-41	1.21804695106048	TCGA-AA-A00U	0	1	1	1	1	1	0	1	1	Male	Colon	Colon Adenocarcinoma	1 - right colon	Ascending Colon	Stage IIIB	Non-Hyp	MSS	CIMP.L	Invasive	0	0.953	2.65	50	NA	517	517	M0	YES	8140/3	C18.2	NO	N1	YES	0	0	0	WITH TUMOR	NA	T3	NO	R0	YES	NO	LIVING	D	0
SMDT1	TCGA-AA-A010-01A-31	1.67807190511264	TCGA-AA-A010	0	1	0	1	1	1	0	1	1	Female	Colon	Colon Adenocarcinoma	2 - transverse colon	Transverse Colon	Stage IIB	Hyp	MSI-L	Cluster4	MSI/CIMP	0	67.5	262	46	NA	638	638	M0	NO	8140/3	C18.4	NO	N0	YES	0	45	0	WITH TUMOR	0.2	NA	NO	R0	NO	NO	LIVING	C	1
SMDT1	TCGA-AA-A017-01A-22	0.496233582126825	TCGA-AA-A017	0	1	1	1	1	1	0	1	0	Female	Colon	Colon Adenocarcinoma	3 - left colon	Sigmoid Colon	Stage IIA	Non-Hyp	MSS	Cluster4	CIN	0	0.76	2.28	57	NA	457	457	M0	NO	8140/3	C18.7	YES	N0	YES	0	18	0	WITH TUMOR	NA	T3	NO	R0	NO	NO	LIVING	NA	NA
SMDT1	TCGA-AA-A01C-01A-22	0	TCGA-AA-A01C	0	1	1	1	1	1	0	1	0	Male	Colon	Colon Adenocarcinoma	1 - right colon	Ascending Colon	Stage IIIA	NA	MSS	Cluster4	CIN	0	NA	NA	75	NA	457	457	M0	YES	8140/3	C18.2	YES	N1	YES	0	31	3	WITH TUMOR	NA	T2	NO	R0	YES	NO	LIVING	A	NA
SMDT1	TCGA-AA-A01D-01A-23	0.0151068923902084	TCGA-AA-A01D	0	1	0	1	1	1	0	1	1	Female	Colon	Colon Mucinous Adenocarcinoma	3 - left colon	Sigmoid Colon	Stage IIIC	Non-Hyp	MSS	CIMP.L	MSI/CIMP	0	2.02	5.64	47	NA	30	30	M0	NO	8480/3	C19.9	YES	N2	YES	0	12	12	WITH TUMOR	NA	T3	NO	R0	NO	NO	LIVING	C	0
SMDT1	TCGA-AA-A01F-01A-23	0	TCGA-AA-A01F	0	1	1	1	1	1	0	1	1	Male	Colon	Colon Adenocarcinoma	3 - left colon	Sigmoid Colon	Stage IIIB	Non-Hyp	MSS	Cluster3	CIN	0	0.506	1.98	72	NA	396	396	M0	YES	8140/3	C18.7	YES	N1	YES	0	30	2	WITH TUMOR	NA	T3	NO	R0	NO	NO	LIVING	E	0
SMDT1	TCGA-AA-A01I-01A-12	0	TCGA-AA-A01I	0	1	1	1	1	1	0	1	0	Male	Colon	Colon Adenocarcinoma	3 - left colon	Sigmoid Colon	Stage I	Non-Hyp	MSS	CIMP.L	Invasive	0	0.637	3.62	76	NA	365	365	M0	YES	8140/3	C18.7	NO	N0	YES	0	36	0	WITH TUMOR	NA	T2	NO	R0	YES	NO	LIVING	A	0
SMDT1	TCGA-AA-A01K-01A-31	0.98473324334669	TCGA-AA-A01K	0	1	0	1	1	1	0	1	0	Female	Colon	Colon Adenocarcinoma	3 - left colon	Sigmoid Colon	Stage IIIC	Non-Hyp	MSS	Cluster3	MSI/CIMP	0	1.73	5.58	74	NA	396	396	M0	NO	8140/3	C18.7	YES	N2	YES	0	35	4	WITH TUMOR	NA	T3	NO	R0	NO	NO	LIVING	C	0
SMDT1	TCGA-AA-A01P-01A-23	0	TCGA-AA-A01P	0	1	1	0	1	1	0	1	1	Female	Colon	Colon Adenocarcinoma	1 - right colon	Ascending Colon	Stage IIIB	Hyp	MSI-H	CIMP.H	NA	1	4.99	14.6	80	1158	1158	1158	M0	NO	8140/3	C18.2	YES	N1	YES	0	21	1	WITH TUMOR	1.11	T3	NO	R0	NO	NA	DECEASED	B	0
SMDT1	TCGA-AA-A01R-01A-23	1.11664491885227	TCGA-AA-A01R	0	1	1	0	1	1	0	1	1	Male	Colon	Colon Mucinous Adenocarcinoma	1 - right colon	Ascending Colon	Stage IIIB	Hyp	MSI-H	CIMP.L	NA	0	16.5	40.5	47	NA	1065	1065	M0	NO	8480/3	C18.2	YES	N2	YES	1	19	9	WITH TUMOR	1.83	T3	NO	R0	NO	NA	LIVING	B	0
SMDT1	TCGA-AA-A01S-01A-23	0.813848684143105	TCGA-AA-A01S	0	1	1	0	1	1	0	1	1	Female	Colon	Colon Adenocarcinoma	3 - left colon	Sigmoid Colon	Stage IIIB	Non-Hyp	MSI-L	Cluster4	NA	1	0.65	1.52	47	NA	31	31	M0	NO	8140/3	C18.7	NA	N1	YES	0	19	1	WITH TUMOR	0.82	T3	NO	R0	NO	NA	LIVING	A	0
SMDT1	TCGA-AA-A01T-01A-23	1.70626879694329	TCGA-AA-A01T	0	1	1	0	1	1	0	1	1	Female	Colon	Colon Adenocarcinoma	3 - left colon	Sigmoid Colon	Stage IIIB	Non-Hyp	MSS	Cluster3	NA	0	0.608	2.68	63	NA	1005	1005	M0	NO	8140/3	C18.7	YES	N1	YES	0	15	1	WITH TUMOR	0.7	T3	NO	R0	NO	NA	LIVING	A	0
SMDT1	TCGA-AA-A01V-01A-24	0	TCGA-AA-A01V	0	1	1	0	1	1	0	1	1	Male	Colon	Colon Adenocarcinoma	1 - right colon	Cecum	Stage I	Non-Hyp	MSS	CIMP.L	NA	0	1.37	3.16	59	NA	1065	1065	M0	NO	8140/3	C18.0	NA	N0	YES	0	15	0	WITH TUMOR	4.09	T2	NO	R0	NO	NA	LIVING	C	0
SMDT1	TCGA-AA-A01X-01A-23	0	TCGA-AA-A01X	0	1	1	0	1	1	0	1	1	Female	Colon	Colon Adenocarcinoma	3 - left colon	Sigmoid Colon	Stage IIIA	Non-Hyp	MSS	Cluster3	NA	0	0.61	1.54	80	NA	791	791	M0	YES	8140/3	C18.7	YES	N1	YES	0	14	2	WITH TUMOR	11.08	T2	NO	RX	NO	NA	LIVING	E	0
SMDT1	TCGA-AA-A01Z-01A-13	0	TCGA-AA-A01Z	0	1	1	0	1	1	0	1	1	Male	Colon	Colon Adenocarcinoma	1 - right colon	Ascending Colon	Stage IIA	Non-Hyp	MSS	CIMP.L	NA	0	1.12	2.94	68	NA	638	638	M0	YES	8140/3	C18.2	YES	N0	YES	0	12	0	WITH TUMOR	18.87	T3	NO	R0	NO	NA	LIVING	A	0
SMDT1	TCGA-AA-A022-01A-23	2.22942601319098	TCGA-AA-A022	0	1	1	0	1	1	0	1	1	Female	Colon	Colon Adenocarcinoma	1 - right colon	Cecum	NA	Hyp	MSI-H	CIMP.H	NA	1	11.8	30.3	88	NA	0	0	M0	NO	8140/3	C18.0	YES	N0	YES	0	18	0	WITH TUMOR	1.51	NA	NO	R0	NO	YES	LIVING	B	0
SMDT1	TCGA-AA-A024-01A-32	1.72016323860167	TCGA-AA-A024	0	1	0	1	1	1	0	1	1	Male	Colon	Colon Mucinous Adenocarcinoma	3 - left colon	Descending Colon	Stage IIA	Non-Hyp	MSI-L	Cluster3	Invasive	0	1.23	2.9	81	1188	1188	1188	M0	NO	8140/11	C18.6	NA	N0	YES	0	14	0	WITH TUMOR	3.77	T3	YES	R0	NO	NA	DECEASED	D	0
SMDT1	TCGA-AA-A029-01A-41	0	TCGA-AA-A029	0	1	0	1	1	1	0	1	1	Male	Colon	Colon Adenocarcinoma	1 - right colon	Cecum	Stage IIA	Non-Hyp	MSI-L	CIMP.H	Invasive	0	1.32	3.75	67	NA	1580	1580	M0	YES	8140/3	C18.0	NA	N0	YES	0	27	0	WITH TUMOR	1.97	T3	NO	R0	NO	NA	LIVING	A	0
SMDT1	TCGA-AA-A02E-01A-23	1.72935241005633	TCGA-AA-A02E	0	1	1	1	1	1	0	1	1	Female	Colon	Colon Adenocarcinoma	1 - right colon	Cecum	Stage IV	NA	MSI-L	Cluster3	CIN	0	NA	NA	82	89	89	89	M1	NO	8140/3	C18.0	YES	N1	YES	0	16	4	WITH TUMOR	441.9	T3	NO	R2	NO	YES	DECEASED	A	NA
SMDT1	TCGA-AA-A02H-01A-32	0	TCGA-AA-A02H	0	1	0	1	1	1	0	1	1	Female	Colon	Colon Adenocarcinoma	3 - left colon	Sigmoid Colon	Stage IV	Non-Hyp	MSS	Cluster3	CIN	0	0.729	2.53	74	61	61	61	M1	NO	8140/3	C18.7	YES	N2	YES	0	12	6	WITH TUMOR	1387	T3	NO	R2	NO	YES	DECEASED	E	0
SMDT1	TCGA-AA-A02J-01A-23	0	TCGA-AA-A02J	0	1	1	1	1	1	0	1	1	Female	Colon	Colon Adenocarcinoma	3 - left colon	Sigmoid Colon	Stage IV	Non-Hyp	MSS	Cluster4	CIN	0	1.33	4.43	70	153	153	153	M1	NO	8140/3	C18.7	YES	N0	YES	1	13	0	WITH TUMOR	96.57	T3	NO	R2	NO	YES	DECEASED	NA	NA
SMDT1	TCGA-AA-A02O-01A-23	0.813848684143105	TCGA-AA-A02O	0	1	1	0	1	1	0	1	1	Male	Colon	Colon Adenocarcinoma	2 - transverse colon	Transverse Colon	Stage IIA	Non-Hyp	MSS	CIMP.H	NA	0	0.91	4.44	82	NA	28	28	M0	NO	8140/3	C18.4	YES	N0	YES	0	18	0	WITH TUMOR	5.97	T3	NO	R0	NO	NO	LIVING	D	0
SMDT1	TCGA-AA-A02R-01A-23	0	TCGA-AA-A02R	0	1	0	1	1	1	0	1	1	Female	Colon	Colon Adenocarcinoma	1 - right colon	Cecum	Stage IIA	NA	MSI-H	CIMP.H	MSI/CIMP	1	NA	NA	84	670	670	670	M0	NO	8140/3	C18.0	YES	N0	YES	0	18	0	WITH TUMOR	2.67	T3	NO	R0	NO	YES	DECEASED	C	NA
SMDT1	TCGA-AA-A02Y-01A-31	1.01510689239021	TCGA-AA-A02Y	0	1	1	0	1	1	0	0	1	Male	Colon	Colon Adenocarcinoma	1 - right colon	Cecum	Stage I	Non-Hyp	MSS	CIMP.L	NA	0	0.705	3.42	73	NA	1215	1215	M0	NO	8140/3	C18.0	YES	N0	YES	0	18	0	WITH TUMOR	0.98	T2	NO	R0	NO	YES	LIVING	A	0
SMDT1	TCGA-AA-A03F-01A-41	0	TCGA-AA-A03F	0	1	1	0	1	1	0	1	1	Female	Colon	Colon Mucinous Adenocarcinoma	1 - right colon	Cecum	Stage IIIB	Non-Hyp	MSS	CIMP.H	NA	0	1.04	3.46	90	548	548	548	M0	NO	8480/3	C18.0	NA	N2	YES	0	29	4	WITH TUMOR	1.09	T3	NO	R0	NO	NA	DECEASED	A	0
SMDT1	TCGA-AA-A03J-01A-23	0	TCGA-AA-A03J	0	1	1	0	1	1	0	1	1	Female	Colon	Colon Adenocarcinoma	3 - left colon	Sigmoid Colon	Stage I	Non-Hyp	MSS	CIMP.L	NA	0	1.02	2.19	65	NA	1245	1245	M0	YES	8140/3	C18.7	NA	N0	YES	1	34	0	WITH TUMOR	2.09	T2	NO	R0	NO	NA	LIVING	E	0
SMDT1	TCGA-AF-2691-01A-41	0	TCGA-AF-2691	0	1	1	1	1	1	0	1	1	Female	Rectum	Rectal Adenocarcinoma	4 - rectum	Rectum	Stage I	Non-Hyp	MSS	CIMP.L	Invasive	0	0.607	2.71	48	NA	323	323	M0	NO	8140/3	C19.9	NO	N0	YES	0	17	0	TUMOR FREE	1.3	T1	NO	R0	NO	NO	LIVING	E	0
SMDT1	TCGA-AF-2692-01A-41	0.528176474629579	TCGA-AF-2692	0	1	1	1	1	1	0	1	1	Female	Rectum	NA	4 - rectum	NA	Stage IIA	Non-Hyp	MSS	Cluster4	CIN	0	0.428	1.2	54	NA	412	412	M0	NO	NA	C18.7	NO	N0	YES	0	12	0	WITH TUMOR	10.6	T3	NO	R0	NO	NO	LIVING	C	0
SMDT1	TCGA-AF-3400-01A-41	1.28812538679662	TCGA-AF-3400	0	1	1	1	1	1	1	1	1	Male	Rectum	Rectal Mucinous Adenocarcinoma	4 - rectum	Rectosigmoid Junction	Stage IIA	Non-Hyp	MSS	Cluster4	MSI/CIMP	0	0.586	0.77	54	NA	387	387	M0	NO	8480/3	C19.9	NO	N0	YES	1	32	0	TUMOR FREE	2.8	T3	NO	R0	NO	NO	LIVING	C	0
SMDT1	TCGA-AF-3913-01A-12	0	TCGA-AF-3913	0	1	1	1	1	1	1	1	1	Male	Rectum	Rectal Adenocarcinoma	4 - rectum	Rectosigmoid Junction	Stage IV	Non-Hyp	MSS	Cluster4	CIN	0	0.99	2.93	60	316	316	316	M1	NO	8140/3	C19.9	YES	N1a	YES	NA	26	1	WITH TUMOR	41.5	T3	YES	R0	YES	NO	DECEASED	C	0
SMDT1	TCGA-AG-3574-01A-22	0	TCGA-AG-3574	0	1	1	1	1	1	1	1	1	Female	Rectum	Rectal Adenocarcinoma	4 - rectum	Rectum	Stage IIA	Non-Hyp	MSS	Cluster3	CIN	0	0.549	1.37	89	NA	0	30	M0	YES	8140/3	C20.9	NO	N0	YES	0	18	NA	WITH TUMOR	4.59	T3	NO	R0	NO	NO	LIVING	C	0
SMDT1	TCGA-AG-3580-01A-22	0	TCGA-AG-3580	0	1	1	1	1	1	1	1	1	Male	Rectum	Rectal Adenocarcinoma	4 - rectum	Rectum	Stage I	Non-Hyp	MSS	Cluster3	Invasive	0	0.466	1.36	67	NA	0	0	M0	YES	8140/3	C20.9	NO	N0	YES	0	22	0	WITH TUMOR	0.87	T1	YES	R0	NO	NO	LIVING	E	0
SMDT1	TCGA-AG-3584-01A-22	0.88957601030635	TCGA-AG-3584	0	1	1	1	1	1	1	1	1	Male	Rectum	Rectal Adenocarcinoma	4 - rectum	Rectum	Stage IV	Non-Hyp	MSS	CIMP.L	CIN	0	0.218	1.26	60	NA	0	0	M1	NO	8140/3	C20.9	YES	N2	YES	0	34	20	WITH TUMOR	36.7	T3	NO	R2	NO	YES	LIVING	A	0
SMDT1	TCGA-AG-3593-01A-22	0	TCGA-AG-3593	0	1	1	1	1	1	1	1	1	Female	Rectum	Rectal Adenocarcinoma	4 - rectum	Rectum	Stage IIA	Non-Hyp	MSS	Cluster3	CIN	0	0.824	2.7	72	NA	0	30	M0	NO	8140/3	C20.9	NO	N0	YES	0	38	0	WITH TUMOR	9.76	T3	NO	R0	NO	NO	LIVING	E	0
SMDT1	TCGA-AG-3594-01A-12	0	TCGA-AG-3594	0	1	1	1	1	1	1	1	1	Male	Rectum	Rectal Mucinous Adenocarcinoma	4 - rectum	Rectum	Stage IIA	Non-Hyp	MSS	Cluster3	MSI/CIMP	0	0.629	1.26	77	NA	0	31	M0	YES	8480/3	C20.9	NO	N0	YES	0	25	0	WITH TUMOR	2.99	T3	NO	R0	NO	NO	LIVING	NA	NA
SMDT1	TCGA-AG-4007-01A-22	0	TCGA-AG-4007	0	1	1	1	1	1	1	1	1	Male	Rectum	Rectal Adenocarcinoma	4 - rectum	Rectum	Stage IV	Non-Hyp	MSI-L	CIMP.L	CIN	0	1.38	4.68	87	NA	31	31	M1	NO	8140/3	C20.9	YES	N2	YES	0	34	5	WITH TUMOR	3.65	NA	NO	R2	NO	NO	LIVING	NA	NA
SMDT1	TCGA-AG-A002-01A-23	0	TCGA-AG-A002	0	1	1	1	1	1	1	1	1	Male	Rectum	Rectal Adenocarcinoma	4 - rectum	Rectum	Stage I	Hyp	MSS	Cluster3	MSI/CIMP	0	92.7	372	35	NA	637	637	M0	NO	8140/3	C20.9	NA	N0	YES	0	34	0	WITH TUMOR	NA	T2	NO	R0	NO	NA	LIVING	B	1
SMDT1	TCGA-AG-A008-01A-23	0	TCGA-AG-A008	0	1	1	1	1	1	1	1	1	Female	Rectum	Rectal Mucinous Adenocarcinoma	4 - rectum	Rectum	Stage I	Non-Hyp	MSS	Cluster4	Invasive	0	0.434	1.69	50	NA	423	423	M0	YES	8480/3	C20.9	NO	N0	YES	0	28	0	WITH TUMOR	NA	T2	NO	R0	NO	NO	LIVING	D	0
SMDT1	TCGA-AG-A00C-01A-23	0	TCGA-AG-A00C	0	1	1	1	1	1	1	1	1	Female	Rectum	Rectal Adenocarcinoma	4 - rectum	Rectum	Stage IIIB	Non-Hyp	MSS	Cluster3	Invasive	0	0.772	2.27	49	NA	183	183	M0	NO	8140/3	C20.9	YES	N1	YES	0	24	1	WITH TUMOR	4.31	T3	NO	R0	NO	NO	LIVING	E	0
SMDT1	TCGA-AG-A00H-01A-22	1.60507007416973	TCGA-AG-A00H	0	1	0	1	1	1	1	1	0	Male	Rectum	Rectal Adenocarcinoma	4 - rectum	Rectum	Stage IIA	Non-Hyp	MSS	Cluster4	Invasive	0	0.794	2.07	75	NA	789	789	M0	NO	8140/3	C20.9	NO	N0	YES	0	32	0	WITH TUMOR	1.5	T3	YES	R0	NO	NO	LIVING	C	0
SMDT1	TCGA-AG-A00H-01A-31	0	TCGA-AG-A00H	1	1	0	1	1	1	1	1	0	Male	Rectum	Rectal Adenocarcinoma	4 - rectum	Rectum	Stage IIA	Non-Hyp	MSS	Cluster4	Invasive	0	0.794	2.07	75	NA	789	789	M0	NO	8140/3	C20.9	NO	N0	YES	0	32	0	WITH TUMOR	1.5	T3	YES	R0	NO	NO	LIVING	NA	0
SMDT1	TCGA-AG-A00Y-01A-12	0.418829078441218	TCGA-AG-A00Y	0	1	1	1	1	1	1	1	0	Male	Rectum	Rectal Adenocarcinoma	4 - rectum	Rectum	Stage IIA	Non-Hyp	MSS	Cluster3	Invasive	0	3.27	3.63	68	NA	700	700	M0	YES	8140/3	C20.9	NO	N0	YES	0	31	0	WITH TUMOR	4.21	T3	NO	R0	YES	NO	LIVING	A	0
SMDT1	TCGA-AG-A011-01A-32	0	TCGA-AG-A011	0	1	1	1	1	1	1	1	1	Male	Rectum	Rectal Adenocarcinoma	4 - rectum	Rectum	Stage IIA	Non-Hyp	MSS	CIMP.L	Invasive	0	0.853	3.16	80	NA	518	518	M0	NO	8140/3	C20.9	NO	N0	YES	0	14	0	WITH TUMOR	NA	T3	NO	R0	NO	NO	LIVING	E	0
SMDT1	TCGA-AG-A014-01A-12	0.813848684143105	TCGA-AG-A014	0	1	1	1	1	1	1	1	0	Male	Rectum	Rectal Adenocarcinoma	4 - rectum	Rectum	Stage I	Non-Hyp	MSS	Cluster4	CIN	0	1.01	3.92	86	NA	484	484	M0	NO	8140/3	C20.9	NO	N0	YES	0	15	0	WITH TUMOR	NA	T2	YES	R0	NO	NO	LIVING	E	0
SMDT1	TCGA-AG-A015-01A-51	0	TCGA-AG-A015	0	1	1	1	1	1	1	1	1	Female	Rectum	Rectal Adenocarcinoma	4 - rectum	Rectum	Stage I	Non-Hyp	MSS	Cluster3	Invasive	0	0.639	2.71	64	NA	396	396	M0	YES	8140/3	C20.9	NO	N0	YES	1	18	0	WITH TUMOR	NA	T1	YES	R0	NO	NO	LIVING	A	0
SMDT1	TCGA-AG-A016-01A-23	0	TCGA-AG-A016	0	1	1	1	1	1	1	1	1	Male	Rectum	Rectal Adenocarcinoma	4 - rectum	Rectum	Stage IV	Non-Hyp	MSS	Cluster3	CIN	0	0.87	1.65	55	NA	31	31	M1	NO	8140/3	C20.9	YES	N2	YES	0	19	4	WITH TUMOR	NA	T3	NO	R2	NO	NO	LIVING	NA	NA
SMDT1	TCGA-AG-A01J-01A-22	1.01510689239021	TCGA-AG-A01J	0	1	1	1	1	1	1	1	0	Female	Rectum	Rectal Adenocarcinoma	4 - rectum	Rectum	Stage IIA	NA	MSS	Cluster4	CIN	0	NA	NA	59	NA	31	31	M0	NO	8140/3	C20.9	NO	N0	YES	0	23	0	WITH TUMOR	NA	T3	NO	R0	NO	NO	LIVING	C	NA
SMDT1	TCGA-AG-A01L-01A-22	0.992386815890125	TCGA-AG-A01L	0	1	1	1	1	1	0	1	1	Male	Rectum	Rectal Adenocarcinoma	4 - rectum	Rectum	Stage IIIB	Non-Hyp	MSS	Cluster3	Invasive	0	0.425	2.3	58	NA	365	365	M0	NO	8140/3	C20.9	YES	N1	YES	0	47	2	WITH TUMOR	NA	T3	NO	R0	NO	NO	LIVING	D	0
SMDT1	TCGA-AG-A01N-01A-23	0.569695744067846	TCGA-AG-A01N	0	1	0	1	1	1	1	1	1	Female	Rectum	Rectal Adenocarcinoma	4 - rectum	Rectum	Stage IV	NA	MSS	Cluster4	CIN	0	NA	NA	68	NA	365	365	M1	YES	8140/3	C20.9	YES	N0	YES	0	23	0	WITH TUMOR	NA	T2	YES	R2	NO	NO	LIVING	A	NA
SMDT1	TCGA-AG-A01W-01A-23	1.14438990933517	TCGA-AG-A01W	0	1	1	0	0	1	1	1	1	Female	Rectum	Rectal Adenocarcinoma	4 - rectum	Rectum	Stage IIA	Non-Hyp	MSS	NA	NA	NA	0.941	3.17	67	NA	2130	2130	M0	NO	8140/3	C20.9	YES	N0	YES	2	20	0	WITH TUMOR	2.07	T3	NO	R0	NO	YES	LIVING	E	1
SMDT1	TCGA-AG-A01Y-01A-43	1.51760723291939	TCGA-AG-A01Y	0	1	1	0	0	1	1	1	1	Female	Rectum	Rectal Adenocarcinoma	4 - rectum	Rectum	Stage IIA	Non-Hyp	MSS	NA	NA	NA	0.901	2.18	49	NA	1946	1946	M0	NO	8140/3	C20.9	YES	N0	YES	0	17	0	WITH TUMOR	5.85	T3	NO	R0	NO	NA	LIVING	C	0
SMDT1	TCGA-AG-A020-01A-23	0	TCGA-AG-A020	0	1	1	0	0	1	1	1	1	Female	Rectum	Rectal Mucinous Adenocarcinoma	4 - rectum	Rectum	Stage IIIB	Non-Hyp	MSS	NA	NA	NA	0.656	1.83	57	NA	334	334	M0	NO	8480/3	C20.9	YES	N1	YES	0	12	1	WITH TUMOR	1.43	T3	NO	R0	NO	NA	LIVING	D	0
SMDT1	TCGA-AG-A026-01A-71	0	TCGA-AG-A026	0	1	1	1	1	1	1	1	1	Male	Rectum	Rectal Adenocarcinoma	4 - rectum	Rectum	NA	Non-Hyp	MSS	Cluster3	NA	0	1.69	5.67	66	59	59	59	M0	NO	8140/3	C20.9	YES	N0	YES	0	15	0	WITH TUMOR	9.65	NA	NO	R1	NO	YES	DECEASED	E	0
SMDT1	TCGA-AG-A02N-01A-31	0	TCGA-AG-A02N	0	1	1	0	0	1	1	1	1	Male	Rectum	Rectal Adenocarcinoma	4 - rectum	Rectum	Stage IIA	Hyp	MSI-H	NA	NA	NA	10.7	29.9	67	NA	1884	1884	M0	NO	8140/3	C20.9	YES	N0	YES	0	12	0	WITH TUMOR	2.07	T3	NO	R0	NO	NA	LIVING	E	0
SMDT1	TCGA-AG-A02X-01A-32	0	TCGA-AG-A02X	0	1	0	1	1	1	1	1	1	Male	Rectum	Rectal Adenocarcinoma	4 - rectum	Rectum	Stage I	Non-Hyp	MSS	CIMP.H	Invasive	0	1.69	3.88	77	NA	1246	1246	M0	NO	8140/3	C20.9	YES	N0	YES	0	15	0	WITH TUMOR	8.14	T2	NO	R0	NO	YES	LIVING	D	0
SMDT1	TCGA-AG-A032-01A-31	0	TCGA-AG-A032	0	1	0	1	1	1	0	1	0	Male	Rectum	Rectal Adenocarcinoma	4 - rectum	Rectum	Stage IIIB	Non-Hyp	MSS	Cluster4	CIN	0	0.681	2.45	68	NA	1156	1156	M0	NO	8140/3	C20.9	YES	N1	YES	0	16	2	WITH TUMOR	7.77	T3	NO	R0	NO	YES	LIVING	E	0
SMDT1	TCGA-AG-A036-01A-22	0	TCGA-AG-A036	0	1	1	0	0	0	1	1	1	Male	Rectum	Rectal Adenocarcinoma	4 - rectum	Rectum	Stage IIIB	Non-Hyp	MSS	NA	NA	NA	1.28	3.64	71	NA	2192	2192	M0	NO	8140/3	C20.9	NA	N2	YES	0	30	18	WITH TUMOR	2.2	T3	NO	R0	NO	NA	LIVING	NA	NA
[truncated: 4 more columns]
