# Supplementary material for: MICU2 up-regulation enhances tumor aggressiveness and metabolic reprogramming during colorectal cancer development
Source: PLoS Biol. 2024 Oct 28;22(10):e3002854. doi: 10.1371/journal.pbio.3002854 (PMC11542858; doi:10.1371/journal.pbio.3002854)
Supplement: S2 Data — (ZIP) [file pbio.3002854.s009.zip › S2_Data/PLOS_BIOLOGY_FigS4A_GeneSet_MitoComplex.tsv]

GO_ID	ensembl_gene_id	external_gene_name	hgnc_symbol	name_1006	NAME
GO:0005747	ENSG00000198888	MT-ND1	MT-ND1	membrane	I
GO:0005747	ENSG00000198888	MT-ND1	MT-ND1	mitochondrion	I
GO:0005747	ENSG00000198888	MT-ND1	MT-ND1	mitochondrial inner membrane	I
GO:0005747	ENSG00000198888	MT-ND1	MT-ND1	protein binding	I
GO:0005747	ENSG00000198888	MT-ND1	MT-ND1	mitochondrial membrane	I
GO:0005747	ENSG00000198888	MT-ND1	MT-ND1	respirasome	I
GO:0005747	ENSG00000198888	MT-ND1	MT-ND1	electron transport chain	I
GO:0005747	ENSG00000198888	MT-ND1	MT-ND1	NADH dehydrogenase (ubiquinone) activity	I
GO:0005747	ENSG00000198888	MT-ND1	MT-ND1	mitochondrial respiratory chain complex I assembly	I
GO:0005747	ENSG00000198888	MT-ND1	MT-ND1	mitochondrial respiratory chain complex I	I
GO:0005747	ENSG00000198888	MT-ND1	MT-ND1	NADH dehydrogenase activity	I
GO:0005747	ENSG00000198888	MT-ND1	MT-ND1	mitochondrial electron transport, NADH to ubiquinone	I
GO:0005747	ENSG00000198888	MT-ND1	MT-ND1	aerobic respiration	I
GO:0005747	ENSG00000198888	MT-ND1	MT-ND1	proton motive force-driven mitochondrial ATP synthesis	I
GO:0005747	ENSG00000198763	MT-ND2	MT-ND2	NADH dehydrogenase (ubiquinone) activity	I
GO:0005747	ENSG00000198763	MT-ND2	MT-ND2	mitochondrial electron transport, NADH to ubiquinone	I
GO:0005747	ENSG00000198763	MT-ND2	MT-ND2	membrane	I
GO:0005747	ENSG00000198763	MT-ND2	MT-ND2	oxidoreductase activity	I
GO:0005747	ENSG00000198763	MT-ND2	MT-ND2	mitochondrion	I
GO:0005747	ENSG00000198763	MT-ND2	MT-ND2	mitochondrial inner membrane	I
GO:0005747	ENSG00000198763	MT-ND2	MT-ND2	respirasome	I
GO:0005747	ENSG00000198763	MT-ND2	MT-ND2	protein binding	I
GO:0005747	ENSG00000198763	MT-ND2	MT-ND2	mitochondrial respiratory chain complex I assembly	I
GO:0005747	ENSG00000198763	MT-ND2	MT-ND2	mitochondrial respiratory chain complex I	I
GO:0005747	ENSG00000198763	MT-ND2	MT-ND2	aerobic respiration	I
GO:0005747	ENSG00000198763	MT-ND2	MT-ND2	proton motive force-driven mitochondrial ATP synthesis	I
GO:0005747	ENSG00000198763	MT-ND2	MT-ND2	protein kinase binding	I
GO:0005747	ENSG00000198763	MT-ND2	MT-ND2	ionotropic glutamate receptor binding	I
GO:0005747	ENSG00000198763	MT-ND2	MT-ND2	reactive oxygen species metabolic process	I
GO:0005747	ENSG00000198763	MT-ND2	MT-ND2	postsynaptic density	I
GO:0005747	ENSG00000198840	MT-ND3	MT-ND3	NADH dehydrogenase (ubiquinone) activity	I
GO:0005747	ENSG00000198840	MT-ND3	MT-ND3	membrane	I
GO:0005747	ENSG00000198840	MT-ND3	MT-ND3	mitochondrion	I
GO:0005747	ENSG00000198840	MT-ND3	MT-ND3	mitochondrial inner membrane	I
GO:0005747	ENSG00000198840	MT-ND3	MT-ND3	protein binding	I
GO:0005747	ENSG00000198840	MT-ND3	MT-ND3	mitochondrial membrane	I
GO:0005747	ENSG00000198840	MT-ND3	MT-ND3	respirasome	I
GO:0005747	ENSG00000198840	MT-ND3	MT-ND3	electron transport chain	I
GO:0005747	ENSG00000198840	MT-ND3	MT-ND3	mitochondrial respiratory chain complex I	I
GO:0005747	ENSG00000198840	MT-ND3	MT-ND3	mitochondrial electron transport, NADH to ubiquinone	I
GO:0005747	ENSG00000198840	MT-ND3	MT-ND3	aerobic respiration	I
GO:0005747	ENSG00000198840	MT-ND3	MT-ND3	proton motive force-driven mitochondrial ATP synthesis	I
GO:0005747	ENSG00000198840	MT-ND3	MT-ND3	response to oxidative stress	I
GO:0005747	ENSG00000198840	MT-ND3	MT-ND3	response to light intensity	I
GO:0005747	ENSG00000198840	MT-ND3	MT-ND3	response to hormone	I
GO:0005747	ENSG00000198840	MT-ND3	MT-ND3	cellular response to glucocorticoid stimulus	I
GO:0005747	ENSG00000212907	MT-ND4L	MT-ND4L	ATP synthesis coupled electron transport	I
GO:0005747	ENSG00000212907	MT-ND4L	MT-ND4L	oxidoreductase activity, acting on NAD(P)H	I
GO:0005747	ENSG00000212907	MT-ND4L	MT-ND4L	membrane	I
GO:0005747	ENSG00000212907	MT-ND4L	MT-ND4L	oxidoreductase activity	I
GO:0005747	ENSG00000212907	MT-ND4L	MT-ND4L	mitochondrion	I
GO:0005747	ENSG00000212907	MT-ND4L	MT-ND4L	mitochondrial inner membrane	I
GO:0005747	ENSG00000212907	MT-ND4L	MT-ND4L	respirasome	I
GO:0005747	ENSG00000212907	MT-ND4L	MT-ND4L	NADH dehydrogenase (ubiquinone) activity	I
GO:0005747	ENSG00000212907	MT-ND4L	MT-ND4L	mitochondrial respiratory chain complex I	I
GO:0005747	ENSG00000212907	MT-ND4L	MT-ND4L	mitochondrial electron transport, NADH to ubiquinone	I
GO:0005747	ENSG00000212907	MT-ND4L	MT-ND4L	aerobic respiration	I
GO:0005747	ENSG00000212907	MT-ND4L	MT-ND4L	proton motive force-driven mitochondrial ATP synthesis	I
GO:0005747	ENSG00000198886	MT-ND4	MT-ND4	NADH dehydrogenase (ubiquinone) activity	I
GO:0005747	ENSG00000198886	MT-ND4	MT-ND4	ATP synthesis coupled electron transport	I
GO:0005747	ENSG00000198886	MT-ND4	MT-ND4	membrane	I
GO:0005747	ENSG00000198886	MT-ND4	MT-ND4	mitochondrion	I
GO:0005747	ENSG00000198886	MT-ND4	MT-ND4	mitochondrial inner membrane	I
GO:0005747	ENSG00000198886	MT-ND4	MT-ND4	mitochondrial membrane	I
GO:0005747	ENSG00000198886	MT-ND4	MT-ND4	respirasome	I
GO:0005747	ENSG00000198886	MT-ND4	MT-ND4	mitochondrial respiratory chain complex I assembly	I
GO:0005747	ENSG00000198886	MT-ND4	MT-ND4	mitochondrial respiratory chain complex I	I
GO:0005747	ENSG00000198886	MT-ND4	MT-ND4	response to hypoxia	I
GO:0005747	ENSG00000198886	MT-ND4	MT-ND4	in utero embryonic development	I
GO:0005747	ENSG00000198886	MT-ND4	MT-ND4	aging	I
GO:0005747	ENSG00000198886	MT-ND4	MT-ND4	cerebellum development	I
GO:0005747	ENSG00000198886	MT-ND4	MT-ND4	response to nicotine	I
GO:0005747	ENSG00000198886	MT-ND4	MT-ND4	response to ethanol	I
GO:0005747	ENSG00000198886	MT-ND4	MT-ND4	NADH dehydrogenase activity	I
GO:0005747	ENSG00000198886	MT-ND4	MT-ND4	mitochondrial electron transport, NADH to ubiquinone	I
GO:0005747	ENSG00000198886	MT-ND4	MT-ND4	aerobic respiration	I
GO:0005747	ENSG00000198886	MT-ND4	MT-ND4	proton motive force-driven mitochondrial ATP synthesis	I
GO:0005747	ENSG00000198886	MT-ND4	MT-ND4	ubiquinone binding	I
GO:0005747	ENSG00000198886	MT-ND4	MT-ND4	electron transport coupled proton transport	I
GO:0005747	ENSG00000198786	MT-ND5	MT-ND5	NADH dehydrogenase (ubiquinone) activity	I
GO:0005747	ENSG00000198786	MT-ND5	MT-ND5	ATP synthesis coupled electron transport	I
GO:0005747	ENSG00000198786	MT-ND5	MT-ND5	membrane	I
GO:0005747	ENSG00000198786	MT-ND5	MT-ND5	mitochondrion	I
GO:0005747	ENSG00000198786	MT-ND5	MT-ND5	mitochondrial inner membrane	I
GO:0005747	ENSG00000198786	MT-ND5	MT-ND5	respirasome	I
GO:0005747	ENSG00000198786	MT-ND5	MT-ND5	mitochondrial respiratory chain complex I assembly	I
GO:0005747	ENSG00000198786	MT-ND5	MT-ND5	mitochondrial respiratory chain complex I	I
GO:0005747	ENSG00000198786	MT-ND5	MT-ND5	NADH dehydrogenase activity	I
GO:0005747	ENSG00000198786	MT-ND5	MT-ND5	mitochondrial electron transport, NADH to ubiquinone	I
GO:0005747	ENSG00000198786	MT-ND5	MT-ND5	aerobic respiration	I
GO:0005747	ENSG00000198786	MT-ND5	MT-ND5	proton motive force-driven mitochondrial ATP synthesis	I
GO:0005747	ENSG00000198786	MT-ND5	MT-ND5	electron transport coupled proton transport	I
GO:0005747	ENSG00000198786	MT-ND5	MT-ND5	response to hypoxia	I
GO:0005747	ENSG00000198786	MT-ND5	MT-ND5	response to organonitrogen compound	I
GO:0005747	ENSG00000198786	MT-ND5	MT-ND5	response to hydrogen peroxide	I
GO:0005747	ENSG00000198786	MT-ND5	MT-ND5	neuron projection	I
GO:0005747	ENSG00000198695	MT-ND6	MT-ND6	NADH dehydrogenase (ubiquinone) activity	I
GO:0005747	ENSG00000198695	MT-ND6	MT-ND6	membrane	I
GO:0005747	ENSG00000198695	MT-ND6	MT-ND6	mitochondrion	I
GO:0005747	ENSG00000198695	MT-ND6	MT-ND6	mitochondrial inner membrane	I
GO:0005747	ENSG00000198695	MT-ND6	MT-ND6	mitochondrial membrane	I
GO:0005747	ENSG00000198695	MT-ND6	MT-ND6	respirasome	I
GO:0005747	ENSG00000198695	MT-ND6	MT-ND6	mitochondrial respiratory chain complex I assembly	I
GO:0005747	ENSG00000198695	MT-ND6	MT-ND6	mitochondrial electron transport, NADH to ubiquinone	I
GO:0005747	ENSG00000198695	MT-ND6	MT-ND6	aerobic respiration	I
GO:0005747	ENSG00000198695	MT-ND6	MT-ND6	proton motive force-driven mitochondrial ATP synthesis	I
GO:0005747	ENSG00000198695	MT-ND6	MT-ND6	mitochondrial respiratory chain complex I	I
GO:0005747	ENSG00000198695	MT-ND6	MT-ND6	response to nicotine	I
GO:0005747	ENSG00000198695	MT-ND6	MT-ND6	response to cocaine	I
GO:0005747	ENSG00000198695	MT-ND6	MT-ND6	response to hydrogen peroxide	I
GO:0005747	ENSG00000277365	NDUFA6	NDUFA6	mitochondrial respiratory chain complex I	I
GO:0005747	ENSG00000277365	NDUFA6	NDUFA6	membrane	I
GO:0005747	ENSG00000277365	NDUFA6	NDUFA6	mitochondrion	I
GO:0005747	ENSG00000277365	NDUFA6	NDUFA6	mitochondrial inner membrane	I
GO:0005747	ENSG00000277365	NDUFA6	NDUFA6	mitochondrial membrane	I
GO:0005747	ENSG00000277365	NDUFA6	NDUFA6	respirasome	I
GO:0005747	ENSG00000277365	NDUFA6	NDUFA6	response to oxidative stress	I
GO:0005747	ENSG00000277365	NDUFA6	NDUFA6	NADH dehydrogenase (ubiquinone) activity	I
GO:0005747	ENSG00000277365	NDUFA6	NDUFA6	mitochondrial respiratory chain complex I assembly	I
GO:0005747	ENSG00000277365	NDUFA6	NDUFA6	mitochondrial electron transport, NADH to ubiquinone	I
GO:0005747	ENSG00000277365	NDUFA6	NDUFA6	aerobic respiration	I
GO:0005747	ENSG00000277365	NDUFA6	NDUFA6	proton motive force-driven mitochondrial ATP synthesis	I
GO:0005747	ENSG00000273397	NDUFA6	NDUFA6	mitochondrial respiratory chain complex I	I
GO:0005747	ENSG00000273397	NDUFA6	NDUFA6	membrane	I
GO:0005747	ENSG00000273397	NDUFA6	NDUFA6	mitochondrion	I
GO:0005747	ENSG00000273397	NDUFA6	NDUFA6	mitochondrial inner membrane	I
GO:0005747	ENSG00000273397	NDUFA6	NDUFA6	mitochondrial membrane	I
GO:0005747	ENSG00000273397	NDUFA6	NDUFA6	respirasome	I
GO:0005747	ENSG00000273397	NDUFA6	NDUFA6	response to oxidative stress	I
GO:0005747	ENSG00000273397	NDUFA6	NDUFA6	NADH dehydrogenase (ubiquinone) activity	I
GO:0005747	ENSG00000273397	NDUFA6	NDUFA6	mitochondrial respiratory chain complex I assembly	I
GO:0005747	ENSG00000273397	NDUFA6	NDUFA6	mitochondrial electron transport, NADH to ubiquinone	I
GO:0005747	ENSG00000273397	NDUFA6	NDUFA6	aerobic respiration	I
GO:0005747	ENSG00000273397	NDUFA6	NDUFA6	proton motive force-driven mitochondrial ATP synthesis	I
GO:0005747	ENSG00000272765	NDUFA6	NDUFA6	mitochondrial respiratory chain complex I	I
GO:0005747	ENSG00000272765	NDUFA6	NDUFA6	membrane	I
GO:0005747	ENSG00000272765	NDUFA6	NDUFA6	mitochondrion	I
GO:0005747	ENSG00000272765	NDUFA6	NDUFA6	mitochondrial inner membrane	I
GO:0005747	ENSG00000272765	NDUFA6	NDUFA6	mitochondrial membrane	I
GO:0005747	ENSG00000272765	NDUFA6	NDUFA6	respirasome	I
GO:0005747	ENSG00000272765	NDUFA6	NDUFA6	response to oxidative stress	I
GO:0005747	ENSG00000272765	NDUFA6	NDUFA6	NADH dehydrogenase (ubiquinone) activity	I
GO:0005747	ENSG00000272765	NDUFA6	NDUFA6	mitochondrial respiratory chain complex I assembly	I
GO:0005747	ENSG00000272765	NDUFA6	NDUFA6	mitochondrial electron transport, NADH to ubiquinone	I
GO:0005747	ENSG00000272765	NDUFA6	NDUFA6	aerobic respiration	I
GO:0005747	ENSG00000272765	NDUFA6	NDUFA6	proton motive force-driven mitochondrial ATP synthesis	I
GO:0005747	ENSG00000276061	NDUFA3	NDUFA3	membrane	I
GO:0005747	ENSG00000276061	NDUFA3	NDUFA3	mitochondrion	I
GO:0005747	ENSG00000276061	NDUFA3	NDUFA3	mitochondrial inner membrane	I
GO:0005747	ENSG00000276061	NDUFA3	NDUFA3	respirasome	I
GO:0005747	ENSG00000276061	NDUFA3	NDUFA3	mitochondrial respiratory chain complex I	I
GO:0005747	ENSG00000276061	NDUFA3	NDUFA3	protein binding	I
GO:0005747	ENSG00000276061	NDUFA3	NDUFA3	NADH dehydrogenase (ubiquinone) activity	I
GO:0005747	ENSG00000276061	NDUFA3	NDUFA3	mitochondrial respiratory chain complex I assembly	I
GO:0005747	ENSG00000276061	NDUFA3	NDUFA3	mitochondrial electron transport, NADH to ubiquinone	I
GO:0005747	ENSG00000276061	NDUFA3	NDUFA3	aerobic respiration	I
GO:0005747	ENSG00000276061	NDUFA3	NDUFA3	proton motive force-driven mitochondrial ATP synthesis	I
GO:0005747	ENSG00000276766	NDUFA3	NDUFA3	mitochondrial inner membrane	I
GO:0005747	ENSG00000276766	NDUFA3	NDUFA3	mitochondrial respiratory chain complex I	I
GO:0005747	ENSG00000276766	NDUFA3	NDUFA3	membrane	I
GO:0005747	ENSG00000276766	NDUFA3	NDUFA3	mitochondrion	I
GO:0005747	ENSG00000276766	NDUFA3	NDUFA3	protein binding	I
GO:0005747	ENSG00000276766	NDUFA3	NDUFA3	respirasome	I
GO:0005747	ENSG00000276766	NDUFA3	NDUFA3	NADH dehydrogenase (ubiquinone) activity	I
GO:0005747	ENSG00000276766	NDUFA3	NDUFA3	mitochondrial respiratory chain complex I assembly	I
GO:0005747	ENSG00000276766	NDUFA3	NDUFA3	mitochondrial electron transport, NADH to ubiquinone	I
GO:0005747	ENSG00000276766	NDUFA3	NDUFA3	aerobic respiration	I
GO:0005747	ENSG00000276766	NDUFA3	NDUFA3	proton motive force-driven mitochondrial ATP synthesis	I
GO:0005747	ENSG00000275724	NDUFA3	NDUFA3	mitochondrial inner membrane	I
GO:0005747	ENSG00000275724	NDUFA3	NDUFA3	mitochondrial respiratory chain complex I	I
GO:0005747	ENSG00000275724	NDUFA3	NDUFA3	membrane	I
GO:0005747	ENSG00000275724	NDUFA3	NDUFA3	mitochondrion	I
GO:0005747	ENSG00000275724	NDUFA3	NDUFA3	protein binding	I
GO:0005747	ENSG00000275724	NDUFA3	NDUFA3	respirasome	I
GO:0005747	ENSG00000275724	NDUFA3	NDUFA3	NADH dehydrogenase (ubiquinone) activity	I
GO:0005747	ENSG00000275724	NDUFA3	NDUFA3	mitochondrial respiratory chain complex I assembly	I
GO:0005747	ENSG00000275724	NDUFA3	NDUFA3	mitochondrial electron transport, NADH to ubiquinone	I
GO:0005747	ENSG00000275724	NDUFA3	NDUFA3	aerobic respiration	I
GO:0005747	ENSG00000275724	NDUFA3	NDUFA3	proton motive force-driven mitochondrial ATP synthesis	I
GO:0005747	ENSG00000276220	NDUFA3	NDUFA3	mitochondrial inner membrane	I
GO:0005747	ENSG00000276220	NDUFA3	NDUFA3	mitochondrial respiratory chain complex I	I
GO:0005747	ENSG00000276220	NDUFA3	NDUFA3	membrane	I
GO:0005747	ENSG00000276220	NDUFA3	NDUFA3	mitochondrion	I
GO:0005747	ENSG00000276220	NDUFA3	NDUFA3	protein binding	I
GO:0005747	ENSG00000276220	NDUFA3	NDUFA3	respirasome	I
GO:0005747	ENSG00000276220	NDUFA3	NDUFA3	NADH dehydrogenase (ubiquinone) activity	I
GO:0005747	ENSG00000276220	NDUFA3	NDUFA3	mitochondrial respiratory chain complex I assembly	I
GO:0005747	ENSG00000276220	NDUFA3	NDUFA3	mitochondrial electron transport, NADH to ubiquinone	I
GO:0005747	ENSG00000276220	NDUFA3	NDUFA3	aerobic respiration	I
GO:0005747	ENSG00000276220	NDUFA3	NDUFA3	proton motive force-driven mitochondrial ATP synthesis	I
GO:0005747	ENSG00000278365	NDUFA3	NDUFA3	mitochondrial inner membrane	I
GO:0005747	ENSG00000278365	NDUFA3	NDUFA3	mitochondrial respiratory chain complex I	I
GO:0005747	ENSG00000278365	NDUFA3	NDUFA3	membrane	I
GO:0005747	ENSG00000278365	NDUFA3	NDUFA3	mitochondrion	I
GO:0005747	ENSG00000278365	NDUFA3	NDUFA3	protein binding	I
GO:0005747	ENSG00000278365	NDUFA3	NDUFA3	respirasome	I
GO:0005747	ENSG00000278365	NDUFA3	NDUFA3	NADH dehydrogenase (ubiquinone) activity	I
GO:0005747	ENSG00000278365	NDUFA3	NDUFA3	mitochondrial respiratory chain complex I assembly	I
GO:0005747	ENSG00000278365	NDUFA3	NDUFA3	mitochondrial electron transport, NADH to ubiquinone	I
GO:0005747	ENSG00000278365	NDUFA3	NDUFA3	aerobic respiration	I
GO:0005747	ENSG00000278365	NDUFA3	NDUFA3	proton motive force-driven mitochondrial ATP synthesis	I
GO:0005747	ENSG00000277722	NDUFA3	NDUFA3	mitochondrial inner membrane	I
GO:0005747	ENSG00000277722	NDUFA3	NDUFA3	mitochondrial respiratory chain complex I	I
GO:0005747	ENSG00000277722	NDUFA3	NDUFA3	membrane	I
GO:0005747	ENSG00000277722	NDUFA3	NDUFA3	mitochondrion	I
GO:0005747	ENSG00000277722	NDUFA3	NDUFA3	protein binding	I
GO:0005747	ENSG00000277722	NDUFA3	NDUFA3	respirasome	I
GO:0005747	ENSG00000277722	NDUFA3	NDUFA3	NADH dehydrogenase (ubiquinone) activity	I
GO:0005747	ENSG00000277722	NDUFA3	NDUFA3	mitochondrial respiratory chain complex I assembly	I
GO:0005747	ENSG00000277722	NDUFA3	NDUFA3	mitochondrial electron transport, NADH to ubiquinone	I
GO:0005747	ENSG00000277722	NDUFA3	NDUFA3	aerobic respiration	I
GO:0005747	ENSG00000277722	NDUFA3	NDUFA3	proton motive force-driven mitochondrial ATP synthesis	I
GO:0005747	ENSG00000273642	NDUFA3	NDUFA3	mitochondrial inner membrane	I
GO:0005747	ENSG00000273642	NDUFA3	NDUFA3	mitochondrial respiratory chain complex I	I
GO:0005747	ENSG00000273642	NDUFA3	NDUFA3	membrane	I
GO:0005747	ENSG00000273642	NDUFA3	NDUFA3	mitochondrion	I
GO:0005747	ENSG00000273642	NDUFA3	NDUFA3	protein binding	I
GO:0005747	ENSG00000273642	NDUFA3	NDUFA3	respirasome	I
GO:0005747	ENSG00000273642	NDUFA3	NDUFA3	NADH dehydrogenase (ubiquinone) activity	I
GO:0005747	ENSG00000273642	NDUFA3	NDUFA3	mitochondrial respiratory chain complex I assembly	I
GO:0005747	ENSG00000273642	NDUFA3	NDUFA3	mitochondrial electron transport, NADH to ubiquinone	I
GO:0005747	ENSG00000273642	NDUFA3	NDUFA3	aerobic respiration	I
GO:0005747	ENSG00000273642	NDUFA3	NDUFA3	proton motive force-driven mitochondrial ATP synthesis	I
GO:0005747	ENSG00000274359	NDUFA3	NDUFA3	mitochondrial inner membrane	I
GO:0005747	ENSG00000274359	NDUFA3	NDUFA3	mitochondrial respiratory chain complex I	I
GO:0005747	ENSG00000274359	NDUFA3	NDUFA3	membrane	I
GO:0005747	ENSG00000274359	NDUFA3	NDUFA3	mitochondrion	I
GO:0005747	ENSG00000274359	NDUFA3	NDUFA3	protein binding	I
GO:0005747	ENSG00000274359	NDUFA3	NDUFA3	respirasome	I
GO:0005747	ENSG00000274359	NDUFA3	NDUFA3	NADH dehydrogenase (ubiquinone) activity	I
GO:0005747	ENSG00000274359	NDUFA3	NDUFA3	mitochondrial respiratory chain complex I assembly	I
GO:0005747	ENSG00000274359	NDUFA3	NDUFA3	mitochondrial electron transport, NADH to ubiquinone	I
GO:0005747	ENSG00000274359	NDUFA3	NDUFA3	aerobic respiration	I
GO:0005747	ENSG00000274359	NDUFA3	NDUFA3	proton motive force-driven mitochondrial ATP synthesis	I
GO:0005747	ENSG00000275605	NDUFA3	NDUFA3	mitochondrial inner membrane	I
GO:0005747	ENSG00000275605	NDUFA3	NDUFA3	mitochondrial respiratory chain complex I	I
GO:0005747	ENSG00000275605	NDUFA3	NDUFA3	membrane	I
GO:0005747	ENSG00000275605	NDUFA3	NDUFA3	mitochondrion	I
GO:0005747	ENSG00000275605	NDUFA3	NDUFA3	protein binding	I
GO:0005747	ENSG00000275605	NDUFA3	NDUFA3	respirasome	I
GO:0005747	ENSG00000275605	NDUFA3	NDUFA3	NADH dehydrogenase (ubiquinone) activity	I
GO:0005747	ENSG00000275605	NDUFA3	NDUFA3	mitochondrial respiratory chain complex I assembly	I
GO:0005747	ENSG00000275605	NDUFA3	NDUFA3	mitochondrial electron transport, NADH to ubiquinone	I
GO:0005747	ENSG00000275605	NDUFA3	NDUFA3	aerobic respiration	I
GO:0005747	ENSG00000275605	NDUFA3	NDUFA3	proton motive force-driven mitochondrial ATP synthesis	I
GO:0005747	ENSG00000178127	NDUFV2	NDUFV2	oxidoreductase activity	I
GO:0005747	ENSG00000178127	NDUFV2	NDUFV2	membrane	I
GO:0005747	ENSG00000178127	NDUFV2	NDUFV2	metal ion binding	I
GO:0005747	ENSG00000178127	NDUFV2	NDUFV2	mitochondrion	I
GO:0005747	ENSG00000178127	NDUFV2	NDUFV2	mitochondrial inner membrane	I
GO:0005747	ENSG00000178127	NDUFV2	NDUFV2	iron-sulfur cluster binding	I
GO:0005747	ENSG00000178127	NDUFV2	NDUFV2	2 iron, 2 sulfur cluster binding	I
GO:0005747	ENSG00000178127	NDUFV2	NDUFV2	protein binding	I
GO:0005747	ENSG00000178127	NDUFV2	NDUFV2	nervous system development	I
GO:0005747	ENSG00000178127	NDUFV2	NDUFV2	respirasome	I
GO:0005747	ENSG00000178127	NDUFV2	NDUFV2	NADH dehydrogenase (ubiquinone) activity	I
GO:0005747	ENSG00000178127	NDUFV2	NDUFV2	mitochondrial respiratory chain complex I	I
GO:0005747	ENSG00000178127	NDUFV2	NDUFV2	mitochondrial electron transport, NADH to ubiquinone	I
GO:0005747	ENSG00000178127	NDUFV2	NDUFV2	aerobic respiration	I
GO:0005747	ENSG00000178127	NDUFV2	NDUFV2	proton motive force-driven mitochondrial ATP synthesis	I
GO:0005747	ENSG00000178127	NDUFV2	NDUFV2	electron transfer activity	I
GO:0005747	ENSG00000178127	NDUFV2	NDUFV2	cardiac muscle tissue development	I
GO:0005747	ENSG00000281013	NDUFA6	NDUFA6	mitochondrial respiratory chain complex I	I
GO:0005747	ENSG00000281013	NDUFA6	NDUFA6	membrane	I
GO:0005747	ENSG00000281013	NDUFA6	NDUFA6	mitochondrion	I
GO:0005747	ENSG00000281013	NDUFA6	NDUFA6	mitochondrial inner membrane	I
GO:0005747	ENSG00000281013	NDUFA6	NDUFA6	mitochondrial membrane	I
GO:0005747	ENSG00000281013	NDUFA6	NDUFA6	respirasome	I
GO:0005747	ENSG00000281013	NDUFA6	NDUFA6	response to oxidative stress	I
GO:0005747	ENSG00000281013	NDUFA6	NDUFA6	NADH dehydrogenase (ubiquinone) activity	I
GO:0005747	ENSG00000281013	NDUFA6	NDUFA6	mitochondrial respiratory chain complex I assembly	I
GO:0005747	ENSG00000281013	NDUFA6	NDUFA6	mitochondrial electron transport, NADH to ubiquinone	I
GO:0005747	ENSG00000281013	NDUFA6	NDUFA6	aerobic respiration	I
GO:0005747	ENSG00000281013	NDUFA6	NDUFA6	proton motive force-driven mitochondrial ATP synthesis	I
GO:0005747	ENSG00000283447	NDUFS1	NDUFS1	membrane	I
GO:0005747	ENSG00000283447	NDUFS1	NDUFS1	oxidoreductase activity	I
GO:0005747	ENSG00000283447	NDUFS1	NDUFS1	NADH dehydrogenase (ubiquinone) activity	I
GO:0005747	ENSG00000283447	NDUFS1	NDUFS1	ATP synthesis coupled electron transport	I
GO:0005747	ENSG00000283447	NDUFS1	NDUFS1	iron-sulfur cluster binding	I
GO:0005747	ENSG00000283447	NDUFS1	NDUFS1	oxidoreductase activity, acting on NAD(P)H	I
GO:0005747	ENSG00000283447	NDUFS1	NDUFS1	metal ion binding	I
GO:0005747	ENSG00000283447	NDUFS1	NDUFS1	mitochondrion	I
GO:0005747	ENSG00000283447	NDUFS1	NDUFS1	mitochondrial inner membrane	I
GO:0005747	ENSG00000283447	NDUFS1	NDUFS1	2 iron, 2 sulfur cluster binding	I
GO:0005747	ENSG00000283447	NDUFS1	NDUFS1	protein binding	I
GO:0005747	ENSG00000283447	NDUFS1	NDUFS1	mitochondrial intermembrane space	I
GO:0005747	ENSG00000283447	NDUFS1	NDUFS1	respirasome	I
GO:0005747	ENSG00000283447	NDUFS1	NDUFS1	4 iron, 4 sulfur cluster binding	I
GO:0005747	ENSG00000283447	NDUFS1	NDUFS1	reactive oxygen species metabolic process	I
GO:0005747	ENSG00000283447	NDUFS1	NDUFS1	ATP metabolic process	I
GO:0005747	ENSG00000283447	NDUFS1	NDUFS1	mitochondrial respiratory chain complex I assembly	I
GO:0005747	ENSG00000283447	NDUFS1	NDUFS1	mitochondrial matrix	I
GO:0005747	ENSG00000283447	NDUFS1	NDUFS1	mitochondrial respiratory chain complex I	I
GO:0005747	ENSG00000283447	NDUFS1	NDUFS1	mitochondrial electron transport, NADH to ubiquinone	I
GO:0005747	ENSG00000283447	NDUFS1	NDUFS1	aerobic respiration	I
GO:0005747	ENSG00000283447	NDUFS1	NDUFS1	proton motive force-driven mitochondrial ATP synthesis	I
GO:0005747	ENSG00000283447	NDUFS1	NDUFS1	electron transfer activity	I
GO:0005747	ENSG00000283447	NDUFS1	NDUFS1	cellular respiration	I
GO:0005747	ENSG00000283447	NDUFS1	NDUFS1	regulation of mitochondrial membrane potential	I
GO:0005747	ENSG00000283447	NDUFS1	NDUFS1	apoptotic mitochondrial changes	I
GO:0005747	ENSG00000285387	NDUFS3	NDUFS3	NADH dehydrogenase (ubiquinone) activity	I
GO:0005747	ENSG00000285387	NDUFS3	NDUFS3	oxidoreductase activity, acting on NAD(P)H	I
GO:0005747	ENSG00000285387	NDUFS3	NDUFS3	membrane	I
GO:0005747	ENSG00000285387	NDUFS3	NDUFS3	oxidoreductase activity	I
GO:0005747	ENSG00000285387	NDUFS3	NDUFS3	mitochondrion	I
GO:0005747	ENSG00000285387	NDUFS3	NDUFS3	mitochondrial inner membrane	I
GO:0005747	ENSG00000285387	NDUFS3	NDUFS3	nuclear body	I
GO:0005747	ENSG00000285387	NDUFS3	NDUFS3	protein binding	I
GO:0005747	ENSG00000285387	NDUFS3	NDUFS3	mitochondrial membrane	I
GO:0005747	ENSG00000285387	NDUFS3	NDUFS3	respirasome	I
GO:0005747	ENSG00000285387	NDUFS3	NDUFS3	reactive oxygen species metabolic process	I
GO:0005747	ENSG00000285387	NDUFS3	NDUFS3	mitochondrial respiratory chain complex I assembly	I
GO:0005747	ENSG00000285387	NDUFS3	NDUFS3	negative regulation of cell growth	I
GO:0005747	ENSG00000285387	NDUFS3	NDUFS3	mitochondrial matrix	I
GO:0005747	ENSG00000285387	NDUFS3	NDUFS3	mitochondrial respiratory chain complex I	I
GO:0005747	ENSG00000285387	NDUFS3	NDUFS3	substantia nigra development	I
GO:0005747	ENSG00000285387	NDUFS3	NDUFS3	NADH dehydrogenase activity	I
GO:0005747	ENSG00000285387	NDUFS3	NDUFS3	mitochondrial electron transport, NADH to ubiquinone	I
GO:0005747	ENSG00000285387	NDUFS3	NDUFS3	aerobic respiration	I
GO:0005747	ENSG00000285387	NDUFS3	NDUFS3	proton motive force-driven mitochondrial ATP synthesis	I
GO:0005747	ENSG00000285387	NDUFS3	NDUFS3	negative regulation of intrinsic apoptotic signaling pathway	I
GO:0005747	ENSG00000285387	NDUFS3	NDUFS3	electron transfer activity	I
GO:0005747	ENSG00000189043	NDUFA4	NDUFA4	membrane	I
GO:0005747	ENSG00000189043	NDUFA4	NDUFA4	mitochondrion	I
GO:0005747	ENSG00000189043	NDUFA4	NDUFA4	mitochondrial inner membrane	I
GO:0005747	ENSG00000189043	NDUFA4	NDUFA4	protein binding	I
GO:0005747	ENSG00000189043	NDUFA4	NDUFA4	respirasome	I
GO:0005747	ENSG00000189043	NDUFA4	NDUFA4	mitochondrial respiratory chain complex IV	I
GO:0005747	ENSG00000189043	NDUFA4	NDUFA4	mitochondrial respiratory chain complex I	I
GO:0005747	ENSG00000189043	NDUFA4	NDUFA4	NADH dehydrogenase (ubiquinone) activity	I
GO:0005747	ENSG00000189043	NDUFA4	NDUFA4	mitochondrial electron transport, NADH to ubiquinone	I
GO:0005747	ENSG00000189043	NDUFA4	NDUFA4	protein-containing complex binding	I
GO:0005747	ENSG00000189043	NDUFA4	NDUFA4	mitochondrial electron transport, cytochrome c to oxygen	I
GO:0005747	ENSG00000189043	NDUFA4	NDUFA4	cellular respiration	I
GO:0005747	ENSG00000189043	NDUFA4	NDUFA4	positive regulation of cytochrome-c oxidase activity	I
GO:0005747	ENSG00000160194	NDUFV3	NDUFV3	mitochondrion	I
GO:0005747	ENSG00000160194	NDUFV3	NDUFV3	mitochondrial respiratory chain complex I	I
GO:0005747	ENSG00000160194	NDUFV3	NDUFV3	RNA binding	I
GO:0005747	ENSG00000160194	NDUFV3	NDUFV3	membrane	I
GO:0005747	ENSG00000160194	NDUFV3	NDUFV3	mitochondrial inner membrane	I
GO:0005747	ENSG00000160194	NDUFV3	NDUFV3	protein binding	I
GO:0005747	ENSG00000160194	NDUFV3	NDUFV3	respirasome	I
GO:0005747	ENSG00000160194	NDUFV3	NDUFV3	NADH dehydrogenase (ubiquinone) activity	I
GO:0005747	ENSG00000160194	NDUFV3	NDUFV3	mitochondrial electron transport, NADH to ubiquinone	I
GO:0005747	ENSG00000160194	NDUFV3	NDUFV3	aerobic respiration	I
GO:0005747	ENSG00000160194	NDUFV3	NDUFV3	proton motive force-driven mitochondrial ATP synthesis	I
GO:0005747	ENSG00000160194	NDUFV3	NDUFV3	mitochondrial ATP synthesis coupled electron transport	I
GO:0005747	ENSG00000184983	NDUFA6	NDUFA6	mitochondrial respiratory chain complex I	I
GO:0005747	ENSG00000184983	NDUFA6	NDUFA6	membrane	I
GO:0005747	ENSG00000184983	NDUFA6	NDUFA6	mitochondrion	I
GO:0005747	ENSG00000184983	NDUFA6	NDUFA6	mitochondrial inner membrane	I
GO:0005747	ENSG00000184983	NDUFA6	NDUFA6	mitochondrial membrane	I
GO:0005747	ENSG00000184983	NDUFA6	NDUFA6	respirasome	I
GO:0005747	ENSG00000184983	NDUFA6	NDUFA6	response to oxidative stress	I
GO:0005747	ENSG00000184983	NDUFA6	NDUFA6	NADH dehydrogenase (ubiquinone) activity	I
GO:0005747	ENSG00000184983	NDUFA6	NDUFA6	mitochondrial respiratory chain complex I assembly	I
GO:0005747	ENSG00000184983	NDUFA6	NDUFA6	mitochondrial electron transport, NADH to ubiquinone	I
GO:0005747	ENSG00000184983	NDUFA6	NDUFA6	aerobic respiration	I
GO:0005747	ENSG00000184983	NDUFA6	NDUFA6	proton motive force-driven mitochondrial ATP synthesis	I
GO:0005747	ENSG00000164258	NDUFS4	NDUFS4	electron transport chain	I
GO:0005747	ENSG00000164258	NDUFS4	NDUFS4	mitochondrial respiratory chain complex I	I
GO:0005747	ENSG00000164258	NDUFS4	NDUFS4	membrane	I
GO:0005747	ENSG00000164258	NDUFS4	NDUFS4	mitochondrion	I
GO:0005747	ENSG00000164258	NDUFS4	NDUFS4	mitochondrial inner membrane	I
GO:0005747	ENSG00000164258	NDUFS4	NDUFS4	respirasome	I
GO:0005747	ENSG00000164258	NDUFS4	NDUFS4	protein binding	I
GO:0005747	ENSG00000164258	NDUFS4	NDUFS4	reactive oxygen species metabolic process	I
GO:0005747	ENSG00000164258	NDUFS4	NDUFS4	NADH dehydrogenase (ubiquinone) activity	I
GO:0005747	ENSG00000164258	NDUFS4	NDUFS4	mitochondrial respiratory chain complex I assembly	I
GO:0005747	ENSG00000164258	NDUFS4	NDUFS4	mitochondrial electron transport, NADH to ubiquinone	I
GO:0005747	ENSG00000164258	NDUFS4	NDUFS4	aerobic respiration	I
GO:0005747	ENSG00000164258	NDUFS4	NDUFS4	proton motive force-driven mitochondrial ATP synthesis	I
GO:0005747	ENSG00000164258	NDUFS4	NDUFS4	brain development	I
GO:0005747	ENSG00000164258	NDUFS4	NDUFS4	positive regulation of fibroblast proliferation	I
GO:0005747	ENSG00000164258	NDUFS4	NDUFS4	response to cAMP	I
GO:0005747	ENSG00000164258	NDUFS4	NDUFS4	regulation of protein phosphorylation	I
GO:0005747	ENSG00000164258	NDUFS4	NDUFS4	cellular respiration	I
GO:0005747	ENSG00000258674			membrane	I
GO:0005747	ENSG00000258674			mitochondrion	I
GO:0005747	ENSG00000258674			mitochondrial inner membrane	I
GO:0005747	ENSG00000258674			respirasome	I
GO:0005747	ENSG00000258674			mitochondrial respiratory chain complex I	I
GO:0005747	ENSG00000186010	NDUFA13	NDUFA13	membrane	I
GO:0005747	ENSG00000186010	NDUFA13	NDUFA13	mitochondrion	I
GO:0005747	ENSG00000186010	NDUFA13	NDUFA13	mitochondrial inner membrane	I
GO:0005747	ENSG00000186010	NDUFA13	NDUFA13	respirasome	I
GO:0005747	ENSG00000186010	NDUFA13	NDUFA13	mitochondrial respiratory chain complex I	I
GO:0005747	ENSG00000186010	NDUFA13	NDUFA13	nucleus	I
GO:0005747	ENSG00000186010	NDUFA13	NDUFA13	cytoplasm	I
GO:0005747	ENSG00000186010	NDUFA13	NDUFA13	ATP binding	I
GO:0005747	ENSG00000186010	NDUFA13	NDUFA13	apoptotic process	I
GO:0005747	ENSG00000186010	NDUFA13	NDUFA13	protein binding	I
GO:0005747	ENSG00000186010	NDUFA13	NDUFA13	nucleoplasm	I
GO:0005747	ENSG00000186010	NDUFA13	NDUFA13	mitochondrial membrane	I
GO:0005747	ENSG00000186010	NDUFA13	NDUFA13	reactive oxygen species metabolic process	I
GO:0005747	ENSG00000186010	NDUFA13	NDUFA13	mitochondrial respiratory chain complex I assembly	I
GO:0005747	ENSG00000186010	NDUFA13	NDUFA13	negative regulation of cell growth	I
GO:0005747	ENSG00000186010	NDUFA13	NDUFA13	negative regulation of DNA-templated transcription	I
GO:0005747	ENSG00000186010	NDUFA13	NDUFA13	aerobic respiration	I
GO:0005747	ENSG00000186010	NDUFA13	NDUFA13	proton motive force-driven mitochondrial ATP synthesis	I
GO:0005747	ENSG00000186010	NDUFA13	NDUFA13	apoptotic signaling pathway	I
GO:0005747	ENSG00000186010	NDUFA13	NDUFA13	negative regulation of intrinsic apoptotic signaling pathway	I
GO:0005747	ENSG00000186010	NDUFA13	NDUFA13	cellular response to interferon-beta	I
GO:0005747	ENSG00000186010	NDUFA13	NDUFA13	positive regulation of cysteine-type endopeptidase activity involved in apoptotic process	I
GO:0005747	ENSG00000186010	NDUFA13	NDUFA13	cellular response to retinoic acid	I
GO:0005747	ENSG00000186010	NDUFA13	NDUFA13	positive regulation of protein catabolic process	I
GO:0005747	ENSG00000186010	NDUFA13	NDUFA13	positive regulation of peptidase activity	I
GO:0005747	ENSG00000186010	NDUFA13	NDUFA13	mitochondrial respirasome	I
GO:0005747	ENSG00000186010	NDUFA13	NDUFA13	protein insertion into mitochondrial inner membrane	I
GO:0005747	ENSG00000186010	NDUFA13	NDUFA13	extrinsic apoptotic signaling pathway	I
GO:0005747	ENSG00000137038	DMAC1	DMAC1	membrane	I
GO:0005747	ENSG00000137038	DMAC1	DMAC1	mitochondrion	I
GO:0005747	ENSG00000137038	DMAC1	DMAC1	mitochondrial inner membrane	I
GO:0005747	ENSG00000137038	DMAC1	DMAC1	mitochondrial respiratory chain complex I assembly	I
GO:0005747	ENSG00000137038	DMAC1	DMAC1	mitochondrial respiratory chain complex I	I
GO:0005747	ENSG00000125356	NDUFA1	NDUFA1	membrane	I
GO:0005747	ENSG00000125356	NDUFA1	NDUFA1	mitochondrion	I
GO:0005747	ENSG00000125356	NDUFA1	NDUFA1	mitochondrial inner membrane	I
GO:0005747	ENSG00000125356	NDUFA1	NDUFA1	mitochondrial membrane	I
GO:0005747	ENSG00000125356	NDUFA1	NDUFA1	respirasome	I
GO:0005747	ENSG00000125356	NDUFA1	NDUFA1	NADH dehydrogenase (ubiquinone) activity	I
GO:0005747	ENSG00000125356	NDUFA1	NDUFA1	mitochondrial respiratory chain complex I assembly	I
GO:0005747	ENSG00000125356	NDUFA1	NDUFA1	mitochondrial respiratory chain complex I	I
GO:0005747	ENSG00000125356	NDUFA1	NDUFA1	mitochondrial electron transport, NADH to ubiquinone	I
GO:0005747	ENSG00000125356	NDUFA1	NDUFA1	aerobic respiration	I
GO:0005747	ENSG00000125356	NDUFA1	NDUFA1	proton motive force-driven mitochondrial ATP synthesis	I
GO:0005747	ENSG00000183648	NDUFB1	NDUFB1	mitochondrion	I
GO:0005747	ENSG00000183648	NDUFB1	NDUFB1	nuclear speck	I
GO:0005747	ENSG00000183648	NDUFB1	NDUFB1	membrane	I
GO:0005747	ENSG00000183648	NDUFB1	NDUFB1	mitochondrial inner membrane	I
GO:0005747	ENSG00000183648	NDUFB1	NDUFB1	respirasome	I
GO:0005747	ENSG00000183648	NDUFB1	NDUFB1	NADH dehydrogenase (ubiquinone) activity	I
GO:0005747	ENSG00000183648	NDUFB1	NDUFB1	mitochondrial respiratory chain complex I assembly	I
GO:0005747	ENSG00000183648	NDUFB1	NDUFB1	mitochondrial respiratory chain complex I	I
GO:0005747	ENSG00000183648	NDUFB1	NDUFB1	mitochondrial electron transport, NADH to ubiquinone	I
GO:0005747	ENSG00000183648	NDUFB1	NDUFB1	aerobic respiration	I
GO:0005747	ENSG00000183648	NDUFB1	NDUFB1	proton motive force-driven mitochondrial ATP synthesis	I
GO:0005747	ENSG00000145494	NDUFS6	NDUFS6	mitochondrial electron transport, NADH to ubiquinone	I
GO:0005747	ENSG00000145494	NDUFS6	NDUFS6	mitochondrial respiratory chain complex I	I
GO:0005747	ENSG00000145494	NDUFS6	NDUFS6	membrane	I
GO:0005747	ENSG00000145494	NDUFS6	NDUFS6	mitochondrion	I
GO:0005747	ENSG00000145494	NDUFS6	NDUFS6	mitochondrial inner membrane	I
GO:0005747	ENSG00000145494	NDUFS6	NDUFS6	respirasome	I
GO:0005747	ENSG00000145494	NDUFS6	NDUFS6	NADH dehydrogenase (ubiquinone) activity	I
GO:0005747	ENSG00000145494	NDUFS6	NDUFS6	aerobic respiration	I
GO:0005747	ENSG00000145494	NDUFS6	NDUFS6	proton motive force-driven mitochondrial ATP synthesis	I
GO:0005747	ENSG00000145494	NDUFS6	NDUFS6	electron transfer activity	I
GO:0005747	ENSG00000109390	NDUFC1	NDUFC1	membrane	I
GO:0005747	ENSG00000109390	NDUFC1	NDUFC1	mitochondrion	I
GO:0005747	ENSG00000109390	NDUFC1	NDUFC1	mitochondrial inner membrane	I
GO:0005747	ENSG00000109390	NDUFC1	NDUFC1	respirasome	I
GO:0005747	ENSG00000109390	NDUFC1	NDUFC1	mitochondrial respiratory chain complex I	I
GO:0005747	ENSG00000109390	NDUFC1	NDUFC1	NADH dehydrogenase (ubiquinone) activity	I
GO:0005747	ENSG00000109390	NDUFC1	NDUFC1	mitochondrial respiratory chain complex I assembly	I
GO:0005747	ENSG00000109390	NDUFC1	NDUFC1	mitochondrial electron transport, NADH to ubiquinone	I
GO:0005747	ENSG00000109390	NDUFC1	NDUFC1	aerobic respiration	I
GO:0005747	ENSG00000109390	NDUFC1	NDUFC1	proton motive force-driven mitochondrial ATP synthesis	I
GO:0005747	ENSG00000147684	NDUFB9	NDUFB9	mitochondrial electron transport, NADH to ubiquinone	I
GO:0005747	ENSG00000147684	NDUFB9	NDUFB9	membrane	I
GO:0005747	ENSG00000147684	NDUFB9	NDUFB9	mitochondrion	I
GO:0005747	ENSG00000147684	NDUFB9	NDUFB9	mitochondrial inner membrane	I
GO:0005747	ENSG00000147684	NDUFB9	NDUFB9	protein binding	I
GO:0005747	ENSG00000147684	NDUFB9	NDUFB9	respirasome	I
GO:0005747	ENSG00000147684	NDUFB9	NDUFB9	NADH dehydrogenase (ubiquinone) activity	I
GO:0005747	ENSG00000147684	NDUFB9	NDUFB9	mitochondrial respiratory chain complex I assembly	I
GO:0005747	ENSG00000147684	NDUFB9	NDUFB9	mitochondrial respiratory chain complex I	I
GO:0005747	ENSG00000147684	NDUFB9	NDUFB9	aerobic respiration	I
GO:0005747	ENSG00000147684	NDUFB9	NDUFB9	proton motive force-driven mitochondrial ATP synthesis	I
GO:0005747	ENSG00000147684	NDUFB9	NDUFB9	sensory perception of sound	I
GO:0005747	ENSG00000065518	NDUFB4	NDUFB4	mitochondrion	I
GO:0005747	ENSG00000065518	NDUFB4	NDUFB4	membrane	I
GO:0005747	ENSG00000065518	NDUFB4	NDUFB4	nucleoplasm	I
GO:0005747	ENSG00000065518	NDUFB4	NDUFB4	mitochondrial inner membrane	I
GO:0005747	ENSG00000065518	NDUFB4	NDUFB4	respirasome	I
GO:0005747	ENSG00000065518	NDUFB4	NDUFB4	response to oxidative stress	I
GO:0005747	ENSG00000065518	NDUFB4	NDUFB4	NADH dehydrogenase (ubiquinone) activity	I
GO:0005747	ENSG00000065518	NDUFB4	NDUFB4	mitochondrial respiratory chain complex I assembly	I
GO:0005747	ENSG00000065518	NDUFB4	NDUFB4	mitochondrial respiratory chain complex I	I
GO:0005747	ENSG00000065518	NDUFB4	NDUFB4	mitochondrial electron transport, NADH to ubiquinone	I
GO:0005747	ENSG00000065518	NDUFB4	NDUFB4	aerobic respiration	I
GO:0005747	ENSG00000065518	NDUFB4	NDUFB4	proton motive force-driven mitochondrial ATP synthesis	I
GO:0005747	ENSG00000131495	NDUFA2	NDUFA2	membrane	I
GO:0005747	ENSG00000131495	NDUFA2	NDUFA2	mitochondrion	I
GO:0005747	ENSG00000131495	NDUFA2	NDUFA2	mitochondrial inner membrane	I
GO:0005747	ENSG00000131495	NDUFA2	NDUFA2	mitochondrial membrane	I
GO:0005747	ENSG00000131495	NDUFA2	NDUFA2	respirasome	I
GO:0005747	ENSG00000131495	NDUFA2	NDUFA2	NADH dehydrogenase (ubiquinone) activity	I
GO:0005747	ENSG00000131495	NDUFA2	NDUFA2	mitochondrial respiratory chain complex I assembly	I
GO:0005747	ENSG00000131495	NDUFA2	NDUFA2	mitochondrial respiratory chain complex I	I
GO:0005747	ENSG00000131495	NDUFA2	NDUFA2	mitochondrial electron transport, NADH to ubiquinone	I
GO:0005747	ENSG00000131495	NDUFA2	NDUFA2	aerobic respiration	I
GO:0005747	ENSG00000131495	NDUFA2	NDUFA2	proton motive force-driven mitochondrial ATP synthesis	I
GO:0005747	ENSG00000131495	NDUFA2	NDUFA2	blastocyst hatching	I
GO:0005747	ENSG00000255339			membrane	I
GO:0005747	ENSG00000255339			mitochondrial inner membrane	I
GO:0005747	ENSG00000255339			mitochondrion	I
GO:0005747	ENSG00000255339			mitochondrial electron transport, NADH to ubiquinone	I
GO:0005747	ENSG00000255339			mitochondrial respiratory chain complex I	I
GO:0005747	ENSG00000166136	NDUFB8	NDUFB8	mitochondrion	I
GO:0005747	ENSG00000166136	NDUFB8	NDUFB8	mitochondrial electron transport, NADH to ubiquinone	I
GO:0005747	ENSG00000166136	NDUFB8	NDUFB8	mitochondrial respiratory chain complex I	I
GO:0005747	ENSG00000166136	NDUFB8	NDUFB8	membrane	I
GO:0005747	ENSG00000166136	NDUFB8	NDUFB8	mitochondrial inner membrane	I
GO:0005747	ENSG00000166136	NDUFB8	NDUFB8	respirasome	I
GO:0005747	ENSG00000166136	NDUFB8	NDUFB8	NADH dehydrogenase (ubiquinone) activity	I
GO:0005747	ENSG00000166136	NDUFB8	NDUFB8	mitochondrial respiratory chain complex I assembly	I
GO:0005747	ENSG00000166136	NDUFB8	NDUFB8	mitochondrial matrix	I
GO:0005747	ENSG00000166136	NDUFB8	NDUFB8	endoplasmic reticulum	I
GO:0005747	ENSG00000166136	NDUFB8	NDUFB8	aerobic respiration	I
GO:0005747	ENSG00000166136	NDUFB8	NDUFB8	proton motive force-driven mitochondrial ATP synthesis	I
GO:0005747	ENSG00000090266	NDUFB2	NDUFB2	mitochondrial inner membrane	I
GO:0005747	ENSG00000090266	NDUFB2	NDUFB2	mitochondrial respiratory chain complex I	I
GO:0005747	ENSG00000090266	NDUFB2	NDUFB2	membrane	I
GO:0005747	ENSG00000090266	NDUFB2	NDUFB2	mitochondrion	I
GO:0005747	ENSG00000090266	NDUFB2	NDUFB2	respirasome	I
GO:0005747	ENSG00000090266	NDUFB2	NDUFB2	NADH dehydrogenase (ubiquinone) activity	I
GO:0005747	ENSG00000090266	NDUFB2	NDUFB2	mitochondrial respiratory chain complex I assembly	I
GO:0005747	ENSG00000090266	NDUFB2	NDUFB2	mitochondrial electron transport, NADH to ubiquinone	I
GO:0005747	ENSG00000090266	NDUFB2	NDUFB2	aerobic respiration	I
GO:0005747	ENSG00000090266	NDUFB2	NDUFB2	proton motive force-driven mitochondrial ATP synthesis	I
GO:0005747	ENSG00000105341	DMAC2	DMAC2	mitochondrion	I
GO:0005747	ENSG00000105341	DMAC2	DMAC2	protein binding	I
GO:0005747	ENSG00000105341	DMAC2	DMAC2	mitochondrial respiratory chain complex I assembly	I
GO:0005747	ENSG00000105341	DMAC2	DMAC2	mitochondrial respiratory chain complex I	I
GO:0005747	ENSG00000105341	DMAC2	DMAC2	SCF-dependent proteasomal ubiquitin-dependent protein catabolic process	I
GO:0005747	ENSG00000105341	DMAC2	DMAC2	SCF ubiquitin ligase complex	I
GO:0005747	ENSG00000267855	NDUFA7	NDUFA7	membrane	I
GO:0005747	ENSG00000267855	NDUFA7	NDUFA7	mitochondrion	I
GO:0005747	ENSG00000267855	NDUFA7	NDUFA7	mitochondrial inner membrane	I
GO:0005747	ENSG00000267855	NDUFA7	NDUFA7	protein binding	I
GO:0005747	ENSG00000267855	NDUFA7	NDUFA7	structural constituent of ribosome	I
GO:0005747	ENSG00000267855	NDUFA7	NDUFA7	respirasome	I
GO:0005747	ENSG00000267855	NDUFA7	NDUFA7	mitochondrial translation	I
GO:0005747	ENSG00000267855	NDUFA7	NDUFA7	NADH dehydrogenase (ubiquinone) activity	I
GO:0005747	ENSG00000267855	NDUFA7	NDUFA7	mitochondrial respiratory chain complex I	I
GO:0005747	ENSG00000267855	NDUFA7	NDUFA7	ATP synthesis coupled electron transport	I
GO:0005747	ENSG00000267855	NDUFA7	NDUFA7	mitochondrial electron transport, NADH to ubiquinone	I
GO:0005747	ENSG00000267855	NDUFA7	NDUFA7	aerobic respiration	I
GO:0005747	ENSG00000267855	NDUFA7	NDUFA7	proton motive force-driven mitochondrial ATP synthesis	I
GO:0005747	ENSG00000267855	NDUFA7	NDUFA7	mitochondrial ribosome	I
GO:0005747	ENSG00000119421	NDUFA8	NDUFA8	mitochondrial electron transport, NADH to ubiquinone	I
GO:0005747	ENSG00000119421	NDUFA8	NDUFA8	membrane	I
GO:0005747	ENSG00000119421	NDUFA8	NDUFA8	mitochondrion	I
GO:0005747	ENSG00000119421	NDUFA8	NDUFA8	mitochondrial inner membrane	I
GO:0005747	ENSG00000119421	NDUFA8	NDUFA8	protein binding	I
GO:0005747	ENSG00000119421	NDUFA8	NDUFA8	mitochondrial intermembrane space	I
GO:0005747	ENSG00000119421	NDUFA8	NDUFA8	respirasome	I
GO:0005747	ENSG00000119421	NDUFA8	NDUFA8	NADH dehydrogenase (ubiquinone) activity	I
GO:0005747	ENSG00000119421	NDUFA8	NDUFA8	mitochondrial respiratory chain complex I assembly	I
GO:0005747	ENSG00000119421	NDUFA8	NDUFA8	mitochondrial respiratory chain complex I	I
GO:0005747	ENSG00000119421	NDUFA8	NDUFA8	aerobic respiration	I
GO:0005747	ENSG00000119421	NDUFA8	NDUFA8	proton motive force-driven mitochondrial ATP synthesis	I
GO:0005747	ENSG00000119421	NDUFA8	NDUFA8	protein-containing complex binding	I
GO:0005747	ENSG00000147123	NDUFB11	NDUFB11	membrane	I
GO:0005747	ENSG00000147123	NDUFB11	NDUFB11	mitochondrion	I
GO:0005747	ENSG00000147123	NDUFB11	NDUFB11	mitochondrial inner membrane	I
GO:0005747	ENSG00000147123	NDUFB11	NDUFB11	protein binding	I
GO:0005747	ENSG00000147123	NDUFB11	NDUFB11	respirasome	I
GO:0005747	ENSG00000147123	NDUFB11	NDUFB11	mitochondrial respiratory chain complex I assembly	I
GO:0005747	ENSG00000147123	NDUFB11	NDUFB11	mitochondrial respiratory chain complex I	I
GO:0005747	ENSG00000147123	NDUFB11	NDUFB11	aerobic respiration	I
GO:0005747	ENSG00000147123	NDUFB11	NDUFB11	proton motive force-driven mitochondrial ATP synthesis	I
GO:0005747	ENSG00000099795	NDUFB7	NDUFB7	mitochondrion	I
GO:0005747	ENSG00000099795	NDUFB7	NDUFB7	membrane	I
GO:0005747	ENSG00000099795	NDUFB7	NDUFB7	mitochondrial inner membrane	I
GO:0005747	ENSG00000099795	NDUFB7	NDUFB7	protein binding	I
GO:0005747	ENSG00000099795	NDUFB7	NDUFB7	mitochondrial intermembrane space	I
GO:0005747	ENSG00000099795	NDUFB7	NDUFB7	respirasome	I
GO:0005747	ENSG00000099795	NDUFB7	NDUFB7	NADH dehydrogenase (ubiquinone) activity	I
GO:0005747	ENSG00000099795	NDUFB7	NDUFB7	mitochondrial respiratory chain complex I assembly	I
GO:0005747	ENSG00000099795	NDUFB7	NDUFB7	mitochondrial respiratory chain complex I	I
GO:0005747	ENSG00000099795	NDUFB7	NDUFB7	mitochondrial electron transport, NADH to ubiquinone	I
GO:0005747	ENSG00000099795	NDUFB7	NDUFB7	aerobic respiration	I
GO:0005747	ENSG00000099795	NDUFB7	NDUFB7	proton motive force-driven mitochondrial ATP synthesis	I
GO:0005747	ENSG00000213619	NDUFS3	NDUFS3	NADH dehydrogenase (ubiquinone) activity	I
GO:0005747	ENSG00000213619	NDUFS3	NDUFS3	oxidoreductase activity, acting on NAD(P)H	I
GO:0005747	ENSG00000213619	NDUFS3	NDUFS3	membrane	I
GO:0005747	ENSG00000213619	NDUFS3	NDUFS3	oxidoreductase activity	I
GO:0005747	ENSG00000213619	NDUFS3	NDUFS3	mitochondrion	I
GO:0005747	ENSG00000213619	NDUFS3	NDUFS3	mitochondrial inner membrane	I
GO:0005747	ENSG00000213619	NDUFS3	NDUFS3	nuclear body	I
GO:0005747	ENSG00000213619	NDUFS3	NDUFS3	protein binding	I
GO:0005747	ENSG00000213619	NDUFS3	NDUFS3	mitochondrial membrane	I
GO:0005747	ENSG00000213619	NDUFS3	NDUFS3	respirasome	I
GO:0005747	ENSG00000213619	NDUFS3	NDUFS3	reactive oxygen species metabolic process	I
GO:0005747	ENSG00000213619	NDUFS3	NDUFS3	mitochondrial respiratory chain complex I assembly	I
GO:0005747	ENSG00000213619	NDUFS3	NDUFS3	negative regulation of cell growth	I
GO:0005747	ENSG00000213619	NDUFS3	NDUFS3	mitochondrial matrix	I
GO:0005747	ENSG00000213619	NDUFS3	NDUFS3	mitochondrial respiratory chain complex I	I
GO:0005747	ENSG00000213619	NDUFS3	NDUFS3	substantia nigra development	I
GO:0005747	ENSG00000213619	NDUFS3	NDUFS3	NADH dehydrogenase activity	I
GO:0005747	ENSG00000213619	NDUFS3	NDUFS3	mitochondrial electron transport, NADH to ubiquinone	I
GO:0005747	ENSG00000213619	NDUFS3	NDUFS3	aerobic respiration	I
GO:0005747	ENSG00000213619	NDUFS3	NDUFS3	proton motive force-driven mitochondrial ATP synthesis	I
GO:0005747	ENSG00000213619	NDUFS3	NDUFS3	negative regulation of intrinsic apoptotic signaling pathway	I
GO:0005747	ENSG00000213619	NDUFS3	NDUFS3	electron transfer activity	I
GO:0005747	ENSG00000165264	NDUFB6	NDUFB6	mitochondrial electron transport, NADH to ubiquinone	I
GO:0005747	ENSG00000165264	NDUFB6	NDUFB6	mitochondrial respiratory chain complex I	I
GO:0005747	ENSG00000165264	NDUFB6	NDUFB6	membrane	I
GO:0005747	ENSG00000165264	NDUFB6	NDUFB6	nucleoplasm	I
GO:0005747	ENSG00000165264	NDUFB6	NDUFB6	mitochondrion	I
GO:0005747	ENSG00000165264	NDUFB6	NDUFB6	mitochondrial inner membrane	I
GO:0005747	ENSG00000165264	NDUFB6	NDUFB6	protein binding	I
GO:0005747	ENSG00000165264	NDUFB6	NDUFB6	mitochondrial membrane	I
GO:0005747	ENSG00000165264	NDUFB6	NDUFB6	respirasome	I
GO:0005747	ENSG00000165264	NDUFB6	NDUFB6	NADH dehydrogenase (ubiquinone) activity	I
GO:0005747	ENSG00000165264	NDUFB6	NDUFB6	mitochondrial respiratory chain complex I assembly	I
GO:0005747	ENSG00000165264	NDUFB6	NDUFB6	aerobic respiration	I
GO:0005747	ENSG00000165264	NDUFB6	NDUFB6	proton motive force-driven mitochondrial ATP synthesis	I
GO:0005747	ENSG00000165264	NDUFB6	NDUFB6	mitochondrial ATP synthesis coupled electron transport	I
GO:0005747	ENSG00000004779	NDUFAB1	NDUFAB1	fatty acid biosynthetic process	I
GO:0005747	ENSG00000004779	NDUFAB1	NDUFAB1	nucleoplasm	I
GO:0005747	ENSG00000004779	NDUFAB1	NDUFAB1	lipid metabolic process	I
GO:0005747	ENSG00000004779	NDUFAB1	NDUFAB1	mitochondrion	I
GO:0005747	ENSG00000004779	NDUFAB1	NDUFAB1	calcium ion binding	I
GO:0005747	ENSG00000004779	NDUFAB1	NDUFAB1	mitochondrial matrix	I
GO:0005747	ENSG00000004779	NDUFAB1	NDUFAB1	fatty acid metabolic process	I
GO:0005747	ENSG00000004779	NDUFAB1	NDUFAB1	small molecule metabolic process	I
GO:0005747	ENSG00000004779	NDUFAB1	NDUFAB1	protein binding	I
GO:0005747	ENSG00000004779	NDUFAB1	NDUFAB1	primary metabolic process	I
GO:0005747	ENSG00000004779	NDUFAB1	NDUFAB1	mitochondrial membrane	I
GO:0005747	ENSG00000004779	NDUFAB1	NDUFAB1	respirasome	I
GO:0005747	ENSG00000004779	NDUFAB1	NDUFAB1	protein lipoylation	I
GO:0005747	ENSG00000004779	NDUFAB1	NDUFAB1	organic substance metabolic process	I
GO:0005747	ENSG00000004779	NDUFAB1	NDUFAB1	mitochondrial respiratory chain complex I assembly	I
GO:0005747	ENSG00000004779	NDUFAB1	NDUFAB1	fatty acid binding	I
GO:0005747	ENSG00000004779	NDUFAB1	NDUFAB1	mitochondrial respiratory chain complex I	I
GO:0005747	ENSG00000004779	NDUFAB1	NDUFAB1	mitochondrial large ribosomal subunit	I
GO:0005747	ENSG00000004779	NDUFAB1	NDUFAB1	mitochondrial electron transport, NADH to ubiquinone	I
GO:0005747	ENSG00000004779	NDUFAB1	NDUFAB1	aerobic respiration	I
GO:0005747	ENSG00000004779	NDUFAB1	NDUFAB1	proton motive force-driven mitochondrial ATP synthesis	I
GO:0005747	ENSG00000004779	NDUFAB1	NDUFAB1	mitochondrial inner membrane	I
GO:0005747	ENSG00000004779	NDUFAB1	NDUFAB1	acyl binding	I
GO:0005747	ENSG00000004779	NDUFAB1	NDUFAB1	acyl carrier activity	I
GO:0005747	ENSG00000004779	NDUFAB1	NDUFAB1	iron-sulfur cluster assembly	I
GO:0005747	ENSG00000004779	NDUFAB1	NDUFAB1	[2Fe-2S] cluster assembly	I
GO:0005747	ENSG00000004779	NDUFAB1	NDUFAB1	iron-sulfur cluster assembly complex	I
GO:0005747	ENSG00000128609	NDUFA5	NDUFA5	respiratory electron transport chain	I
GO:0005747	ENSG00000128609	NDUFA5	NDUFA5	membrane	I
GO:0005747	ENSG00000128609	NDUFA5	NDUFA5	mitochondrion	I
GO:0005747	ENSG00000128609	NDUFA5	NDUFA5	mitochondrial inner membrane	I
GO:0005747	ENSG00000128609	NDUFA5	NDUFA5	protein binding	I
GO:0005747	ENSG00000128609	NDUFA5	NDUFA5	respirasome	I
GO:0005747	ENSG00000128609	NDUFA5	NDUFA5	NADH dehydrogenase (ubiquinone) activity	I
GO:0005747	ENSG00000128609	NDUFA5	NDUFA5	mitochondrial respiratory chain complex I assembly	I
GO:0005747	ENSG00000128609	NDUFA5	NDUFA5	mitochondrial respiratory chain complex I	I
GO:0005747	ENSG00000128609	NDUFA5	NDUFA5	mitochondrial electron transport, NADH to ubiquinone	I
GO:0005747	ENSG00000128609	NDUFA5	NDUFA5	aerobic respiration	I
GO:0005747	ENSG00000128609	NDUFA5	NDUFA5	proton motive force-driven mitochondrial ATP synthesis	I
GO:0005747	ENSG00000128609	NDUFA5	NDUFA5	respiratory chain complex I	I
GO:0005747	ENSG00000140527	WDR93	WDR93	protein binding	I
GO:0005747	ENSG00000140527	WDR93	WDR93	electron transport chain	I
GO:0005747	ENSG00000140527	WDR93	WDR93	mitochondrial respiratory chain complex I	I
GO:0005747	ENSG00000259112	NDUFC2-KCTD14	NDUFC2-KCTD14	mitochondrial inner membrane	I
GO:0005747	ENSG00000259112	NDUFC2-KCTD14	NDUFC2-KCTD14	mitochondrial electron transport, NADH to ubiquinone	I
GO:0005747	ENSG00000259112	NDUFC2-KCTD14	NDUFC2-KCTD14	membrane	I
GO:0005747	ENSG00000259112	NDUFC2-KCTD14	NDUFC2-KCTD14	mitochondrion	I
GO:0005747	ENSG00000259112	NDUFC2-KCTD14	NDUFC2-KCTD14	respirasome	I
GO:0005747	ENSG00000259112	NDUFC2-KCTD14	NDUFC2-KCTD14	mitochondrial respiratory chain complex I	I
GO:0005747	ENSG00000151366	NDUFC2	NDUFC2	mitochondrial inner membrane	I
GO:0005747	ENSG00000151366	NDUFC2	NDUFC2	mitochondrial electron transport, NADH to ubiquinone	I
GO:0005747	ENSG00000151366	NDUFC2	NDUFC2	membrane	I
GO:0005747	ENSG00000151366	NDUFC2	NDUFC2	mitochondrion	I
GO:0005747	ENSG00000151366	NDUFC2	NDUFC2	respirasome	I
GO:0005747	ENSG00000151366	NDUFC2	NDUFC2	positive regulation of mitochondrial membrane potential	I
GO:0005747	ENSG00000151366	NDUFC2	NDUFC2	mitochondrial respiratory chain complex I assembly	I
GO:0005747	ENSG00000151366	NDUFC2	NDUFC2	regulation of inflammatory response	I
GO:0005747	ENSG00000151366	NDUFC2	NDUFC2	negative regulation of necrotic cell death	I
GO:0005747	ENSG00000151366	NDUFC2	NDUFC2	negative regulation of NIK/NF-kappaB signaling	I
GO:0005747	ENSG00000151366	NDUFC2	NDUFC2	negative regulation of reactive oxygen species biosynthetic process	I
GO:0005747	ENSG00000151366	NDUFC2	NDUFC2	positive regulation of ATP biosynthetic process	I
GO:0005747	ENSG00000151366	NDUFC2	NDUFC2	plasma membrane	I
GO:0005747	ENSG00000151366	NDUFC2	NDUFC2	protein binding	I
GO:0005747	ENSG00000151366	NDUFC2	NDUFC2	NADH dehydrogenase (ubiquinone) activity	I
GO:0005747	ENSG00000151366	NDUFC2	NDUFC2	cytoplasm	I
GO:0005747	ENSG00000151366	NDUFC2	NDUFC2	mitochondrial respiratory chain complex I	I
GO:0005747	ENSG00000151366	NDUFC2	NDUFC2	aerobic respiration	I
GO:0005747	ENSG00000151366	NDUFC2	NDUFC2	proton motive force-driven mitochondrial ATP synthesis	I
GO:0005747	ENSG00000151366	NDUFC2	NDUFC2	azurophil granule membrane	I
GO:0005747	ENSG00000137806	NDUFAF1	NDUFAF1	cytosol	I
GO:0005747	ENSG00000137806	NDUFAF1	NDUFAF1	mitochondrion	I
GO:0005747	ENSG00000137806	NDUFAF1	NDUFAF1	mitochondrial matrix	I
GO:0005747	ENSG00000137806	NDUFAF1	NDUFAF1	protein binding	I
GO:0005747	ENSG00000137806	NDUFAF1	NDUFAF1	unfolded protein binding	I
GO:0005747	ENSG00000137806	NDUFAF1	NDUFAF1	mitochondrial respiratory chain complex I assembly	I
GO:0005747	ENSG00000137806	NDUFAF1	NDUFAF1	mitochondrial respiratory chain complex I	I
GO:0005747	ENSG00000137806	NDUFAF1	NDUFAF1	chaperone-mediated protein complex assembly	I
GO:0005747	ENSG00000137806	NDUFAF1	NDUFAF1	mitochondrial electron transport, NADH to ubiquinone	I
GO:0005747	ENSG00000137806	NDUFAF1	NDUFAF1	protein-containing complex assembly	I
GO:0005747	ENSG00000137806	NDUFAF1	NDUFAF1	mitochondrial inner membrane	I
GO:0005747	ENSG00000137806	NDUFAF1	NDUFAF1	NADH dehydrogenase complex assembly	I
GO:0005747	ENSG00000130414	NDUFA10	NDUFA10	mitochondrion	I
GO:0005747	ENSG00000130414	NDUFA10	NDUFA10	mitochondrial matrix	I
GO:0005747	ENSG00000130414	NDUFA10	NDUFA10	respirasome	I
GO:0005747	ENSG00000130414	NDUFA10	NDUFA10	mitochondrial electron transport, NADH to ubiquinone	I
GO:0005747	ENSG00000130414	NDUFA10	NDUFA10	mitochondrial respiratory chain complex I	I
GO:0005747	ENSG00000130414	NDUFA10	NDUFA10	cytoplasm	I
GO:0005747	ENSG00000130414	NDUFA10	NDUFA10	NADH dehydrogenase (ubiquinone) activity	I
GO:0005747	ENSG00000130414	NDUFA10	NDUFA10	mitochondrial respiratory chain complex I assembly	I
GO:0005747	ENSG00000130414	NDUFA10	NDUFA10	aerobic respiration	I
GO:0005747	ENSG00000130414	NDUFA10	NDUFA10	proton motive force-driven mitochondrial ATP synthesis	I
GO:0005747	ENSG00000130414	NDUFA10	NDUFA10	mitochondrial inner membrane	I
GO:0005747	ENSG00000167792	NDUFV1	NDUFV1	NADH dehydrogenase (ubiquinone) activity	I
GO:0005747	ENSG00000167792	NDUFV1	NDUFV1	4 iron, 4 sulfur cluster binding	I
GO:0005747	ENSG00000167792	NDUFV1	NDUFV1	FMN binding	I
GO:0005747	ENSG00000167792	NDUFV1	NDUFV1	NAD binding	I
GO:0005747	ENSG00000167792	NDUFV1	NDUFV1	membrane	I
GO:0005747	ENSG00000167792	NDUFV1	NDUFV1	metal ion binding	I
GO:0005747	ENSG00000167792	NDUFV1	NDUFV1	cytosol	I
GO:0005747	ENSG00000167792	NDUFV1	NDUFV1	oxidoreductase activity	I
GO:0005747	ENSG00000167792	NDUFV1	NDUFV1	mitochondrion	I
GO:0005747	ENSG00000167792	NDUFV1	NDUFV1	mitochondrial inner membrane	I
GO:0005747	ENSG00000167792	NDUFV1	NDUFV1	iron-sulfur cluster binding	I
GO:0005747	ENSG00000167792	NDUFV1	NDUFV1	protein binding	I
GO:0005747	ENSG00000167792	NDUFV1	NDUFV1	respirasome	I
GO:0005747	ENSG00000167792	NDUFV1	NDUFV1	electron transport chain	I
GO:0005747	ENSG00000167792	NDUFV1	NDUFV1	mitochondrial respiratory chain complex I	I
GO:0005747	ENSG00000167792	NDUFV1	NDUFV1	respiratory chain complex I	I
GO:0005747	ENSG00000167792	NDUFV1	NDUFV1	mitochondrial electron transport, NADH to ubiquinone	I
GO:0005747	ENSG00000167792	NDUFV1	NDUFV1	aerobic respiration	I
GO:0005747	ENSG00000167792	NDUFV1	NDUFV1	proton motive force-driven mitochondrial ATP synthesis	I
GO:0005747	ENSG00000167792	NDUFV1	NDUFV1	mitochondrial ATP synthesis coupled electron transport	I
GO:0005747	ENSG00000170906	NDUFA3	NDUFA3	membrane	I
GO:0005747	ENSG00000170906	NDUFA3	NDUFA3	mitochondrion	I
GO:0005747	ENSG00000170906	NDUFA3	NDUFA3	mitochondrial inner membrane	I
GO:0005747	ENSG00000170906	NDUFA3	NDUFA3	respirasome	I
GO:0005747	ENSG00000170906	NDUFA3	NDUFA3	mitochondrial respiratory chain complex I	I
GO:0005747	ENSG00000170906	NDUFA3	NDUFA3	protein binding	I
GO:0005747	ENSG00000170906	NDUFA3	NDUFA3	NADH dehydrogenase (ubiquinone) activity	I
GO:0005747	ENSG00000170906	NDUFA3	NDUFA3	mitochondrial respiratory chain complex I assembly	I
GO:0005747	ENSG00000170906	NDUFA3	NDUFA3	mitochondrial electron transport, NADH to ubiquinone	I
GO:0005747	ENSG00000170906	NDUFA3	NDUFA3	aerobic respiration	I
GO:0005747	ENSG00000170906	NDUFA3	NDUFA3	proton motive force-driven mitochondrial ATP synthesis	I
GO:0005747	ENSG00000136521	NDUFB5	NDUFB5	membrane	I
GO:0005747	ENSG00000136521	NDUFB5	NDUFB5	nucleoplasm	I
GO:0005747	ENSG00000136521	NDUFB5	NDUFB5	mitochondrion	I
GO:0005747	ENSG00000136521	NDUFB5	NDUFB5	mitochondrial inner membrane	I
GO:0005747	ENSG00000136521	NDUFB5	NDUFB5	protein binding	I
GO:0005747	ENSG00000136521	NDUFB5	NDUFB5	respirasome	I
GO:0005747	ENSG00000136521	NDUFB5	NDUFB5	NADH dehydrogenase (ubiquinone) activity	I
GO:0005747	ENSG00000136521	NDUFB5	NDUFB5	mitochondrial respiratory chain complex I assembly	I
GO:0005747	ENSG00000136521	NDUFB5	NDUFB5	mitochondrial respiratory chain complex I	I
GO:0005747	ENSG00000136521	NDUFB5	NDUFB5	mitochondrial electron transport, NADH to ubiquinone	I
GO:0005747	ENSG00000136521	NDUFB5	NDUFB5	aerobic respiration	I
GO:0005747	ENSG00000136521	NDUFB5	NDUFB5	proton motive force-driven mitochondrial ATP synthesis	I
GO:0005747	ENSG00000174886	NDUFA11	NDUFA11	mitochondrial respiratory chain complex I assembly	I
GO:0005747	ENSG00000174886	NDUFA11	NDUFA11	membrane	I
GO:0005747	ENSG00000174886	NDUFA11	NDUFA11	mitochondrion	I
GO:0005747	ENSG00000174886	NDUFA11	NDUFA11	mitochondrial inner membrane	I
GO:0005747	ENSG00000174886	NDUFA11	NDUFA11	protein binding	I
GO:0005747	ENSG00000174886	NDUFA11	NDUFA11	respirasome	I
GO:0005747	ENSG00000174886	NDUFA11	NDUFA11	mitochondrial respiratory chain complex I	I
GO:0005747	ENSG00000174886	NDUFA11	NDUFA11	aerobic respiration	I
GO:0005747	ENSG00000174886	NDUFA11	NDUFA11	proton motive force-driven mitochondrial ATP synthesis	I
GO:0005747	ENSG00000168653	NDUFS5	NDUFS5	membrane	I
GO:0005747	ENSG00000168653	NDUFS5	NDUFS5	mitochondrion	I
GO:0005747	ENSG00000168653	NDUFS5	NDUFS5	mitochondrial inner membrane	I
GO:0005747	ENSG00000168653	NDUFS5	NDUFS5	protein binding	I
GO:0005747	ENSG00000168653	NDUFS5	NDUFS5	mitochondrial intermembrane space	I
GO:0005747	ENSG00000168653	NDUFS5	NDUFS5	respirasome	I
GO:0005747	ENSG00000168653	NDUFS5	NDUFS5	NADH dehydrogenase (ubiquinone) activity	I
GO:0005747	ENSG00000168653	NDUFS5	NDUFS5	mitochondrial respiratory chain complex I assembly	I
GO:0005747	ENSG00000168653	NDUFS5	NDUFS5	mitochondrial respiratory chain complex I	I
GO:0005747	ENSG00000168653	NDUFS5	NDUFS5	mitochondrial electron transport, NADH to ubiquinone	I
GO:0005747	ENSG00000168653	NDUFS5	NDUFS5	aerobic respiration	I
GO:0005747	ENSG00000168653	NDUFS5	NDUFS5	proton motive force-driven mitochondrial ATP synthesis	I
GO:0005747	ENSG00000158864	NDUFS2	NDUFS2	quinone binding	I
GO:0005747	ENSG00000158864	NDUFS2	NDUFS2	oxidoreductase activity, acting on NAD(P)H	I
GO:0005747	ENSG00000158864	NDUFS2	NDUFS2	NAD binding	I
GO:0005747	ENSG00000158864	NDUFS2	NDUFS2	membrane	I
GO:0005747	ENSG00000158864	NDUFS2	NDUFS2	metal ion binding	I
GO:0005747	ENSG00000158864	NDUFS2	NDUFS2	nucleoplasm	I
GO:0005747	ENSG00000158864	NDUFS2	NDUFS2	oxidoreductase activity	I
GO:0005747	ENSG00000158864	NDUFS2	NDUFS2	mitochondrion	I
GO:0005747	ENSG00000158864	NDUFS2	NDUFS2	mitochondrial inner membrane	I
GO:0005747	ENSG00000158864	NDUFS2	NDUFS2	iron-sulfur cluster binding	I
GO:0005747	ENSG00000158864	NDUFS2	NDUFS2	protein binding	I
GO:0005747	ENSG00000158864	NDUFS2	NDUFS2	respirasome	I
GO:0005747	ENSG00000158864	NDUFS2	NDUFS2	4 iron, 4 sulfur cluster binding	I
GO:0005747	ENSG00000158864	NDUFS2	NDUFS2	response to oxidative stress	I
GO:0005747	ENSG00000158864	NDUFS2	NDUFS2	NADH dehydrogenase (ubiquinone) activity	I
GO:0005747	ENSG00000158864	NDUFS2	NDUFS2	mitochondrial respiratory chain complex I assembly	I
GO:0005747	ENSG00000158864	NDUFS2	NDUFS2	mitochondrial matrix	I
GO:0005747	ENSG00000158864	NDUFS2	NDUFS2	mitochondrial respiratory chain complex I	I
GO:0005747	ENSG00000158864	NDUFS2	NDUFS2	NADH dehydrogenase activity	I
GO:0005747	ENSG00000158864	NDUFS2	NDUFS2	mitochondrial electron transport, NADH to ubiquinone	I
GO:0005747	ENSG00000158864	NDUFS2	NDUFS2	aerobic respiration	I
GO:0005747	ENSG00000158864	NDUFS2	NDUFS2	proton motive force-driven mitochondrial ATP synthesis	I
GO:0005747	ENSG00000158864	NDUFS2	NDUFS2	electron transfer activity	I
GO:0005747	ENSG00000158864	NDUFS2	NDUFS2	ubiquitin protein ligase binding	I
GO:0005747	ENSG00000158864	NDUFS2	NDUFS2	neurogenesis	I
GO:0005747	ENSG00000158864	NDUFS2	NDUFS2	oxygen sensor activity	I
GO:0005747	ENSG00000158864	NDUFS2	NDUFS2	gliogenesis	I
GO:0005747	ENSG00000158864	NDUFS2	NDUFS2	mitochondrial ATP synthesis coupled electron transport	I
GO:0005747	ENSG00000158864	NDUFS2	NDUFS2	neural precursor cell proliferation	I
GO:0005747	ENSG00000158864	NDUFS2	NDUFS2	cellular response to oxygen levels	I
GO:0005747	ENSG00000115286	NDUFS7	NDUFS7	quinone binding	I
GO:0005747	ENSG00000115286	NDUFS7	NDUFS7	NADH dehydrogenase (ubiquinone) activity	I
GO:0005747	ENSG00000115286	NDUFS7	NDUFS7	4 iron, 4 sulfur cluster binding	I
GO:0005747	ENSG00000115286	NDUFS7	NDUFS7	iron-sulfur cluster binding	I
GO:0005747	ENSG00000115286	NDUFS7	NDUFS7	membrane	I
GO:0005747	ENSG00000115286	NDUFS7	NDUFS7	metal ion binding	I
GO:0005747	ENSG00000115286	NDUFS7	NDUFS7	oxidoreductase activity	I
GO:0005747	ENSG00000115286	NDUFS7	NDUFS7	mitochondrion	I
GO:0005747	ENSG00000115286	NDUFS7	NDUFS7	mitochondrial inner membrane	I
GO:0005747	ENSG00000115286	NDUFS7	NDUFS7	protein binding	I
GO:0005747	ENSG00000115286	NDUFS7	NDUFS7	respirasome	I
GO:0005747	ENSG00000115286	NDUFS7	NDUFS7	mitochondrial respiratory chain complex I assembly	I
GO:0005747	ENSG00000115286	NDUFS7	NDUFS7	mitochondrial matrix	I
GO:0005747	ENSG00000115286	NDUFS7	NDUFS7	mitochondrial respiratory chain complex I	I
GO:0005747	ENSG00000115286	NDUFS7	NDUFS7	NADH dehydrogenase activity	I
GO:0005747	ENSG00000115286	NDUFS7	NDUFS7	mitochondrial electron transport, NADH to ubiquinone	I
GO:0005747	ENSG00000115286	NDUFS7	NDUFS7	aerobic respiration	I
GO:0005747	ENSG00000115286	NDUFS7	NDUFS7	proton motive force-driven mitochondrial ATP synthesis	I
GO:0005747	ENSG00000115286	NDUFS7	NDUFS7	oxidoreductase activity, acting on NAD(P)H, quinone or similar compound as acceptor	I
GO:0005747	ENSG00000115286	NDUFS7	NDUFS7	electron transport coupled proton transport	I
GO:0005747	ENSG00000115286	NDUFS7	NDUFS7	electron transport chain	I
GO:0005747	ENSG00000115286	NDUFS7	NDUFS7	protease binding	I
GO:0005747	ENSG00000115286	NDUFS7	NDUFS7	neuron projection	I
GO:0005747	ENSG00000115286	NDUFS7	NDUFS7	neuronal cell body	I
GO:0005747	ENSG00000115286	NDUFS7	NDUFS7	synaptic membrane	I
GO:0005747	ENSG00000140990	NDUFB10	NDUFB10	membrane	I
GO:0005747	ENSG00000140990	NDUFB10	NDUFB10	mitochondrion	I
GO:0005747	ENSG00000140990	NDUFB10	NDUFB10	mitochondrial inner membrane	I
GO:0005747	ENSG00000140990	NDUFB10	NDUFB10	protein binding	I
GO:0005747	ENSG00000140990	NDUFB10	NDUFB10	respirasome	I
GO:0005747	ENSG00000140990	NDUFB10	NDUFB10	NADH dehydrogenase (ubiquinone) activity	I
GO:0005747	ENSG00000140990	NDUFB10	NDUFB10	mitochondrial respiratory chain complex I assembly	I
GO:0005747	ENSG00000140990	NDUFB10	NDUFB10	mitochondrial respiratory chain complex I	I
GO:0005747	ENSG00000140990	NDUFB10	NDUFB10	mitochondrial electron transport, NADH to ubiquinone	I
GO:0005747	ENSG00000140990	NDUFB10	NDUFB10	aerobic respiration	I
GO:0005747	ENSG00000140990	NDUFB10	NDUFB10	proton motive force-driven mitochondrial ATP synthesis	I
GO:0005747	ENSG00000119013	NDUFB3	NDUFB3	mitochondrion	I
GO:0005747	ENSG00000119013	NDUFB3	NDUFB3	electron transport chain	I
GO:0005747	ENSG00000119013	NDUFB3	NDUFB3	membrane	I
GO:0005747	ENSG00000119013	NDUFB3	NDUFB3	mitochondrial inner membrane	I
GO:0005747	ENSG00000119013	NDUFB3	NDUFB3	respirasome	I
GO:0005747	ENSG00000119013	NDUFB3	NDUFB3	NADH dehydrogenase (ubiquinone) activity	I
GO:0005747	ENSG00000119013	NDUFB3	NDUFB3	mitochondrial respiratory chain complex I assembly	I
GO:0005747	ENSG00000119013	NDUFB3	NDUFB3	mitochondrial respiratory chain complex I	I
GO:0005747	ENSG00000119013	NDUFB3	NDUFB3	mitochondrial electron transport, NADH to ubiquinone	I
GO:0005747	ENSG00000119013	NDUFB3	NDUFB3	aerobic respiration	I
GO:0005747	ENSG00000119013	NDUFB3	NDUFB3	proton motive force-driven mitochondrial ATP synthesis	I
GO:0005747	ENSG00000110074	FOXRED1	FOXRED1	oxidoreductase activity	I
GO:0005747	ENSG00000110074	FOXRED1	FOXRED1	membrane	I
GO:0005747	ENSG00000110074	FOXRED1	FOXRED1	mitochondrion	I
GO:0005747	ENSG00000110074	FOXRED1	FOXRED1	mitochondrial inner membrane	I
GO:0005747	ENSG00000110074	FOXRED1	FOXRED1	respirasome	I
GO:0005747	ENSG00000110074	FOXRED1	FOXRED1	cytoplasm	I
GO:0005747	ENSG00000110074	FOXRED1	FOXRED1	mitochondrial respiratory chain complex I assembly	I
GO:0005747	ENSG00000110074	FOXRED1	FOXRED1	mitochondrial respiratory chain complex I	I
GO:0005747	ENSG00000184752	NDUFA12	NDUFA12	membrane	I
GO:0005747	ENSG00000184752	NDUFA12	NDUFA12	mitochondrial respiratory chain complex I assembly	I
GO:0005747	ENSG00000184752	NDUFA12	NDUFA12	cytosol	I
GO:0005747	ENSG00000184752	NDUFA12	NDUFA12	mitochondrion	I
GO:0005747	ENSG00000184752	NDUFA12	NDUFA12	mitochondrial inner membrane	I
GO:0005747	ENSG00000184752	NDUFA12	NDUFA12	protein binding	I
GO:0005747	ENSG00000184752	NDUFA12	NDUFA12	respirasome	I
GO:0005747	ENSG00000184752	NDUFA12	NDUFA12	response to oxidative stress	I
GO:0005747	ENSG00000184752	NDUFA12	NDUFA12	respiratory gaseous exchange by respiratory system	I
GO:0005747	ENSG00000184752	NDUFA12	NDUFA12	NADH dehydrogenase (ubiquinone) activity	I
GO:0005747	ENSG00000184752	NDUFA12	NDUFA12	mitochondrial respiratory chain complex I	I
GO:0005747	ENSG00000184752	NDUFA12	NDUFA12	aerobic respiration	I
GO:0005747	ENSG00000184752	NDUFA12	NDUFA12	proton motive force-driven mitochondrial ATP synthesis	I
GO:0005747	ENSG00000184752	NDUFA12	NDUFA12	mitochondrial ATP synthesis coupled electron transport	I
GO:0005747	ENSG00000110717	NDUFS8	NDUFS8	membrane	I
GO:0005747	ENSG00000110717	NDUFS8	NDUFS8	4 iron, 4 sulfur cluster binding	I
GO:0005747	ENSG00000110717	NDUFS8	NDUFS8	oxidoreductase activity, acting on NAD(P)H	I
GO:0005747	ENSG00000110717	NDUFS8	NDUFS8	metal ion binding	I
GO:0005747	ENSG00000110717	NDUFS8	NDUFS8	oxidoreductase activity	I
GO:0005747	ENSG00000110717	NDUFS8	NDUFS8	mitochondrion	I
GO:0005747	ENSG00000110717	NDUFS8	NDUFS8	mitochondrial inner membrane	I
GO:0005747	ENSG00000110717	NDUFS8	NDUFS8	iron-sulfur cluster binding	I
GO:0005747	ENSG00000110717	NDUFS8	NDUFS8	respirasome	I
GO:0005747	ENSG00000110717	NDUFS8	NDUFS8	protein binding	I
GO:0005747	ENSG00000110717	NDUFS8	NDUFS8	response to oxidative stress	I
GO:0005747	ENSG00000110717	NDUFS8	NDUFS8	NADH dehydrogenase (ubiquinone) activity	I
GO:0005747	ENSG00000110717	NDUFS8	NDUFS8	mitochondrial respiratory chain complex I assembly	I
GO:0005747	ENSG00000110717	NDUFS8	NDUFS8	mitochondrial matrix	I
GO:0005747	ENSG00000110717	NDUFS8	NDUFS8	mitochondrial respiratory chain complex I	I
GO:0005747	ENSG00000110717	NDUFS8	NDUFS8	NADH dehydrogenase activity	I
GO:0005747	ENSG00000110717	NDUFS8	NDUFS8	mitochondrial electron transport, NADH to ubiquinone	I
GO:0005747	ENSG00000110717	NDUFS8	NDUFS8	aerobic respiration	I
GO:0005747	ENSG00000110717	NDUFS8	NDUFS8	proton motive force-driven mitochondrial ATP synthesis	I
GO:0005747	ENSG00000023228	NDUFS1	NDUFS1	membrane	I
GO:0005747	ENSG00000023228	NDUFS1	NDUFS1	oxidoreductase activity	I
GO:0005747	ENSG00000023228	NDUFS1	NDUFS1	NADH dehydrogenase (ubiquinone) activity	I
GO:0005747	ENSG00000023228	NDUFS1	NDUFS1	ATP synthesis coupled electron transport	I
GO:0005747	ENSG00000023228	NDUFS1	NDUFS1	iron-sulfur cluster binding	I
GO:0005747	ENSG00000023228	NDUFS1	NDUFS1	oxidoreductase activity, acting on NAD(P)H	I
GO:0005747	ENSG00000023228	NDUFS1	NDUFS1	metal ion binding	I
GO:0005747	ENSG00000023228	NDUFS1	NDUFS1	mitochondrion	I
GO:0005747	ENSG00000023228	NDUFS1	NDUFS1	mitochondrial inner membrane	I
GO:0005747	ENSG00000023228	NDUFS1	NDUFS1	2 iron, 2 sulfur cluster binding	I
GO:0005747	ENSG00000023228	NDUFS1	NDUFS1	protein binding	I
GO:0005747	ENSG00000023228	NDUFS1	NDUFS1	mitochondrial intermembrane space	I
GO:0005747	ENSG00000023228	NDUFS1	NDUFS1	respirasome	I
GO:0005747	ENSG00000023228	NDUFS1	NDUFS1	4 iron, 4 sulfur cluster binding	I
GO:0005747	ENSG00000023228	NDUFS1	NDUFS1	reactive oxygen species metabolic process	I
GO:0005747	ENSG00000023228	NDUFS1	NDUFS1	ATP metabolic process	I
GO:0005747	ENSG00000023228	NDUFS1	NDUFS1	mitochondrial respiratory chain complex I assembly	I
GO:0005747	ENSG00000023228	NDUFS1	NDUFS1	mitochondrial matrix	I
GO:0005747	ENSG00000023228	NDUFS1	NDUFS1	mitochondrial respiratory chain complex I	I
GO:0005747	ENSG00000023228	NDUFS1	NDUFS1	electron transfer activity	I
GO:0005747	ENSG00000023228	NDUFS1	NDUFS1	mitochondrial electron transport, NADH to ubiquinone	I
GO:0005747	ENSG00000023228	NDUFS1	NDUFS1	aerobic respiration	I
GO:0005747	ENSG00000023228	NDUFS1	NDUFS1	proton motive force-driven mitochondrial ATP synthesis	I
GO:0005747	ENSG00000023228	NDUFS1	NDUFS1	cellular respiration	I
GO:0005747	ENSG00000023228	NDUFS1	NDUFS1	regulation of mitochondrial membrane potential	I
GO:0005747	ENSG00000023228	NDUFS1	NDUFS1	apoptotic mitochondrial changes	I
GO:0005747	ENSG00000139180	NDUFA9	NDUFA9	nucleus	I
GO:0005747	ENSG00000139180	NDUFA9	NDUFA9	mitochondrion	I
GO:0005747	ENSG00000139180	NDUFA9	NDUFA9	mitochondrial matrix	I
GO:0005747	ENSG00000139180	NDUFA9	NDUFA9	protein binding	I
GO:0005747	ENSG00000139180	NDUFA9	NDUFA9	sodium ion transport	I
GO:0005747	ENSG00000139180	NDUFA9	NDUFA9	mitochondrial membrane	I
GO:0005747	ENSG00000139180	NDUFA9	NDUFA9	circadian rhythm	I
GO:0005747	ENSG00000139180	NDUFA9	NDUFA9	respirasome	I
GO:0005747	ENSG00000139180	NDUFA9	NDUFA9	NADH dehydrogenase (ubiquinone) activity	I
GO:0005747	ENSG00000139180	NDUFA9	NDUFA9	mitochondrial respiratory chain complex I assembly	I
GO:0005747	ENSG00000139180	NDUFA9	NDUFA9	mitochondrial respiratory chain complex I	I
GO:0005747	ENSG00000139180	NDUFA9	NDUFA9	NADH dehydrogenase activity	I
GO:0005747	ENSG00000139180	NDUFA9	NDUFA9	mitochondrial electron transport, NADH to ubiquinone	I
GO:0005747	ENSG00000139180	NDUFA9	NDUFA9	aerobic respiration	I
GO:0005747	ENSG00000139180	NDUFA9	NDUFA9	proton motive force-driven mitochondrial ATP synthesis	I
GO:0005747	ENSG00000139180	NDUFA9	NDUFA9	protein-containing complex binding	I
GO:0005747	ENSG00000139180	NDUFA9	NDUFA9	ubiquinone-6 biosynthetic process	I
GO:0005749	ENSG00000204370	SDHD	SDHD	integral component of membrane	II
GO:0005749	ENSG00000204370	SDHD	SDHD	mitochondrial envelope	II
GO:0005749	ENSG00000204370	SDHD	SDHD	membrane	II
GO:0005749	ENSG00000204370	SDHD	SDHD	metal ion binding	II
GO:0005749	ENSG00000204370	SDHD	SDHD	tricarboxylic acid cycle	II
GO:0005749	ENSG00000204370	SDHD	SDHD	mitochondrion	II
GO:0005749	ENSG00000204370	SDHD	SDHD	mitochondrial inner membrane	II
GO:0005749	ENSG00000204370	SDHD	SDHD	protein binding	II
GO:0005749	ENSG00000204370	SDHD	SDHD	heme binding	II
GO:0005749	ENSG00000204370	SDHD	SDHD	proton motive force-driven mitochondrial ATP synthesis	II
GO:0005749	ENSG00000204370	SDHD	SDHD	electron transfer activity	II
GO:0005749	ENSG00000204370	SDHD	SDHD	ubiquinone binding	II
GO:0005749	ENSG00000204370	SDHD	SDHD	mitochondrial electron transport, succinate to ubiquinone	II
GO:0005749	ENSG00000204370	SDHD	SDHD	mitochondrial respiratory chain complex II, succinate dehydrogenase complex (ubiquinone)	II
GO:0005749	ENSG00000204370	SDHD	SDHD	succinate dehydrogenase (ubiquinone) activity	II
GO:0005749	ENSG00000204370	SDHD	SDHD	regulation of catecholamine secretion	II
GO:0005749	ENSG00000204370	SDHD	SDHD	cellular response to hypoxia	II
GO:0005749	ENSG00000204370	SDHD	SDHD	succinate dehydrogenase complex (ubiquinone)	II
GO:0005749	ENSG00000073578	SDHA	SDHA	flavin adenine dinucleotide binding	II
GO:0005749	ENSG00000073578	SDHA	SDHA	oxidoreductase activity	II
GO:0005749	ENSG00000073578	SDHA	SDHA	oxidoreductase activity, acting on the CH-CH group of donors	II
GO:0005749	ENSG00000073578	SDHA	SDHA	tricarboxylic acid cycle	II
GO:0005749	ENSG00000073578	SDHA	SDHA	electron transport chain	II
GO:0005749	ENSG00000073578	SDHA	SDHA	membrane	II
GO:0005749	ENSG00000073578	SDHA	SDHA	nucleolus	II
GO:0005749	ENSG00000073578	SDHA	SDHA	succinate dehydrogenase (ubiquinone) activity	II
GO:0005749	ENSG00000073578	SDHA	SDHA	fumarate reductase (menaquinone)	II
GO:0005749	ENSG00000073578	SDHA	SDHA	mitochondrion	II
GO:0005749	ENSG00000073578	SDHA	SDHA	mitochondrial inner membrane	II
GO:0005749	ENSG00000073578	SDHA	SDHA	protein binding	II
GO:0005749	ENSG00000073578	SDHA	SDHA	nervous system development	II
GO:0005749	ENSG00000073578	SDHA	SDHA	proton motive force-driven mitochondrial ATP synthesis	II
GO:0005749	ENSG00000073578	SDHA	SDHA	mitochondrial electron transport, succinate to ubiquinone	II
GO:0005749	ENSG00000073578	SDHA	SDHA	mitochondrial respiratory chain complex II, succinate dehydrogenase complex (ubiquinone)	II
GO:0005749	ENSG00000073578	SDHA	SDHA	electron transfer activity	II
GO:0005749	ENSG00000073578	SDHA	SDHA	succinate dehydrogenase activity	II
GO:0005749	ENSG00000073578	SDHA	SDHA	succinate metabolic process	II
GO:0005749	ENSG00000073578	SDHA	SDHA	respiratory electron transport chain	II
GO:0005749	ENSG00000073578	SDHA	SDHA	succinate dehydrogenase complex (ubiquinone)	II
GO:0005749	ENSG00000117118	SDHB	SDHB	electron transfer activity	II
GO:0005749	ENSG00000117118	SDHB	SDHB	oxidoreductase activity	II
GO:0005749	ENSG00000117118	SDHB	SDHB	iron-sulfur cluster binding	II
GO:0005749	ENSG00000117118	SDHB	SDHB	2 iron, 2 sulfur cluster binding	II
GO:0005749	ENSG00000117118	SDHB	SDHB	tricarboxylic acid cycle	II
GO:0005749	ENSG00000117118	SDHB	SDHB	membrane	II
GO:0005749	ENSG00000117118	SDHB	SDHB	metal ion binding	II
GO:0005749	ENSG00000117118	SDHB	SDHB	nucleoplasm	II
GO:0005749	ENSG00000117118	SDHB	SDHB	plasma membrane	II
GO:0005749	ENSG00000117118	SDHB	SDHB	succinate dehydrogenase (ubiquinone) activity	II
GO:0005749	ENSG00000117118	SDHB	SDHB	fumarate reductase (menaquinone)	II
GO:0005749	ENSG00000117118	SDHB	SDHB	mitochondrion	II
GO:0005749	ENSG00000117118	SDHB	SDHB	mitochondrial inner membrane	II
GO:0005749	ENSG00000117118	SDHB	SDHB	protein binding	II
GO:0005749	ENSG00000117118	SDHB	SDHB	4 iron, 4 sulfur cluster binding	II
GO:0005749	ENSG00000117118	SDHB	SDHB	3 iron, 4 sulfur cluster binding	II
GO:0005749	ENSG00000117118	SDHB	SDHB	nucleobase-containing small molecule metabolic process	II
GO:0005749	ENSG00000117118	SDHB	SDHB	aerobic respiration	II
GO:0005749	ENSG00000117118	SDHB	SDHB	proton motive force-driven mitochondrial ATP synthesis	II
GO:0005749	ENSG00000117118	SDHB	SDHB	ubiquinone binding	II
GO:0005749	ENSG00000117118	SDHB	SDHB	mitochondrial electron transport, succinate to ubiquinone	II
GO:0005749	ENSG00000117118	SDHB	SDHB	mitochondrial respiratory chain complex II, succinate dehydrogenase complex (ubiquinone)	II
GO:0005749	ENSG00000117118	SDHB	SDHB	mitochondrial membrane	II
GO:0005749	ENSG00000117118	SDHB	SDHB	respiratory electron transport chain	II
GO:0005749	ENSG00000117118	SDHB	SDHB	succinate metabolic process	II
GO:0005749	ENSG00000117118	SDHB	SDHB	succinate dehydrogenase complex (ubiquinone)	II
GO:0005749	ENSG00000117118	SDHB	SDHB	respiratory chain complex II	II
GO:0005749	ENSG00000143252	SDHC	SDHC	electron transfer activity	II
GO:0005749	ENSG00000143252	SDHC	SDHC	membrane	II
GO:0005749	ENSG00000143252	SDHC	SDHC	oxidoreductase activity, acting on the CH-CH group of donors	II
GO:0005749	ENSG00000143252	SDHC	SDHC	tricarboxylic acid cycle	II
GO:0005749	ENSG00000143252	SDHC	SDHC	succinate dehydrogenase activity	II
GO:0005749	ENSG00000143252	SDHC	SDHC	succinate dehydrogenase complex	II
GO:0005749	ENSG00000143252	SDHC	SDHC	metal ion binding	II
GO:0005749	ENSG00000143252	SDHC	SDHC	mitochondrion	II
GO:0005749	ENSG00000143252	SDHC	SDHC	mitochondrial inner membrane	II
GO:0005749	ENSG00000143252	SDHC	SDHC	protein binding	II
GO:0005749	ENSG00000143252	SDHC	SDHC	aerobic respiration	II
GO:0005749	ENSG00000143252	SDHC	SDHC	heme binding	II
GO:0005749	ENSG00000143252	SDHC	SDHC	proton motive force-driven mitochondrial ATP synthesis	II
GO:0005749	ENSG00000143252	SDHC	SDHC	mitochondrial electron transport, succinate to ubiquinone	II
GO:0005749	ENSG00000143252	SDHC	SDHC	mitochondrial respiratory chain complex II, succinate dehydrogenase complex (ubiquinone)	II
GO:0005749	ENSG00000143252	SDHC	SDHC	electron transport chain	II
GO:0005749	ENSG00000143252	SDHC	SDHC	succinate dehydrogenase complex (ubiquinone)	II
GO:0005750	ENSG00000198804	MT-CO1	MT-CO1	integral component of membrane	III
GO:0005750	ENSG00000198804	MT-CO1	MT-CO1	cytochrome-c oxidase activity	III
GO:0005750	ENSG00000198804	MT-CO1	MT-CO1	heme binding	III
GO:0005750	ENSG00000198804	MT-CO1	MT-CO1	aerobic respiration	III
GO:0005750	ENSG00000198804	MT-CO1	MT-CO1	respiratory chain complex IV	III
GO:0005750	ENSG00000198804	MT-CO1	MT-CO1	membrane	III
GO:0005750	ENSG00000198804	MT-CO1	MT-CO1	metal ion binding	III
GO:0005750	ENSG00000198804	MT-CO1	MT-CO1	mitochondrion	III
GO:0005750	ENSG00000198804	MT-CO1	MT-CO1	mitochondrial inner membrane	III
GO:0005750	ENSG00000198804	MT-CO1	MT-CO1	proton transmembrane transport	III
GO:0005750	ENSG00000198804	MT-CO1	MT-CO1	protein binding	III
GO:0005750	ENSG00000198804	MT-CO1	MT-CO1	respirasome	III
GO:0005750	ENSG00000198804	MT-CO1	MT-CO1	oxidative phosphorylation	III
GO:0005750	ENSG00000198804	MT-CO1	MT-CO1	mitochondrial respiratory chain complex IV	III
GO:0005750	ENSG00000198804	MT-CO1	MT-CO1	electron transport chain	III
GO:0005750	ENSG00000198804	MT-CO1	MT-CO1	mitochondrial electron transport, cytochrome c to oxygen	III
GO:0005750	ENSG00000198804	MT-CO1	MT-CO1	cellular respiration	III
GO:0005750	ENSG00000198804	MT-CO1	MT-CO1	electron transport coupled proton transport	III
GO:0005750	ENSG00000198804	MT-CO1	MT-CO1	mitochondrial respiratory chain complex III	III
GO:0005750	ENSG00000198804	MT-CO1	MT-CO1	response to oxidative stress	III
GO:0005750	ENSG00000198804	MT-CO1	MT-CO1	aging	III
GO:0005750	ENSG00000198804	MT-CO1	MT-CO1	cerebellum development	III
GO:0005750	ENSG00000198804	MT-CO1	MT-CO1	respiratory electron transport chain	III
GO:0005750	ENSG00000198804	MT-CO1	MT-CO1	response to copper ion	III
GO:0005750	ENSG00000198804	MT-CO1	MT-CO1	response to electrical stimulus	III
GO:0005750	ENSG00000198727	MT-CYB	MT-CYB	electron transfer activity	III
GO:0005750	ENSG00000198727	MT-CYB	MT-CYB	membrane	III
GO:0005750	ENSG00000198727	MT-CYB	MT-CYB	oxidoreductase activity	III
GO:0005750	ENSG00000198727	MT-CYB	MT-CYB	ubiquinol-cytochrome-c reductase activity	III
GO:0005750	ENSG00000198727	MT-CYB	MT-CYB	respiratory electron transport chain	III
GO:0005750	ENSG00000198727	MT-CYB	MT-CYB	respiratory chain complex III	III
GO:0005750	ENSG00000198727	MT-CYB	MT-CYB	metal ion binding	III
GO:0005750	ENSG00000198727	MT-CYB	MT-CYB	mitochondrion	III
GO:0005750	ENSG00000198727	MT-CYB	MT-CYB	mitochondrial inner membrane	III
GO:0005750	ENSG00000198727	MT-CYB	MT-CYB	proton transmembrane transport	III
GO:0005750	ENSG00000198727	MT-CYB	MT-CYB	respirasome	III
GO:0005750	ENSG00000198727	MT-CYB	MT-CYB	cellular respiration	III
GO:0005750	ENSG00000198727	MT-CYB	MT-CYB	mitochondrial electron transport, ubiquinol to cytochrome c	III
GO:0005750	ENSG00000198727	MT-CYB	MT-CYB	mitochondrial respiratory chain complex III	III
GO:0005750	ENSG00000156467	UQCRB	UQCRB	mitochondrial electron transport, ubiquinol to cytochrome c	III
GO:0005750	ENSG00000156467	UQCRB	UQCRB	mitochondrial respiratory chain complex III	III
GO:0005750	ENSG00000156467	UQCRB	UQCRB	membrane	III
GO:0005750	ENSG00000156467	UQCRB	UQCRB	mitochondrion	III
GO:0005750	ENSG00000156467	UQCRB	UQCRB	mitochondrial inner membrane	III
GO:0005750	ENSG00000156467	UQCRB	UQCRB	protein binding	III
GO:0005750	ENSG00000156467	UQCRB	UQCRB	respirasome	III
GO:0005750	ENSG00000156467	UQCRB	UQCRB	cellular respiration	III
GO:0005750	ENSG00000156467	UQCRB	UQCRB	aerobic respiration	III
GO:0005750	ENSG00000156467	UQCRB	UQCRB	oxidative phosphorylation	III
GO:0005750	ENSG00000156467	UQCRB	UQCRB	mitochondrial respirasome	III
GO:0005750	ENSG00000173660	UQCRH	UQCRH	mitochondrial electron transport, ubiquinol to cytochrome c	III
GO:0005750	ENSG00000173660	UQCRH	UQCRH	mitochondrial respiratory chain complex III	III
GO:0005750	ENSG00000173660	UQCRH	UQCRH	membrane	III
GO:0005750	ENSG00000173660	UQCRH	UQCRH	mitochondrion	III
GO:0005750	ENSG00000173660	UQCRH	UQCRH	mitochondrial inner membrane	III
GO:0005750	ENSG00000173660	UQCRH	UQCRH	proton transmembrane transport	III
GO:0005750	ENSG00000173660	UQCRH	UQCRH	protein binding	III
GO:0005750	ENSG00000173660	UQCRH	UQCRH	respirasome	III
GO:0005750	ENSG00000173660	UQCRH	UQCRH	cellular respiration	III
GO:0005750	ENSG00000173660	UQCRH	UQCRH	aerobic respiration	III
GO:0005750	ENSG00000173660	UQCRH	UQCRH	ubiquinol-cytochrome-c reductase activity	III
GO:0005750	ENSG00000173660	UQCRH	UQCRH	oxidative phosphorylation	III
GO:0005750	ENSG00000173660	UQCRH	UQCRH	mitochondrial respirasome	III
GO:0005750	ENSG00000184076	UQCR10	UQCR10	mitochondrial electron transport, ubiquinol to cytochrome c	III
GO:0005750	ENSG00000184076	UQCR10	UQCR10	mitochondrial respiratory chain complex III	III
GO:0005750	ENSG00000184076	UQCR10	UQCR10	membrane	III
GO:0005750	ENSG00000184076	UQCR10	UQCR10	mitochondrion	III
GO:0005750	ENSG00000184076	UQCR10	UQCR10	mitochondrial inner membrane	III
GO:0005750	ENSG00000184076	UQCR10	UQCR10	proton transmembrane transport	III
GO:0005750	ENSG00000184076	UQCR10	UQCR10	respirasome	III
GO:0005750	ENSG00000184076	UQCR10	UQCR10	protein binding	III
GO:0005750	ENSG00000184076	UQCR10	UQCR10	cellular respiration	III
GO:0005750	ENSG00000184076	UQCR10	UQCR10	ubiquinol-cytochrome-c reductase activity	III
GO:0005750	ENSG00000169021	UQCRFS1	UQCRFS1	membrane	III
GO:0005750	ENSG00000169021	UQCRFS1	UQCRFS1	2 iron, 2 sulfur cluster binding	III
GO:0005750	ENSG00000169021	UQCRFS1	UQCRFS1	ubiquinol-cytochrome-c reductase activity	III
GO:0005750	ENSG00000169021	UQCRFS1	UQCRFS1	metal ion binding	III
GO:0005750	ENSG00000169021	UQCRFS1	UQCRFS1	mitochondrion	III
GO:0005750	ENSG00000169021	UQCRFS1	UQCRFS1	mitochondrial inner membrane	III
GO:0005750	ENSG00000169021	UQCRFS1	UQCRFS1	iron-sulfur cluster binding	III
GO:0005750	ENSG00000169021	UQCRFS1	UQCRFS1	proton transmembrane transport	III
GO:0005750	ENSG00000169021	UQCRFS1	UQCRFS1	protein binding	III
GO:0005750	ENSG00000169021	UQCRFS1	UQCRFS1	respirasome	III
GO:0005750	ENSG00000169021	UQCRFS1	UQCRFS1	mitochondrial respiratory chain complex IV	III
GO:0005750	ENSG00000169021	UQCRFS1	UQCRFS1	mitochondrial electron transport, ubiquinol to cytochrome c	III
GO:0005750	ENSG00000169021	UQCRFS1	UQCRFS1	mitochondrial respiratory chain complex III	III
GO:0005750	ENSG00000169021	UQCRFS1	UQCRFS1	oxidoreductase activity	III
GO:0005750	ENSG00000169021	UQCRFS1	UQCRFS1	mitochondrial respiratory chain complex III assembly	III
GO:0005750	ENSG00000169021	UQCRFS1	UQCRFS1	generation of precursor metabolites and energy	III
GO:0005750	ENSG00000169021	UQCRFS1	UQCRFS1	respiratory electron transport chain	III
GO:0005750	ENSG00000179091	CYC1	CYC1	electron transfer activity	III
GO:0005750	ENSG00000179091	CYC1	CYC1	heme binding	III
GO:0005750	ENSG00000179091	CYC1	CYC1	nucleus	III
GO:0005750	ENSG00000179091	CYC1	CYC1	membrane	III
GO:0005750	ENSG00000179091	CYC1	CYC1	metal ion binding	III
GO:0005750	ENSG00000179091	CYC1	CYC1	mitochondrion	III
GO:0005750	ENSG00000179091	CYC1	CYC1	mitochondrial inner membrane	III
GO:0005750	ENSG00000179091	CYC1	CYC1	proton transmembrane transport	III
GO:0005750	ENSG00000179091	CYC1	CYC1	protein binding	III
GO:0005750	ENSG00000179091	CYC1	CYC1	respirasome	III
GO:0005750	ENSG00000179091	CYC1	CYC1	mitochondrial electron transport, ubiquinol to cytochrome c	III
GO:0005750	ENSG00000179091	CYC1	CYC1	mitochondrial respiratory chain complex III	III
GO:0005750	ENSG00000179091	CYC1	CYC1	cellular respiration	III
GO:0005750	ENSG00000179091	CYC1	CYC1	ubiquinol-cytochrome-c reductase activity	III
GO:0005750	ENSG00000179091	CYC1	CYC1	response to glucagon	III
GO:0005750	ENSG00000140740	UQCRC2	UQCRC2	metal ion binding	III
GO:0005750	ENSG00000140740	UQCRC2	UQCRC2	proteolysis	III
GO:0005750	ENSG00000140740	UQCRC2	UQCRC2	metalloendopeptidase activity	III
GO:0005750	ENSG00000140740	UQCRC2	UQCRC2	membrane	III
GO:0005750	ENSG00000140740	UQCRC2	UQCRC2	nucleoplasm	III
GO:0005750	ENSG00000140740	UQCRC2	UQCRC2	mitochondrion	III
GO:0005750	ENSG00000140740	UQCRC2	UQCRC2	mitochondrial inner membrane	III
GO:0005750	ENSG00000140740	UQCRC2	UQCRC2	protein binding	III
GO:0005750	ENSG00000140740	UQCRC2	UQCRC2	respirasome	III
GO:0005750	ENSG00000140740	UQCRC2	UQCRC2	mitochondrial respiratory chain complex IV	III
GO:0005750	ENSG00000140740	UQCRC2	UQCRC2	cellular respiration	III
GO:0005750	ENSG00000140740	UQCRC2	UQCRC2	mitochondrial electron transport, ubiquinol to cytochrome c	III
GO:0005750	ENSG00000140740	UQCRC2	UQCRC2	mitochondrial respiratory chain complex III	III
GO:0005750	ENSG00000140740	UQCRC2	UQCRC2	aerobic respiration	III
GO:0005750	ENSG00000140740	UQCRC2	UQCRC2	oxidative phosphorylation	III
GO:0005750	ENSG00000204922	UQCC3	UQCC3	mitochondrial respiratory chain complex III assembly	III
GO:0005750	ENSG00000204922	UQCC3	UQCC3	membrane	III
GO:0005750	ENSG00000204922	UQCC3	UQCC3	nucleoplasm	III
GO:0005750	ENSG00000204922	UQCC3	UQCC3	cytosol	III
GO:0005750	ENSG00000204922	UQCC3	UQCC3	mitochondrion	III
GO:0005750	ENSG00000204922	UQCC3	UQCC3	mitochondrial inner membrane	III
GO:0005750	ENSG00000204922	UQCC3	UQCC3	mitochondrial electron transport, ubiquinol to cytochrome c	III
GO:0005750	ENSG00000204922	UQCC3	UQCC3	ATP biosynthetic process	III
GO:0005750	ENSG00000204922	UQCC3	UQCC3	phosphatidic acid binding	III
GO:0005750	ENSG00000204922	UQCC3	UQCC3	cardiolipin binding	III
GO:0005750	ENSG00000204922	UQCC3	UQCC3	cristae formation	III
GO:0005750	ENSG00000204922	UQCC3	UQCC3	mitochondrial respiratory chain complex III	III
GO:0005750	ENSG00000164405	UQCRQ	UQCRQ	mitochondrial electron transport, ubiquinol to cytochrome c	III
GO:0005750	ENSG00000164405	UQCRQ	UQCRQ	mitochondrial respiratory chain complex III	III
GO:0005750	ENSG00000164405	UQCRQ	UQCRQ	membrane	III
GO:0005750	ENSG00000164405	UQCRQ	UQCRQ	mitochondrion	III
GO:0005750	ENSG00000164405	UQCRQ	UQCRQ	mitochondrial inner membrane	III
GO:0005750	ENSG00000164405	UQCRQ	UQCRQ	respirasome	III
GO:0005750	ENSG00000164405	UQCRQ	UQCRQ	cellular respiration	III
GO:0005750	ENSG00000164405	UQCRQ	UQCRQ	subthalamus development	III
GO:0005750	ENSG00000164405	UQCRQ	UQCRQ	pons development	III
GO:0005750	ENSG00000164405	UQCRQ	UQCRQ	cerebellar Purkinje cell layer development	III
GO:0005750	ENSG00000164405	UQCRQ	UQCRQ	hippocampus development	III
GO:0005750	ENSG00000164405	UQCRQ	UQCRQ	thalamus development	III
GO:0005750	ENSG00000164405	UQCRQ	UQCRQ	hypothalamus development	III
GO:0005750	ENSG00000164405	UQCRQ	UQCRQ	pyramidal neuron development	III
GO:0005750	ENSG00000164405	UQCRQ	UQCRQ	midbrain development	III
GO:0005750	ENSG00000074582	BCS1L	BCS1L	ATP binding	III
GO:0005750	ENSG00000074582	BCS1L	BCS1L	ATP hydrolysis activity	III
GO:0005750	ENSG00000074582	BCS1L	BCS1L	membrane	III
GO:0005750	ENSG00000074582	BCS1L	BCS1L	nucleotide binding	III
GO:0005750	ENSG00000074582	BCS1L	BCS1L	mitochondrion	III
GO:0005750	ENSG00000074582	BCS1L	BCS1L	mitochondrial inner membrane	III
GO:0005750	ENSG00000074582	BCS1L	BCS1L	mitochondrial cytochrome c oxidase assembly	III
GO:0005750	ENSG00000074582	BCS1L	BCS1L	mitochondrial respiratory chain complex III assembly	III
GO:0005750	ENSG00000074582	BCS1L	BCS1L	protein binding	III
GO:0005750	ENSG00000074582	BCS1L	BCS1L	mitochondrion organization	III
GO:0005750	ENSG00000074582	BCS1L	BCS1L	mitochondrial respiratory chain complex I assembly	III
GO:0005750	ENSG00000074582	BCS1L	BCS1L	protein insertion into mitochondrial inner membrane from matrix	III
GO:0005750	ENSG00000074582	BCS1L	BCS1L	mitochondrial respiratory chain complex III	III
GO:0005750	ENSG00000010256	UQCRC1	UQCRC1	metal ion binding	III
GO:0005750	ENSG00000010256	UQCRC1	UQCRC1	membrane	III
GO:0005750	ENSG00000010256	UQCRC1	UQCRC1	mitochondrion	III
GO:0005750	ENSG00000010256	UQCRC1	UQCRC1	mitochondrial inner membrane	III
GO:0005750	ENSG00000010256	UQCRC1	UQCRC1	proton transmembrane transport	III
GO:0005750	ENSG00000010256	UQCRC1	UQCRC1	protein binding	III
GO:0005750	ENSG00000010256	UQCRC1	UQCRC1	respirasome	III
GO:0005750	ENSG00000010256	UQCRC1	UQCRC1	cellular respiration	III
GO:0005750	ENSG00000010256	UQCRC1	UQCRC1	mitochondrial electron transport, ubiquinol to cytochrome c	III
GO:0005750	ENSG00000010256	UQCRC1	UQCRC1	mitochondrial respiratory chain complex III	III
GO:0005750	ENSG00000010256	UQCRC1	UQCRC1	ubiquitin protein ligase binding	III
GO:0005750	ENSG00000010256	UQCRC1	UQCRC1	aerobic respiration	III
GO:0005750	ENSG00000010256	UQCRC1	UQCRC1	ubiquinol-cytochrome-c reductase activity	III
GO:0005750	ENSG00000010256	UQCRC1	UQCRC1	oxidative phosphorylation	III
GO:0005750	ENSG00000010256	UQCRC1	UQCRC1	mitochondrial respirasome	III
GO:0005750	ENSG00000010256	UQCRC1	UQCRC1	protein-containing complex binding	III
GO:0005750	ENSG00000010256	UQCRC1	UQCRC1	response to activity	III
GO:0005750	ENSG00000010256	UQCRC1	UQCRC1	response to alkaloid	III
GO:0005750	ENSG00000127540	UQCR11	UQCR11	mitochondrial electron transport, ubiquinol to cytochrome c	III
GO:0005750	ENSG00000127540	UQCR11	UQCR11	mitochondrial respiratory chain complex III	III
GO:0005750	ENSG00000127540	UQCR11	UQCR11	membrane	III
GO:0005750	ENSG00000127540	UQCR11	UQCR11	mitochondrion	III
GO:0005750	ENSG00000127540	UQCR11	UQCR11	mitochondrial inner membrane	III
GO:0005750	ENSG00000127540	UQCR11	UQCR11	respirasome	III
GO:0005750	ENSG00000127540	UQCR11	UQCR11	cellular respiration	III
GO:0005750	ENSG00000127540	UQCR11	UQCR11	electron transfer activity	III
GO:0005750	ENSG00000127540	UQCR11	UQCR11	generation of precursor metabolites and energy	III
GO:0005750	ENSG00000233954	UQCRHL	UQCRHL	mitochondrial electron transport, ubiquinol to cytochrome c	III
GO:0005750	ENSG00000233954	UQCRHL	UQCRHL	mitochondrial respiratory chain complex III	III
GO:0005750	ENSG00000233954	UQCRHL	UQCRHL	membrane	III
GO:0005750	ENSG00000233954	UQCRHL	UQCRHL	mitochondrion	III
GO:0005750	ENSG00000233954	UQCRHL	UQCRHL	mitochondrial inner membrane	III
GO:0005750	ENSG00000233954	UQCRHL	UQCRHL	respirasome	III
GO:0005751	ENSG00000198804	MT-CO1	MT-CO1	integral component of membrane	IV
GO:0005751	ENSG00000198804	MT-CO1	MT-CO1	cytochrome-c oxidase activity	IV
GO:0005751	ENSG00000198804	MT-CO1	MT-CO1	heme binding	IV
GO:0005751	ENSG00000198804	MT-CO1	MT-CO1	aerobic respiration	IV
GO:0005751	ENSG00000198804	MT-CO1	MT-CO1	respiratory chain complex IV	IV
GO:0005751	ENSG00000198804	MT-CO1	MT-CO1	membrane	IV
GO:0005751	ENSG00000198804	MT-CO1	MT-CO1	metal ion binding	IV
GO:0005751	ENSG00000198804	MT-CO1	MT-CO1	mitochondrion	IV
GO:0005751	ENSG00000198804	MT-CO1	MT-CO1	mitochondrial inner membrane	IV
GO:0005751	ENSG00000198804	MT-CO1	MT-CO1	proton transmembrane transport	IV
GO:0005751	ENSG00000198804	MT-CO1	MT-CO1	protein binding	IV
GO:0005751	ENSG00000198804	MT-CO1	MT-CO1	respirasome	IV
GO:0005751	ENSG00000198804	MT-CO1	MT-CO1	oxidative phosphorylation	IV
GO:0005751	ENSG00000198804	MT-CO1	MT-CO1	mitochondrial respiratory chain complex IV	IV
GO:0005751	ENSG00000198804	MT-CO1	MT-CO1	electron transport chain	IV
GO:0005751	ENSG00000198804	MT-CO1	MT-CO1	mitochondrial electron transport, cytochrome c to oxygen	IV
GO:0005751	ENSG00000198804	MT-CO1	MT-CO1	cellular respiration	IV
GO:0005751	ENSG00000198804	MT-CO1	MT-CO1	electron transport coupled proton transport	IV
GO:0005751	ENSG00000198804	MT-CO1	MT-CO1	mitochondrial respiratory chain complex III	IV
GO:0005751	ENSG00000198804	MT-CO1	MT-CO1	response to oxidative stress	IV
GO:0005751	ENSG00000198804	MT-CO1	MT-CO1	aging	IV
GO:0005751	ENSG00000198804	MT-CO1	MT-CO1	cerebellum development	IV
GO:0005751	ENSG00000198804	MT-CO1	MT-CO1	respiratory electron transport chain	IV
GO:0005751	ENSG00000198804	MT-CO1	MT-CO1	response to copper ion	IV
GO:0005751	ENSG00000198804	MT-CO1	MT-CO1	response to electrical stimulus	IV
GO:0005751	ENSG00000198712	MT-CO2	MT-CO2	integral component of membrane	IV
GO:0005751	ENSG00000198712	MT-CO2	MT-CO2	membrane	IV
GO:0005751	ENSG00000198712	MT-CO2	MT-CO2	oxidoreductase activity	IV
GO:0005751	ENSG00000198712	MT-CO2	MT-CO2	copper ion binding	IV
GO:0005751	ENSG00000198712	MT-CO2	MT-CO2	cytochrome-c oxidase activity	IV
GO:0005751	ENSG00000198712	MT-CO2	MT-CO2	electron transport chain	IV
GO:0005751	ENSG00000198712	MT-CO2	MT-CO2	metal ion binding	IV
GO:0005751	ENSG00000198712	MT-CO2	MT-CO2	mitochondrion	IV
GO:0005751	ENSG00000198712	MT-CO2	MT-CO2	mitochondrial inner membrane	IV
GO:0005751	ENSG00000198712	MT-CO2	MT-CO2	proton transmembrane transport	IV
GO:0005751	ENSG00000198712	MT-CO2	MT-CO2	protein binding	IV
GO:0005751	ENSG00000198712	MT-CO2	MT-CO2	respirasome	IV
GO:0005751	ENSG00000198712	MT-CO2	MT-CO2	mitochondrial electron transport, cytochrome c to oxygen	IV
GO:0005751	ENSG00000198712	MT-CO2	MT-CO2	cellular respiration	IV
GO:0005751	ENSG00000198712	MT-CO2	MT-CO2	mitochondrial respiratory chain complex IV	IV
GO:0005751	ENSG00000198712	MT-CO2	MT-CO2	respiratory chain complex IV	IV
GO:0005751	ENSG00000198712	MT-CO2	MT-CO2	lactation	IV
GO:0005751	ENSG00000198712	MT-CO2	MT-CO2	response to cold	IV
GO:0005751	ENSG00000198712	MT-CO2	MT-CO2	positive regulation of hydrogen peroxide biosynthetic process	IV
GO:0005751	ENSG00000198712	MT-CO2	MT-CO2	positive regulation of necrotic cell death	IV
GO:0005751	ENSG00000198712	MT-CO2	MT-CO2	ATP synthesis coupled electron transport	IV
GO:0005751	ENSG00000198712	MT-CO2	MT-CO2	positive regulation of ATP biosynthetic process	IV
GO:0005751	ENSG00000198938	MT-CO3	MT-CO3	electron transfer activity	IV
GO:0005751	ENSG00000198938	MT-CO3	MT-CO3	membrane	IV
GO:0005751	ENSG00000198938	MT-CO3	MT-CO3	cytochrome-c oxidase activity	IV
GO:0005751	ENSG00000198938	MT-CO3	MT-CO3	respiratory electron transport chain	IV
GO:0005751	ENSG00000198938	MT-CO3	MT-CO3	aerobic electron transport chain	IV
GO:0005751	ENSG00000198938	MT-CO3	MT-CO3	mitochondrion	IV
GO:0005751	ENSG00000198938	MT-CO3	MT-CO3	mitochondrial inner membrane	IV
GO:0005751	ENSG00000198938	MT-CO3	MT-CO3	proton transmembrane transport	IV
GO:0005751	ENSG00000198938	MT-CO3	MT-CO3	protein binding	IV
GO:0005751	ENSG00000198938	MT-CO3	MT-CO3	transmembrane transport	IV
GO:0005751	ENSG00000198938	MT-CO3	MT-CO3	aerobic respiration	IV
GO:0005751	ENSG00000198938	MT-CO3	MT-CO3	mitochondrial electron transport, cytochrome c to oxygen	IV
GO:0005751	ENSG00000198938	MT-CO3	MT-CO3	cellular respiration	IV
GO:0005751	ENSG00000198938	MT-CO3	MT-CO3	mitochondrial respiratory chain complex IV	IV
GO:0005751	ENSG00000198938	MT-CO3	MT-CO3	respiratory chain complex IV	IV
GO:0005751	ENSG00000198938	MT-CO3	MT-CO3	oxidoreduction-driven active transmembrane transporter activity	IV
GO:0005751	ENSG00000198938	MT-CO3	MT-CO3	respiratory chain complex IV assembly	IV
GO:0005751	ENSG00000189043	NDUFA4	NDUFA4	membrane	IV
GO:0005751	ENSG00000189043	NDUFA4	NDUFA4	mitochondrion	IV
GO:0005751	ENSG00000189043	NDUFA4	NDUFA4	mitochondrial inner membrane	IV
GO:0005751	ENSG00000189043	NDUFA4	NDUFA4	protein binding	IV
GO:0005751	ENSG00000189043	NDUFA4	NDUFA4	respirasome	IV
GO:0005751	ENSG00000189043	NDUFA4	NDUFA4	mitochondrial respiratory chain complex IV	IV
GO:0005751	ENSG00000189043	NDUFA4	NDUFA4	mitochondrial respiratory chain complex I	IV
GO:0005751	ENSG00000189043	NDUFA4	NDUFA4	NADH dehydrogenase (ubiquinone) activity	IV
GO:0005751	ENSG00000189043	NDUFA4	NDUFA4	mitochondrial electron transport, NADH to ubiquinone	IV
GO:0005751	ENSG00000189043	NDUFA4	NDUFA4	protein-containing complex binding	IV
GO:0005751	ENSG00000189043	NDUFA4	NDUFA4	mitochondrial electron transport, cytochrome c to oxygen	IV
GO:0005751	ENSG00000189043	NDUFA4	NDUFA4	cellular respiration	IV
GO:0005751	ENSG00000189043	NDUFA4	NDUFA4	positive regulation of cytochrome-c oxidase activity	IV
GO:0005751	ENSG00000127184	COX7C	COX7C	mitochondrial respiratory chain complex IV	IV
GO:0005751	ENSG00000127184	COX7C	COX7C	mitochondrial electron transport, cytochrome c to oxygen	IV
GO:0005751	ENSG00000127184	COX7C	COX7C	membrane	IV
GO:0005751	ENSG00000127184	COX7C	COX7C	mitochondrion	IV
GO:0005751	ENSG00000127184	COX7C	COX7C	mitochondrial inner membrane	IV
GO:0005751	ENSG00000127184	COX7C	COX7C	protein binding	IV
GO:0005751	ENSG00000127184	COX7C	COX7C	oxidative phosphorylation	IV
GO:0005751	ENSG00000127184	COX7C	COX7C	cellular respiration	IV
GO:0005751	ENSG00000127184	COX7C	COX7C	generation of precursor metabolites and energy	IV
GO:0005751	ENSG00000115944	COX7A2L	COX7A2L	mitochondrial respiratory chain complex IV	IV
GO:0005751	ENSG00000115944	COX7A2L	COX7A2L	mitochondrial electron transport, cytochrome c to oxygen	IV
GO:0005751	ENSG00000115944	COX7A2L	COX7A2L	mitochondrial respirasome	IV
GO:0005751	ENSG00000115944	COX7A2L	COX7A2L	nucleolus	IV
GO:0005751	ENSG00000115944	COX7A2L	COX7A2L	mitochondrion	IV
GO:0005751	ENSG00000115944	COX7A2L	COX7A2L	membrane	IV
GO:0005751	ENSG00000115944	COX7A2L	COX7A2L	cellular anatomical entity	IV
GO:0005751	ENSG00000115944	COX7A2L	COX7A2L	mitochondrial inner membrane	IV
GO:0005751	ENSG00000115944	COX7A2L	COX7A2L	proton transmembrane transport	IV
GO:0005751	ENSG00000115944	COX7A2L	COX7A2L	mitochondrial respirasome assembly	IV
GO:0005751	ENSG00000115944	COX7A2L	COX7A2L	cytochrome-c oxidase activity	IV
GO:0005751	ENSG00000115944	COX7A2L	COX7A2L	regulation of oxidative phosphorylation	IV
GO:0005751	ENSG00000277018	COX8C	COX8C	mitochondrial respiratory chain complex IV	IV
GO:0005751	ENSG00000277018	COX8C	COX8C	mitochondrial electron transport, cytochrome c to oxygen	IV
GO:0005751	ENSG00000277018	COX8C	COX8C	membrane	IV
GO:0005751	ENSG00000277018	COX8C	COX8C	mitochondrion	IV
GO:0005751	ENSG00000277018	COX8C	COX8C	mitochondrial inner membrane	IV
GO:0005751	ENSG00000277018	COX8C	COX8C	oxidative phosphorylation	IV
GO:0005751	ENSG00000277018	COX8C	COX8C	respiratory chain complex IV	IV
GO:0005751	ENSG00000131055	COX4I2	COX4I2	mitochondrial respiratory chain complex IV	IV
GO:0005751	ENSG00000131055	COX4I2	COX4I2	mitochondrial electron transport, cytochrome c to oxygen	IV
GO:0005751	ENSG00000131055	COX4I2	COX4I2	membrane	IV
GO:0005751	ENSG00000131055	COX4I2	COX4I2	mitochondrion	IV
GO:0005751	ENSG00000131055	COX4I2	COX4I2	mitochondrial inner membrane	IV
GO:0005751	ENSG00000131055	COX4I2	COX4I2	proton transmembrane transport	IV
GO:0005751	ENSG00000131055	COX4I2	COX4I2	oxidative phosphorylation	IV
GO:0005751	ENSG00000131055	COX4I2	COX4I2	mitochondrial membrane	IV
GO:0005751	ENSG00000131055	COX4I2	COX4I2	cellular respiration	IV
GO:0005751	ENSG00000131055	COX4I2	COX4I2	cytochrome-c oxidase activity	IV
GO:0005751	ENSG00000131055	COX4I2	COX4I2	generation of precursor metabolites and energy	IV
GO:0005751	ENSG00000131174	COX7B	COX7B	mitochondrial electron transport, cytochrome c to oxygen	IV
GO:0005751	ENSG00000131174	COX7B	COX7B	mitochondrial respirasome	IV
GO:0005751	ENSG00000131174	COX7B	COX7B	membrane	IV
GO:0005751	ENSG00000131174	COX7B	COX7B	mitochondrion	IV
GO:0005751	ENSG00000131174	COX7B	COX7B	mitochondrial inner membrane	IV
GO:0005751	ENSG00000131174	COX7B	COX7B	proton transmembrane transport	IV
GO:0005751	ENSG00000131174	COX7B	COX7B	protein binding	IV
GO:0005751	ENSG00000131174	COX7B	COX7B	oxidative phosphorylation	IV
GO:0005751	ENSG00000131174	COX7B	COX7B	cellular respiration	IV
GO:0005751	ENSG00000131174	COX7B	COX7B	mitochondrial respiratory chain complex IV	IV
GO:0005751	ENSG00000131174	COX7B	COX7B	cytochrome-c oxidase activity	IV
GO:0005751	ENSG00000131174	COX7B	COX7B	central nervous system development	IV
GO:0005751	ENSG00000131174	COX7B	COX7B	respiratory chain complex IV	IV
GO:0005751	ENSG00000161281	COX7A1	COX7A1	mitochondrial respiratory chain complex IV	IV
GO:0005751	ENSG00000161281	COX7A1	COX7A1	mitochondrial electron transport, cytochrome c to oxygen	IV
GO:0005751	ENSG00000161281	COX7A1	COX7A1	membrane	IV
GO:0005751	ENSG00000161281	COX7A1	COX7A1	mitochondrial respirasome	IV
GO:0005751	ENSG00000161281	COX7A1	COX7A1	cellular anatomical entity	IV
GO:0005751	ENSG00000161281	COX7A1	COX7A1	oxidoreductase activity	IV
GO:0005751	ENSG00000161281	COX7A1	COX7A1	mitochondrion	IV
GO:0005751	ENSG00000161281	COX7A1	COX7A1	mitochondrial inner membrane	IV
GO:0005751	ENSG00000161281	COX7A1	COX7A1	proton transmembrane transport	IV
GO:0005751	ENSG00000161281	COX7A1	COX7A1	protein binding	IV
GO:0005751	ENSG00000161281	COX7A1	COX7A1	oxidative phosphorylation	IV
GO:0005751	ENSG00000161281	COX7A1	COX7A1	mitochondrial respirasome assembly	IV
GO:0005751	ENSG00000161281	COX7A1	COX7A1	cytochrome-c oxidase activity	IV
GO:0005751	ENSG00000161281	COX7A1	COX7A1	regulation of oxidative phosphorylation	IV
GO:0005751	ENSG00000161281	COX7A1	COX7A1	generation of precursor metabolites and energy	IV
GO:0005751	ENSG00000169021	UQCRFS1	UQCRFS1	membrane	IV
GO:0005751	ENSG00000169021	UQCRFS1	UQCRFS1	2 iron, 2 sulfur cluster binding	IV
GO:0005751	ENSG00000169021	UQCRFS1	UQCRFS1	ubiquinol-cytochrome-c reductase activity	IV
GO:0005751	ENSG00000169021	UQCRFS1	UQCRFS1	metal ion binding	IV
GO:0005751	ENSG00000169021	UQCRFS1	UQCRFS1	mitochondrion	IV
GO:0005751	ENSG00000169021	UQCRFS1	UQCRFS1	mitochondrial inner membrane	IV
GO:0005751	ENSG00000169021	UQCRFS1	UQCRFS1	iron-sulfur cluster binding	IV
GO:0005751	ENSG00000169021	UQCRFS1	UQCRFS1	proton transmembrane transport	IV
GO:0005751	ENSG00000169021	UQCRFS1	UQCRFS1	protein binding	IV
GO:0005751	ENSG00000169021	UQCRFS1	UQCRFS1	respirasome	IV
GO:0005751	ENSG00000169021	UQCRFS1	UQCRFS1	mitochondrial respiratory chain complex IV	IV
GO:0005751	ENSG00000169021	UQCRFS1	UQCRFS1	mitochondrial electron transport, ubiquinol to cytochrome c	IV
GO:0005751	ENSG00000169021	UQCRFS1	UQCRFS1	mitochondrial respiratory chain complex III	IV
GO:0005751	ENSG00000169021	UQCRFS1	UQCRFS1	oxidoreductase activity	IV
GO:0005751	ENSG00000169021	UQCRFS1	UQCRFS1	mitochondrial respiratory chain complex III assembly	IV
GO:0005751	ENSG00000169021	UQCRFS1	UQCRFS1	generation of precursor metabolites and energy	IV
GO:0005751	ENSG00000169021	UQCRFS1	UQCRFS1	respiratory electron transport chain	IV
GO:0005751	ENSG00000178741	COX5A	COX5A	mitochondrial inner membrane	IV
GO:0005751	ENSG00000178741	COX5A	COX5A	mitochondrial respiratory chain complex IV	IV
GO:0005751	ENSG00000178741	COX5A	COX5A	mitochondrial electron transport, cytochrome c to oxygen	IV
GO:0005751	ENSG00000178741	COX5A	COX5A	membrane	IV
GO:0005751	ENSG00000178741	COX5A	COX5A	metal ion binding	IV
GO:0005751	ENSG00000178741	COX5A	COX5A	mitochondrion	IV
GO:0005751	ENSG00000178741	COX5A	COX5A	proton transmembrane transport	IV
GO:0005751	ENSG00000178741	COX5A	COX5A	protein binding	IV
GO:0005751	ENSG00000178741	COX5A	COX5A	oxidative phosphorylation	IV
GO:0005751	ENSG00000178741	COX5A	COX5A	cellular respiration	IV
GO:0005751	ENSG00000178741	COX5A	COX5A	electron transfer activity	IV
GO:0005751	ENSG00000178741	COX5A	COX5A	cytochrome-c oxidase activity	IV
GO:0005751	ENSG00000176340	COX8A	COX8A	mitochondrial respiratory chain complex IV	IV
GO:0005751	ENSG00000176340	COX8A	COX8A	mitochondrial electron transport, cytochrome c to oxygen	IV
GO:0005751	ENSG00000176340	COX8A	COX8A	membrane	IV
GO:0005751	ENSG00000176340	COX8A	COX8A	mitochondrion	IV
GO:0005751	ENSG00000176340	COX8A	COX8A	mitochondrial inner membrane	IV
GO:0005751	ENSG00000176340	COX8A	COX8A	proton transmembrane transport	IV
GO:0005751	ENSG00000176340	COX8A	COX8A	protein binding	IV
GO:0005751	ENSG00000176340	COX8A	COX8A	oxidative phosphorylation	IV
GO:0005751	ENSG00000176340	COX8A	COX8A	cellular respiration	IV
GO:0005751	ENSG00000176340	COX8A	COX8A	cytochrome-c oxidase activity	IV
GO:0005751	ENSG00000176340	COX8A	COX8A	generation of precursor metabolites and energy	IV
GO:0005751	ENSG00000176340	COX8A	COX8A	respiratory chain complex IV	IV
GO:0005751	ENSG00000164919	COX6C	COX6C	membrane	IV
GO:0005751	ENSG00000164919	COX6C	COX6C	mitochondrion	IV
GO:0005751	ENSG00000164919	COX6C	COX6C	mitochondrial inner membrane	IV
GO:0005751	ENSG00000164919	COX6C	COX6C	protein binding	IV
GO:0005751	ENSG00000164919	COX6C	COX6C	oxidative phosphorylation	IV
GO:0005751	ENSG00000164919	COX6C	COX6C	mitochondrial electron transport, cytochrome c to oxygen	IV
GO:0005751	ENSG00000164919	COX6C	COX6C	mitochondrial respiratory chain complex IV	IV
GO:0005751	ENSG00000164919	COX6C	COX6C	cellular respiration	IV
GO:0005751	ENSG00000164919	COX6C	COX6C	generation of precursor metabolites and energy	IV
GO:0005751	ENSG00000140740	UQCRC2	UQCRC2	metal ion binding	IV
GO:0005751	ENSG00000140740	UQCRC2	UQCRC2	proteolysis	IV
GO:0005751	ENSG00000140740	UQCRC2	UQCRC2	metalloendopeptidase activity	IV
GO:0005751	ENSG00000140740	UQCRC2	UQCRC2	membrane	IV
GO:0005751	ENSG00000140740	UQCRC2	UQCRC2	nucleoplasm	IV
GO:0005751	ENSG00000140740	UQCRC2	UQCRC2	mitochondrion	IV
GO:0005751	ENSG00000140740	UQCRC2	UQCRC2	mitochondrial inner membrane	IV
GO:0005751	ENSG00000140740	UQCRC2	UQCRC2	protein binding	IV
GO:0005751	ENSG00000140740	UQCRC2	UQCRC2	respirasome	IV
GO:0005751	ENSG00000140740	UQCRC2	UQCRC2	mitochondrial respiratory chain complex IV	IV
GO:0005751	ENSG00000140740	UQCRC2	UQCRC2	cellular respiration	IV
GO:0005751	ENSG00000140740	UQCRC2	UQCRC2	mitochondrial electron transport, ubiquinol to cytochrome c	IV
GO:0005751	ENSG00000140740	UQCRC2	UQCRC2	mitochondrial respiratory chain complex III	IV
GO:0005751	ENSG00000140740	UQCRC2	UQCRC2	aerobic respiration	IV
GO:0005751	ENSG00000140740	UQCRC2	UQCRC2	oxidative phosphorylation	IV
GO:0005751	ENSG00000156885	COX6A2	COX6A2	mitochondrial inner membrane	IV
GO:0005751	ENSG00000156885	COX6A2	COX6A2	mitochondrial respiratory chain complex IV	IV
GO:0005751	ENSG00000156885	COX6A2	COX6A2	membrane	IV
GO:0005751	ENSG00000156885	COX6A2	COX6A2	oxidoreductase activity	IV
GO:0005751	ENSG00000156885	COX6A2	COX6A2	mitochondrion	IV
GO:0005751	ENSG00000156885	COX6A2	COX6A2	oxidative phosphorylation	IV
GO:0005751	ENSG00000156885	COX6A2	COX6A2	generation of precursor metabolites and energy	IV
GO:0005751	ENSG00000156885	COX6A2	COX6A2	enzyme regulator activity	IV
GO:0005751	ENSG00000156885	COX6A2	COX6A2	mitochondrial electron transport, cytochrome c to oxygen	IV
GO:0005751	ENSG00000111775	COX6A1	COX6A1	mitochondrial inner membrane	IV
GO:0005751	ENSG00000111775	COX6A1	COX6A1	mitochondrial respiratory chain complex IV	IV
GO:0005751	ENSG00000111775	COX6A1	COX6A1	membrane	IV
GO:0005751	ENSG00000111775	COX6A1	COX6A1	oxidoreductase activity	IV
GO:0005751	ENSG00000111775	COX6A1	COX6A1	mitochondrion	IV
GO:0005751	ENSG00000111775	COX6A1	COX6A1	protein binding	IV
GO:0005751	ENSG00000111775	COX6A1	COX6A1	oxidative phosphorylation	IV
GO:0005751	ENSG00000111775	COX6A1	COX6A1	mitochondrial electron transport, cytochrome c to oxygen	IV
GO:0005751	ENSG00000111775	COX6A1	COX6A1	cellular respiration	IV
GO:0005751	ENSG00000111775	COX6A1	COX6A1	generation of precursor metabolites and energy	IV
GO:0005751	ENSG00000111775	COX6A1	COX6A1	enzyme regulator activity	IV
GO:0005751	ENSG00000166920	C15orf48	C15orf48	nucleus	IV
GO:0005751	ENSG00000166920	C15orf48	C15orf48	membrane	IV
GO:0005751	ENSG00000166920	C15orf48	C15orf48	protein binding	IV
GO:0005751	ENSG00000166920	C15orf48	C15orf48	response to bacterium	IV
GO:0005751	ENSG00000166920	C15orf48	C15orf48	mitochondrial respiratory chain complex IV	IV
GO:0005751	ENSG00000187581	COX8C	COX8C	mitochondrial respiratory chain complex IV	IV
GO:0005751	ENSG00000187581	COX8C	COX8C	mitochondrial electron transport, cytochrome c to oxygen	IV
GO:0005751	ENSG00000187581	COX8C	COX8C	membrane	IV
GO:0005751	ENSG00000187581	COX8C	COX8C	mitochondrion	IV
GO:0005751	ENSG00000187581	COX8C	COX8C	mitochondrial inner membrane	IV
GO:0005751	ENSG00000187581	COX8C	COX8C	oxidative phosphorylation	IV
GO:0005751	ENSG00000187581	COX8C	COX8C	respiratory chain complex IV	IV
GO:0005751	ENSG00000126267	COX6B1	COX6B1	mitochondrion	IV
GO:0005751	ENSG00000126267	COX6B1	COX6B1	respiratory chain complex IV	IV
GO:0005751	ENSG00000126267	COX6B1	COX6B1	membrane	IV
GO:0005751	ENSG00000126267	COX6B1	COX6B1	mitochondrial inner membrane	IV
GO:0005751	ENSG00000126267	COX6B1	COX6B1	proton transmembrane transport	IV
GO:0005751	ENSG00000126267	COX6B1	COX6B1	oxidative phosphorylation	IV
GO:0005751	ENSG00000126267	COX6B1	COX6B1	substantia nigra development	IV
GO:0005751	ENSG00000126267	COX6B1	COX6B1	mitochondrial electron transport, cytochrome c to oxygen	IV
GO:0005751	ENSG00000126267	COX6B1	COX6B1	cellular respiration	IV
GO:0005751	ENSG00000126267	COX6B1	COX6B1	mitochondrial respiratory chain complex IV	IV
GO:0005751	ENSG00000126267	COX6B1	COX6B1	cytochrome-c oxidase activity	IV
GO:0005751	ENSG00000112695	COX7A2	COX7A2	mitochondrial respiratory chain complex IV	IV
GO:0005751	ENSG00000112695	COX7A2	COX7A2	mitochondrial electron transport, cytochrome c to oxygen	IV
GO:0005751	ENSG00000112695	COX7A2	COX7A2	mitochondrial respirasome	IV
GO:0005751	ENSG00000112695	COX7A2	COX7A2	membrane	IV
GO:0005751	ENSG00000112695	COX7A2	COX7A2	cellular anatomical entity	IV
GO:0005751	ENSG00000112695	COX7A2	COX7A2	mitochondrion	IV
GO:0005751	ENSG00000112695	COX7A2	COX7A2	mitochondrial inner membrane	IV
GO:0005751	ENSG00000112695	COX7A2	COX7A2	oxidoreductase activity	IV
GO:0005751	ENSG00000112695	COX7A2	COX7A2	protein binding	IV
GO:0005751	ENSG00000112695	COX7A2	COX7A2	oxidative phosphorylation	IV
GO:0005751	ENSG00000112695	COX7A2	COX7A2	mitochondrial respirasome assembly	IV
GO:0005751	ENSG00000112695	COX7A2	COX7A2	cellular respiration	IV
GO:0005751	ENSG00000112695	COX7A2	COX7A2	regulation of oxidative phosphorylation	IV
GO:0005751	ENSG00000131143	COX4I1	COX4I1	mitochondrial respiratory chain complex IV	IV
GO:0005751	ENSG00000131143	COX4I1	COX4I1	mitochondrial electron transport, cytochrome c to oxygen	IV
GO:0005751	ENSG00000131143	COX4I1	COX4I1	membrane	IV
GO:0005751	ENSG00000131143	COX4I1	COX4I1	nucleoplasm	IV
GO:0005751	ENSG00000131143	COX4I1	COX4I1	mitochondrion	IV
GO:0005751	ENSG00000131143	COX4I1	COX4I1	mitochondrial inner membrane	IV
GO:0005751	ENSG00000131143	COX4I1	COX4I1	oxidative phosphorylation	IV
GO:0005751	ENSG00000131143	COX4I1	COX4I1	proton transmembrane transport	IV
GO:0005751	ENSG00000131143	COX4I1	COX4I1	protein binding	IV
GO:0005751	ENSG00000131143	COX4I1	COX4I1	cellular respiration	IV
GO:0005751	ENSG00000131143	COX4I1	COX4I1	cytochrome-c oxidase activity	IV
GO:0005751	ENSG00000131143	COX4I1	COX4I1	generation of precursor metabolites and energy	IV
GO:0005751	ENSG00000131143	COX4I1	COX4I1	cytosol	IV
GO:0005751	ENSG00000131143	COX4I1	COX4I1	mitochondrial membrane	IV
GO:0005751	ENSG00000135940	COX5B	COX5B	mitochondrial respiratory chain complex IV	IV
GO:0005751	ENSG00000135940	COX5B	COX5B	mitochondrial electron transport, cytochrome c to oxygen	IV
GO:0005751	ENSG00000135940	COX5B	COX5B	mitochondrial envelope	IV
GO:0005751	ENSG00000135940	COX5B	COX5B	membrane	IV
GO:0005751	ENSG00000135940	COX5B	COX5B	metal ion binding	IV
GO:0005751	ENSG00000135940	COX5B	COX5B	mitochondrion	IV
GO:0005751	ENSG00000135940	COX5B	COX5B	mitochondrial inner membrane	IV
GO:0005751	ENSG00000135940	COX5B	COX5B	proton transmembrane transport	IV
GO:0005751	ENSG00000135940	COX5B	COX5B	protein binding	IV
GO:0005751	ENSG00000135940	COX5B	COX5B	oxidative phosphorylation	IV
GO:0005751	ENSG00000135940	COX5B	COX5B	cellular respiration	IV
GO:0005751	ENSG00000135940	COX5B	COX5B	cytochrome-c oxidase activity	IV
GO:0005751	ENSG00000135940	COX5B	COX5B	respiratory gaseous exchange by respiratory system	IV
GO:0005751	ENSG00000185633	NDUFA4L2	NDUFA4L2	membrane	IV
GO:0005751	ENSG00000185633	NDUFA4L2	NDUFA4L2	mitochondrial respiratory chain complex IV	IV
GO:0005753	ENSG00000228253	MT-ATP8	MT-ATP8	proton motive force-driven ATP synthesis	ATP Synthase
GO:0005753	ENSG00000228253	MT-ATP8	MT-ATP8	proton transmembrane transporter activity	ATP Synthase
GO:0005753	ENSG00000228253	MT-ATP8	MT-ATP8	mitochondrial proton-transporting ATP synthase complex, coupling factor F(o)	ATP Synthase
GO:0005753	ENSG00000228253	MT-ATP8	MT-ATP8	membrane	ATP Synthase
GO:0005753	ENSG00000228253	MT-ATP8	MT-ATP8	ion transport	ATP Synthase
GO:0005753	ENSG00000228253	MT-ATP8	MT-ATP8	mitochondrion	ATP Synthase
GO:0005753	ENSG00000228253	MT-ATP8	MT-ATP8	mitochondrial membrane	ATP Synthase
GO:0005753	ENSG00000228253	MT-ATP8	MT-ATP8	proton transmembrane transport	ATP Synthase
GO:0005753	ENSG00000228253	MT-ATP8	MT-ATP8	protein binding	ATP Synthase
GO:0005753	ENSG00000228253	MT-ATP8	MT-ATP8	proton motive force-driven mitochondrial ATP synthesis	ATP Synthase
GO:0005753	ENSG00000228253	MT-ATP8	MT-ATP8	proton-transporting ATP synthase complex, coupling factor F(o)	ATP Synthase
GO:0005753	ENSG00000228253	MT-ATP8	MT-ATP8	ATP biosynthetic process	ATP Synthase
GO:0005753	ENSG00000228253	MT-ATP8	MT-ATP8	proton-transporting ATP synthase activity, rotational mechanism	ATP Synthase
GO:0005753	ENSG00000228253	MT-ATP8	MT-ATP8	mitochondrial inner membrane	ATP Synthase
GO:0005753	ENSG00000228253	MT-ATP8	MT-ATP8	mitochondrial proton-transporting ATP synthase complex	ATP Synthase
GO:0005753	ENSG00000198899	MT-ATP6	MT-ATP6	proton motive force-driven ATP synthesis	ATP Synthase
GO:0005753	ENSG00000198899	MT-ATP6	MT-ATP6	proton transmembrane transporter activity	ATP Synthase
GO:0005753	ENSG00000198899	MT-ATP6	MT-ATP6	proton-transporting ATP synthase complex, coupling factor F(o)	ATP Synthase
GO:0005753	ENSG00000198899	MT-ATP6	MT-ATP6	membrane	ATP Synthase
GO:0005753	ENSG00000198899	MT-ATP6	MT-ATP6	ion transport	ATP Synthase
GO:0005753	ENSG00000198899	MT-ATP6	MT-ATP6	mitochondrion	ATP Synthase
GO:0005753	ENSG00000198899	MT-ATP6	MT-ATP6	mitochondrial inner membrane	ATP Synthase
GO:0005753	ENSG00000198899	MT-ATP6	MT-ATP6	proton transmembrane transport	ATP Synthase
GO:0005753	ENSG00000198899	MT-ATP6	MT-ATP6	protein binding	ATP Synthase
GO:0005753	ENSG00000198899	MT-ATP6	MT-ATP6	proton motive force-driven mitochondrial ATP synthesis	ATP Synthase
GO:0005753	ENSG00000198899	MT-ATP6	MT-ATP6	ATP biosynthetic process	ATP Synthase
GO:0005753	ENSG00000198899	MT-ATP6	MT-ATP6	proton-transporting ATP synthase activity, rotational mechanism	ATP Synthase
GO:0005753	ENSG00000198899	MT-ATP6	MT-ATP6	mitochondrial proton-transporting ATP synthase complex	ATP Synthase
GO:0005753	ENSG00000198899	MT-ATP6	MT-ATP6	aging	ATP Synthase
GO:0005753	ENSG00000198899	MT-ATP6	MT-ATP6	response to hyperoxia	ATP Synthase
GO:0005753	ENSG00000165629	ATP5F1C	ATP5F1C	proton-transporting ATP synthase activity, rotational mechanism	ATP Synthase
GO:0005753	ENSG00000165629	ATP5F1C	ATP5F1C	proton motive force-driven ATP synthesis	ATP Synthase
GO:0005753	ENSG00000165629	ATP5F1C	ATP5F1C	proton-transporting ATP synthase complex, catalytic core F(1)	ATP Synthase
GO:0005753	ENSG00000165629	ATP5F1C	ATP5F1C	RNA binding	ATP Synthase
GO:0005753	ENSG00000165629	ATP5F1C	ATP5F1C	membrane	ATP Synthase
GO:0005753	ENSG00000165629	ATP5F1C	ATP5F1C	cellular anatomical entity	ATP Synthase
GO:0005753	ENSG00000165629	ATP5F1C	ATP5F1C	ion transport	ATP Synthase
GO:0005753	ENSG00000165629	ATP5F1C	ATP5F1C	mitochondrion	ATP Synthase
GO:0005753	ENSG00000165629	ATP5F1C	ATP5F1C	mitochondrial inner membrane	ATP Synthase
GO:0005753	ENSG00000165629	ATP5F1C	ATP5F1C	protein binding	ATP Synthase
GO:0005753	ENSG00000165629	ATP5F1C	ATP5F1C	proton transmembrane transport	ATP Synthase
GO:0005753	ENSG00000165629	ATP5F1C	ATP5F1C	oxidative phosphorylation	ATP Synthase
GO:0005753	ENSG00000165629	ATP5F1C	ATP5F1C	proton motive force-driven mitochondrial ATP synthesis	ATP Synthase
GO:0005753	ENSG00000165629	ATP5F1C	ATP5F1C	ATP biosynthetic process	ATP Synthase
GO:0005753	ENSG00000165629	ATP5F1C	ATP5F1C	mitochondrial matrix	ATP Synthase
GO:0005753	ENSG00000165629	ATP5F1C	ATP5F1C	ATP hydrolysis activity	ATP Synthase
GO:0005753	ENSG00000165629	ATP5F1C	ATP5F1C	mitochondrial proton-transporting ATP synthase complex	ATP Synthase
GO:0005753	ENSG00000165629	ATP5F1C	ATP5F1C	mitochondrial proton-transporting ATP synthase complex, catalytic sector F(1)	ATP Synthase
GO:0005753	ENSG00000241837	ATP5PO	ATP5PO	membrane	ATP Synthase
GO:0005753	ENSG00000241837	ATP5PO	ATP5PO	proton-transporting ATP synthase activity, rotational mechanism	ATP Synthase
GO:0005753	ENSG00000241837	ATP5PO	ATP5PO	proton motive force-driven ATP synthesis	ATP Synthase
GO:0005753	ENSG00000241837	ATP5PO	ATP5PO	nucleus	ATP Synthase
GO:0005753	ENSG00000241837	ATP5PO	ATP5PO	plasma membrane	ATP Synthase
GO:0005753	ENSG00000241837	ATP5PO	ATP5PO	cellular anatomical entity	ATP Synthase
GO:0005753	ENSG00000241837	ATP5PO	ATP5PO	ion transport	ATP Synthase
GO:0005753	ENSG00000241837	ATP5PO	ATP5PO	mitochondrion	ATP Synthase
GO:0005753	ENSG00000241837	ATP5PO	ATP5PO	mitochondrial inner membrane	ATP Synthase
GO:0005753	ENSG00000241837	ATP5PO	ATP5PO	protein binding	ATP Synthase
GO:0005753	ENSG00000241837	ATP5PO	ATP5PO	proton transmembrane transport	ATP Synthase
GO:0005753	ENSG00000241837	ATP5PO	ATP5PO	proton motive force-driven mitochondrial ATP synthesis	ATP Synthase
GO:0005753	ENSG00000241837	ATP5PO	ATP5PO	ATP biosynthetic process	ATP Synthase
GO:0005753	ENSG00000241837	ATP5PO	ATP5PO	mitochondrial proton-transporting ATP synthase, stator stalk	ATP Synthase
GO:0005753	ENSG00000241837	ATP5PO	ATP5PO	proton-transporting ATP synthase complex, catalytic core F(1)	ATP Synthase
GO:0005753	ENSG00000241837	ATP5PO	ATP5PO	mitochondrial proton-transporting ATP synthase complex	ATP Synthase
GO:0005753	ENSG00000124172	ATP5F1E	ATP5F1E	proton-transporting ATP synthase activity, rotational mechanism	ATP Synthase
GO:0005753	ENSG00000124172	ATP5F1E	ATP5F1E	proton motive force-driven ATP synthesis	ATP Synthase
GO:0005753	ENSG00000124172	ATP5F1E	ATP5F1E	mitochondrial proton-transporting ATP synthase complex, catalytic sector F(1)	ATP Synthase
GO:0005753	ENSG00000124172	ATP5F1E	ATP5F1E	membrane	ATP Synthase
GO:0005753	ENSG00000124172	ATP5F1E	ATP5F1E	cellular anatomical entity	ATP Synthase
GO:0005753	ENSG00000124172	ATP5F1E	ATP5F1E	ion transport	ATP Synthase
GO:0005753	ENSG00000124172	ATP5F1E	ATP5F1E	mitochondrion	ATP Synthase
GO:0005753	ENSG00000124172	ATP5F1E	ATP5F1E	mitochondrial inner membrane	ATP Synthase
GO:0005753	ENSG00000124172	ATP5F1E	ATP5F1E	hydrolase activity	ATP Synthase
GO:0005753	ENSG00000124172	ATP5F1E	ATP5F1E	protein binding	ATP Synthase
GO:0005753	ENSG00000124172	ATP5F1E	ATP5F1E	proton transmembrane transport	ATP Synthase
GO:0005753	ENSG00000124172	ATP5F1E	ATP5F1E	proton motive force-driven mitochondrial ATP synthesis	ATP Synthase
GO:0005753	ENSG00000124172	ATP5F1E	ATP5F1E	ATP biosynthetic process	ATP Synthase
GO:0005753	ENSG00000124172	ATP5F1E	ATP5F1E	mitochondrial matrix	ATP Synthase
GO:0005753	ENSG00000124172	ATP5F1E	ATP5F1E	proton-transporting ATP synthase complex, catalytic core F(1)	ATP Synthase
GO:0005753	ENSG00000124172	ATP5F1E	ATP5F1E	mitochondrial proton-transporting ATP synthase complex	ATP Synthase
GO:0005753	ENSG00000156411	ATP5MJ	ATP5MJ	mitochondrion	ATP Synthase
GO:0005753	ENSG00000156411	ATP5MJ	ATP5MJ	membrane	ATP Synthase
GO:0005753	ENSG00000156411	ATP5MJ	ATP5MJ	mitochondrial membrane	ATP Synthase
GO:0005753	ENSG00000156411	ATP5MJ	ATP5MJ	molecular_function	ATP Synthase
GO:0005753	ENSG00000156411	ATP5MJ	ATP5MJ	biological_process	ATP Synthase
GO:0005753	ENSG00000156411	ATP5MJ	ATP5MJ	cellular_component	ATP Synthase
GO:0005753	ENSG00000156411	ATP5MJ	ATP5MJ	mitochondrial inner membrane	ATP Synthase
GO:0005753	ENSG00000156411	ATP5MJ	ATP5MJ	proton motive force-driven ATP synthesis	ATP Synthase
GO:0005753	ENSG00000156411	ATP5MJ	ATP5MJ	mitochondrial proton-transporting ATP synthase complex	ATP Synthase
GO:0005753	ENSG00000156411	ATP5MJ	ATP5MJ	protein binding	ATP Synthase
GO:0005753	ENSG00000154723	ATP5PF	ATP5PF	proton motive force-driven ATP synthesis	ATP Synthase
GO:0005753	ENSG00000154723	ATP5PF	ATP5PF	proton transmembrane transporter activity	ATP Synthase
GO:0005753	ENSG00000154723	ATP5PF	ATP5PF	mitochondrial proton-transporting ATP synthase complex, coupling factor F(o)	ATP Synthase
GO:0005753	ENSG00000154723	ATP5PF	ATP5PF	membrane	ATP Synthase
GO:0005753	ENSG00000154723	ATP5PF	ATP5PF	ion transport	ATP Synthase
GO:0005753	ENSG00000154723	ATP5PF	ATP5PF	mitochondrion	ATP Synthase
GO:0005753	ENSG00000154723	ATP5PF	ATP5PF	mitochondrial inner membrane	ATP Synthase
GO:0005753	ENSG00000154723	ATP5PF	ATP5PF	protein binding	ATP Synthase
GO:0005753	ENSG00000154723	ATP5PF	ATP5PF	proton transmembrane transport	ATP Synthase
GO:0005753	ENSG00000154723	ATP5PF	ATP5PF	proton motive force-driven mitochondrial ATP synthesis	ATP Synthase
GO:0005753	ENSG00000154723	ATP5PF	ATP5PF	proton-transporting ATP synthase complex, coupling factor F(o)	ATP Synthase
GO:0005753	ENSG00000154723	ATP5PF	ATP5PF	substantia nigra development	ATP Synthase
GO:0005753	ENSG00000154723	ATP5PF	ATP5PF	proton-transporting ATP synthase activity, rotational mechanism	ATP Synthase
GO:0005753	ENSG00000154723	ATP5PF	ATP5PF	mitochondrial proton-transporting ATP synthase complex	ATP Synthase
GO:0005753	ENSG00000173915	ATP5MK	ATP5MK	mitochondrial proton-transporting ATP synthase complex	ATP Synthase
GO:0005753	ENSG00000173915	ATP5MK	ATP5MK	membrane	ATP Synthase
GO:0005753	ENSG00000173915	ATP5MK	ATP5MK	mitochondrion	ATP Synthase
GO:0005753	ENSG00000173915	ATP5MK	ATP5MK	mitochondrial membrane	ATP Synthase
GO:0005753	ENSG00000173915	ATP5MK	ATP5MK	mitochondrial inner membrane	ATP Synthase
GO:0005753	ENSG00000173915	ATP5MK	ATP5MK	proton motive force-driven ATP synthesis	ATP Synthase
GO:0005753	ENSG00000152234	ATP5F1A	ATP5F1A	ATP binding	ATP Synthase
GO:0005753	ENSG00000152234	ATP5F1A	ATP5F1A	proton-transporting ATP synthase activity, rotational mechanism	ATP Synthase
GO:0005753	ENSG00000152234	ATP5F1A	ATP5F1A	proton motive force-driven ATP synthesis	ATP Synthase
GO:0005753	ENSG00000152234	ATP5F1A	ATP5F1A	proton-transporting ATP synthase complex, catalytic core F(1)	ATP Synthase
GO:0005753	ENSG00000152234	ATP5F1A	ATP5F1A	proton transmembrane transport	ATP Synthase
GO:0005753	ENSG00000152234	ATP5F1A	ATP5F1A	ATP metabolic process	ATP Synthase
GO:0005753	ENSG00000152234	ATP5F1A	ATP5F1A	adenyl ribonucleotide binding	ATP Synthase
GO:0005753	ENSG00000152234	ATP5F1A	ATP5F1A	RNA binding	ATP Synthase
GO:0005753	ENSG00000152234	ATP5F1A	ATP5F1A	plasma membrane	ATP Synthase
GO:0005753	ENSG00000152234	ATP5F1A	ATP5F1A	membrane	ATP Synthase
GO:0005753	ENSG00000152234	ATP5F1A	ATP5F1A	nucleotide binding	ATP Synthase
GO:0005753	ENSG00000152234	ATP5F1A	ATP5F1A	ion transport	ATP Synthase
GO:0005753	ENSG00000152234	ATP5F1A	ATP5F1A	lipid metabolic process	ATP Synthase
GO:0005753	ENSG00000152234	ATP5F1A	ATP5F1A	mitochondrion	ATP Synthase
GO:0005753	ENSG00000152234	ATP5F1A	ATP5F1A	mitochondrial inner membrane	ATP Synthase
GO:0005753	ENSG00000152234	ATP5F1A	ATP5F1A	organelle membrane	ATP Synthase
GO:0005753	ENSG00000152234	ATP5F1A	ATP5F1A	protein binding	ATP Synthase
GO:0005753	ENSG00000152234	ATP5F1A	ATP5F1A	COP9 signalosome	ATP Synthase
GO:0005753	ENSG00000152234	ATP5F1A	ATP5F1A	proton motive force-driven mitochondrial ATP synthesis	ATP Synthase
GO:0005753	ENSG00000152234	ATP5F1A	ATP5F1A	proton-transporting two-sector ATPase complex	ATP Synthase
GO:0005753	ENSG00000152234	ATP5F1A	ATP5F1A	ATP biosynthetic process	ATP Synthase
GO:0005753	ENSG00000152234	ATP5F1A	ATP5F1A	extracellular exosome	ATP Synthase
GO:0005753	ENSG00000152234	ATP5F1A	ATP5F1A	mitochondrial matrix	ATP Synthase
GO:0005753	ENSG00000152234	ATP5F1A	ATP5F1A	negative regulation of endothelial cell proliferation	ATP Synthase
GO:0005753	ENSG00000152234	ATP5F1A	ATP5F1A	MHC class I protein binding	ATP Synthase
GO:0005753	ENSG00000152234	ATP5F1A	ATP5F1A	mitochondrial proton-transporting ATP synthase complex	ATP Synthase
GO:0005753	ENSG00000152234	ATP5F1A	ATP5F1A	ADP binding	ATP Synthase
GO:0005753	ENSG00000152234	ATP5F1A	ATP5F1A	angiostatin binding	ATP Synthase
GO:0005753	ENSG00000152234	ATP5F1A	ATP5F1A	positive regulation of blood vessel endothelial cell migration	ATP Synthase
GO:0005753	ENSG00000152234	ATP5F1A	ATP5F1A	proton-transporting ATP synthase complex	ATP Synthase
GO:0005753	ENSG00000152234	ATP5F1A	ATP5F1A	protease binding	ATP Synthase
GO:0005753	ENSG00000152234	ATP5F1A	ATP5F1A	ATP hydrolysis activity	ATP Synthase
GO:0005753	ENSG00000152234	ATP5F1A	ATP5F1A	apoptotic process	ATP Synthase
GO:0005753	ENSG00000152234	ATP5F1A	ATP5F1A	aging	ATP Synthase
GO:0005753	ENSG00000152234	ATP5F1A	ATP5F1A	response to muscle activity	ATP Synthase
GO:0005753	ENSG00000152234	ATP5F1A	ATP5F1A	response to ethanol	ATP Synthase
GO:0005753	ENSG00000152234	ATP5F1A	ATP5F1A	cellular response to dexamethasone stimulus	ATP Synthase
GO:0005753	ENSG00000152234	ATP5F1A	ATP5F1A	cellular response to nitric oxide	ATP Synthase
GO:0005753	ENSG00000152234	ATP5F1A	ATP5F1A	mitochondrial proton-transporting ATP synthase complex, catalytic sector F(1)	ATP Synthase
GO:0005753	ENSG00000152234	ATP5F1A	ATP5F1A	nucleus	ATP Synthase
GO:0005753	ENSG00000152234	ATP5F1A	ATP5F1A	mitochondrial proton-transporting ATP synthase, catalytic core	ATP Synthase
GO:0005753	ENSG00000152234	ATP5F1A	ATP5F1A	cell surface	ATP Synthase
GO:0005753	ENSG00000152234	ATP5F1A	ATP5F1A	membrane raft	ATP Synthase
GO:0005753	ENSG00000249222	ATP5MGL	ATP5MGL	proton motive force-driven ATP synthesis	ATP Synthase
GO:0005753	ENSG00000249222	ATP5MGL	ATP5MGL	proton transmembrane transporter activity	ATP Synthase
GO:0005753	ENSG00000249222	ATP5MGL	ATP5MGL	mitochondrial proton-transporting ATP synthase complex, coupling factor F(o)	ATP Synthase
GO:0005753	ENSG00000249222	ATP5MGL	ATP5MGL	membrane	ATP Synthase
GO:0005753	ENSG00000249222	ATP5MGL	ATP5MGL	ion transport	ATP Synthase
GO:0005753	ENSG00000249222	ATP5MGL	ATP5MGL	mitochondrion	ATP Synthase
GO:0005753	ENSG00000249222	ATP5MGL	ATP5MGL	mitochondrial membrane	ATP Synthase
GO:0005753	ENSG00000249222	ATP5MGL	ATP5MGL	proton transmembrane transport	ATP Synthase
GO:0005753	ENSG00000249222	ATP5MGL	ATP5MGL	proton-transporting ATP synthase complex, coupling factor F(o)	ATP Synthase
GO:0005753	ENSG00000249222	ATP5MGL	ATP5MGL	ATP biosynthetic process	ATP Synthase
GO:0005753	ENSG00000249222	ATP5MGL	ATP5MGL	mitochondrial inner membrane	ATP Synthase
GO:0005753	ENSG00000249222	ATP5MGL	ATP5MGL	mitochondrial proton-transporting ATP synthase complex	ATP Synthase
GO:0005753	ENSG00000108179	PPIF	PPIF	peptidyl-prolyl cis-trans isomerase activity	ATP Synthase
GO:0005753	ENSG00000108179	PPIF	PPIF	protein folding	ATP Synthase
GO:0005753	ENSG00000108179	PPIF	PPIF	protein peptidyl-prolyl isomerization	ATP Synthase
GO:0005753	ENSG00000108179	PPIF	PPIF	negative regulation of apoptotic process	ATP Synthase
GO:0005753	ENSG00000108179	PPIF	PPIF	isomerase activity	ATP Synthase
GO:0005753	ENSG00000108179	PPIF	PPIF	mitochondrion	ATP Synthase
GO:0005753	ENSG00000108179	PPIF	PPIF	apoptotic process	ATP Synthase
GO:0005753	ENSG00000108179	PPIF	PPIF	mitochondrial matrix	ATP Synthase
GO:0005753	ENSG00000108179	PPIF	PPIF	cyclosporin A binding	ATP Synthase
GO:0005753	ENSG00000108179	PPIF	PPIF	peptide binding	ATP Synthase
GO:0005753	ENSG00000108179	PPIF	PPIF	response to ischemia	ATP Synthase
GO:0005753	ENSG00000108179	PPIF	PPIF	response to oxidative stress	ATP Synthase
GO:0005753	ENSG00000108179	PPIF	PPIF	apoptotic mitochondrial changes	ATP Synthase
GO:0005753	ENSG00000108179	PPIF	PPIF	regulation of proton-transporting ATPase activity, rotational mechanism	ATP Synthase
GO:0005753	ENSG00000108179	PPIF	PPIF	regulation of necrotic cell death	ATP Synthase
GO:0005753	ENSG00000108179	PPIF	PPIF	negative regulation of ATP-dependent activity	ATP Synthase
GO:0005753	ENSG00000108179	PPIF	PPIF	regulation of apoptotic process	ATP Synthase
GO:0005753	ENSG00000108179	PPIF	PPIF	regulation of mitochondrial membrane permeability	ATP Synthase
GO:0005753	ENSG00000108179	PPIF	PPIF	necroptotic process	ATP Synthase
GO:0005753	ENSG00000108179	PPIF	PPIF	cellular response to hydrogen peroxide	ATP Synthase
GO:0005753	ENSG00000108179	PPIF	PPIF	cellular response to arsenic-containing substance	ATP Synthase
GO:0005753	ENSG00000108179	PPIF	PPIF	cellular response to calcium ion	ATP Synthase
GO:0005753	ENSG00000108179	PPIF	PPIF	positive regulation of release of cytochrome c from mitochondria	ATP Synthase
GO:0005753	ENSG00000108179	PPIF	PPIF	negative regulation of oxidative phosphorylation	ATP Synthase
GO:0005753	ENSG00000108179	PPIF	PPIF	regulation of mitochondrial membrane permeability involved in programmed necrotic cell death	ATP Synthase
GO:0005753	ENSG00000108179	PPIF	PPIF	negative regulation of oxidative phosphorylation uncoupler activity	ATP Synthase
GO:0005753	ENSG00000108179	PPIF	PPIF	mitochondrial inner membrane	ATP Synthase
GO:0005753	ENSG00000108179	PPIF	PPIF	mitochondrial permeability transition pore complex	ATP Synthase
GO:0005753	ENSG00000108179	PPIF	PPIF	programmed cell death	ATP Synthase
GO:0005753	ENSG00000108179	PPIF	PPIF	protein binding	ATP Synthase
GO:0005753	ENSG00000108179	PPIF	PPIF	cytoplasm	ATP Synthase
GO:0005753	ENSG00000108179	PPIF	PPIF	intracellular membrane-bounded organelle	ATP Synthase
GO:0005753	ENSG00000108179	PPIF	PPIF	membrane	ATP Synthase
GO:0005753	ENSG00000108179	PPIF	PPIF	negative regulation of intrinsic apoptotic signaling pathway	ATP Synthase
GO:0005753	ENSG00000108179	PPIF	PPIF	negative regulation of release of cytochrome c from mitochondria	ATP Synthase
GO:0005753	ENSG00000108179	PPIF	PPIF	mitochondrial proton-transporting ATP synthase complex	ATP Synthase
GO:0005753	ENSG00000108179	PPIF	PPIF	mitochondrial outer membrane permeabilization involved in programmed cell death	ATP Synthase
GO:0005753	ENSG00000159199	ATP5MC1	ATP5MC1	proton motive force-driven ATP synthesis	ATP Synthase
GO:0005753	ENSG00000159199	ATP5MC1	ATP5MC1	proton transmembrane transport	ATP Synthase
GO:0005753	ENSG00000159199	ATP5MC1	ATP5MC1	proton transmembrane transporter activity	ATP Synthase
GO:0005753	ENSG00000159199	ATP5MC1	ATP5MC1	proton-transporting ATP synthase complex, coupling factor F(o)	ATP Synthase
GO:0005753	ENSG00000159199	ATP5MC1	ATP5MC1	proton-transporting two-sector ATPase complex, proton-transporting domain	ATP Synthase
GO:0005753	ENSG00000159199	ATP5MC1	ATP5MC1	membrane	ATP Synthase
GO:0005753	ENSG00000159199	ATP5MC1	ATP5MC1	ion transport	ATP Synthase
GO:0005753	ENSG00000159199	ATP5MC1	ATP5MC1	mitochondrion	ATP Synthase
GO:0005753	ENSG00000159199	ATP5MC1	ATP5MC1	protein binding	ATP Synthase
GO:0005753	ENSG00000159199	ATP5MC1	ATP5MC1	mitochondrial membrane	ATP Synthase
GO:0005753	ENSG00000159199	ATP5MC1	ATP5MC1	lipid binding	ATP Synthase
GO:0005753	ENSG00000159199	ATP5MC1	ATP5MC1	mitochondrial inner membrane	ATP Synthase
GO:0005753	ENSG00000159199	ATP5MC1	ATP5MC1	mitochondrial proton-transporting ATP synthase complex	ATP Synthase
GO:0005753	ENSG00000159199	ATP5MC1	ATP5MC1	mitochondrial proton-transporting ATP synthase complex, coupling factor F(o)	ATP Synthase
GO:0005753	ENSG00000241468	ATP5MF	ATP5MF	membrane	ATP Synthase
GO:0005753	ENSG00000241468	ATP5MF	ATP5MF	ion transport	ATP Synthase
GO:0005753	ENSG00000241468	ATP5MF	ATP5MF	mitochondrion	ATP Synthase
GO:0005753	ENSG00000241468	ATP5MF	ATP5MF	mitochondrial inner membrane	ATP Synthase
GO:0005753	ENSG00000241468	ATP5MF	ATP5MF	nuclear membrane	ATP Synthase
GO:0005753	ENSG00000241468	ATP5MF	ATP5MF	proton transmembrane transport	ATP Synthase
GO:0005753	ENSG00000241468	ATP5MF	ATP5MF	proton motive force-driven mitochondrial ATP synthesis	ATP Synthase
GO:0005753	ENSG00000241468	ATP5MF	ATP5MF	proton-transporting ATP synthase complex, coupling factor F(o)	ATP Synthase
GO:0005753	ENSG00000241468	ATP5MF	ATP5MF	ATP biosynthetic process	ATP Synthase
GO:0005753	ENSG00000241468	ATP5MF	ATP5MF	proton-transporting ATP synthase activity, rotational mechanism	ATP Synthase
GO:0005753	ENSG00000241468	ATP5MF	ATP5MF	proton motive force-driven ATP synthesis	ATP Synthase
GO:0005753	ENSG00000241468	ATP5MF	ATP5MF	mitochondrial proton-transporting ATP synthase complex	ATP Synthase
GO:0005753	ENSG00000169020	ATP5ME	ATP5ME	proton motive force-driven ATP synthesis	ATP Synthase
GO:0005753	ENSG00000169020	ATP5ME	ATP5ME	proton transmembrane transporter activity	ATP Synthase
GO:0005753	ENSG00000169020	ATP5ME	ATP5ME	mitochondrial proton-transporting ATP synthase complex, coupling factor F(o)	ATP Synthase
GO:0005753	ENSG00000169020	ATP5ME	ATP5ME	membrane	ATP Synthase
GO:0005753	ENSG00000169020	ATP5ME	ATP5ME	ion transport	ATP Synthase
GO:0005753	ENSG00000169020	ATP5ME	ATP5ME	mitochondrion	ATP Synthase
GO:0005753	ENSG00000169020	ATP5ME	ATP5ME	mitochondrial inner membrane	ATP Synthase
GO:0005753	ENSG00000169020	ATP5ME	ATP5ME	protein binding	ATP Synthase
GO:0005753	ENSG00000169020	ATP5ME	ATP5ME	proton transmembrane transport	ATP Synthase
GO:0005753	ENSG00000169020	ATP5ME	ATP5ME	proton motive force-driven mitochondrial ATP synthesis	ATP Synthase
GO:0005753	ENSG00000169020	ATP5ME	ATP5ME	proton-transporting ATP synthase complex, coupling factor F(o)	ATP Synthase
GO:0005753	ENSG00000169020	ATP5ME	ATP5ME	ATP biosynthetic process	ATP Synthase
GO:0005753	ENSG00000169020	ATP5ME	ATP5ME	proton-transporting ATP synthase activity, rotational mechanism	ATP Synthase
GO:0005753	ENSG00000169020	ATP5ME	ATP5ME	mitochondrial proton-transporting ATP synthase complex	ATP Synthase
GO:0005753	ENSG00000154518	ATP5MC3	ATP5MC3	proton motive force-driven ATP synthesis	ATP Synthase
GO:0005753	ENSG00000154518	ATP5MC3	ATP5MC3	proton transmembrane transport	ATP Synthase
GO:0005753	ENSG00000154518	ATP5MC3	ATP5MC3	proton transmembrane transporter activity	ATP Synthase
GO:0005753	ENSG00000154518	ATP5MC3	ATP5MC3	proton-transporting ATP synthase complex, coupling factor F(o)	ATP Synthase
GO:0005753	ENSG00000154518	ATP5MC3	ATP5MC3	proton-transporting two-sector ATPase complex, proton-transporting domain	ATP Synthase
GO:0005753	ENSG00000154518	ATP5MC3	ATP5MC3	membrane	ATP Synthase
GO:0005753	ENSG00000154518	ATP5MC3	ATP5MC3	ion transport	ATP Synthase
GO:0005753	ENSG00000154518	ATP5MC3	ATP5MC3	mitochondrion	ATP Synthase
GO:0005753	ENSG00000154518	ATP5MC3	ATP5MC3	mitochondrial membrane	ATP Synthase
GO:0005753	ENSG00000154518	ATP5MC3	ATP5MC3	lipid binding	ATP Synthase
GO:0005753	ENSG00000154518	ATP5MC3	ATP5MC3	protein binding	ATP Synthase
GO:0005753	ENSG00000154518	ATP5MC3	ATP5MC3	mitochondrial outer membrane	ATP Synthase
GO:0005753	ENSG00000154518	ATP5MC3	ATP5MC3	mitochondrial inner membrane	ATP Synthase
GO:0005753	ENSG00000154518	ATP5MC3	ATP5MC3	mitochondrial proton-transporting ATP synthase complex	ATP Synthase
GO:0005753	ENSG00000154518	ATP5MC3	ATP5MC3	mitochondrial proton-transporting ATP synthase complex, coupling factor F(o)	ATP Synthase
GO:0005753	ENSG00000099624	ATP5F1D	ATP5F1D	proton-transporting ATP synthase activity, rotational mechanism	ATP Synthase
GO:0005753	ENSG00000099624	ATP5F1D	ATP5F1D	proton motive force-driven ATP synthesis	ATP Synthase
GO:0005753	ENSG00000099624	ATP5F1D	ATP5F1D	proton-transporting ATP synthase complex, catalytic core F(1)	ATP Synthase
GO:0005753	ENSG00000099624	ATP5F1D	ATP5F1D	membrane	ATP Synthase
GO:0005753	ENSG00000099624	ATP5F1D	ATP5F1D	ATP binding	ATP Synthase
GO:0005753	ENSG00000099624	ATP5F1D	ATP5F1D	ion transport	ATP Synthase
GO:0005753	ENSG00000099624	ATP5F1D	ATP5F1D	mitochondrion	ATP Synthase
GO:0005753	ENSG00000099624	ATP5F1D	ATP5F1D	mitochondrial inner membrane	ATP Synthase
GO:0005753	ENSG00000099624	ATP5F1D	ATP5F1D	protein binding	ATP Synthase
GO:0005753	ENSG00000099624	ATP5F1D	ATP5F1D	proton transmembrane transport	ATP Synthase
GO:0005753	ENSG00000099624	ATP5F1D	ATP5F1D	aerobic respiration	ATP Synthase
GO:0005753	ENSG00000099624	ATP5F1D	ATP5F1D	proton motive force-driven mitochondrial ATP synthesis	ATP Synthase
GO:0005753	ENSG00000099624	ATP5F1D	ATP5F1D	ATP biosynthetic process	ATP Synthase
GO:0005753	ENSG00000099624	ATP5F1D	ATP5F1D	mitochondrial matrix	ATP Synthase
GO:0005753	ENSG00000099624	ATP5F1D	ATP5F1D	mitochondrial proton-transporting ATP synthase complex	ATP Synthase
GO:0005753	ENSG00000099624	ATP5F1D	ATP5F1D	response to copper ion	ATP Synthase
GO:0005753	ENSG00000099624	ATP5F1D	ATP5F1D	ADP binding	ATP Synthase
GO:0005753	ENSG00000099624	ATP5F1D	ATP5F1D	mitochondrial proton-transporting ATP synthase complex assembly	ATP Synthase
GO:0005753	ENSG00000099624	ATP5F1D	ATP5F1D	mitochondrial proton-transporting ATP synthase complex, catalytic sector F(1)	ATP Synthase
GO:0005753	ENSG00000110955	ATP5F1B	ATP5F1B	ATP binding	ATP Synthase
GO:0005753	ENSG00000110955	ATP5F1B	ATP5F1B	proton-transporting ATP synthase activity, rotational mechanism	ATP Synthase
GO:0005753	ENSG00000110955	ATP5F1B	ATP5F1B	proton motive force-driven ATP synthesis	ATP Synthase
GO:0005753	ENSG00000110955	ATP5F1B	ATP5F1B	proton-transporting ATP synthase complex, catalytic core F(1)	ATP Synthase
GO:0005753	ENSG00000110955	ATP5F1B	ATP5F1B	proton transmembrane transport	ATP Synthase
GO:0005753	ENSG00000110955	ATP5F1B	ATP5F1B	ATP metabolic process	ATP Synthase
GO:0005753	ENSG00000110955	ATP5F1B	ATP5F1B	nucleus	ATP Synthase
GO:0005753	ENSG00000110955	ATP5F1B	ATP5F1B	plasma membrane	ATP Synthase
GO:0005753	ENSG00000110955	ATP5F1B	ATP5F1B	membrane	ATP Synthase
GO:0005753	ENSG00000110955	ATP5F1B	ATP5F1B	nucleotide binding	ATP Synthase
GO:0005753	ENSG00000110955	ATP5F1B	ATP5F1B	ion transport	ATP Synthase
GO:0005753	ENSG00000110955	ATP5F1B	ATP5F1B	mitochondrion	ATP Synthase
GO:0005753	ENSG00000110955	ATP5F1B	ATP5F1B	mitochondrial inner membrane	ATP Synthase
GO:0005753	ENSG00000110955	ATP5F1B	ATP5F1B	mitochondrial matrix	ATP Synthase
GO:0005753	ENSG00000110955	ATP5F1B	ATP5F1B	organelle membrane	ATP Synthase
GO:0005753	ENSG00000110955	ATP5F1B	ATP5F1B	protein binding	ATP Synthase
GO:0005753	ENSG00000110955	ATP5F1B	ATP5F1B	mitochondrial membrane	ATP Synthase
GO:0005753	ENSG00000110955	ATP5F1B	ATP5F1B	proton-transporting ATPase activity, rotational mechanism	ATP Synthase
GO:0005753	ENSG00000110955	ATP5F1B	ATP5F1B	cell surface	ATP Synthase
GO:0005753	ENSG00000110955	ATP5F1B	ATP5F1B	angiogenesis	ATP Synthase
GO:0005753	ENSG00000110955	ATP5F1B	ATP5F1B	proton motive force-driven mitochondrial ATP synthesis	ATP Synthase
GO:0005753	ENSG00000110955	ATP5F1B	ATP5F1B	proton-transporting two-sector ATPase complex	ATP Synthase
GO:0005753	ENSG00000110955	ATP5F1B	ATP5F1B	ATP biosynthetic process	ATP Synthase
GO:0005753	ENSG00000110955	ATP5F1B	ATP5F1B	extracellular exosome	ATP Synthase
GO:0005753	ENSG00000110955	ATP5F1B	ATP5F1B	mitochondrial nucleoid	ATP Synthase
GO:0005753	ENSG00000110955	ATP5F1B	ATP5F1B	MHC class I protein binding	ATP Synthase
GO:0005753	ENSG00000110955	ATP5F1B	ATP5F1B	osteoblast differentiation	ATP Synthase
GO:0005753	ENSG00000110955	ATP5F1B	ATP5F1B	mitochondrial proton-transporting ATP synthase complex	ATP Synthase
GO:0005753	ENSG00000110955	ATP5F1B	ATP5F1B	regulation of intracellular pH	ATP Synthase
GO:0005753	ENSG00000110955	ATP5F1B	ATP5F1B	generation of precursor metabolites and energy	ATP Synthase
GO:0005753	ENSG00000110955	ATP5F1B	ATP5F1B	angiostatin binding	ATP Synthase
GO:0005753	ENSG00000110955	ATP5F1B	ATP5F1B	lipid metabolic process	ATP Synthase
GO:0005753	ENSG00000110955	ATP5F1B	ATP5F1B	negative regulation of cell adhesion involved in substrate-bound cell migration	ATP Synthase
GO:0005753	ENSG00000110955	ATP5F1B	ATP5F1B	positive regulation of blood vessel endothelial cell migration	ATP Synthase
GO:0005753	ENSG00000110955	ATP5F1B	ATP5F1B	cellular response to interleukin-7	ATP Synthase
GO:0005753	ENSG00000110955	ATP5F1B	ATP5F1B	mitochondrial proton-transporting ATP synthase, catalytic core	ATP Synthase
GO:0005753	ENSG00000110955	ATP5F1B	ATP5F1B	proton-transporting ATP synthase complex	ATP Synthase
GO:0005753	ENSG00000167863	ATP5PD	ATP5PD	proton motive force-driven ATP synthesis	ATP Synthase
GO:0005753	ENSG00000167863	ATP5PD	ATP5PD	proton transmembrane transporter activity	ATP Synthase
GO:0005753	ENSG00000167863	ATP5PD	ATP5PD	mitochondrial proton-transporting ATP synthase complex, coupling factor F(o)	ATP Synthase
GO:0005753	ENSG00000167863	ATP5PD	ATP5PD	membrane	ATP Synthase
GO:0005753	ENSG00000167863	ATP5PD	ATP5PD	ion transport	ATP Synthase
GO:0005753	ENSG00000167863	ATP5PD	ATP5PD	mitochondrion	ATP Synthase
GO:0005753	ENSG00000167863	ATP5PD	ATP5PD	mitochondrial inner membrane	ATP Synthase
GO:0005753	ENSG00000167863	ATP5PD	ATP5PD	protein binding	ATP Synthase
GO:0005753	ENSG00000167863	ATP5PD	ATP5PD	proton transmembrane transport	ATP Synthase
GO:0005753	ENSG00000167863	ATP5PD	ATP5PD	proton motive force-driven mitochondrial ATP synthesis	ATP Synthase
GO:0005753	ENSG00000167863	ATP5PD	ATP5PD	proton-transporting ATP synthase complex, coupling factor F(o)	ATP Synthase
GO:0005753	ENSG00000167863	ATP5PD	ATP5PD	proton-transporting ATP synthase activity, rotational mechanism	ATP Synthase
GO:0005753	ENSG00000167863	ATP5PD	ATP5PD	mitochondrial proton-transporting ATP synthase, stator stalk	ATP Synthase
GO:0005753	ENSG00000167863	ATP5PD	ATP5PD	mitochondrial proton-transporting ATP synthase complex	ATP Synthase
GO:0005753	ENSG00000167283	ATP5MG	ATP5MG	proton motive force-driven ATP synthesis	ATP Synthase
GO:0005753	ENSG00000167283	ATP5MG	ATP5MG	proton transmembrane transporter activity	ATP Synthase
GO:0005753	ENSG00000167283	ATP5MG	ATP5MG	mitochondrial proton-transporting ATP synthase complex, coupling factor F(o)	ATP Synthase
GO:0005753	ENSG00000167283	ATP5MG	ATP5MG	membrane	ATP Synthase
GO:0005753	ENSG00000167283	ATP5MG	ATP5MG	ion transport	ATP Synthase
GO:0005753	ENSG00000167283	ATP5MG	ATP5MG	mitochondrion	ATP Synthase
GO:0005753	ENSG00000167283	ATP5MG	ATP5MG	mitochondrial inner membrane	ATP Synthase
GO:0005753	ENSG00000167283	ATP5MG	ATP5MG	protein binding	ATP Synthase
GO:0005753	ENSG00000167283	ATP5MG	ATP5MG	proton transmembrane transport	ATP Synthase
GO:0005753	ENSG00000167283	ATP5MG	ATP5MG	proton motive force-driven mitochondrial ATP synthesis	ATP Synthase
GO:0005753	ENSG00000167283	ATP5MG	ATP5MG	proton-transporting ATP synthase complex, coupling factor F(o)	ATP Synthase
GO:0005753	ENSG00000167283	ATP5MG	ATP5MG	ATP biosynthetic process	ATP Synthase
GO:0005753	ENSG00000167283	ATP5MG	ATP5MG	proton-transporting ATP synthase activity, rotational mechanism	ATP Synthase
GO:0005753	ENSG00000167283	ATP5MG	ATP5MG	mitochondrial proton-transporting ATP synthase complex	ATP Synthase
GO:0005753	ENSG00000135390	ATP5MC2	ATP5MC2	proton motive force-driven ATP synthesis	ATP Synthase
GO:0005753	ENSG00000135390	ATP5MC2	ATP5MC2	proton transmembrane transport	ATP Synthase
GO:0005753	ENSG00000135390	ATP5MC2	ATP5MC2	proton transmembrane transporter activity	ATP Synthase
GO:0005753	ENSG00000135390	ATP5MC2	ATP5MC2	proton-transporting ATP synthase complex, coupling factor F(o)	ATP Synthase
GO:0005753	ENSG00000135390	ATP5MC2	ATP5MC2	proton-transporting two-sector ATPase complex, proton-transporting domain	ATP Synthase
GO:0005753	ENSG00000135390	ATP5MC2	ATP5MC2	membrane	ATP Synthase
GO:0005753	ENSG00000135390	ATP5MC2	ATP5MC2	ion transport	ATP Synthase
GO:0005753	ENSG00000135390	ATP5MC2	ATP5MC2	mitochondrion	ATP Synthase
GO:0005753	ENSG00000135390	ATP5MC2	ATP5MC2	mitochondrial membrane	ATP Synthase
GO:0005753	ENSG00000135390	ATP5MC2	ATP5MC2	lipid binding	ATP Synthase
GO:0005753	ENSG00000135390	ATP5MC2	ATP5MC2	protein binding	ATP Synthase
GO:0005753	ENSG00000135390	ATP5MC2	ATP5MC2	mitochondrial outer membrane	ATP Synthase
GO:0005753	ENSG00000135390	ATP5MC2	ATP5MC2	mitochondrial inner membrane	ATP Synthase
GO:0005753	ENSG00000135390	ATP5MC2	ATP5MC2	mitochondrial proton-transporting ATP synthase complex	ATP Synthase
GO:0005753	ENSG00000135390	ATP5MC2	ATP5MC2	mitochondrial proton-transporting ATP synthase complex, coupling factor F(o)	ATP Synthase
GO:0005753	ENSG00000116459	ATP5PB	ATP5PB	proton motive force-driven ATP synthesis	ATP Synthase
GO:0005753	ENSG00000116459	ATP5PB	ATP5PB	proton transmembrane transporter activity	ATP Synthase
GO:0005753	ENSG00000116459	ATP5PB	ATP5PB	mitochondrial proton-transporting ATP synthase complex, coupling factor F(o)	ATP Synthase
GO:0005753	ENSG00000116459	ATP5PB	ATP5PB	nucleus	ATP Synthase
GO:0005753	ENSG00000116459	ATP5PB	ATP5PB	membrane	ATP Synthase
GO:0005753	ENSG00000116459	ATP5PB	ATP5PB	ion transport	ATP Synthase
GO:0005753	ENSG00000116459	ATP5PB	ATP5PB	mitochondrion	ATP Synthase
GO:0005753	ENSG00000116459	ATP5PB	ATP5PB	mitochondrial inner membrane	ATP Synthase
GO:0005753	ENSG00000116459	ATP5PB	ATP5PB	mitochondrial matrix	ATP Synthase
GO:0005753	ENSG00000116459	ATP5PB	ATP5PB	protein binding	ATP Synthase
GO:0005753	ENSG00000116459	ATP5PB	ATP5PB	proton transmembrane transport	ATP Synthase
GO:0005753	ENSG00000116459	ATP5PB	ATP5PB	proton motive force-driven mitochondrial ATP synthesis	ATP Synthase
GO:0005753	ENSG00000116459	ATP5PB	ATP5PB	proton-transporting ATP synthase complex, coupling factor F(o)	ATP Synthase
GO:0005753	ENSG00000116459	ATP5PB	ATP5PB	substantia nigra development	ATP Synthase
GO:0005753	ENSG00000116459	ATP5PB	ATP5PB	proton-transporting ATP synthase activity, rotational mechanism	ATP Synthase
GO:0005753	ENSG00000116459	ATP5PB	ATP5PB	mitochondrial proton-transporting ATP synthase complex	ATP Synthase
