# Supplementary material for: MICU2 up-regulation enhances tumor aggressiveness and metabolic reprogramming during colorectal cancer development
Source: PLoS Biol. 2024 Oct 28;22(10):e3002854. doi: 10.1371/journal.pbio.3002854 (PMC11542858; doi:10.1371/journal.pbio.3002854)
Supplement: S2 Data — (ZIP) [file pbio.3002854.s009.zip › S2_Data/PLOS_BIOLOGY_FigS4A_MitoComplex.tsv]

Barcode	gene	GROUP	NAME	Mean_Gene_Set
TCGA-3L-AA1B-01A-11R-A37K-07	MICU1	Low	ATP Synthase	7.15660065485388
TCGA-3L-AA1B-01A-11R-A37K-07	MICU1	Low	I	5.37237564518069
TCGA-3L-AA1B-01A-11R-A37K-07	MICU1	Low	II	6.03983675834201
TCGA-3L-AA1B-01A-11R-A37K-07	MICU1	Low	III	6.2849497387489
TCGA-3L-AA1B-01A-11R-A37K-07	MICU1	Low	IV	6.07620637491309
TCGA-3L-AA1B-01A-11R-A37K-07	MICU2	Low	ATP Synthase	7.15660065485388
TCGA-3L-AA1B-01A-11R-A37K-07	MICU2	Low	I	5.37237564518069
TCGA-3L-AA1B-01A-11R-A37K-07	MICU2	Low	II	6.03983675834201
TCGA-3L-AA1B-01A-11R-A37K-07	MICU2	Low	III	6.2849497387489
TCGA-3L-AA1B-01A-11R-A37K-07	MICU2	Low	IV	6.07620637491309
TCGA-3L-AA1B-01A-11R-A37K-07	Ratio_M2_M1	Normal	ATP Synthase	7.15660065485388
TCGA-3L-AA1B-01A-11R-A37K-07	Ratio_M2_M1	Normal	I	5.37237564518069
TCGA-3L-AA1B-01A-11R-A37K-07	Ratio_M2_M1	Normal	II	6.03983675834201
TCGA-3L-AA1B-01A-11R-A37K-07	Ratio_M2_M1	Normal	III	6.2849497387489
TCGA-3L-AA1B-01A-11R-A37K-07	Ratio_M2_M1	Normal	IV	6.07620637491309
TCGA-4N-A93T-01A-11R-A37K-07	MICU1	Normal	ATP Synthase	7.86871192789465
TCGA-4N-A93T-01A-11R-A37K-07	MICU1	Normal	I	6.14739754530451
TCGA-4N-A93T-01A-11R-A37K-07	MICU1	Normal	II	6.62797784908674
TCGA-4N-A93T-01A-11R-A37K-07	MICU1	Normal	III	6.95778247438646
TCGA-4N-A93T-01A-11R-A37K-07	MICU1	Normal	IV	6.76806021885403
TCGA-4N-A93T-01A-11R-A37K-07	MICU2	Normal	ATP Synthase	7.86871192789465
TCGA-4N-A93T-01A-11R-A37K-07	MICU2	Normal	I	6.14739754530451
TCGA-4N-A93T-01A-11R-A37K-07	MICU2	Normal	II	6.62797784908674
TCGA-4N-A93T-01A-11R-A37K-07	MICU2	Normal	III	6.95778247438646
TCGA-4N-A93T-01A-11R-A37K-07	MICU2	Normal	IV	6.76806021885403
TCGA-4N-A93T-01A-11R-A37K-07	Ratio_M2_M1	Normal	ATP Synthase	7.86871192789465
TCGA-4N-A93T-01A-11R-A37K-07	Ratio_M2_M1	Normal	I	6.14739754530451
TCGA-4N-A93T-01A-11R-A37K-07	Ratio_M2_M1	Normal	II	6.62797784908674
TCGA-4N-A93T-01A-11R-A37K-07	Ratio_M2_M1	Normal	III	6.95778247438646
TCGA-4N-A93T-01A-11R-A37K-07	Ratio_M2_M1	Normal	IV	6.76806021885403
TCGA-4T-AA8H-01A-11R-A41B-07	MICU1	Normal	ATP Synthase	7.96507008967177
TCGA-4T-AA8H-01A-11R-A41B-07	MICU1	Normal	I	5.96142897510058
TCGA-4T-AA8H-01A-11R-A41B-07	MICU1	Normal	II	6.77596594680084
TCGA-4T-AA8H-01A-11R-A41B-07	MICU1	Normal	III	6.92728328471781
TCGA-4T-AA8H-01A-11R-A41B-07	MICU1	Normal	IV	6.49203920642113
TCGA-4T-AA8H-01A-11R-A41B-07	MICU2	High	ATP Synthase	7.96507008967177
TCGA-4T-AA8H-01A-11R-A41B-07	MICU2	High	I	5.96142897510058
TCGA-4T-AA8H-01A-11R-A41B-07	MICU2	High	II	6.77596594680084
TCGA-4T-AA8H-01A-11R-A41B-07	MICU2	High	III	6.92728328471781
TCGA-4T-AA8H-01A-11R-A41B-07	MICU2	High	IV	6.49203920642113
TCGA-4T-AA8H-01A-11R-A41B-07	Ratio_M2_M1	Normal	ATP Synthase	7.96507008967177
TCGA-4T-AA8H-01A-11R-A41B-07	Ratio_M2_M1	Normal	I	5.96142897510058
TCGA-4T-AA8H-01A-11R-A41B-07	Ratio_M2_M1	Normal	II	6.77596594680084
TCGA-4T-AA8H-01A-11R-A41B-07	Ratio_M2_M1	Normal	III	6.92728328471781
TCGA-4T-AA8H-01A-11R-A41B-07	Ratio_M2_M1	Normal	IV	6.49203920642113
TCGA-5M-AAT4-01A-11R-A41B-07	MICU1	Normal	ATP Synthase	7.79867426850644
TCGA-5M-AAT4-01A-11R-A41B-07	MICU1	Normal	I	5.81450003021682
TCGA-5M-AAT4-01A-11R-A41B-07	MICU1	Normal	II	6.61152482522271
TCGA-5M-AAT4-01A-11R-A41B-07	MICU1	Normal	III	6.81608068004278
TCGA-5M-AAT4-01A-11R-A41B-07	MICU1	Normal	IV	6.50545482070872
TCGA-5M-AAT4-01A-11R-A41B-07	MICU2	Normal	ATP Synthase	7.79867426850644
TCGA-5M-AAT4-01A-11R-A41B-07	MICU2	Normal	I	5.81450003021682
TCGA-5M-AAT4-01A-11R-A41B-07	MICU2	Normal	II	6.61152482522271
TCGA-5M-AAT4-01A-11R-A41B-07	MICU2	Normal	III	6.81608068004278
TCGA-5M-AAT4-01A-11R-A41B-07	MICU2	Normal	IV	6.50545482070872
TCGA-5M-AAT4-01A-11R-A41B-07	Ratio_M2_M1	Normal	ATP Synthase	7.79867426850644
TCGA-5M-AAT4-01A-11R-A41B-07	Ratio_M2_M1	Normal	I	5.81450003021682
TCGA-5M-AAT4-01A-11R-A41B-07	Ratio_M2_M1	Normal	II	6.61152482522271
TCGA-5M-AAT4-01A-11R-A41B-07	Ratio_M2_M1	Normal	III	6.81608068004278
TCGA-5M-AAT4-01A-11R-A41B-07	Ratio_M2_M1	Normal	IV	6.50545482070872
TCGA-5M-AAT5-01A-21R-A41B-07	MICU1	Low	ATP Synthase	8.0708599744296
TCGA-5M-AAT5-01A-21R-A41B-07	MICU1	Low	I	6.35328198223997
TCGA-5M-AAT5-01A-21R-A41B-07	MICU1	Low	II	6.84247387770451
TCGA-5M-AAT5-01A-21R-A41B-07	MICU1	Low	III	7.35687075967174
TCGA-5M-AAT5-01A-21R-A41B-07	MICU1	Low	IV	7.04204337713773
TCGA-5M-AAT5-01A-21R-A41B-07	MICU2	Normal	ATP Synthase	8.0708599744296
TCGA-5M-AAT5-01A-21R-A41B-07	MICU2	Normal	I	6.35328198223997
TCGA-5M-AAT5-01A-21R-A41B-07	MICU2	Normal	II	6.84247387770451
TCGA-5M-AAT5-01A-21R-A41B-07	MICU2	Normal	III	7.35687075967174
TCGA-5M-AAT5-01A-21R-A41B-07	MICU2	Normal	IV	7.04204337713773
TCGA-5M-AAT5-01A-21R-A41B-07	Ratio_M2_M1	High	ATP Synthase	8.0708599744296
TCGA-5M-AAT5-01A-21R-A41B-07	Ratio_M2_M1	High	I	6.35328198223997
TCGA-5M-AAT5-01A-21R-A41B-07	Ratio_M2_M1	High	II	6.84247387770451
TCGA-5M-AAT5-01A-21R-A41B-07	Ratio_M2_M1	High	III	7.35687075967174
TCGA-5M-AAT5-01A-21R-A41B-07	Ratio_M2_M1	High	IV	7.04204337713773
TCGA-5M-AAT6-01A-11R-A41B-07	MICU1	Low	ATP Synthase	7.73133916555006
TCGA-5M-AAT6-01A-11R-A41B-07	MICU1	Low	I	5.74905671791034
TCGA-5M-AAT6-01A-11R-A41B-07	MICU1	Low	II	6.52433637888136
TCGA-5M-AAT6-01A-11R-A41B-07	MICU1	Low	III	6.75045697379812
TCGA-5M-AAT6-01A-11R-A41B-07	MICU1	Low	IV	6.35471469851882
TCGA-5M-AAT6-01A-11R-A41B-07	MICU2	Normal	ATP Synthase	7.73133916555006
TCGA-5M-AAT6-01A-11R-A41B-07	MICU2	Normal	I	5.74905671791034
TCGA-5M-AAT6-01A-11R-A41B-07	MICU2	Normal	II	6.52433637888136
TCGA-5M-AAT6-01A-11R-A41B-07	MICU2	Normal	III	6.75045697379812
TCGA-5M-AAT6-01A-11R-A41B-07	MICU2	Normal	IV	6.35471469851882
TCGA-5M-AAT6-01A-11R-A41B-07	Ratio_M2_M1	Normal	ATP Synthase	7.73133916555006
TCGA-5M-AAT6-01A-11R-A41B-07	Ratio_M2_M1	Normal	I	5.74905671791034
TCGA-5M-AAT6-01A-11R-A41B-07	Ratio_M2_M1	Normal	II	6.52433637888136
TCGA-5M-AAT6-01A-11R-A41B-07	Ratio_M2_M1	Normal	III	6.75045697379812
TCGA-5M-AAT6-01A-11R-A41B-07	Ratio_M2_M1	Normal	IV	6.35471469851882
TCGA-5M-AATA-01A-31R-A41B-07	MICU1	Low	ATP Synthase	7.75326136094409
TCGA-5M-AATA-01A-31R-A41B-07	MICU1	Low	I	5.66050250532012
TCGA-5M-AATA-01A-31R-A41B-07	MICU1	Low	II	6.36133970248777
TCGA-5M-AATA-01A-31R-A41B-07	MICU1	Low	III	6.61130360285068
TCGA-5M-AATA-01A-31R-A41B-07	MICU1	Low	IV	6.30278336640479
TCGA-5M-AATA-01A-31R-A41B-07	MICU2	Low	ATP Synthase	7.75326136094409
TCGA-5M-AATA-01A-31R-A41B-07	MICU2	Low	I	5.66050250532012
TCGA-5M-AATA-01A-31R-A41B-07	MICU2	Low	II	6.36133970248777
TCGA-5M-AATA-01A-31R-A41B-07	MICU2	Low	III	6.61130360285068
TCGA-5M-AATA-01A-31R-A41B-07	MICU2	Low	IV	6.30278336640479
TCGA-5M-AATA-01A-31R-A41B-07	Ratio_M2_M1	High	ATP Synthase	7.75326136094409
TCGA-5M-AATA-01A-31R-A41B-07	Ratio_M2_M1	High	I	5.66050250532012
TCGA-5M-AATA-01A-31R-A41B-07	Ratio_M2_M1	High	II	6.36133970248777
TCGA-5M-AATA-01A-31R-A41B-07	Ratio_M2_M1	High	III	6.61130360285068
TCGA-5M-AATA-01A-31R-A41B-07	Ratio_M2_M1	High	IV	6.30278336640479
TCGA-5M-AATE-01A-11R-A41B-07	MICU1	Low	ATP Synthase	7.51436422245171
TCGA-5M-AATE-01A-11R-A41B-07	MICU1	Low	I	5.70993862917611
TCGA-5M-AATE-01A-11R-A41B-07	MICU1	Low	II	6.38982095170273
TCGA-5M-AATE-01A-11R-A41B-07	MICU1	Low	III	6.47083926340885
TCGA-5M-AATE-01A-11R-A41B-07	MICU1	Low	IV	6.20618129447256
TCGA-5M-AATE-01A-11R-A41B-07	MICU2	Normal	ATP Synthase	7.51436422245171
TCGA-5M-AATE-01A-11R-A41B-07	MICU2	Normal	I	5.70993862917611
TCGA-5M-AATE-01A-11R-A41B-07	MICU2	Normal	II	6.38982095170273
TCGA-5M-AATE-01A-11R-A41B-07	MICU2	Normal	III	6.47083926340885
TCGA-5M-AATE-01A-11R-A41B-07	MICU2	Normal	IV	6.20618129447256
TCGA-5M-AATE-01A-11R-A41B-07	Ratio_M2_M1	High	ATP Synthase	7.51436422245171
TCGA-5M-AATE-01A-11R-A41B-07	Ratio_M2_M1	High	I	5.70993862917611
TCGA-5M-AATE-01A-11R-A41B-07	Ratio_M2_M1	High	II	6.38982095170273
TCGA-5M-AATE-01A-11R-A41B-07	Ratio_M2_M1	High	III	6.47083926340885
TCGA-5M-AATE-01A-11R-A41B-07	Ratio_M2_M1	High	IV	6.20618129447256
TCGA-A6-2671-01A-01R-1410-07	MICU1	Low	ATP Synthase	7.49856282971049
TCGA-A6-2671-01A-01R-1410-07	MICU1	Low	I	6.04782815150465
TCGA-A6-2671-01A-01R-1410-07	MICU1	Low	II	5.98288845138509
TCGA-A6-2671-01A-01R-1410-07	MICU1	Low	III	7.03914315068025
TCGA-A6-2671-01A-01R-1410-07	MICU1	Low	IV	6.48791267248166
TCGA-A6-2671-01A-01R-1410-07	MICU2	Low	ATP Synthase	7.49856282971049
TCGA-A6-2671-01A-01R-1410-07	MICU2	Low	I	6.04782815150465
TCGA-A6-2671-01A-01R-1410-07	MICU2	Low	II	5.98288845138509
TCGA-A6-2671-01A-01R-1410-07	MICU2	Low	III	7.03914315068025
TCGA-A6-2671-01A-01R-1410-07	MICU2	Low	IV	6.48791267248166
TCGA-A6-2671-01A-01R-1410-07	Ratio_M2_M1	Normal	ATP Synthase	7.49856282971049
TCGA-A6-2671-01A-01R-1410-07	Ratio_M2_M1	Normal	I	6.04782815150465
TCGA-A6-2671-01A-01R-1410-07	Ratio_M2_M1	Normal	II	5.98288845138509
TCGA-A6-2671-01A-01R-1410-07	Ratio_M2_M1	Normal	III	7.03914315068025
TCGA-A6-2671-01A-01R-1410-07	Ratio_M2_M1	Normal	IV	6.48791267248166
TCGA-A6-2671-11A-01R-A32Z-07	MICU1	Normal	ATP Synthase	8.26897726095944
TCGA-A6-2671-11A-01R-A32Z-07	MICU1	Normal	I	6.30474222470196
TCGA-A6-2671-11A-01R-A32Z-07	MICU1	Normal	II	7.55183732403248
TCGA-A6-2671-11A-01R-A32Z-07	MICU1	Normal	III	7.16997557077731
TCGA-A6-2671-11A-01R-A32Z-07	MICU1	Normal	IV	7.19810400729381
TCGA-A6-2671-11A-01R-A32Z-07	MICU2	Normal	ATP Synthase	8.26897726095944
TCGA-A6-2671-11A-01R-A32Z-07	MICU2	Normal	I	6.30474222470196
TCGA-A6-2671-11A-01R-A32Z-07	MICU2	Normal	II	7.55183732403248
TCGA-A6-2671-11A-01R-A32Z-07	MICU2	Normal	III	7.16997557077731
TCGA-A6-2671-11A-01R-A32Z-07	MICU2	Normal	IV	7.19810400729381
TCGA-A6-2671-11A-01R-A32Z-07	Ratio_M2_M1	Normal	ATP Synthase	8.26897726095944
TCGA-A6-2671-11A-01R-A32Z-07	Ratio_M2_M1	Normal	I	6.30474222470196
TCGA-A6-2671-11A-01R-A32Z-07	Ratio_M2_M1	Normal	II	7.55183732403248
TCGA-A6-2671-11A-01R-A32Z-07	Ratio_M2_M1	Normal	III	7.16997557077731
TCGA-A6-2671-11A-01R-A32Z-07	Ratio_M2_M1	Normal	IV	7.19810400729381
TCGA-A6-2672-01B-03R-2302-07	MICU1	Low	ATP Synthase	6.12379598503643
TCGA-A6-2672-01B-03R-2302-07	MICU1	Low	I	4.29598782216309
TCGA-A6-2672-01B-03R-2302-07	MICU1	Low	II	5.60155834004806
TCGA-A6-2672-01B-03R-2302-07	MICU1	Low	III	5.07825201020893
TCGA-A6-2672-01B-03R-2302-07	MICU1	Low	IV	4.97680047570373
TCGA-A6-2672-01B-03R-2302-07	MICU2	Low	ATP Synthase	6.12379598503643
TCGA-A6-2672-01B-03R-2302-07	MICU2	Low	I	4.29598782216309
TCGA-A6-2672-01B-03R-2302-07	MICU2	Low	II	5.60155834004806
TCGA-A6-2672-01B-03R-2302-07	MICU2	Low	III	5.07825201020893
TCGA-A6-2672-01B-03R-2302-07	MICU2	Low	IV	4.97680047570373
TCGA-A6-2672-01B-03R-2302-07	Ratio_M2_M1	Low	ATP Synthase	6.12379598503643
TCGA-A6-2672-01B-03R-2302-07	Ratio_M2_M1	Low	I	4.29598782216309
TCGA-A6-2672-01B-03R-2302-07	Ratio_M2_M1	Low	II	5.60155834004806
TCGA-A6-2672-01B-03R-2302-07	Ratio_M2_M1	Low	III	5.07825201020893
TCGA-A6-2672-01B-03R-2302-07	Ratio_M2_M1	Low	IV	4.97680047570373
TCGA-A6-2674-01A-02R-A278-07	MICU1	Low	ATP Synthase	6.35179852286978
TCGA-A6-2674-01A-02R-A278-07	MICU1	Low	I	4.76353750370575
TCGA-A6-2674-01A-02R-A278-07	MICU1	Low	II	5.80155236150269
TCGA-A6-2674-01A-02R-A278-07	MICU1	Low	III	5.46508102528054
TCGA-A6-2674-01A-02R-A278-07	MICU1	Low	IV	5.45992651915163
TCGA-A6-2674-01A-02R-A278-07	MICU2	Normal	ATP Synthase	6.35179852286978
TCGA-A6-2674-01A-02R-A278-07	MICU2	Normal	I	4.76353750370575
TCGA-A6-2674-01A-02R-A278-07	MICU2	Normal	II	5.80155236150269
TCGA-A6-2674-01A-02R-A278-07	MICU2	Normal	III	5.46508102528054
TCGA-A6-2674-01A-02R-A278-07	MICU2	Normal	IV	5.45992651915163
TCGA-A6-2674-01A-02R-A278-07	Ratio_M2_M1	High	ATP Synthase	6.35179852286978
TCGA-A6-2674-01A-02R-A278-07	Ratio_M2_M1	High	I	4.76353750370575
TCGA-A6-2674-01A-02R-A278-07	Ratio_M2_M1	High	II	5.80155236150269
TCGA-A6-2674-01A-02R-A278-07	Ratio_M2_M1	High	III	5.46508102528054
TCGA-A6-2674-01A-02R-A278-07	Ratio_M2_M1	High	IV	5.45992651915163
TCGA-A6-2675-01A-02R-1723-07	MICU1	Low	ATP Synthase	7.16843226736199
TCGA-A6-2675-01A-02R-1723-07	MICU1	Low	I	5.3555167736235
TCGA-A6-2675-01A-02R-1723-07	MICU1	Low	II	6.49873120064686
TCGA-A6-2675-01A-02R-1723-07	MICU1	Low	III	6.20295174657911
TCGA-A6-2675-01A-02R-1723-07	MICU1	Low	IV	6.03891295322135
TCGA-A6-2675-01A-02R-1723-07	MICU2	Normal	ATP Synthase	7.16843226736199
TCGA-A6-2675-01A-02R-1723-07	MICU2	Normal	I	5.3555167736235
TCGA-A6-2675-01A-02R-1723-07	MICU2	Normal	II	6.49873120064686
TCGA-A6-2675-01A-02R-1723-07	MICU2	Normal	III	6.20295174657911
TCGA-A6-2675-01A-02R-1723-07	MICU2	Normal	IV	6.03891295322135
TCGA-A6-2675-01A-02R-1723-07	Ratio_M2_M1	Normal	ATP Synthase	7.16843226736199
TCGA-A6-2675-01A-02R-1723-07	Ratio_M2_M1	Normal	I	5.3555167736235
TCGA-A6-2675-01A-02R-1723-07	Ratio_M2_M1	Normal	II	6.49873120064686
TCGA-A6-2675-01A-02R-1723-07	Ratio_M2_M1	Normal	III	6.20295174657911
TCGA-A6-2675-01A-02R-1723-07	Ratio_M2_M1	Normal	IV	6.03891295322135
TCGA-A6-2675-11A-01R-1723-07	MICU1	Normal	ATP Synthase	7.68462600599863
TCGA-A6-2675-11A-01R-1723-07	MICU1	Normal	I	5.74218835278718
TCGA-A6-2675-11A-01R-1723-07	MICU1	Normal	II	6.95945207574065
TCGA-A6-2675-11A-01R-1723-07	MICU1	Normal	III	6.50910513337192
TCGA-A6-2675-11A-01R-1723-07	MICU1	Normal	IV	6.61038354775802
TCGA-A6-2675-11A-01R-1723-07	MICU2	Normal	ATP Synthase	7.68462600599863
TCGA-A6-2675-11A-01R-1723-07	MICU2	Normal	I	5.74218835278718
TCGA-A6-2675-11A-01R-1723-07	MICU2	Normal	II	6.95945207574065
TCGA-A6-2675-11A-01R-1723-07	MICU2	Normal	III	6.50910513337192
TCGA-A6-2675-11A-01R-1723-07	MICU2	Normal	IV	6.61038354775802
TCGA-A6-2675-11A-01R-1723-07	Ratio_M2_M1	Normal	ATP Synthase	7.68462600599863
TCGA-A6-2675-11A-01R-1723-07	Ratio_M2_M1	Normal	I	5.74218835278718
TCGA-A6-2675-11A-01R-1723-07	Ratio_M2_M1	Normal	II	6.95945207574065
TCGA-A6-2675-11A-01R-1723-07	Ratio_M2_M1	Normal	III	6.50910513337192
TCGA-A6-2675-11A-01R-1723-07	Ratio_M2_M1	Normal	IV	6.61038354775802
TCGA-A6-2676-01A-01R-0826-07	MICU1	Normal	ATP Synthase	8.20741512415546
TCGA-A6-2676-01A-01R-0826-07	MICU1	Normal	I	6.16814033846174
TCGA-A6-2676-01A-01R-0826-07	MICU1	Normal	II	7.23473922608804
TCGA-A6-2676-01A-01R-0826-07	MICU1	Normal	III	7.12750399653596
TCGA-A6-2676-01A-01R-0826-07	MICU1	Normal	IV	6.70651109455556
TCGA-A6-2676-01A-01R-0826-07	MICU2	Normal	ATP Synthase	8.20741512415546
TCGA-A6-2676-01A-01R-0826-07	MICU2	Normal	I	6.16814033846174
TCGA-A6-2676-01A-01R-0826-07	MICU2	Normal	II	7.23473922608804
TCGA-A6-2676-01A-01R-0826-07	MICU2	Normal	III	7.12750399653596
TCGA-A6-2676-01A-01R-0826-07	MICU2	Normal	IV	6.70651109455556
TCGA-A6-2676-01A-01R-0826-07	Ratio_M2_M1	Normal	ATP Synthase	8.20741512415546
TCGA-A6-2676-01A-01R-0826-07	Ratio_M2_M1	Normal	I	6.16814033846174
TCGA-A6-2676-01A-01R-0826-07	Ratio_M2_M1	Normal	II	7.23473922608804
TCGA-A6-2676-01A-01R-0826-07	Ratio_M2_M1	Normal	III	7.12750399653596
TCGA-A6-2676-01A-01R-0826-07	Ratio_M2_M1	Normal	IV	6.70651109455556
TCGA-A6-2677-01A-01R-0821-07	MICU1	Normal	ATP Synthase	7.81980115204456
TCGA-A6-2677-01A-01R-0821-07	MICU1	Normal	I	5.84029268113636
TCGA-A6-2677-01A-01R-0821-07	MICU1	Normal	II	6.82908740813987
TCGA-A6-2677-01A-01R-0821-07	MICU1	Normal	III	6.80592547085806
TCGA-A6-2677-01A-01R-0821-07	MICU1	Normal	IV	6.47000378656723
TCGA-A6-2677-01A-01R-0821-07	MICU2	Normal	ATP Synthase	7.81980115204456
TCGA-A6-2677-01A-01R-0821-07	MICU2	Normal	I	5.84029268113636
TCGA-A6-2677-01A-01R-0821-07	MICU2	Normal	II	6.82908740813987
TCGA-A6-2677-01A-01R-0821-07	MICU2	Normal	III	6.80592547085806
TCGA-A6-2677-01A-01R-0821-07	MICU2	Normal	IV	6.47000378656723
TCGA-A6-2677-01A-01R-0821-07	Ratio_M2_M1	Normal	ATP Synthase	7.81980115204456
TCGA-A6-2677-01A-01R-0821-07	Ratio_M2_M1	Normal	I	5.84029268113636
TCGA-A6-2677-01A-01R-0821-07	Ratio_M2_M1	Normal	II	6.82908740813987
TCGA-A6-2677-01A-01R-0821-07	Ratio_M2_M1	Normal	III	6.80592547085806
TCGA-A6-2677-01A-01R-0821-07	Ratio_M2_M1	Normal	IV	6.47000378656723
TCGA-A6-2678-01A-01R-0821-07	MICU1	Normal	ATP Synthase	7.95075924137511
TCGA-A6-2678-01A-01R-0821-07	MICU1	Normal	I	6.22363697389376
TCGA-A6-2678-01A-01R-0821-07	MICU1	Normal	II	6.94809821800891
TCGA-A6-2678-01A-01R-0821-07	MICU1	Normal	III	7.07613738913262
TCGA-A6-2678-01A-01R-0821-07	MICU1	Normal	IV	6.56981915384071
TCGA-A6-2678-01A-01R-0821-07	MICU2	Normal	ATP Synthase	7.95075924137511
TCGA-A6-2678-01A-01R-0821-07	MICU2	Normal	I	6.22363697389376
TCGA-A6-2678-01A-01R-0821-07	MICU2	Normal	II	6.94809821800891
TCGA-A6-2678-01A-01R-0821-07	MICU2	Normal	III	7.07613738913262
TCGA-A6-2678-01A-01R-0821-07	MICU2	Normal	IV	6.56981915384071
TCGA-A6-2678-01A-01R-0821-07	Ratio_M2_M1	High	ATP Synthase	7.95075924137511
TCGA-A6-2678-01A-01R-0821-07	Ratio_M2_M1	High	I	6.22363697389376
TCGA-A6-2678-01A-01R-0821-07	Ratio_M2_M1	High	II	6.94809821800891
TCGA-A6-2678-01A-01R-0821-07	Ratio_M2_M1	High	III	7.07613738913262
TCGA-A6-2678-01A-01R-0821-07	Ratio_M2_M1	High	IV	6.56981915384071
TCGA-A6-2678-11A-01R-A32Z-07	MICU1	Normal	ATP Synthase	7.96093014668757
TCGA-A6-2678-11A-01R-A32Z-07	MICU1	Normal	I	5.92497458403156
TCGA-A6-2678-11A-01R-A32Z-07	MICU1	Normal	II	7.39446034012188
TCGA-A6-2678-11A-01R-A32Z-07	MICU1	Normal	III	6.87227836350031
TCGA-A6-2678-11A-01R-A32Z-07	MICU1	Normal	IV	6.88883785237535
TCGA-A6-2678-11A-01R-A32Z-07	MICU2	Normal	ATP Synthase	7.96093014668757
TCGA-A6-2678-11A-01R-A32Z-07	MICU2	Normal	I	5.92497458403156
TCGA-A6-2678-11A-01R-A32Z-07	MICU2	Normal	II	7.39446034012188
TCGA-A6-2678-11A-01R-A32Z-07	MICU2	Normal	III	6.87227836350031
TCGA-A6-2678-11A-01R-A32Z-07	MICU2	Normal	IV	6.88883785237535
TCGA-A6-2678-11A-01R-A32Z-07	Ratio_M2_M1	Normal	ATP Synthase	7.96093014668757
TCGA-A6-2678-11A-01R-A32Z-07	Ratio_M2_M1	Normal	I	5.92497458403156
TCGA-A6-2678-11A-01R-A32Z-07	Ratio_M2_M1	Normal	II	7.39446034012188
TCGA-A6-2678-11A-01R-A32Z-07	Ratio_M2_M1	Normal	III	6.87227836350031
TCGA-A6-2678-11A-01R-A32Z-07	Ratio_M2_M1	Normal	IV	6.88883785237535
TCGA-A6-2679-01A-02R-1410-07	MICU1	Low	ATP Synthase	8.02007860236376
TCGA-A6-2679-01A-02R-1410-07	MICU1	Low	I	6.87463309034785
TCGA-A6-2679-01A-02R-1410-07	MICU1	Low	II	6.49577113807959
TCGA-A6-2679-01A-02R-1410-07	MICU1	Low	III	7.51835624382867
TCGA-A6-2679-01A-02R-1410-07	MICU1	Low	IV	7.21549524387301
TCGA-A6-2679-01A-02R-1410-07	MICU2	Low	ATP Synthase	8.02007860236376
TCGA-A6-2679-01A-02R-1410-07	MICU2	Low	I	6.87463309034785
TCGA-A6-2679-01A-02R-1410-07	MICU2	Low	II	6.49577113807959
TCGA-A6-2679-01A-02R-1410-07	MICU2	Low	III	7.51835624382867
TCGA-A6-2679-01A-02R-1410-07	MICU2	Low	IV	7.21549524387301
TCGA-A6-2679-01A-02R-1410-07	Ratio_M2_M1	Low	ATP Synthase	8.02007860236376
TCGA-A6-2679-01A-02R-1410-07	Ratio_M2_M1	Low	I	6.87463309034785
TCGA-A6-2679-01A-02R-1410-07	Ratio_M2_M1	Low	II	6.49577113807959
TCGA-A6-2679-01A-02R-1410-07	Ratio_M2_M1	Low	III	7.51835624382867
TCGA-A6-2679-01A-02R-1410-07	Ratio_M2_M1	Low	IV	7.21549524387301
TCGA-A6-2679-11A-01R-A32Z-07	MICU1	Normal	ATP Synthase	8.10848945710525
TCGA-A6-2679-11A-01R-A32Z-07	MICU1	Normal	I	6.16979091504188
TCGA-A6-2679-11A-01R-A32Z-07	MICU1	Normal	II	7.45631055353407
TCGA-A6-2679-11A-01R-A32Z-07	MICU1	Normal	III	7.03727411278524
TCGA-A6-2679-11A-01R-A32Z-07	MICU1	Normal	IV	7.03152367564221
TCGA-A6-2679-11A-01R-A32Z-07	MICU2	Normal	ATP Synthase	8.10848945710525
TCGA-A6-2679-11A-01R-A32Z-07	MICU2	Normal	I	6.16979091504188
TCGA-A6-2679-11A-01R-A32Z-07	MICU2	Normal	II	7.45631055353407
TCGA-A6-2679-11A-01R-A32Z-07	MICU2	Normal	III	7.03727411278524
TCGA-A6-2679-11A-01R-A32Z-07	MICU2	Normal	IV	7.03152367564221
TCGA-A6-2679-11A-01R-A32Z-07	Ratio_M2_M1	Normal	ATP Synthase	8.10848945710525
TCGA-A6-2679-11A-01R-A32Z-07	Ratio_M2_M1	Normal	I	6.16979091504188
TCGA-A6-2679-11A-01R-A32Z-07	Ratio_M2_M1	Normal	II	7.45631055353407
TCGA-A6-2679-11A-01R-A32Z-07	Ratio_M2_M1	Normal	III	7.03727411278524
TCGA-A6-2679-11A-01R-A32Z-07	Ratio_M2_M1	Normal	IV	7.03152367564221
TCGA-A6-2680-01A-01R-1410-07	MICU1	Low	ATP Synthase	7.90702233277765
TCGA-A6-2680-01A-01R-1410-07	MICU1	Low	I	6.26428522888446
TCGA-A6-2680-01A-01R-1410-07	MICU1	Low	II	6.41556906908374
TCGA-A6-2680-01A-01R-1410-07	MICU1	Low	III	7.14435480799642
TCGA-A6-2680-01A-01R-1410-07	MICU1	Low	IV	6.86826675952475
TCGA-A6-2680-01A-01R-1410-07	MICU2	Normal	ATP Synthase	7.90702233277765
TCGA-A6-2680-01A-01R-1410-07	MICU2	Normal	I	6.26428522888446
TCGA-A6-2680-01A-01R-1410-07	MICU2	Normal	II	6.41556906908374
TCGA-A6-2680-01A-01R-1410-07	MICU2	Normal	III	7.14435480799642
TCGA-A6-2680-01A-01R-1410-07	MICU2	Normal	IV	6.86826675952475
TCGA-A6-2680-01A-01R-1410-07	Ratio_M2_M1	High	ATP Synthase	7.90702233277765
TCGA-A6-2680-01A-01R-1410-07	Ratio_M2_M1	High	I	6.26428522888446
TCGA-A6-2680-01A-01R-1410-07	Ratio_M2_M1	High	II	6.41556906908374
TCGA-A6-2680-01A-01R-1410-07	Ratio_M2_M1	High	III	7.14435480799642
TCGA-A6-2680-01A-01R-1410-07	Ratio_M2_M1	High	IV	6.86826675952475
TCGA-A6-2680-11A-01R-A32Z-07	MICU1	High	ATP Synthase	8.06007092266834
TCGA-A6-2680-11A-01R-A32Z-07	MICU1	High	I	6.27441244181043
TCGA-A6-2680-11A-01R-A32Z-07	MICU1	High	II	7.40163668251084
TCGA-A6-2680-11A-01R-A32Z-07	MICU1	High	III	6.98783182692106
TCGA-A6-2680-11A-01R-A32Z-07	MICU1	High	IV	7.15081234292617
TCGA-A6-2680-11A-01R-A32Z-07	MICU2	Normal	ATP Synthase	8.06007092266834
TCGA-A6-2680-11A-01R-A32Z-07	MICU2	Normal	I	6.27441244181043
TCGA-A6-2680-11A-01R-A32Z-07	MICU2	Normal	II	7.40163668251084
TCGA-A6-2680-11A-01R-A32Z-07	MICU2	Normal	III	6.98783182692106
TCGA-A6-2680-11A-01R-A32Z-07	MICU2	Normal	IV	7.15081234292617
TCGA-A6-2680-11A-01R-A32Z-07	Ratio_M2_M1	Low	ATP Synthase	8.06007092266834
TCGA-A6-2680-11A-01R-A32Z-07	Ratio_M2_M1	Low	I	6.27441244181043
TCGA-A6-2680-11A-01R-A32Z-07	Ratio_M2_M1	Low	II	7.40163668251084
TCGA-A6-2680-11A-01R-A32Z-07	Ratio_M2_M1	Low	III	6.98783182692106
TCGA-A6-2680-11A-01R-A32Z-07	Ratio_M2_M1	Low	IV	7.15081234292617
TCGA-A6-2681-01A-01R-1410-07	MICU1	Low	ATP Synthase	7.88576592038168
TCGA-A6-2681-01A-01R-1410-07	MICU1	Low	I	6.27459717128707
TCGA-A6-2681-01A-01R-1410-07	MICU1	Low	II	6.58571733408769
TCGA-A6-2681-01A-01R-1410-07	MICU1	Low	III	7.20094137375727
TCGA-A6-2681-01A-01R-1410-07	MICU1	Low	IV	6.92021419775604
TCGA-A6-2681-01A-01R-1410-07	MICU2	Normal	ATP Synthase	7.88576592038168
TCGA-A6-2681-01A-01R-1410-07	MICU2	Normal	I	6.27459717128707
TCGA-A6-2681-01A-01R-1410-07	MICU2	Normal	II	6.58571733408769
TCGA-A6-2681-01A-01R-1410-07	MICU2	Normal	III	7.20094137375727
TCGA-A6-2681-01A-01R-1410-07	MICU2	Normal	IV	6.92021419775604
TCGA-A6-2681-01A-01R-1410-07	Ratio_M2_M1	Normal	ATP Synthase	7.88576592038168
TCGA-A6-2681-01A-01R-1410-07	Ratio_M2_M1	Normal	I	6.27459717128707
TCGA-A6-2681-01A-01R-1410-07	Ratio_M2_M1	Normal	II	6.58571733408769
TCGA-A6-2681-01A-01R-1410-07	Ratio_M2_M1	Normal	III	7.20094137375727
TCGA-A6-2681-01A-01R-1410-07	Ratio_M2_M1	Normal	IV	6.92021419775604
TCGA-A6-2682-01A-01R-1410-07	MICU1	Normal	ATP Synthase	8.01301194483123
TCGA-A6-2682-01A-01R-1410-07	MICU1	Normal	I	6.4009365270709
TCGA-A6-2682-01A-01R-1410-07	MICU1	Normal	II	6.29132276151515
TCGA-A6-2682-01A-01R-1410-07	MICU1	Normal	III	7.34335201067852
TCGA-A6-2682-01A-01R-1410-07	MICU1	Normal	IV	7.20077826438336
TCGA-A6-2682-01A-01R-1410-07	MICU2	Normal	ATP Synthase	8.01301194483123
TCGA-A6-2682-01A-01R-1410-07	MICU2	Normal	I	6.4009365270709
TCGA-A6-2682-01A-01R-1410-07	MICU2	Normal	II	6.29132276151515
TCGA-A6-2682-01A-01R-1410-07	MICU2	Normal	III	7.34335201067852
TCGA-A6-2682-01A-01R-1410-07	MICU2	Normal	IV	7.20077826438336
TCGA-A6-2682-01A-01R-1410-07	Ratio_M2_M1	Normal	ATP Synthase	8.01301194483123
TCGA-A6-2682-01A-01R-1410-07	Ratio_M2_M1	Normal	I	6.4009365270709
TCGA-A6-2682-01A-01R-1410-07	Ratio_M2_M1	Normal	II	6.29132276151515
TCGA-A6-2682-01A-01R-1410-07	Ratio_M2_M1	Normal	III	7.34335201067852
TCGA-A6-2682-01A-01R-1410-07	Ratio_M2_M1	Normal	IV	7.20077826438336
TCGA-A6-2682-11A-01R-A32Z-07	MICU1	Normal	ATP Synthase	8.12771644146139
TCGA-A6-2682-11A-01R-A32Z-07	MICU1	Normal	I	6.18578464120853
TCGA-A6-2682-11A-01R-A32Z-07	MICU1	Normal	II	7.39615094660337
TCGA-A6-2682-11A-01R-A32Z-07	MICU1	Normal	III	7.05480657633572
TCGA-A6-2682-11A-01R-A32Z-07	MICU1	Normal	IV	6.86720482236032
TCGA-A6-2682-11A-01R-A32Z-07	MICU2	Normal	ATP Synthase	8.12771644146139
TCGA-A6-2682-11A-01R-A32Z-07	MICU2	Normal	I	6.18578464120853
TCGA-A6-2682-11A-01R-A32Z-07	MICU2	Normal	II	7.39615094660337
TCGA-A6-2682-11A-01R-A32Z-07	MICU2	Normal	III	7.05480657633572
TCGA-A6-2682-11A-01R-A32Z-07	MICU2	Normal	IV	6.86720482236032
TCGA-A6-2682-11A-01R-A32Z-07	Ratio_M2_M1	Normal	ATP Synthase	8.12771644146139
TCGA-A6-2682-11A-01R-A32Z-07	Ratio_M2_M1	Normal	I	6.18578464120853
TCGA-A6-2682-11A-01R-A32Z-07	Ratio_M2_M1	Normal	II	7.39615094660337
TCGA-A6-2682-11A-01R-A32Z-07	Ratio_M2_M1	Normal	III	7.05480657633572
TCGA-A6-2682-11A-01R-A32Z-07	Ratio_M2_M1	Normal	IV	6.86720482236032
TCGA-A6-2683-01A-01R-0821-07	MICU1	Low	ATP Synthase	7.9679227664552
TCGA-A6-2683-01A-01R-0821-07	MICU1	Low	I	6.42124812016802
TCGA-A6-2683-01A-01R-0821-07	MICU1	Low	II	6.43997431632184
TCGA-A6-2683-01A-01R-0821-07	MICU1	Low	III	7.55324683351655
TCGA-A6-2683-01A-01R-0821-07	MICU1	Low	IV	6.86051381173291
TCGA-A6-2683-01A-01R-0821-07	MICU2	Low	ATP Synthase	7.9679227664552
TCGA-A6-2683-01A-01R-0821-07	MICU2	Low	I	6.42124812016802
TCGA-A6-2683-01A-01R-0821-07	MICU2	Low	II	6.43997431632184
TCGA-A6-2683-01A-01R-0821-07	MICU2	Low	III	7.55324683351655
TCGA-A6-2683-01A-01R-0821-07	MICU2	Low	IV	6.86051381173291
TCGA-A6-2683-01A-01R-0821-07	Ratio_M2_M1	Low	ATP Synthase	7.9679227664552
TCGA-A6-2683-01A-01R-0821-07	Ratio_M2_M1	Low	I	6.42124812016802
TCGA-A6-2683-01A-01R-0821-07	Ratio_M2_M1	Low	II	6.43997431632184
TCGA-A6-2683-01A-01R-0821-07	Ratio_M2_M1	Low	III	7.55324683351655
TCGA-A6-2683-01A-01R-0821-07	Ratio_M2_M1	Low	IV	6.86051381173291
TCGA-A6-2683-11A-01R-A32Z-07	MICU1	Normal	ATP Synthase	8.30062841146766
TCGA-A6-2683-11A-01R-A32Z-07	MICU1	Normal	I	6.19632706064516
TCGA-A6-2683-11A-01R-A32Z-07	MICU1	Normal	II	7.70926416650492
TCGA-A6-2683-11A-01R-A32Z-07	MICU1	Normal	III	7.16578355449866
TCGA-A6-2683-11A-01R-A32Z-07	MICU1	Normal	IV	7.03069429814744
TCGA-A6-2683-11A-01R-A32Z-07	MICU2	Normal	ATP Synthase	8.30062841146766
TCGA-A6-2683-11A-01R-A32Z-07	MICU2	Normal	I	6.19632706064516
TCGA-A6-2683-11A-01R-A32Z-07	MICU2	Normal	II	7.70926416650492
TCGA-A6-2683-11A-01R-A32Z-07	MICU2	Normal	III	7.16578355449866
TCGA-A6-2683-11A-01R-A32Z-07	MICU2	Normal	IV	7.03069429814744
TCGA-A6-2683-11A-01R-A32Z-07	Ratio_M2_M1	Normal	ATP Synthase	8.30062841146766
TCGA-A6-2683-11A-01R-A32Z-07	Ratio_M2_M1	Normal	I	6.19632706064516
TCGA-A6-2683-11A-01R-A32Z-07	Ratio_M2_M1	Normal	II	7.70926416650492
TCGA-A6-2683-11A-01R-A32Z-07	Ratio_M2_M1	Normal	III	7.16578355449866
TCGA-A6-2683-11A-01R-A32Z-07	Ratio_M2_M1	Normal	IV	7.03069429814744
TCGA-A6-2684-01A-01R-A278-07	MICU1	Low	ATP Synthase	7.00379506149679
TCGA-A6-2684-01A-01R-A278-07	MICU1	Low	I	5.52093005986152
TCGA-A6-2684-01A-01R-A278-07	MICU1	Low	II	6.56942651853716
TCGA-A6-2684-01A-01R-A278-07	MICU1	Low	III	6.40717824515954
TCGA-A6-2684-01A-01R-A278-07	MICU1	Low	IV	6.25488662629003
TCGA-A6-2684-01A-01R-A278-07	MICU2	Normal	ATP Synthase	7.00379506149679
TCGA-A6-2684-01A-01R-A278-07	MICU2	Normal	I	5.52093005986152
TCGA-A6-2684-01A-01R-A278-07	MICU2	Normal	II	6.56942651853716
TCGA-A6-2684-01A-01R-A278-07	MICU2	Normal	III	6.40717824515954
TCGA-A6-2684-01A-01R-A278-07	MICU2	Normal	IV	6.25488662629003
TCGA-A6-2684-01A-01R-A278-07	Ratio_M2_M1	Normal	ATP Synthase	7.00379506149679
TCGA-A6-2684-01A-01R-A278-07	Ratio_M2_M1	Normal	I	5.52093005986152
TCGA-A6-2684-01A-01R-A278-07	Ratio_M2_M1	Normal	II	6.56942651853716
TCGA-A6-2684-01A-01R-A278-07	Ratio_M2_M1	Normal	III	6.40717824515954
TCGA-A6-2684-01A-01R-A278-07	Ratio_M2_M1	Normal	IV	6.25488662629003
TCGA-A6-2684-11A-01R-A32Z-07	MICU1	Normal	ATP Synthase	8.50888816451427
TCGA-A6-2684-11A-01R-A32Z-07	MICU1	Normal	I	6.60000644005866
TCGA-A6-2684-11A-01R-A32Z-07	MICU1	Normal	II	7.78710115158426
TCGA-A6-2684-11A-01R-A32Z-07	MICU1	Normal	III	7.47248933477183
TCGA-A6-2684-11A-01R-A32Z-07	MICU1	Normal	IV	7.32851199145031
TCGA-A6-2684-11A-01R-A32Z-07	MICU2	Normal	ATP Synthase	8.50888816451427
TCGA-A6-2684-11A-01R-A32Z-07	MICU2	Normal	I	6.60000644005866
TCGA-A6-2684-11A-01R-A32Z-07	MICU2	Normal	II	7.78710115158426
TCGA-A6-2684-11A-01R-A32Z-07	MICU2	Normal	III	7.47248933477183
TCGA-A6-2684-11A-01R-A32Z-07	MICU2	Normal	IV	7.32851199145031
TCGA-A6-2684-11A-01R-A32Z-07	Ratio_M2_M1	Normal	ATP Synthase	8.50888816451427
TCGA-A6-2684-11A-01R-A32Z-07	Ratio_M2_M1	Normal	I	6.60000644005866
TCGA-A6-2684-11A-01R-A32Z-07	Ratio_M2_M1	Normal	II	7.78710115158426
TCGA-A6-2684-11A-01R-A32Z-07	Ratio_M2_M1	Normal	III	7.47248933477183
TCGA-A6-2684-11A-01R-A32Z-07	Ratio_M2_M1	Normal	IV	7.32851199145031
TCGA-A6-2685-01A-01R-1410-07	MICU1	Normal	ATP Synthase	7.54534221651044
TCGA-A6-2685-01A-01R-1410-07	MICU1	Normal	I	6.07538659923198
TCGA-A6-2685-01A-01R-1410-07	MICU1	Normal	II	6.50560857257746
TCGA-A6-2685-01A-01R-1410-07	MICU1	Normal	III	7.12431756666451
TCGA-A6-2685-01A-01R-1410-07	MICU1	Normal	IV	6.99310967174322
TCGA-A6-2685-01A-01R-1410-07	MICU2	Low	ATP Synthase	7.54534221651044
TCGA-A6-2685-01A-01R-1410-07	MICU2	Low	I	6.07538659923198
TCGA-A6-2685-01A-01R-1410-07	MICU2	Low	II	6.50560857257746
TCGA-A6-2685-01A-01R-1410-07	MICU2	Low	III	7.12431756666451
TCGA-A6-2685-01A-01R-1410-07	MICU2	Low	IV	6.99310967174322
TCGA-A6-2685-01A-01R-1410-07	Ratio_M2_M1	Low	ATP Synthase	7.54534221651044
TCGA-A6-2685-01A-01R-1410-07	Ratio_M2_M1	Low	I	6.07538659923198
TCGA-A6-2685-01A-01R-1410-07	Ratio_M2_M1	Low	II	6.50560857257746
TCGA-A6-2685-01A-01R-1410-07	Ratio_M2_M1	Low	III	7.12431756666451
TCGA-A6-2685-01A-01R-1410-07	Ratio_M2_M1	Low	IV	6.99310967174322
TCGA-A6-2685-11A-01R-A32Z-07	MICU1	Normal	ATP Synthase	8.26337745442246
TCGA-A6-2685-11A-01R-A32Z-07	MICU1	Normal	I	6.23362755960134
TCGA-A6-2685-11A-01R-A32Z-07	MICU1	Normal	II	7.43737167366051
TCGA-A6-2685-11A-01R-A32Z-07	MICU1	Normal	III	7.1402774004118
TCGA-A6-2685-11A-01R-A32Z-07	MICU1	Normal	IV	6.93835871250794
TCGA-A6-2685-11A-01R-A32Z-07	MICU2	Normal	ATP Synthase	8.26337745442246
TCGA-A6-2685-11A-01R-A32Z-07	MICU2	Normal	I	6.23362755960134
TCGA-A6-2685-11A-01R-A32Z-07	MICU2	Normal	II	7.43737167366051
TCGA-A6-2685-11A-01R-A32Z-07	MICU2	Normal	III	7.1402774004118
TCGA-A6-2685-11A-01R-A32Z-07	MICU2	Normal	IV	6.93835871250794
TCGA-A6-2685-11A-01R-A32Z-07	Ratio_M2_M1	Normal	ATP Synthase	8.26337745442246
TCGA-A6-2685-11A-01R-A32Z-07	Ratio_M2_M1	Normal	I	6.23362755960134
TCGA-A6-2685-11A-01R-A32Z-07	Ratio_M2_M1	Normal	II	7.43737167366051
TCGA-A6-2685-11A-01R-A32Z-07	Ratio_M2_M1	Normal	III	7.1402774004118
TCGA-A6-2685-11A-01R-A32Z-07	Ratio_M2_M1	Normal	IV	6.93835871250794
TCGA-A6-2686-01A-01R-A32Z-07	MICU1	Normal	ATP Synthase	7.66585482580551
TCGA-A6-2686-01A-01R-A32Z-07	MICU1	Normal	I	6.06983857820908
TCGA-A6-2686-01A-01R-A32Z-07	MICU1	Normal	II	6.93356764323298
TCGA-A6-2686-01A-01R-A32Z-07	MICU1	Normal	III	6.79887321573995
TCGA-A6-2686-01A-01R-A32Z-07	MICU1	Normal	IV	6.88697600104236
TCGA-A6-2686-01A-01R-A32Z-07	MICU2	Low	ATP Synthase	7.66585482580551
TCGA-A6-2686-01A-01R-A32Z-07	MICU2	Low	I	6.06983857820908
TCGA-A6-2686-01A-01R-A32Z-07	MICU2	Low	II	6.93356764323298
TCGA-A6-2686-01A-01R-A32Z-07	MICU2	Low	III	6.79887321573995
TCGA-A6-2686-01A-01R-A32Z-07	MICU2	Low	IV	6.88697600104236
TCGA-A6-2686-01A-01R-A32Z-07	Ratio_M2_M1	Low	ATP Synthase	7.66585482580551
TCGA-A6-2686-01A-01R-A32Z-07	Ratio_M2_M1	Low	I	6.06983857820908
TCGA-A6-2686-01A-01R-A32Z-07	Ratio_M2_M1	Low	II	6.93356764323298
TCGA-A6-2686-01A-01R-A32Z-07	Ratio_M2_M1	Low	III	6.79887321573995
TCGA-A6-2686-01A-01R-A32Z-07	Ratio_M2_M1	Low	IV	6.88697600104236
TCGA-A6-2686-11A-01R-A32Z-07	MICU1	Normal	ATP Synthase	8.41157397630858
TCGA-A6-2686-11A-01R-A32Z-07	MICU1	Normal	I	6.40624198275302
TCGA-A6-2686-11A-01R-A32Z-07	MICU1	Normal	II	7.74833580492263
TCGA-A6-2686-11A-01R-A32Z-07	MICU1	Normal	III	7.29770733940721
TCGA-A6-2686-11A-01R-A32Z-07	MICU1	Normal	IV	7.16571003532802
TCGA-A6-2686-11A-01R-A32Z-07	MICU2	Normal	ATP Synthase	8.41157397630858
TCGA-A6-2686-11A-01R-A32Z-07	MICU2	Normal	I	6.40624198275302
TCGA-A6-2686-11A-01R-A32Z-07	MICU2	Normal	II	7.74833580492263
TCGA-A6-2686-11A-01R-A32Z-07	MICU2	Normal	III	7.29770733940721
TCGA-A6-2686-11A-01R-A32Z-07	MICU2	Normal	IV	7.16571003532802
TCGA-A6-2686-11A-01R-A32Z-07	Ratio_M2_M1	Normal	ATP Synthase	8.41157397630858
TCGA-A6-2686-11A-01R-A32Z-07	Ratio_M2_M1	Normal	I	6.40624198275302
TCGA-A6-2686-11A-01R-A32Z-07	Ratio_M2_M1	Normal	II	7.74833580492263
TCGA-A6-2686-11A-01R-A32Z-07	Ratio_M2_M1	Normal	III	7.29770733940721
TCGA-A6-2686-11A-01R-A32Z-07	Ratio_M2_M1	Normal	IV	7.16571003532802
TCGA-A6-3807-01A-01R-1022-07	MICU1	Low	ATP Synthase	7.65877019795576
TCGA-A6-3807-01A-01R-1022-07	MICU1	Low	I	6.03010210266992
TCGA-A6-3807-01A-01R-1022-07	MICU1	Low	II	6.85649087162523
TCGA-A6-3807-01A-01R-1022-07	MICU1	Low	III	6.90826876825621
TCGA-A6-3807-01A-01R-1022-07	MICU1	Low	IV	6.4923287740079
TCGA-A6-3807-01A-01R-1022-07	MICU2	High	ATP Synthase	7.65877019795576
TCGA-A6-3807-01A-01R-1022-07	MICU2	High	I	6.03010210266992
TCGA-A6-3807-01A-01R-1022-07	MICU2	High	II	6.85649087162523
TCGA-A6-3807-01A-01R-1022-07	MICU2	High	III	6.90826876825621
TCGA-A6-3807-01A-01R-1022-07	MICU2	High	IV	6.4923287740079
TCGA-A6-3807-01A-01R-1022-07	Ratio_M2_M1	High	ATP Synthase	7.65877019795576
TCGA-A6-3807-01A-01R-1022-07	Ratio_M2_M1	High	I	6.03010210266992
TCGA-A6-3807-01A-01R-1022-07	Ratio_M2_M1	High	II	6.85649087162523
TCGA-A6-3807-01A-01R-1022-07	Ratio_M2_M1	High	III	6.90826876825621
TCGA-A6-3807-01A-01R-1022-07	Ratio_M2_M1	High	IV	6.4923287740079
TCGA-A6-3808-01A-01R-1022-07	MICU1	Low	ATP Synthase	7.76597078787132
TCGA-A6-3808-01A-01R-1022-07	MICU1	Low	I	5.94820709068404
TCGA-A6-3808-01A-01R-1022-07	MICU1	Low	II	6.73021423878598
TCGA-A6-3808-01A-01R-1022-07	MICU1	Low	III	6.8161782855051
TCGA-A6-3808-01A-01R-1022-07	MICU1	Low	IV	6.68638631729208
TCGA-A6-3808-01A-01R-1022-07	MICU2	Normal	ATP Synthase	7.76597078787132
TCGA-A6-3808-01A-01R-1022-07	MICU2	Normal	I	5.94820709068404
TCGA-A6-3808-01A-01R-1022-07	MICU2	Normal	II	6.73021423878598
TCGA-A6-3808-01A-01R-1022-07	MICU2	Normal	III	6.8161782855051
TCGA-A6-3808-01A-01R-1022-07	MICU2	Normal	IV	6.68638631729208
TCGA-A6-3808-01A-01R-1022-07	Ratio_M2_M1	Normal	ATP Synthase	7.76597078787132
TCGA-A6-3808-01A-01R-1022-07	Ratio_M2_M1	Normal	I	5.94820709068404
TCGA-A6-3808-01A-01R-1022-07	Ratio_M2_M1	Normal	II	6.73021423878598
TCGA-A6-3808-01A-01R-1022-07	Ratio_M2_M1	Normal	III	6.8161782855051
TCGA-A6-3808-01A-01R-1022-07	Ratio_M2_M1	Normal	IV	6.68638631729208
TCGA-A6-3809-01A-01R-A278-07	MICU1	Low	ATP Synthase	7.68749856024266
TCGA-A6-3809-01A-01R-A278-07	MICU1	Low	I	5.4314989581761
TCGA-A6-3809-01A-01R-A278-07	MICU1	Low	II	7.17430326865664
TCGA-A6-3809-01A-01R-A278-07	MICU1	Low	III	6.60846617194495
TCGA-A6-3809-01A-01R-A278-07	MICU1	Low	IV	6.30026356166318
TCGA-A6-3809-01A-01R-A278-07	MICU2	Normal	ATP Synthase	7.68749856024266
TCGA-A6-3809-01A-01R-A278-07	MICU2	Normal	I	5.4314989581761
TCGA-A6-3809-01A-01R-A278-07	MICU2	Normal	II	7.17430326865664
TCGA-A6-3809-01A-01R-A278-07	MICU2	Normal	III	6.60846617194495
TCGA-A6-3809-01A-01R-A278-07	MICU2	Normal	IV	6.30026356166318
TCGA-A6-3809-01A-01R-A278-07	Ratio_M2_M1	High	ATP Synthase	7.68749856024266
TCGA-A6-3809-01A-01R-A278-07	Ratio_M2_M1	High	I	5.4314989581761
TCGA-A6-3809-01A-01R-A278-07	Ratio_M2_M1	High	II	7.17430326865664
TCGA-A6-3809-01A-01R-A278-07	Ratio_M2_M1	High	III	6.60846617194495
TCGA-A6-3809-01A-01R-A278-07	Ratio_M2_M1	High	IV	6.30026356166318
TCGA-A6-3810-01A-01R-A278-07	MICU1	Low	ATP Synthase	6.65783158237506
TCGA-A6-3810-01A-01R-A278-07	MICU1	Low	I	5.16088026146001
TCGA-A6-3810-01A-01R-A278-07	MICU1	Low	II	5.92367246716263
TCGA-A6-3810-01A-01R-A278-07	MICU1	Low	III	5.67836556092944
TCGA-A6-3810-01A-01R-A278-07	MICU1	Low	IV	5.69260325289486
TCGA-A6-3810-01A-01R-A278-07	MICU2	Normal	ATP Synthase	6.65783158237506
TCGA-A6-3810-01A-01R-A278-07	MICU2	Normal	I	5.16088026146001
TCGA-A6-3810-01A-01R-A278-07	MICU2	Normal	II	5.92367246716263
TCGA-A6-3810-01A-01R-A278-07	MICU2	Normal	III	5.67836556092944
TCGA-A6-3810-01A-01R-A278-07	MICU2	Normal	IV	5.69260325289486
TCGA-A6-3810-01A-01R-A278-07	Ratio_M2_M1	High	ATP Synthase	6.65783158237506
TCGA-A6-3810-01A-01R-A278-07	Ratio_M2_M1	High	I	5.16088026146001
TCGA-A6-3810-01A-01R-A278-07	Ratio_M2_M1	High	II	5.92367246716263
TCGA-A6-3810-01A-01R-A278-07	Ratio_M2_M1	High	III	5.67836556092944
TCGA-A6-3810-01A-01R-A278-07	Ratio_M2_M1	High	IV	5.69260325289486
TCGA-A6-4105-01A-02R-1774-07	MICU1	Low	ATP Synthase	7.63098373166105
TCGA-A6-4105-01A-02R-1774-07	MICU1	Low	I	5.79788074168118
TCGA-A6-4105-01A-02R-1774-07	MICU1	Low	II	6.22542934243935
TCGA-A6-4105-01A-02R-1774-07	MICU1	Low	III	6.45758330186153
TCGA-A6-4105-01A-02R-1774-07	MICU1	Low	IV	6.44773989040744
TCGA-A6-4105-01A-02R-1774-07	MICU2	Normal	ATP Synthase	7.63098373166105
TCGA-A6-4105-01A-02R-1774-07	MICU2	Normal	I	5.79788074168118
TCGA-A6-4105-01A-02R-1774-07	MICU2	Normal	II	6.22542934243935
TCGA-A6-4105-01A-02R-1774-07	MICU2	Normal	III	6.45758330186153
TCGA-A6-4105-01A-02R-1774-07	MICU2	Normal	IV	6.44773989040744
TCGA-A6-4105-01A-02R-1774-07	Ratio_M2_M1	Normal	ATP Synthase	7.63098373166105
TCGA-A6-4105-01A-02R-1774-07	Ratio_M2_M1	Normal	I	5.79788074168118
TCGA-A6-4105-01A-02R-1774-07	Ratio_M2_M1	Normal	II	6.22542934243935
TCGA-A6-4105-01A-02R-1774-07	Ratio_M2_M1	Normal	III	6.45758330186153
TCGA-A6-4105-01A-02R-1774-07	Ratio_M2_M1	Normal	IV	6.44773989040744
TCGA-A6-4107-01A-02R-1410-07	MICU1	Low	ATP Synthase	8.09790062498871
TCGA-A6-4107-01A-02R-1410-07	MICU1	Low	I	6.56997641162051
TCGA-A6-4107-01A-02R-1410-07	MICU1	Low	II	6.92709138729347
TCGA-A6-4107-01A-02R-1410-07	MICU1	Low	III	7.47748230213913
TCGA-A6-4107-01A-02R-1410-07	MICU1	Low	IV	7.30295494443044
TCGA-A6-4107-01A-02R-1410-07	MICU2	Normal	ATP Synthase	8.09790062498871
TCGA-A6-4107-01A-02R-1410-07	MICU2	Normal	I	6.56997641162051
TCGA-A6-4107-01A-02R-1410-07	MICU2	Normal	II	6.92709138729347
TCGA-A6-4107-01A-02R-1410-07	MICU2	Normal	III	7.47748230213913
TCGA-A6-4107-01A-02R-1410-07	MICU2	Normal	IV	7.30295494443044
TCGA-A6-4107-01A-02R-1410-07	Ratio_M2_M1	High	ATP Synthase	8.09790062498871
TCGA-A6-4107-01A-02R-1410-07	Ratio_M2_M1	High	I	6.56997641162051
TCGA-A6-4107-01A-02R-1410-07	Ratio_M2_M1	High	II	6.92709138729347
TCGA-A6-4107-01A-02R-1410-07	Ratio_M2_M1	High	III	7.47748230213913
TCGA-A6-4107-01A-02R-1410-07	Ratio_M2_M1	High	IV	7.30295494443044
TCGA-A6-5656-01A-21R-A278-07	MICU1	Low	ATP Synthase	6.54036653897779
TCGA-A6-5656-01A-21R-A278-07	MICU1	Low	I	4.97472034932977
TCGA-A6-5656-01A-21R-A278-07	MICU1	Low	II	6.05047440907605
TCGA-A6-5656-01A-21R-A278-07	MICU1	Low	III	5.91960968784403
TCGA-A6-5656-01A-21R-A278-07	MICU1	Low	IV	5.5101423512464
TCGA-A6-5656-01A-21R-A278-07	MICU2	Normal	ATP Synthase	6.54036653897779
TCGA-A6-5656-01A-21R-A278-07	MICU2	Normal	I	4.97472034932977
TCGA-A6-5656-01A-21R-A278-07	MICU2	Normal	II	6.05047440907605
TCGA-A6-5656-01A-21R-A278-07	MICU2	Normal	III	5.91960968784403
TCGA-A6-5656-01A-21R-A278-07	MICU2	Normal	IV	5.5101423512464
TCGA-A6-5656-01A-21R-A278-07	Ratio_M2_M1	High	ATP Synthase	6.54036653897779
TCGA-A6-5656-01A-21R-A278-07	Ratio_M2_M1	High	I	4.97472034932977
TCGA-A6-5656-01A-21R-A278-07	Ratio_M2_M1	High	II	6.05047440907605
TCGA-A6-5656-01A-21R-A278-07	Ratio_M2_M1	High	III	5.91960968784403
TCGA-A6-5656-01A-21R-A278-07	Ratio_M2_M1	High	IV	5.5101423512464
TCGA-A6-5657-01A-01R-A32Z-07	MICU1	Low	ATP Synthase	7.24767111911698
TCGA-A6-5657-01A-01R-A32Z-07	MICU1	Low	I	5.62237262189557
TCGA-A6-5657-01A-01R-A32Z-07	MICU1	Low	II	6.21806886884404
TCGA-A6-5657-01A-01R-A32Z-07	MICU1	Low	III	6.59999540153379
TCGA-A6-5657-01A-01R-A32Z-07	MICU1	Low	IV	6.36548716742883
TCGA-A6-5657-01A-01R-A32Z-07	MICU2	Low	ATP Synthase	7.24767111911698
TCGA-A6-5657-01A-01R-A32Z-07	MICU2	Low	I	5.62237262189557
TCGA-A6-5657-01A-01R-A32Z-07	MICU2	Low	II	6.21806886884404
TCGA-A6-5657-01A-01R-A32Z-07	MICU2	Low	III	6.59999540153379
TCGA-A6-5657-01A-01R-A32Z-07	MICU2	Low	IV	6.36548716742883
TCGA-A6-5657-01A-01R-A32Z-07	Ratio_M2_M1	Normal	ATP Synthase	7.24767111911698
TCGA-A6-5657-01A-01R-A32Z-07	Ratio_M2_M1	Normal	I	5.62237262189557
TCGA-A6-5657-01A-01R-A32Z-07	Ratio_M2_M1	Normal	II	6.21806886884404
TCGA-A6-5657-01A-01R-A32Z-07	Ratio_M2_M1	Normal	III	6.59999540153379
TCGA-A6-5657-01A-01R-A32Z-07	Ratio_M2_M1	Normal	IV	6.36548716742883
TCGA-A6-5659-01A-01R-A278-07	MICU1	Low	ATP Synthase	6.84785272921616
TCGA-A6-5659-01A-01R-A278-07	MICU1	Low	I	5.64251285321729
TCGA-A6-5659-01A-01R-A278-07	MICU1	Low	II	6.2178201249581
TCGA-A6-5659-01A-01R-A278-07	MICU1	Low	III	6.28741623574014
TCGA-A6-5659-01A-01R-A278-07	MICU1	Low	IV	6.11707957507414
TCGA-A6-5659-01A-01R-A278-07	MICU2	Normal	ATP Synthase	6.84785272921616
TCGA-A6-5659-01A-01R-A278-07	MICU2	Normal	I	5.64251285321729
TCGA-A6-5659-01A-01R-A278-07	MICU2	Normal	II	6.2178201249581
TCGA-A6-5659-01A-01R-A278-07	MICU2	Normal	III	6.28741623574014
TCGA-A6-5659-01A-01R-A278-07	MICU2	Normal	IV	6.11707957507414
TCGA-A6-5659-01A-01R-A278-07	Ratio_M2_M1	High	ATP Synthase	6.84785272921616
TCGA-A6-5659-01A-01R-A278-07	Ratio_M2_M1	High	I	5.64251285321729
TCGA-A6-5659-01A-01R-A278-07	Ratio_M2_M1	High	II	6.2178201249581
TCGA-A6-5659-01A-01R-A278-07	Ratio_M2_M1	High	III	6.28741623574014
TCGA-A6-5659-01A-01R-A278-07	Ratio_M2_M1	High	IV	6.11707957507414
TCGA-A6-5659-11A-01R-1653-07	MICU1	Normal	ATP Synthase	8.04633978232621
TCGA-A6-5659-11A-01R-1653-07	MICU1	Normal	I	6.08345663895808
TCGA-A6-5659-11A-01R-1653-07	MICU1	Normal	II	7.49406148483981
TCGA-A6-5659-11A-01R-1653-07	MICU1	Normal	III	6.89698342418057
TCGA-A6-5659-11A-01R-1653-07	MICU1	Normal	IV	6.85521025847928
TCGA-A6-5659-11A-01R-1653-07	MICU2	High	ATP Synthase	8.04633978232621
TCGA-A6-5659-11A-01R-1653-07	MICU2	High	I	6.08345663895808
TCGA-A6-5659-11A-01R-1653-07	MICU2	High	II	7.49406148483981
TCGA-A6-5659-11A-01R-1653-07	MICU2	High	III	6.89698342418057
TCGA-A6-5659-11A-01R-1653-07	MICU2	High	IV	6.85521025847928
TCGA-A6-5659-11A-01R-1653-07	Ratio_M2_M1	High	ATP Synthase	8.04633978232621
TCGA-A6-5659-11A-01R-1653-07	Ratio_M2_M1	High	I	6.08345663895808
TCGA-A6-5659-11A-01R-1653-07	Ratio_M2_M1	High	II	7.49406148483981
TCGA-A6-5659-11A-01R-1653-07	Ratio_M2_M1	High	III	6.89698342418057
TCGA-A6-5659-11A-01R-1653-07	Ratio_M2_M1	High	IV	6.85521025847928
TCGA-A6-5660-01A-01R-1653-07	MICU1	Normal	ATP Synthase	7.69094592950248
TCGA-A6-5660-01A-01R-1653-07	MICU1	Normal	I	5.85353267017542
TCGA-A6-5660-01A-01R-1653-07	MICU1	Normal	II	6.3568031138861
TCGA-A6-5660-01A-01R-1653-07	MICU1	Normal	III	6.62417452785351
TCGA-A6-5660-01A-01R-1653-07	MICU1	Normal	IV	6.57655313622287
TCGA-A6-5660-01A-01R-1653-07	MICU2	High	ATP Synthase	7.69094592950248
TCGA-A6-5660-01A-01R-1653-07	MICU2	High	I	5.85353267017542
TCGA-A6-5660-01A-01R-1653-07	MICU2	High	II	6.3568031138861
TCGA-A6-5660-01A-01R-1653-07	MICU2	High	III	6.62417452785351
TCGA-A6-5660-01A-01R-1653-07	MICU2	High	IV	6.57655313622287
TCGA-A6-5660-01A-01R-1653-07	Ratio_M2_M1	High	ATP Synthase	7.69094592950248
TCGA-A6-5660-01A-01R-1653-07	Ratio_M2_M1	High	I	5.85353267017542
TCGA-A6-5660-01A-01R-1653-07	Ratio_M2_M1	High	II	6.3568031138861
TCGA-A6-5660-01A-01R-1653-07	Ratio_M2_M1	High	III	6.62417452785351
TCGA-A6-5660-01A-01R-1653-07	Ratio_M2_M1	High	IV	6.57655313622287
TCGA-A6-5661-01A-01R-1653-07	MICU1	Normal	ATP Synthase	8.130196128111
TCGA-A6-5661-01A-01R-1653-07	MICU1	Normal	I	6.00514056807445
TCGA-A6-5661-01A-01R-1653-07	MICU1	Normal	II	7.24397431008839
TCGA-A6-5661-01A-01R-1653-07	MICU1	Normal	III	6.90095455464774
TCGA-A6-5661-01A-01R-1653-07	MICU1	Normal	IV	6.5788997714167
TCGA-A6-5661-01A-01R-1653-07	MICU2	High	ATP Synthase	8.130196128111
TCGA-A6-5661-01A-01R-1653-07	MICU2	High	I	6.00514056807445
TCGA-A6-5661-01A-01R-1653-07	MICU2	High	II	7.24397431008839
TCGA-A6-5661-01A-01R-1653-07	MICU2	High	III	6.90095455464774
TCGA-A6-5661-01A-01R-1653-07	MICU2	High	IV	6.5788997714167
TCGA-A6-5661-01A-01R-1653-07	Ratio_M2_M1	High	ATP Synthase	8.130196128111
TCGA-A6-5661-01A-01R-1653-07	Ratio_M2_M1	High	I	6.00514056807445
TCGA-A6-5661-01A-01R-1653-07	Ratio_M2_M1	High	II	7.24397431008839
TCGA-A6-5661-01A-01R-1653-07	Ratio_M2_M1	High	III	6.90095455464774
TCGA-A6-5661-01A-01R-1653-07	Ratio_M2_M1	High	IV	6.5788997714167
TCGA-A6-5662-01A-01R-1653-07	MICU1	Low	ATP Synthase	7.55201415762998
TCGA-A6-5662-01A-01R-1653-07	MICU1	Low	I	5.87137842990809
TCGA-A6-5662-01A-01R-1653-07	MICU1	Low	II	6.52554468239166
TCGA-A6-5662-01A-01R-1653-07	MICU1	Low	III	6.36195298797964
TCGA-A6-5662-01A-01R-1653-07	MICU1	Low	IV	6.2491097930138
TCGA-A6-5662-01A-01R-1653-07	MICU2	High	ATP Synthase	7.55201415762998
TCGA-A6-5662-01A-01R-1653-07	MICU2	High	I	5.87137842990809
TCGA-A6-5662-01A-01R-1653-07	MICU2	High	II	6.52554468239166
TCGA-A6-5662-01A-01R-1653-07	MICU2	High	III	6.36195298797964
TCGA-A6-5662-01A-01R-1653-07	MICU2	High	IV	6.2491097930138
TCGA-A6-5662-01A-01R-1653-07	Ratio_M2_M1	High	ATP Synthase	7.55201415762998
TCGA-A6-5662-01A-01R-1653-07	Ratio_M2_M1	High	I	5.87137842990809
TCGA-A6-5662-01A-01R-1653-07	Ratio_M2_M1	High	II	6.52554468239166
TCGA-A6-5662-01A-01R-1653-07	Ratio_M2_M1	High	III	6.36195298797964
TCGA-A6-5662-01A-01R-1653-07	Ratio_M2_M1	High	IV	6.2491097930138
TCGA-A6-5662-11A-01R-1653-07	MICU1	Normal	ATP Synthase	7.94451808882221
TCGA-A6-5662-11A-01R-1653-07	MICU1	Normal	I	6.06093629530911
TCGA-A6-5662-11A-01R-1653-07	MICU1	Normal	II	7.34130673056105
TCGA-A6-5662-11A-01R-1653-07	MICU1	Normal	III	6.80342797622955
TCGA-A6-5662-11A-01R-1653-07	MICU1	Normal	IV	6.98571876382659
TCGA-A6-5662-11A-01R-1653-07	MICU2	Normal	ATP Synthase	7.94451808882221
TCGA-A6-5662-11A-01R-1653-07	MICU2	Normal	I	6.06093629530911
TCGA-A6-5662-11A-01R-1653-07	MICU2	Normal	II	7.34130673056105
TCGA-A6-5662-11A-01R-1653-07	MICU2	Normal	III	6.80342797622955
TCGA-A6-5662-11A-01R-1653-07	MICU2	Normal	IV	6.98571876382659
TCGA-A6-5662-11A-01R-1653-07	Ratio_M2_M1	Normal	ATP Synthase	7.94451808882221
TCGA-A6-5662-11A-01R-1653-07	Ratio_M2_M1	Normal	I	6.06093629530911
TCGA-A6-5662-11A-01R-1653-07	Ratio_M2_M1	Normal	II	7.34130673056105
TCGA-A6-5662-11A-01R-1653-07	Ratio_M2_M1	Normal	III	6.80342797622955
TCGA-A6-5662-11A-01R-1653-07	Ratio_M2_M1	Normal	IV	6.98571876382659
TCGA-A6-5664-01A-21R-1839-07	MICU1	Normal	ATP Synthase	7.61293767050409
TCGA-A6-5664-01A-21R-1839-07	MICU1	Normal	I	5.50999059633478
TCGA-A6-5664-01A-21R-1839-07	MICU1	Normal	II	6.17982417312157
TCGA-A6-5664-01A-21R-1839-07	MICU1	Normal	III	6.28763785046194
TCGA-A6-5664-01A-21R-1839-07	MICU1	Normal	IV	6.12393944454011
TCGA-A6-5664-01A-21R-1839-07	MICU2	Low	ATP Synthase	7.61293767050409
TCGA-A6-5664-01A-21R-1839-07	MICU2	Low	I	5.50999059633478
TCGA-A6-5664-01A-21R-1839-07	MICU2	Low	II	6.17982417312157
TCGA-A6-5664-01A-21R-1839-07	MICU2	Low	III	6.28763785046194
TCGA-A6-5664-01A-21R-1839-07	MICU2	Low	IV	6.12393944454011
TCGA-A6-5664-01A-21R-1839-07	Ratio_M2_M1	Low	ATP Synthase	7.61293767050409
TCGA-A6-5664-01A-21R-1839-07	Ratio_M2_M1	Low	I	5.50999059633478
TCGA-A6-5664-01A-21R-1839-07	Ratio_M2_M1	Low	II	6.17982417312157
TCGA-A6-5664-01A-21R-1839-07	Ratio_M2_M1	Low	III	6.28763785046194
TCGA-A6-5664-01A-21R-1839-07	Ratio_M2_M1	Low	IV	6.12393944454011
TCGA-A6-5665-01B-03R-2302-07	MICU1	Normal	ATP Synthase	5.6981641707457
TCGA-A6-5665-01B-03R-2302-07	MICU1	Normal	I	4.06224486113609
TCGA-A6-5665-01B-03R-2302-07	MICU1	Normal	II	5.07540339602328
TCGA-A6-5665-01B-03R-2302-07	MICU1	Normal	III	4.63082247093641
TCGA-A6-5665-01B-03R-2302-07	MICU1	Normal	IV	4.37662878557814
TCGA-A6-5665-01B-03R-2302-07	MICU2	Low	ATP Synthase	5.6981641707457
TCGA-A6-5665-01B-03R-2302-07	MICU2	Low	I	4.06224486113609
TCGA-A6-5665-01B-03R-2302-07	MICU2	Low	II	5.07540339602328
TCGA-A6-5665-01B-03R-2302-07	MICU2	Low	III	4.63082247093641
TCGA-A6-5665-01B-03R-2302-07	MICU2	Low	IV	4.37662878557814
TCGA-A6-5665-01B-03R-2302-07	Ratio_M2_M1	Low	ATP Synthase	5.6981641707457
TCGA-A6-5665-01B-03R-2302-07	Ratio_M2_M1	Low	I	4.06224486113609
TCGA-A6-5665-01B-03R-2302-07	Ratio_M2_M1	Low	II	5.07540339602328
TCGA-A6-5665-01B-03R-2302-07	Ratio_M2_M1	Low	III	4.63082247093641
TCGA-A6-5665-01B-03R-2302-07	Ratio_M2_M1	Low	IV	4.37662878557814
TCGA-A6-5665-11A-01R-1653-07	MICU1	Normal	ATP Synthase	8.03051519312156
TCGA-A6-5665-11A-01R-1653-07	MICU1	Normal	I	6.08455525620505
TCGA-A6-5665-11A-01R-1653-07	MICU1	Normal	II	7.52517370359221
TCGA-A6-5665-11A-01R-1653-07	MICU1	Normal	III	6.86050334556843
TCGA-A6-5665-11A-01R-1653-07	MICU1	Normal	IV	6.87442417075622
TCGA-A6-5665-11A-01R-1653-07	MICU2	Normal	ATP Synthase	8.03051519312156
TCGA-A6-5665-11A-01R-1653-07	MICU2	Normal	I	6.08455525620505
TCGA-A6-5665-11A-01R-1653-07	MICU2	Normal	II	7.52517370359221
TCGA-A6-5665-11A-01R-1653-07	MICU2	Normal	III	6.86050334556843
TCGA-A6-5665-11A-01R-1653-07	MICU2	Normal	IV	6.87442417075622
TCGA-A6-5665-11A-01R-1653-07	Ratio_M2_M1	Normal	ATP Synthase	8.03051519312156
TCGA-A6-5665-11A-01R-1653-07	Ratio_M2_M1	Normal	I	6.08455525620505
TCGA-A6-5665-11A-01R-1653-07	Ratio_M2_M1	Normal	II	7.52517370359221
TCGA-A6-5665-11A-01R-1653-07	Ratio_M2_M1	Normal	III	6.86050334556843
TCGA-A6-5665-11A-01R-1653-07	Ratio_M2_M1	Normal	IV	6.87442417075622
TCGA-A6-5666-01A-01R-1653-07	MICU1	Low	ATP Synthase	8.30021749842262
TCGA-A6-5666-01A-01R-1653-07	MICU1	Low	I	6.33379362334972
TCGA-A6-5666-01A-01R-1653-07	MICU1	Low	II	6.47965379937438
TCGA-A6-5666-01A-01R-1653-07	MICU1	Low	III	7.20899592500711
TCGA-A6-5666-01A-01R-1653-07	MICU1	Low	IV	6.95601124952384
TCGA-A6-5666-01A-01R-1653-07	MICU2	High	ATP Synthase	8.30021749842262
TCGA-A6-5666-01A-01R-1653-07	MICU2	High	I	6.33379362334972
TCGA-A6-5666-01A-01R-1653-07	MICU2	High	II	6.47965379937438
TCGA-A6-5666-01A-01R-1653-07	MICU2	High	III	7.20899592500711
TCGA-A6-5666-01A-01R-1653-07	MICU2	High	IV	6.95601124952384
TCGA-A6-5666-01A-01R-1653-07	Ratio_M2_M1	High	ATP Synthase	8.30021749842262
TCGA-A6-5666-01A-01R-1653-07	Ratio_M2_M1	High	I	6.33379362334972
TCGA-A6-5666-01A-01R-1653-07	Ratio_M2_M1	High	II	6.47965379937438
TCGA-A6-5666-01A-01R-1653-07	Ratio_M2_M1	High	III	7.20899592500711
TCGA-A6-5666-01A-01R-1653-07	Ratio_M2_M1	High	IV	6.95601124952384
TCGA-A6-5667-01A-21R-1723-07	MICU1	Low	ATP Synthase	7.40433183656581
TCGA-A6-5667-01A-21R-1723-07	MICU1	Low	I	5.67933305166237
TCGA-A6-5667-01A-21R-1723-07	MICU1	Low	II	6.56992704275298
TCGA-A6-5667-01A-21R-1723-07	MICU1	Low	III	6.53821431601883
TCGA-A6-5667-01A-21R-1723-07	MICU1	Low	IV	6.36843152011036
TCGA-A6-5667-01A-21R-1723-07	MICU2	Normal	ATP Synthase	7.40433183656581
TCGA-A6-5667-01A-21R-1723-07	MICU2	Normal	I	5.67933305166237
TCGA-A6-5667-01A-21R-1723-07	MICU2	Normal	II	6.56992704275298
TCGA-A6-5667-01A-21R-1723-07	MICU2	Normal	III	6.53821431601883
TCGA-A6-5667-01A-21R-1723-07	MICU2	Normal	IV	6.36843152011036
TCGA-A6-5667-01A-21R-1723-07	Ratio_M2_M1	Normal	ATP Synthase	7.40433183656581
TCGA-A6-5667-01A-21R-1723-07	Ratio_M2_M1	Normal	I	5.67933305166237
TCGA-A6-5667-01A-21R-1723-07	Ratio_M2_M1	Normal	II	6.56992704275298
TCGA-A6-5667-01A-21R-1723-07	Ratio_M2_M1	Normal	III	6.53821431601883
TCGA-A6-5667-01A-21R-1723-07	Ratio_M2_M1	Normal	IV	6.36843152011036
TCGA-A6-5667-11A-01R-1723-07	MICU1	Normal	ATP Synthase	8.01098440370243
TCGA-A6-5667-11A-01R-1723-07	MICU1	Normal	I	6.01292830027793
TCGA-A6-5667-11A-01R-1723-07	MICU1	Normal	II	7.30199892585467
TCGA-A6-5667-11A-01R-1723-07	MICU1	Normal	III	6.90070228580885
TCGA-A6-5667-11A-01R-1723-07	MICU1	Normal	IV	6.78382524814393
TCGA-A6-5667-11A-01R-1723-07	MICU2	Normal	ATP Synthase	8.01098440370243
TCGA-A6-5667-11A-01R-1723-07	MICU2	Normal	I	6.01292830027793
TCGA-A6-5667-11A-01R-1723-07	MICU2	Normal	II	7.30199892585467
TCGA-A6-5667-11A-01R-1723-07	MICU2	Normal	III	6.90070228580885
TCGA-A6-5667-11A-01R-1723-07	MICU2	Normal	IV	6.78382524814393
TCGA-A6-5667-11A-01R-1723-07	Ratio_M2_M1	Normal	ATP Synthase	8.01098440370243
TCGA-A6-5667-11A-01R-1723-07	Ratio_M2_M1	Normal	I	6.01292830027793
TCGA-A6-5667-11A-01R-1723-07	Ratio_M2_M1	Normal	II	7.30199892585467
TCGA-A6-5667-11A-01R-1723-07	Ratio_M2_M1	Normal	III	6.90070228580885
TCGA-A6-5667-11A-01R-1723-07	Ratio_M2_M1	Normal	IV	6.78382524814393
TCGA-A6-6137-01A-11R-1774-07	MICU1	Low	ATP Synthase	7.37979043192969
TCGA-A6-6137-01A-11R-1774-07	MICU1	Low	I	5.49329188473106
TCGA-A6-6137-01A-11R-1774-07	MICU1	Low	II	6.62184333241198
TCGA-A6-6137-01A-11R-1774-07	MICU1	Low	III	6.40228796098491
TCGA-A6-6137-01A-11R-1774-07	MICU1	Low	IV	6.13755957115083
TCGA-A6-6137-01A-11R-1774-07	MICU2	Normal	ATP Synthase	7.37979043192969
TCGA-A6-6137-01A-11R-1774-07	MICU2	Normal	I	5.49329188473106
TCGA-A6-6137-01A-11R-1774-07	MICU2	Normal	II	6.62184333241198
TCGA-A6-6137-01A-11R-1774-07	MICU2	Normal	III	6.40228796098491
TCGA-A6-6137-01A-11R-1774-07	MICU2	Normal	IV	6.13755957115083
TCGA-A6-6137-01A-11R-1774-07	Ratio_M2_M1	Normal	ATP Synthase	7.37979043192969
TCGA-A6-6137-01A-11R-1774-07	Ratio_M2_M1	Normal	I	5.49329188473106
TCGA-A6-6137-01A-11R-1774-07	Ratio_M2_M1	Normal	II	6.62184333241198
TCGA-A6-6137-01A-11R-1774-07	Ratio_M2_M1	Normal	III	6.40228796098491
TCGA-A6-6137-01A-11R-1774-07	Ratio_M2_M1	Normal	IV	6.13755957115083
TCGA-A6-6138-01A-11R-1774-07	MICU1	Low	ATP Synthase	7.59482318574824
TCGA-A6-6138-01A-11R-1774-07	MICU1	Low	I	5.70463233692744
TCGA-A6-6138-01A-11R-1774-07	MICU1	Low	II	6.43266649960205
TCGA-A6-6138-01A-11R-1774-07	MICU1	Low	III	6.32762935360141
TCGA-A6-6138-01A-11R-1774-07	MICU1	Low	IV	6.21238007816167
TCGA-A6-6138-01A-11R-1774-07	MICU2	Normal	ATP Synthase	7.59482318574824
TCGA-A6-6138-01A-11R-1774-07	MICU2	Normal	I	5.70463233692744
TCGA-A6-6138-01A-11R-1774-07	MICU2	Normal	II	6.43266649960205
TCGA-A6-6138-01A-11R-1774-07	MICU2	Normal	III	6.32762935360141
TCGA-A6-6138-01A-11R-1774-07	MICU2	Normal	IV	6.21238007816167
TCGA-A6-6138-01A-11R-1774-07	Ratio_M2_M1	High	ATP Synthase	7.59482318574824
TCGA-A6-6138-01A-11R-1774-07	Ratio_M2_M1	High	I	5.70463233692744
TCGA-A6-6138-01A-11R-1774-07	Ratio_M2_M1	High	II	6.43266649960205
TCGA-A6-6138-01A-11R-1774-07	Ratio_M2_M1	High	III	6.32762935360141
TCGA-A6-6138-01A-11R-1774-07	Ratio_M2_M1	High	IV	6.21238007816167
TCGA-A6-6140-01A-11R-1774-07	MICU1	Low	ATP Synthase	7.60214791737012
TCGA-A6-6140-01A-11R-1774-07	MICU1	Low	I	5.7927610671256
TCGA-A6-6140-01A-11R-1774-07	MICU1	Low	II	6.68571101130615
TCGA-A6-6140-01A-11R-1774-07	MICU1	Low	III	6.63403532847309
TCGA-A6-6140-01A-11R-1774-07	MICU1	Low	IV	6.30579099854193
TCGA-A6-6140-01A-11R-1774-07	MICU2	Normal	ATP Synthase	7.60214791737012
TCGA-A6-6140-01A-11R-1774-07	MICU2	Normal	I	5.7927610671256
TCGA-A6-6140-01A-11R-1774-07	MICU2	Normal	II	6.68571101130615
TCGA-A6-6140-01A-11R-1774-07	MICU2	Normal	III	6.63403532847309
TCGA-A6-6140-01A-11R-1774-07	MICU2	Normal	IV	6.30579099854193
TCGA-A6-6140-01A-11R-1774-07	Ratio_M2_M1	High	ATP Synthase	7.60214791737012
TCGA-A6-6140-01A-11R-1774-07	Ratio_M2_M1	High	I	5.7927610671256
TCGA-A6-6140-01A-11R-1774-07	Ratio_M2_M1	High	II	6.68571101130615
TCGA-A6-6140-01A-11R-1774-07	Ratio_M2_M1	High	III	6.63403532847309
TCGA-A6-6140-01A-11R-1774-07	Ratio_M2_M1	High	IV	6.30579099854193
TCGA-A6-6141-01A-11R-1774-07	MICU1	Normal	ATP Synthase	7.74807885412341
TCGA-A6-6141-01A-11R-1774-07	MICU1	Normal	I	5.85205293505235
TCGA-A6-6141-01A-11R-1774-07	MICU1	Normal	II	6.67326690517891
TCGA-A6-6141-01A-11R-1774-07	MICU1	Normal	III	6.71779109239705
TCGA-A6-6141-01A-11R-1774-07	MICU1	Normal	IV	6.41062691684207
TCGA-A6-6141-01A-11R-1774-07	MICU2	Normal	ATP Synthase	7.74807885412341
TCGA-A6-6141-01A-11R-1774-07	MICU2	Normal	I	5.85205293505235
TCGA-A6-6141-01A-11R-1774-07	MICU2	Normal	II	6.67326690517891
TCGA-A6-6141-01A-11R-1774-07	MICU2	Normal	III	6.71779109239705
TCGA-A6-6141-01A-11R-1774-07	MICU2	Normal	IV	6.41062691684207
TCGA-A6-6141-01A-11R-1774-07	Ratio_M2_M1	Normal	ATP Synthase	7.74807885412341
TCGA-A6-6141-01A-11R-1774-07	Ratio_M2_M1	Normal	I	5.85205293505235
TCGA-A6-6141-01A-11R-1774-07	Ratio_M2_M1	Normal	II	6.67326690517891
TCGA-A6-6141-01A-11R-1774-07	Ratio_M2_M1	Normal	III	6.71779109239705
TCGA-A6-6141-01A-11R-1774-07	Ratio_M2_M1	Normal	IV	6.41062691684207
TCGA-A6-6142-01A-11R-1774-07	MICU1	Normal	ATP Synthase	7.45901716797374
TCGA-A6-6142-01A-11R-1774-07	MICU1	Normal	I	5.58266350839301
TCGA-A6-6142-01A-11R-1774-07	MICU1	Normal	II	6.43552578528268
TCGA-A6-6142-01A-11R-1774-07	MICU1	Normal	III	6.35554099972593
TCGA-A6-6142-01A-11R-1774-07	MICU1	Normal	IV	6.29370825877444
TCGA-A6-6142-01A-11R-1774-07	MICU2	Normal	ATP Synthase	7.45901716797374
TCGA-A6-6142-01A-11R-1774-07	MICU2	Normal	I	5.58266350839301
TCGA-A6-6142-01A-11R-1774-07	MICU2	Normal	II	6.43552578528268
TCGA-A6-6142-01A-11R-1774-07	MICU2	Normal	III	6.35554099972593
TCGA-A6-6142-01A-11R-1774-07	MICU2	Normal	IV	6.29370825877444
TCGA-A6-6142-01A-11R-1774-07	Ratio_M2_M1	High	ATP Synthase	7.45901716797374
TCGA-A6-6142-01A-11R-1774-07	Ratio_M2_M1	High	I	5.58266350839301
TCGA-A6-6142-01A-11R-1774-07	Ratio_M2_M1	High	II	6.43552578528268
TCGA-A6-6142-01A-11R-1774-07	Ratio_M2_M1	High	III	6.35554099972593
TCGA-A6-6142-01A-11R-1774-07	Ratio_M2_M1	High	IV	6.29370825877444
TCGA-A6-6648-01A-11R-1774-07	MICU1	Low	ATP Synthase	7.29599885317976
TCGA-A6-6648-01A-11R-1774-07	MICU1	Low	I	5.29783028387477
TCGA-A6-6648-01A-11R-1774-07	MICU1	Low	II	6.43368543338773
TCGA-A6-6648-01A-11R-1774-07	MICU1	Low	III	6.23835024931688
TCGA-A6-6648-01A-11R-1774-07	MICU1	Low	IV	5.81437391187709
TCGA-A6-6648-01A-11R-1774-07	MICU2	Normal	ATP Synthase	7.29599885317976
TCGA-A6-6648-01A-11R-1774-07	MICU2	Normal	I	5.29783028387477
TCGA-A6-6648-01A-11R-1774-07	MICU2	Normal	II	6.43368543338773
TCGA-A6-6648-01A-11R-1774-07	MICU2	Normal	III	6.23835024931688
TCGA-A6-6648-01A-11R-1774-07	MICU2	Normal	IV	5.81437391187709
TCGA-A6-6648-01A-11R-1774-07	Ratio_M2_M1	High	ATP Synthase	7.29599885317976
TCGA-A6-6648-01A-11R-1774-07	Ratio_M2_M1	High	I	5.29783028387477
TCGA-A6-6648-01A-11R-1774-07	Ratio_M2_M1	High	II	6.43368543338773
TCGA-A6-6648-01A-11R-1774-07	Ratio_M2_M1	High	III	6.23835024931688
TCGA-A6-6648-01A-11R-1774-07	Ratio_M2_M1	High	IV	5.81437391187709
TCGA-A6-6649-01A-11R-1774-07	MICU1	Low	ATP Synthase	7.19223087903208
TCGA-A6-6649-01A-11R-1774-07	MICU1	Low	I	5.30348562975603
TCGA-A6-6649-01A-11R-1774-07	MICU1	Low	II	6.32878464408198
TCGA-A6-6649-01A-11R-1774-07	MICU1	Low	III	6.10197279223697
TCGA-A6-6649-01A-11R-1774-07	MICU1	Low	IV	6.08420112376116
TCGA-A6-6649-01A-11R-1774-07	MICU2	Low	ATP Synthase	7.19223087903208
TCGA-A6-6649-01A-11R-1774-07	MICU2	Low	I	5.30348562975603
TCGA-A6-6649-01A-11R-1774-07	MICU2	Low	II	6.32878464408198
TCGA-A6-6649-01A-11R-1774-07	MICU2	Low	III	6.10197279223697
TCGA-A6-6649-01A-11R-1774-07	MICU2	Low	IV	6.08420112376116
TCGA-A6-6649-01A-11R-1774-07	Ratio_M2_M1	Normal	ATP Synthase	7.19223087903208
TCGA-A6-6649-01A-11R-1774-07	Ratio_M2_M1	Normal	I	5.30348562975603
TCGA-A6-6649-01A-11R-1774-07	Ratio_M2_M1	Normal	II	6.32878464408198
TCGA-A6-6649-01A-11R-1774-07	Ratio_M2_M1	Normal	III	6.10197279223697
TCGA-A6-6649-01A-11R-1774-07	Ratio_M2_M1	Normal	IV	6.08420112376116
TCGA-A6-6650-01A-11R-A278-07	MICU1	Low	ATP Synthase	7.72905106659301
TCGA-A6-6650-01A-11R-A278-07	MICU1	Low	I	5.95682262485938
TCGA-A6-6650-01A-11R-A278-07	MICU1	Low	II	7.0920018606838
TCGA-A6-6650-01A-11R-A278-07	MICU1	Low	III	6.81044490124598
TCGA-A6-6650-01A-11R-A278-07	MICU1	Low	IV	6.5871539142574
TCGA-A6-6650-01A-11R-A278-07	MICU2	High	ATP Synthase	7.72905106659301
TCGA-A6-6650-01A-11R-A278-07	MICU2	High	I	5.95682262485938
TCGA-A6-6650-01A-11R-A278-07	MICU2	High	II	7.0920018606838
TCGA-A6-6650-01A-11R-A278-07	MICU2	High	III	6.81044490124598
TCGA-A6-6650-01A-11R-A278-07	MICU2	High	IV	6.5871539142574
TCGA-A6-6650-01A-11R-A278-07	Ratio_M2_M1	High	ATP Synthase	7.72905106659301
TCGA-A6-6650-01A-11R-A278-07	Ratio_M2_M1	High	I	5.95682262485938
TCGA-A6-6650-01A-11R-A278-07	Ratio_M2_M1	High	II	7.0920018606838
TCGA-A6-6650-01A-11R-A278-07	Ratio_M2_M1	High	III	6.81044490124598
TCGA-A6-6650-01A-11R-A278-07	Ratio_M2_M1	High	IV	6.5871539142574
TCGA-A6-6651-01A-21R-1839-07	MICU1	Normal	ATP Synthase	7.34231450987962
TCGA-A6-6651-01A-21R-1839-07	MICU1	Normal	I	5.5058180536706
TCGA-A6-6651-01A-21R-1839-07	MICU1	Normal	II	6.49713282186166
TCGA-A6-6651-01A-21R-1839-07	MICU1	Normal	III	6.01358178135255
TCGA-A6-6651-01A-21R-1839-07	MICU1	Normal	IV	6.22038799720693
TCGA-A6-6651-01A-21R-1839-07	MICU2	Normal	ATP Synthase	7.34231450987962
TCGA-A6-6651-01A-21R-1839-07	MICU2	Normal	I	5.5058180536706
TCGA-A6-6651-01A-21R-1839-07	MICU2	Normal	II	6.49713282186166
TCGA-A6-6651-01A-21R-1839-07	MICU2	Normal	III	6.01358178135255
TCGA-A6-6651-01A-21R-1839-07	MICU2	Normal	IV	6.22038799720693
TCGA-A6-6651-01A-21R-1839-07	Ratio_M2_M1	Normal	ATP Synthase	7.34231450987962
TCGA-A6-6651-01A-21R-1839-07	Ratio_M2_M1	Normal	I	5.5058180536706
TCGA-A6-6651-01A-21R-1839-07	Ratio_M2_M1	Normal	II	6.49713282186166
TCGA-A6-6651-01A-21R-1839-07	Ratio_M2_M1	Normal	III	6.01358178135255
TCGA-A6-6651-01A-21R-1839-07	Ratio_M2_M1	Normal	IV	6.22038799720693
TCGA-A6-6652-01A-11R-1774-07	MICU1	Low	ATP Synthase	7.44168196419666
TCGA-A6-6652-01A-11R-1774-07	MICU1	Low	I	5.46705775759384
TCGA-A6-6652-01A-11R-1774-07	MICU1	Low	II	6.61994546487686
TCGA-A6-6652-01A-11R-1774-07	MICU1	Low	III	6.25206980499197
TCGA-A6-6652-01A-11R-1774-07	MICU1	Low	IV	5.98241315921018
TCGA-A6-6652-01A-11R-1774-07	MICU2	Normal	ATP Synthase	7.44168196419666
TCGA-A6-6652-01A-11R-1774-07	MICU2	Normal	I	5.46705775759384
TCGA-A6-6652-01A-11R-1774-07	MICU2	Normal	II	6.61994546487686
TCGA-A6-6652-01A-11R-1774-07	MICU2	Normal	III	6.25206980499197
TCGA-A6-6652-01A-11R-1774-07	MICU2	Normal	IV	5.98241315921018
TCGA-A6-6652-01A-11R-1774-07	Ratio_M2_M1	High	ATP Synthase	7.44168196419666
TCGA-A6-6652-01A-11R-1774-07	Ratio_M2_M1	High	I	5.46705775759384
TCGA-A6-6652-01A-11R-1774-07	Ratio_M2_M1	High	II	6.61994546487686
TCGA-A6-6652-01A-11R-1774-07	Ratio_M2_M1	High	III	6.25206980499197
TCGA-A6-6652-01A-11R-1774-07	Ratio_M2_M1	High	IV	5.98241315921018
TCGA-A6-6653-01A-11R-1774-07	MICU1	High	ATP Synthase	7.87671357745545
TCGA-A6-6653-01A-11R-1774-07	MICU1	High	I	5.94631360161385
TCGA-A6-6653-01A-11R-1774-07	MICU1	High	II	7.13913741226757
TCGA-A6-6653-01A-11R-1774-07	MICU1	High	III	6.83404748465915
TCGA-A6-6653-01A-11R-1774-07	MICU1	High	IV	6.63276387765339
TCGA-A6-6653-01A-11R-1774-07	MICU2	Normal	ATP Synthase	7.87671357745545
TCGA-A6-6653-01A-11R-1774-07	MICU2	Normal	I	5.94631360161385
TCGA-A6-6653-01A-11R-1774-07	MICU2	Normal	II	7.13913741226757
TCGA-A6-6653-01A-11R-1774-07	MICU2	Normal	III	6.83404748465915
TCGA-A6-6653-01A-11R-1774-07	MICU2	Normal	IV	6.63276387765339
TCGA-A6-6653-01A-11R-1774-07	Ratio_M2_M1	Normal	ATP Synthase	7.87671357745545
TCGA-A6-6653-01A-11R-1774-07	Ratio_M2_M1	Normal	I	5.94631360161385
TCGA-A6-6653-01A-11R-1774-07	Ratio_M2_M1	Normal	II	7.13913741226757
TCGA-A6-6653-01A-11R-1774-07	Ratio_M2_M1	Normal	III	6.83404748465915
TCGA-A6-6653-01A-11R-1774-07	Ratio_M2_M1	Normal	IV	6.63276387765339
TCGA-A6-6654-01A-21R-1839-07	MICU1	Low	ATP Synthase	7.05694166826941
TCGA-A6-6654-01A-21R-1839-07	MICU1	Low	I	5.42098813598371
TCGA-A6-6654-01A-21R-1839-07	MICU1	Low	II	6.11445240094708
TCGA-A6-6654-01A-21R-1839-07	MICU1	Low	III	5.86261517207545
TCGA-A6-6654-01A-21R-1839-07	MICU1	Low	IV	6.12998580859958
TCGA-A6-6654-01A-21R-1839-07	MICU2	Normal	ATP Synthase	7.05694166826941
TCGA-A6-6654-01A-21R-1839-07	MICU2	Normal	I	5.42098813598371
TCGA-A6-6654-01A-21R-1839-07	MICU2	Normal	II	6.11445240094708
TCGA-A6-6654-01A-21R-1839-07	MICU2	Normal	III	5.86261517207545
TCGA-A6-6654-01A-21R-1839-07	MICU2	Normal	IV	6.12998580859958
TCGA-A6-6654-01A-21R-1839-07	Ratio_M2_M1	Normal	ATP Synthase	7.05694166826941
TCGA-A6-6654-01A-21R-1839-07	Ratio_M2_M1	Normal	I	5.42098813598371
TCGA-A6-6654-01A-21R-1839-07	Ratio_M2_M1	Normal	II	6.11445240094708
TCGA-A6-6654-01A-21R-1839-07	Ratio_M2_M1	Normal	III	5.86261517207545
TCGA-A6-6654-01A-21R-1839-07	Ratio_M2_M1	Normal	IV	6.12998580859958
TCGA-A6-6780-01A-11R-A278-07	MICU1	Normal	ATP Synthase	7.62380738619721
TCGA-A6-6780-01A-11R-A278-07	MICU1	Normal	I	5.55893920444477
TCGA-A6-6780-01A-11R-A278-07	MICU1	Normal	II	7.44001628676976
TCGA-A6-6780-01A-11R-A278-07	MICU1	Normal	III	6.85297784149598
TCGA-A6-6780-01A-11R-A278-07	MICU1	Normal	IV	6.30537429948864
TCGA-A6-6780-01A-11R-A278-07	MICU2	High	ATP Synthase	7.62380738619721
TCGA-A6-6780-01A-11R-A278-07	MICU2	High	I	5.55893920444477
TCGA-A6-6780-01A-11R-A278-07	MICU2	High	II	7.44001628676976
TCGA-A6-6780-01A-11R-A278-07	MICU2	High	III	6.85297784149598
TCGA-A6-6780-01A-11R-A278-07	MICU2	High	IV	6.30537429948864
TCGA-A6-6780-01A-11R-A278-07	Ratio_M2_M1	High	ATP Synthase	7.62380738619721
TCGA-A6-6780-01A-11R-A278-07	Ratio_M2_M1	High	I	5.55893920444477
TCGA-A6-6780-01A-11R-A278-07	Ratio_M2_M1	High	II	7.44001628676976
TCGA-A6-6780-01A-11R-A278-07	Ratio_M2_M1	High	III	6.85297784149598
TCGA-A6-6780-01A-11R-A278-07	Ratio_M2_M1	High	IV	6.30537429948864
TCGA-A6-6781-01A-22R-A278-07	MICU1	Normal	ATP Synthase	6.70378379164142
TCGA-A6-6781-01A-22R-A278-07	MICU1	Normal	I	5.09863595237894
TCGA-A6-6781-01A-22R-A278-07	MICU1	Normal	II	6.1512246324808
TCGA-A6-6781-01A-22R-A278-07	MICU1	Normal	III	5.72312152336814
TCGA-A6-6781-01A-22R-A278-07	MICU1	Normal	IV	5.76270119093941
TCGA-A6-6781-01A-22R-A278-07	MICU2	Normal	ATP Synthase	6.70378379164142
TCGA-A6-6781-01A-22R-A278-07	MICU2	Normal	I	5.09863595237894
TCGA-A6-6781-01A-22R-A278-07	MICU2	Normal	II	6.1512246324808
TCGA-A6-6781-01A-22R-A278-07	MICU2	Normal	III	5.72312152336814
TCGA-A6-6781-01A-22R-A278-07	MICU2	Normal	IV	5.76270119093941
TCGA-A6-6781-01A-22R-A278-07	Ratio_M2_M1	Normal	ATP Synthase	6.70378379164142
TCGA-A6-6781-01A-22R-A278-07	Ratio_M2_M1	Normal	I	5.09863595237894
TCGA-A6-6781-01A-22R-A278-07	Ratio_M2_M1	Normal	II	6.1512246324808
TCGA-A6-6781-01A-22R-A278-07	Ratio_M2_M1	Normal	III	5.72312152336814
TCGA-A6-6781-01A-22R-A278-07	Ratio_M2_M1	Normal	IV	5.76270119093941
TCGA-A6-6782-01A-11R-1839-07	MICU1	Low	ATP Synthase	7.44870380927312
TCGA-A6-6782-01A-11R-1839-07	MICU1	Low	I	5.76999524479828
TCGA-A6-6782-01A-11R-1839-07	MICU1	Low	II	6.48567427957016
TCGA-A6-6782-01A-11R-1839-07	MICU1	Low	III	6.4976606045024
TCGA-A6-6782-01A-11R-1839-07	MICU1	Low	IV	6.56018328034092
TCGA-A6-6782-01A-11R-1839-07	MICU2	Normal	ATP Synthase	7.44870380927312
TCGA-A6-6782-01A-11R-1839-07	MICU2	Normal	I	5.76999524479828
TCGA-A6-6782-01A-11R-1839-07	MICU2	Normal	II	6.48567427957016
TCGA-A6-6782-01A-11R-1839-07	MICU2	Normal	III	6.4976606045024
TCGA-A6-6782-01A-11R-1839-07	MICU2	Normal	IV	6.56018328034092
TCGA-A6-6782-01A-11R-1839-07	Ratio_M2_M1	High	ATP Synthase	7.44870380927312
TCGA-A6-6782-01A-11R-1839-07	Ratio_M2_M1	High	I	5.76999524479828
TCGA-A6-6782-01A-11R-1839-07	Ratio_M2_M1	High	II	6.48567427957016
TCGA-A6-6782-01A-11R-1839-07	Ratio_M2_M1	High	III	6.4976606045024
TCGA-A6-6782-01A-11R-1839-07	Ratio_M2_M1	High	IV	6.56018328034092
TCGA-A6-A565-01A-31R-A28H-07	MICU1	Normal	ATP Synthase	7.07180032115761
TCGA-A6-A565-01A-31R-A28H-07	MICU1	Normal	I	5.19741215540186
TCGA-A6-A565-01A-31R-A28H-07	MICU1	Normal	II	6.21972659974352
TCGA-A6-A565-01A-31R-A28H-07	MICU1	Normal	III	5.91682674969263
TCGA-A6-A565-01A-31R-A28H-07	MICU1	Normal	IV	5.92502693903984
TCGA-A6-A565-01A-31R-A28H-07	MICU2	Normal	ATP Synthase	7.07180032115761
TCGA-A6-A565-01A-31R-A28H-07	MICU2	Normal	I	5.19741215540186
TCGA-A6-A565-01A-31R-A28H-07	MICU2	Normal	II	6.21972659974352
TCGA-A6-A565-01A-31R-A28H-07	MICU2	Normal	III	5.91682674969263
TCGA-A6-A565-01A-31R-A28H-07	MICU2	Normal	IV	5.92502693903984
TCGA-A6-A565-01A-31R-A28H-07	Ratio_M2_M1	Normal	ATP Synthase	7.07180032115761
TCGA-A6-A565-01A-31R-A28H-07	Ratio_M2_M1	Normal	I	5.19741215540186
TCGA-A6-A565-01A-31R-A28H-07	Ratio_M2_M1	Normal	II	6.21972659974352
TCGA-A6-A565-01A-31R-A28H-07	Ratio_M2_M1	Normal	III	5.91682674969263
TCGA-A6-A565-01A-31R-A28H-07	Ratio_M2_M1	Normal	IV	5.92502693903984
TCGA-A6-A566-01A-11R-A28H-07	MICU1	Normal	ATP Synthase	7.52574926195564
TCGA-A6-A566-01A-11R-A28H-07	MICU1	Normal	I	5.4936608937618
TCGA-A6-A566-01A-11R-A28H-07	MICU1	Normal	II	6.3729937395156
TCGA-A6-A566-01A-11R-A28H-07	MICU1	Normal	III	6.25816349971693
TCGA-A6-A566-01A-11R-A28H-07	MICU1	Normal	IV	6.36069240762622
TCGA-A6-A566-01A-11R-A28H-07	MICU2	Normal	ATP Synthase	7.52574926195564
TCGA-A6-A566-01A-11R-A28H-07	MICU2	Normal	I	5.4936608937618
TCGA-A6-A566-01A-11R-A28H-07	MICU2	Normal	II	6.3729937395156
TCGA-A6-A566-01A-11R-A28H-07	MICU2	Normal	III	6.25816349971693
TCGA-A6-A566-01A-11R-A28H-07	MICU2	Normal	IV	6.36069240762622
TCGA-A6-A566-01A-11R-A28H-07	Ratio_M2_M1	Normal	ATP Synthase	7.52574926195564
TCGA-A6-A566-01A-11R-A28H-07	Ratio_M2_M1	Normal	I	5.4936608937618
TCGA-A6-A566-01A-11R-A28H-07	Ratio_M2_M1	Normal	II	6.3729937395156
TCGA-A6-A566-01A-11R-A28H-07	Ratio_M2_M1	Normal	III	6.25816349971693
TCGA-A6-A566-01A-11R-A28H-07	Ratio_M2_M1	Normal	IV	6.36069240762622
TCGA-A6-A567-01A-31R-A28H-07	MICU1	Low	ATP Synthase	7.28546472662176
TCGA-A6-A567-01A-31R-A28H-07	MICU1	Low	I	5.46603665372494
TCGA-A6-A567-01A-31R-A28H-07	MICU1	Low	II	6.80067541338885
TCGA-A6-A567-01A-31R-A28H-07	MICU1	Low	III	6.42211530398482
TCGA-A6-A567-01A-31R-A28H-07	MICU1	Low	IV	6.12013922034937
TCGA-A6-A567-01A-31R-A28H-07	MICU2	Normal	ATP Synthase	7.28546472662176
TCGA-A6-A567-01A-31R-A28H-07	MICU2	Normal	I	5.46603665372494
TCGA-A6-A567-01A-31R-A28H-07	MICU2	Normal	II	6.80067541338885
TCGA-A6-A567-01A-31R-A28H-07	MICU2	Normal	III	6.42211530398482
TCGA-A6-A567-01A-31R-A28H-07	MICU2	Normal	IV	6.12013922034937
TCGA-A6-A567-01A-31R-A28H-07	Ratio_M2_M1	High	ATP Synthase	7.28546472662176
TCGA-A6-A567-01A-31R-A28H-07	Ratio_M2_M1	High	I	5.46603665372494
TCGA-A6-A567-01A-31R-A28H-07	Ratio_M2_M1	High	II	6.80067541338885
TCGA-A6-A567-01A-31R-A28H-07	Ratio_M2_M1	High	III	6.42211530398482
TCGA-A6-A567-01A-31R-A28H-07	Ratio_M2_M1	High	IV	6.12013922034937
TCGA-A6-A56B-01A-31R-A28H-07	MICU1	Low	ATP Synthase	6.95886941275529
TCGA-A6-A56B-01A-31R-A28H-07	MICU1	Low	I	5.22571728892479
TCGA-A6-A56B-01A-31R-A28H-07	MICU1	Low	II	5.82555491162545
TCGA-A6-A56B-01A-31R-A28H-07	MICU1	Low	III	6.02729989917158
TCGA-A6-A56B-01A-31R-A28H-07	MICU1	Low	IV	5.55730135075294
TCGA-A6-A56B-01A-31R-A28H-07	MICU2	Normal	ATP Synthase	6.95886941275529
TCGA-A6-A56B-01A-31R-A28H-07	MICU2	Normal	I	5.22571728892479
TCGA-A6-A56B-01A-31R-A28H-07	MICU2	Normal	II	5.82555491162545
TCGA-A6-A56B-01A-31R-A28H-07	MICU2	Normal	III	6.02729989917158
TCGA-A6-A56B-01A-31R-A28H-07	MICU2	Normal	IV	5.55730135075294
TCGA-A6-A56B-01A-31R-A28H-07	Ratio_M2_M1	High	ATP Synthase	6.95886941275529
TCGA-A6-A56B-01A-31R-A28H-07	Ratio_M2_M1	High	I	5.22571728892479
TCGA-A6-A56B-01A-31R-A28H-07	Ratio_M2_M1	High	II	5.82555491162545
TCGA-A6-A56B-01A-31R-A28H-07	Ratio_M2_M1	High	III	6.02729989917158
TCGA-A6-A56B-01A-31R-A28H-07	Ratio_M2_M1	High	IV	5.55730135075294
TCGA-A6-A5ZU-01A-11R-A28H-07	MICU1	Low	ATP Synthase	7.02587083125138
TCGA-A6-A5ZU-01A-11R-A28H-07	MICU1	Low	I	5.39825397687337
TCGA-A6-A5ZU-01A-11R-A28H-07	MICU1	Low	II	6.12833826721521
TCGA-A6-A5ZU-01A-11R-A28H-07	MICU1	Low	III	6.07615877327648
TCGA-A6-A5ZU-01A-11R-A28H-07	MICU1	Low	IV	6.09659133794156
TCGA-A6-A5ZU-01A-11R-A28H-07	MICU2	High	ATP Synthase	7.02587083125138
TCGA-A6-A5ZU-01A-11R-A28H-07	MICU2	High	I	5.39825397687337
TCGA-A6-A5ZU-01A-11R-A28H-07	MICU2	High	II	6.12833826721521
TCGA-A6-A5ZU-01A-11R-A28H-07	MICU2	High	III	6.07615877327648
TCGA-A6-A5ZU-01A-11R-A28H-07	MICU2	High	IV	6.09659133794156
TCGA-A6-A5ZU-01A-11R-A28H-07	Ratio_M2_M1	High	ATP Synthase	7.02587083125138
TCGA-A6-A5ZU-01A-11R-A28H-07	Ratio_M2_M1	High	I	5.39825397687337
TCGA-A6-A5ZU-01A-11R-A28H-07	Ratio_M2_M1	High	II	6.12833826721521
TCGA-A6-A5ZU-01A-11R-A28H-07	Ratio_M2_M1	High	III	6.07615877327648
TCGA-A6-A5ZU-01A-11R-A28H-07	Ratio_M2_M1	High	IV	6.09659133794156
TCGA-AA-3488-01A-01R-1410-07	MICU1	Low	ATP Synthase	8.30623657763339
TCGA-AA-3488-01A-01R-1410-07	MICU1	Low	I	6.73343185856451
TCGA-AA-3488-01A-01R-1410-07	MICU1	Low	II	6.66808936476953
TCGA-AA-3488-01A-01R-1410-07	MICU1	Low	III	7.77391057304536
TCGA-AA-3488-01A-01R-1410-07	MICU1	Low	IV	7.34153012729788
TCGA-AA-3488-01A-01R-1410-07	MICU2	Normal	ATP Synthase	8.30623657763339
TCGA-AA-3488-01A-01R-1410-07	MICU2	Normal	I	6.73343185856451
TCGA-AA-3488-01A-01R-1410-07	MICU2	Normal	II	6.66808936476953
TCGA-AA-3488-01A-01R-1410-07	MICU2	Normal	III	7.77391057304536
TCGA-AA-3488-01A-01R-1410-07	MICU2	Normal	IV	7.34153012729788
TCGA-AA-3488-01A-01R-1410-07	Ratio_M2_M1	Normal	ATP Synthase	8.30623657763339
TCGA-AA-3488-01A-01R-1410-07	Ratio_M2_M1	Normal	I	6.73343185856451
TCGA-AA-3488-01A-01R-1410-07	Ratio_M2_M1	Normal	II	6.66808936476953
TCGA-AA-3488-01A-01R-1410-07	Ratio_M2_M1	Normal	III	7.77391057304536
TCGA-AA-3488-01A-01R-1410-07	Ratio_M2_M1	Normal	IV	7.34153012729788
TCGA-AA-3489-01A-21R-1839-07	MICU1	Low	ATP Synthase	7.04357005519382
TCGA-AA-3489-01A-21R-1839-07	MICU1	Low	I	5.29497245925971
TCGA-AA-3489-01A-21R-1839-07	MICU1	Low	II	5.97772046778907
TCGA-AA-3489-01A-21R-1839-07	MICU1	Low	III	6.02570601487574
TCGA-AA-3489-01A-21R-1839-07	MICU1	Low	IV	5.92328843131863
TCGA-AA-3489-01A-21R-1839-07	MICU2	Normal	ATP Synthase	7.04357005519382
TCGA-AA-3489-01A-21R-1839-07	MICU2	Normal	I	5.29497245925971
TCGA-AA-3489-01A-21R-1839-07	MICU2	Normal	II	5.97772046778907
TCGA-AA-3489-01A-21R-1839-07	MICU2	Normal	III	6.02570601487574
TCGA-AA-3489-01A-21R-1839-07	MICU2	Normal	IV	5.92328843131863
TCGA-AA-3489-01A-21R-1839-07	Ratio_M2_M1	Normal	ATP Synthase	7.04357005519382
TCGA-AA-3489-01A-21R-1839-07	Ratio_M2_M1	Normal	I	5.29497245925971
TCGA-AA-3489-01A-21R-1839-07	Ratio_M2_M1	Normal	II	5.97772046778907
TCGA-AA-3489-01A-21R-1839-07	Ratio_M2_M1	Normal	III	6.02570601487574
TCGA-AA-3489-01A-21R-1839-07	Ratio_M2_M1	Normal	IV	5.92328843131863
TCGA-AA-3489-11A-01R-1839-07	MICU1	Normal	ATP Synthase	8.44368771028565
TCGA-AA-3489-11A-01R-1839-07	MICU1	Normal	I	6.55016327042678
TCGA-AA-3489-11A-01R-1839-07	MICU1	Normal	II	7.48343722248809
TCGA-AA-3489-11A-01R-1839-07	MICU1	Normal	III	7.33639468918785
TCGA-AA-3489-11A-01R-1839-07	MICU1	Normal	IV	7.64985537281135
TCGA-AA-3489-11A-01R-1839-07	MICU2	Normal	ATP Synthase	8.44368771028565
TCGA-AA-3489-11A-01R-1839-07	MICU2	Normal	I	6.55016327042678
TCGA-AA-3489-11A-01R-1839-07	MICU2	Normal	II	7.48343722248809
TCGA-AA-3489-11A-01R-1839-07	MICU2	Normal	III	7.33639468918785
TCGA-AA-3489-11A-01R-1839-07	MICU2	Normal	IV	7.64985537281135
TCGA-AA-3489-11A-01R-1839-07	Ratio_M2_M1	Normal	ATP Synthase	8.44368771028565
TCGA-AA-3489-11A-01R-1839-07	Ratio_M2_M1	Normal	I	6.55016327042678
TCGA-AA-3489-11A-01R-1839-07	Ratio_M2_M1	Normal	II	7.48343722248809
TCGA-AA-3489-11A-01R-1839-07	Ratio_M2_M1	Normal	III	7.33639468918785
TCGA-AA-3489-11A-01R-1839-07	Ratio_M2_M1	Normal	IV	7.64985537281135
TCGA-AA-3492-01A-01R-1410-07	MICU1	High	ATP Synthase	8.3503179613133
TCGA-AA-3492-01A-01R-1410-07	MICU1	High	I	6.23336601774576
TCGA-AA-3492-01A-01R-1410-07	MICU1	High	II	7.69778837718312
TCGA-AA-3492-01A-01R-1410-07	MICU1	High	III	7.66679866069955
TCGA-AA-3492-01A-01R-1410-07	MICU1	High	IV	7.12700991989877
TCGA-AA-3492-01A-01R-1410-07	MICU2	Low	ATP Synthase	8.3503179613133
TCGA-AA-3492-01A-01R-1410-07	MICU2	Low	I	6.23336601774576
TCGA-AA-3492-01A-01R-1410-07	MICU2	Low	II	7.69778837718312
TCGA-AA-3492-01A-01R-1410-07	MICU2	Low	III	7.66679866069955
TCGA-AA-3492-01A-01R-1410-07	MICU2	Low	IV	7.12700991989877
TCGA-AA-3492-01A-01R-1410-07	Ratio_M2_M1	Low	ATP Synthase	8.3503179613133
TCGA-AA-3492-01A-01R-1410-07	Ratio_M2_M1	Low	I	6.23336601774576
TCGA-AA-3492-01A-01R-1410-07	Ratio_M2_M1	Low	II	7.69778837718312
TCGA-AA-3492-01A-01R-1410-07	Ratio_M2_M1	Low	III	7.66679866069955
TCGA-AA-3492-01A-01R-1410-07	Ratio_M2_M1	Low	IV	7.12700991989877
TCGA-AA-3494-01A-01R-1410-07	MICU1	Low	ATP Synthase	7.75130932232665
TCGA-AA-3494-01A-01R-1410-07	MICU1	Low	I	6.06121424262238
TCGA-AA-3494-01A-01R-1410-07	MICU1	Low	II	6.47675902604282
TCGA-AA-3494-01A-01R-1410-07	MICU1	Low	III	7.19545068497485
TCGA-AA-3494-01A-01R-1410-07	MICU1	Low	IV	6.62083844362106
TCGA-AA-3494-01A-01R-1410-07	MICU2	Normal	ATP Synthase	7.75130932232665
TCGA-AA-3494-01A-01R-1410-07	MICU2	Normal	I	6.06121424262238
TCGA-AA-3494-01A-01R-1410-07	MICU2	Normal	II	6.47675902604282
TCGA-AA-3494-01A-01R-1410-07	MICU2	Normal	III	7.19545068497485
TCGA-AA-3494-01A-01R-1410-07	MICU2	Normal	IV	6.62083844362106
TCGA-AA-3494-01A-01R-1410-07	Ratio_M2_M1	Normal	ATP Synthase	7.75130932232665
TCGA-AA-3494-01A-01R-1410-07	Ratio_M2_M1	Normal	I	6.06121424262238
TCGA-AA-3494-01A-01R-1410-07	Ratio_M2_M1	Normal	II	6.47675902604282
TCGA-AA-3494-01A-01R-1410-07	Ratio_M2_M1	Normal	III	7.19545068497485
TCGA-AA-3494-01A-01R-1410-07	Ratio_M2_M1	Normal	IV	6.62083844362106
TCGA-AA-3495-01A-01R-1410-07	MICU1	Low	ATP Synthase	8.07472221574213
TCGA-AA-3495-01A-01R-1410-07	MICU1	Low	I	6.00342378826757
TCGA-AA-3495-01A-01R-1410-07	MICU1	Low	II	6.81208040194682
TCGA-AA-3495-01A-01R-1410-07	MICU1	Low	III	7.2755842181741
TCGA-AA-3495-01A-01R-1410-07	MICU1	Low	IV	6.90855107038003
TCGA-AA-3495-01A-01R-1410-07	MICU2	Normal	ATP Synthase	8.07472221574213
TCGA-AA-3495-01A-01R-1410-07	MICU2	Normal	I	6.00342378826757
TCGA-AA-3495-01A-01R-1410-07	MICU2	Normal	II	6.81208040194682
TCGA-AA-3495-01A-01R-1410-07	MICU2	Normal	III	7.2755842181741
TCGA-AA-3495-01A-01R-1410-07	MICU2	Normal	IV	6.90855107038003
TCGA-AA-3495-01A-01R-1410-07	Ratio_M2_M1	Normal	ATP Synthase	8.07472221574213
TCGA-AA-3495-01A-01R-1410-07	Ratio_M2_M1	Normal	I	6.00342378826757
TCGA-AA-3495-01A-01R-1410-07	Ratio_M2_M1	Normal	II	6.81208040194682
TCGA-AA-3495-01A-01R-1410-07	Ratio_M2_M1	Normal	III	7.2755842181741
TCGA-AA-3495-01A-01R-1410-07	Ratio_M2_M1	Normal	IV	6.90855107038003
TCGA-AA-3496-01A-21R-1839-07	MICU1	Low	ATP Synthase	7.54969138121998
TCGA-AA-3496-01A-21R-1839-07	MICU1	Low	I	5.66757058896493
TCGA-AA-3496-01A-21R-1839-07	MICU1	Low	II	6.44839790727941
TCGA-AA-3496-01A-21R-1839-07	MICU1	Low	III	6.46641890559611
TCGA-AA-3496-01A-21R-1839-07	MICU1	Low	IV	6.20081170052818
TCGA-AA-3496-01A-21R-1839-07	MICU2	Normal	ATP Synthase	7.54969138121998
TCGA-AA-3496-01A-21R-1839-07	MICU2	Normal	I	5.66757058896493
TCGA-AA-3496-01A-21R-1839-07	MICU2	Normal	II	6.44839790727941
TCGA-AA-3496-01A-21R-1839-07	MICU2	Normal	III	6.46641890559611
TCGA-AA-3496-01A-21R-1839-07	MICU2	Normal	IV	6.20081170052818
TCGA-AA-3496-01A-21R-1839-07	Ratio_M2_M1	Normal	ATP Synthase	7.54969138121998
TCGA-AA-3496-01A-21R-1839-07	Ratio_M2_M1	Normal	I	5.66757058896493
TCGA-AA-3496-01A-21R-1839-07	Ratio_M2_M1	Normal	II	6.44839790727941
TCGA-AA-3496-01A-21R-1839-07	Ratio_M2_M1	Normal	III	6.46641890559611
TCGA-AA-3496-01A-21R-1839-07	Ratio_M2_M1	Normal	IV	6.20081170052818
TCGA-AA-3496-11A-01R-1839-07	MICU1	Normal	ATP Synthase	8.00923435182667
TCGA-AA-3496-11A-01R-1839-07	MICU1	Normal	I	6.1240694083342
TCGA-AA-3496-11A-01R-1839-07	MICU1	Normal	II	7.32938021987092
TCGA-AA-3496-11A-01R-1839-07	MICU1	Normal	III	6.8996460142861
TCGA-AA-3496-11A-01R-1839-07	MICU1	Normal	IV	7.14514358569451
TCGA-AA-3496-11A-01R-1839-07	MICU2	Normal	ATP Synthase	8.00923435182667
TCGA-AA-3496-11A-01R-1839-07	MICU2	Normal	I	6.1240694083342
TCGA-AA-3496-11A-01R-1839-07	MICU2	Normal	II	7.32938021987092
TCGA-AA-3496-11A-01R-1839-07	MICU2	Normal	III	6.8996460142861
TCGA-AA-3496-11A-01R-1839-07	MICU2	Normal	IV	7.14514358569451
TCGA-AA-3496-11A-01R-1839-07	Ratio_M2_M1	Normal	ATP Synthase	8.00923435182667
TCGA-AA-3496-11A-01R-1839-07	Ratio_M2_M1	Normal	I	6.1240694083342
TCGA-AA-3496-11A-01R-1839-07	Ratio_M2_M1	Normal	II	7.32938021987092
TCGA-AA-3496-11A-01R-1839-07	Ratio_M2_M1	Normal	III	6.8996460142861
TCGA-AA-3496-11A-01R-1839-07	Ratio_M2_M1	Normal	IV	7.14514358569451
TCGA-AA-3502-01A-01R-1410-07	MICU1	High	ATP Synthase	7.98529062935395
TCGA-AA-3502-01A-01R-1410-07	MICU1	High	I	6.0333579497499
TCGA-AA-3502-01A-01R-1410-07	MICU1	High	II	6.6644965829306
TCGA-AA-3502-01A-01R-1410-07	MICU1	High	III	7.19079906954652
TCGA-AA-3502-01A-01R-1410-07	MICU1	High	IV	6.61131552182548
TCGA-AA-3502-01A-01R-1410-07	MICU2	Low	ATP Synthase	7.98529062935395
TCGA-AA-3502-01A-01R-1410-07	MICU2	Low	I	6.0333579497499
TCGA-AA-3502-01A-01R-1410-07	MICU2	Low	II	6.6644965829306
TCGA-AA-3502-01A-01R-1410-07	MICU2	Low	III	7.19079906954652
TCGA-AA-3502-01A-01R-1410-07	MICU2	Low	IV	6.61131552182548
TCGA-AA-3502-01A-01R-1410-07	Ratio_M2_M1	Low	ATP Synthase	7.98529062935395
TCGA-AA-3502-01A-01R-1410-07	Ratio_M2_M1	Low	I	6.0333579497499
TCGA-AA-3502-01A-01R-1410-07	Ratio_M2_M1	Low	II	6.6644965829306
TCGA-AA-3502-01A-01R-1410-07	Ratio_M2_M1	Low	III	7.19079906954652
TCGA-AA-3502-01A-01R-1410-07	Ratio_M2_M1	Low	IV	6.61131552182548
TCGA-AA-3506-01A-01R-1410-07	MICU1	Low	ATP Synthase	8.02082168816402
TCGA-AA-3506-01A-01R-1410-07	MICU1	Low	I	6.36281934518182
TCGA-AA-3506-01A-01R-1410-07	MICU1	Low	II	6.55062945315033
TCGA-AA-3506-01A-01R-1410-07	MICU1	Low	III	7.23918053890335
TCGA-AA-3506-01A-01R-1410-07	MICU1	Low	IV	7.01148746078945
TCGA-AA-3506-01A-01R-1410-07	MICU2	Low	ATP Synthase	8.02082168816402
TCGA-AA-3506-01A-01R-1410-07	MICU2	Low	I	6.36281934518182
TCGA-AA-3506-01A-01R-1410-07	MICU2	Low	II	6.55062945315033
TCGA-AA-3506-01A-01R-1410-07	MICU2	Low	III	7.23918053890335
TCGA-AA-3506-01A-01R-1410-07	MICU2	Low	IV	7.01148746078945
TCGA-AA-3506-01A-01R-1410-07	Ratio_M2_M1	Normal	ATP Synthase	8.02082168816402
TCGA-AA-3506-01A-01R-1410-07	Ratio_M2_M1	Normal	I	6.36281934518182
TCGA-AA-3506-01A-01R-1410-07	Ratio_M2_M1	Normal	II	6.55062945315033
TCGA-AA-3506-01A-01R-1410-07	Ratio_M2_M1	Normal	III	7.23918053890335
TCGA-AA-3506-01A-01R-1410-07	Ratio_M2_M1	Normal	IV	7.01148746078945
TCGA-AA-3509-01A-01R-1410-07	MICU1	Low	ATP Synthase	7.74672026564349
TCGA-AA-3509-01A-01R-1410-07	MICU1	Low	I	6.08913814057732
TCGA-AA-3509-01A-01R-1410-07	MICU1	Low	II	6.51984166388934
TCGA-AA-3509-01A-01R-1410-07	MICU1	Low	III	7.00215674744339
TCGA-AA-3509-01A-01R-1410-07	MICU1	Low	IV	6.71288098532492
TCGA-AA-3509-01A-01R-1410-07	MICU2	High	ATP Synthase	7.74672026564349
TCGA-AA-3509-01A-01R-1410-07	MICU2	High	I	6.08913814057732
TCGA-AA-3509-01A-01R-1410-07	MICU2	High	II	6.51984166388934
TCGA-AA-3509-01A-01R-1410-07	MICU2	High	III	7.00215674744339
TCGA-AA-3509-01A-01R-1410-07	MICU2	High	IV	6.71288098532492
TCGA-AA-3509-01A-01R-1410-07	Ratio_M2_M1	High	ATP Synthase	7.74672026564349
TCGA-AA-3509-01A-01R-1410-07	Ratio_M2_M1	High	I	6.08913814057732
TCGA-AA-3509-01A-01R-1410-07	Ratio_M2_M1	High	II	6.51984166388934
TCGA-AA-3509-01A-01R-1410-07	Ratio_M2_M1	High	III	7.00215674744339
TCGA-AA-3509-01A-01R-1410-07	Ratio_M2_M1	High	IV	6.71288098532492
TCGA-AA-3510-01A-01R-1410-07	MICU1	Normal	ATP Synthase	8.47577916996468
TCGA-AA-3510-01A-01R-1410-07	MICU1	Normal	I	6.52146624568621
TCGA-AA-3510-01A-01R-1410-07	MICU1	Normal	II	7.24137530177589
TCGA-AA-3510-01A-01R-1410-07	MICU1	Normal	III	7.73816072475753
TCGA-AA-3510-01A-01R-1410-07	MICU1	Normal	IV	7.18544146479795
TCGA-AA-3510-01A-01R-1410-07	MICU2	Low	ATP Synthase	8.47577916996468
TCGA-AA-3510-01A-01R-1410-07	MICU2	Low	I	6.52146624568621
TCGA-AA-3510-01A-01R-1410-07	MICU2	Low	II	7.24137530177589
TCGA-AA-3510-01A-01R-1410-07	MICU2	Low	III	7.73816072475753
TCGA-AA-3510-01A-01R-1410-07	MICU2	Low	IV	7.18544146479795
TCGA-AA-3510-01A-01R-1410-07	Ratio_M2_M1	Low	ATP Synthase	8.47577916996468
TCGA-AA-3510-01A-01R-1410-07	Ratio_M2_M1	Low	I	6.52146624568621
TCGA-AA-3510-01A-01R-1410-07	Ratio_M2_M1	Low	II	7.24137530177589
TCGA-AA-3510-01A-01R-1410-07	Ratio_M2_M1	Low	III	7.73816072475753
TCGA-AA-3510-01A-01R-1410-07	Ratio_M2_M1	Low	IV	7.18544146479795
TCGA-AA-3511-01A-21R-1839-07	MICU1	Low	ATP Synthase	7.67424926729711
TCGA-AA-3511-01A-21R-1839-07	MICU1	Low	I	5.78293311409441
TCGA-AA-3511-01A-21R-1839-07	MICU1	Low	II	6.76576475852293
TCGA-AA-3511-01A-21R-1839-07	MICU1	Low	III	6.68123029566347
TCGA-AA-3511-01A-21R-1839-07	MICU1	Low	IV	6.49474158881573
TCGA-AA-3511-01A-21R-1839-07	MICU2	Normal	ATP Synthase	7.67424926729711
TCGA-AA-3511-01A-21R-1839-07	MICU2	Normal	I	5.78293311409441
TCGA-AA-3511-01A-21R-1839-07	MICU2	Normal	II	6.76576475852293
TCGA-AA-3511-01A-21R-1839-07	MICU2	Normal	III	6.68123029566347
TCGA-AA-3511-01A-21R-1839-07	MICU2	Normal	IV	6.49474158881573
TCGA-AA-3511-01A-21R-1839-07	Ratio_M2_M1	High	ATP Synthase	7.67424926729711
TCGA-AA-3511-01A-21R-1839-07	Ratio_M2_M1	High	I	5.78293311409441
TCGA-AA-3511-01A-21R-1839-07	Ratio_M2_M1	High	II	6.76576475852293
TCGA-AA-3511-01A-21R-1839-07	Ratio_M2_M1	High	III	6.68123029566347
TCGA-AA-3511-01A-21R-1839-07	Ratio_M2_M1	High	IV	6.49474158881573
TCGA-AA-3511-11A-01R-1839-07	MICU1	Low	ATP Synthase	7.88019565679485
TCGA-AA-3511-11A-01R-1839-07	MICU1	Low	I	5.87944192254881
TCGA-AA-3511-11A-01R-1839-07	MICU1	Low	II	7.14321997057634
TCGA-AA-3511-11A-01R-1839-07	MICU1	Low	III	6.6732044286553
TCGA-AA-3511-11A-01R-1839-07	MICU1	Low	IV	6.60219922567235
TCGA-AA-3511-11A-01R-1839-07	MICU2	Normal	ATP Synthase	7.88019565679485
TCGA-AA-3511-11A-01R-1839-07	MICU2	Normal	I	5.87944192254881
TCGA-AA-3511-11A-01R-1839-07	MICU2	Normal	II	7.14321997057634
TCGA-AA-3511-11A-01R-1839-07	MICU2	Normal	III	6.6732044286553
TCGA-AA-3511-11A-01R-1839-07	MICU2	Normal	IV	6.60219922567235
TCGA-AA-3511-11A-01R-1839-07	Ratio_M2_M1	Normal	ATP Synthase	7.88019565679485
TCGA-AA-3511-11A-01R-1839-07	Ratio_M2_M1	Normal	I	5.87944192254881
TCGA-AA-3511-11A-01R-1839-07	Ratio_M2_M1	Normal	II	7.14321997057634
TCGA-AA-3511-11A-01R-1839-07	Ratio_M2_M1	Normal	III	6.6732044286553
TCGA-AA-3511-11A-01R-1839-07	Ratio_M2_M1	Normal	IV	6.60219922567235
TCGA-AA-3514-01A-02R-0821-07	MICU1	Low	ATP Synthase	8.160584967933
TCGA-AA-3514-01A-02R-0821-07	MICU1	Low	I	6.50452888222351
TCGA-AA-3514-01A-02R-0821-07	MICU1	Low	II	6.48709653804937
TCGA-AA-3514-01A-02R-0821-07	MICU1	Low	III	7.55526866842308
TCGA-AA-3514-01A-02R-0821-07	MICU1	Low	IV	6.88179053153105
TCGA-AA-3514-01A-02R-0821-07	MICU2	Low	ATP Synthase	8.160584967933
TCGA-AA-3514-01A-02R-0821-07	MICU2	Low	I	6.50452888222351
TCGA-AA-3514-01A-02R-0821-07	MICU2	Low	II	6.48709653804937
TCGA-AA-3514-01A-02R-0821-07	MICU2	Low	III	7.55526866842308
TCGA-AA-3514-01A-02R-0821-07	MICU2	Low	IV	6.88179053153105
TCGA-AA-3514-01A-02R-0821-07	Ratio_M2_M1	Low	ATP Synthase	8.160584967933
TCGA-AA-3514-01A-02R-0821-07	Ratio_M2_M1	Low	I	6.50452888222351
TCGA-AA-3514-01A-02R-0821-07	Ratio_M2_M1	Low	II	6.48709653804937
TCGA-AA-3514-01A-02R-0821-07	Ratio_M2_M1	Low	III	7.55526866842308
TCGA-AA-3514-01A-02R-0821-07	Ratio_M2_M1	Low	IV	6.88179053153105
TCGA-AA-3514-11A-01R-A32Z-07	MICU1	Normal	ATP Synthase	8.5520908701603
TCGA-AA-3514-11A-01R-A32Z-07	MICU1	Normal	I	6.53191620155693
TCGA-AA-3514-11A-01R-A32Z-07	MICU1	Normal	II	7.87960543710901
TCGA-AA-3514-11A-01R-A32Z-07	MICU1	Normal	III	7.31937028338945
TCGA-AA-3514-11A-01R-A32Z-07	MICU1	Normal	IV	7.21139220615811
TCGA-AA-3514-11A-01R-A32Z-07	MICU2	Normal	ATP Synthase	8.5520908701603
TCGA-AA-3514-11A-01R-A32Z-07	MICU2	Normal	I	6.53191620155693
TCGA-AA-3514-11A-01R-A32Z-07	MICU2	Normal	II	7.87960543710901
TCGA-AA-3514-11A-01R-A32Z-07	MICU2	Normal	III	7.31937028338945
TCGA-AA-3514-11A-01R-A32Z-07	MICU2	Normal	IV	7.21139220615811
TCGA-AA-3514-11A-01R-A32Z-07	Ratio_M2_M1	Normal	ATP Synthase	8.5520908701603
TCGA-AA-3514-11A-01R-A32Z-07	Ratio_M2_M1	Normal	I	6.53191620155693
TCGA-AA-3514-11A-01R-A32Z-07	Ratio_M2_M1	Normal	II	7.87960543710901
TCGA-AA-3514-11A-01R-A32Z-07	Ratio_M2_M1	Normal	III	7.31937028338945
TCGA-AA-3514-11A-01R-A32Z-07	Ratio_M2_M1	Normal	IV	7.21139220615811
TCGA-AA-3516-01A-02R-0826-07	MICU1	Normal	ATP Synthase	8.18409093896661
TCGA-AA-3516-01A-02R-0826-07	MICU1	Normal	I	6.12264568086615
TCGA-AA-3516-01A-02R-0826-07	MICU1	Normal	II	7.29048106855245
TCGA-AA-3516-01A-02R-0826-07	MICU1	Normal	III	7.05837083204064
TCGA-AA-3516-01A-02R-0826-07	MICU1	Normal	IV	6.84879881986705
TCGA-AA-3516-01A-02R-0826-07	MICU2	Normal	ATP Synthase	8.18409093896661
TCGA-AA-3516-01A-02R-0826-07	MICU2	Normal	I	6.12264568086615
TCGA-AA-3516-01A-02R-0826-07	MICU2	Normal	II	7.29048106855245
TCGA-AA-3516-01A-02R-0826-07	MICU2	Normal	III	7.05837083204064
TCGA-AA-3516-01A-02R-0826-07	MICU2	Normal	IV	6.84879881986705
TCGA-AA-3516-01A-02R-0826-07	Ratio_M2_M1	Normal	ATP Synthase	8.18409093896661
TCGA-AA-3516-01A-02R-0826-07	Ratio_M2_M1	Normal	I	6.12264568086615
TCGA-AA-3516-01A-02R-0826-07	Ratio_M2_M1	Normal	II	7.29048106855245
TCGA-AA-3516-01A-02R-0826-07	Ratio_M2_M1	Normal	III	7.05837083204064
TCGA-AA-3516-01A-02R-0826-07	Ratio_M2_M1	Normal	IV	6.84879881986705
TCGA-AA-3516-11A-01R-A32Z-07	MICU1	Normal	ATP Synthase	8.00972621714519
TCGA-AA-3516-11A-01R-A32Z-07	MICU1	Normal	I	6.2009187332583
TCGA-AA-3516-11A-01R-A32Z-07	MICU1	Normal	II	7.49721439448698
TCGA-AA-3516-11A-01R-A32Z-07	MICU1	Normal	III	6.97630881736301
TCGA-AA-3516-11A-01R-A32Z-07	MICU1	Normal	IV	7.18721889414819
TCGA-AA-3516-11A-01R-A32Z-07	MICU2	Normal	ATP Synthase	8.00972621714519
TCGA-AA-3516-11A-01R-A32Z-07	MICU2	Normal	I	6.2009187332583
TCGA-AA-3516-11A-01R-A32Z-07	MICU2	Normal	II	7.49721439448698
TCGA-AA-3516-11A-01R-A32Z-07	MICU2	Normal	III	6.97630881736301
TCGA-AA-3516-11A-01R-A32Z-07	MICU2	Normal	IV	7.18721889414819
TCGA-AA-3516-11A-01R-A32Z-07	Ratio_M2_M1	Normal	ATP Synthase	8.00972621714519
TCGA-AA-3516-11A-01R-A32Z-07	Ratio_M2_M1	Normal	I	6.2009187332583
TCGA-AA-3516-11A-01R-A32Z-07	Ratio_M2_M1	Normal	II	7.49721439448698
TCGA-AA-3516-11A-01R-A32Z-07	Ratio_M2_M1	Normal	III	6.97630881736301
TCGA-AA-3516-11A-01R-A32Z-07	Ratio_M2_M1	Normal	IV	7.18721889414819
TCGA-AA-3517-01A-01R-0821-07	MICU1	Low	ATP Synthase	7.19132742644186
TCGA-AA-3517-01A-01R-0821-07	MICU1	Low	I	5.55698172387356
TCGA-AA-3517-01A-01R-0821-07	MICU1	Low	II	5.92032469814562
TCGA-AA-3517-01A-01R-0821-07	MICU1	Low	III	6.35370524738507
TCGA-AA-3517-01A-01R-0821-07	MICU1	Low	IV	6.21864274260454
TCGA-AA-3517-01A-01R-0821-07	MICU2	Normal	ATP Synthase	7.19132742644186
TCGA-AA-3517-01A-01R-0821-07	MICU2	Normal	I	5.55698172387356
TCGA-AA-3517-01A-01R-0821-07	MICU2	Normal	II	5.92032469814562
TCGA-AA-3517-01A-01R-0821-07	MICU2	Normal	III	6.35370524738507
TCGA-AA-3517-01A-01R-0821-07	MICU2	Normal	IV	6.21864274260454
TCGA-AA-3517-01A-01R-0821-07	Ratio_M2_M1	High	ATP Synthase	7.19132742644186
TCGA-AA-3517-01A-01R-0821-07	Ratio_M2_M1	High	I	5.55698172387356
TCGA-AA-3517-01A-01R-0821-07	Ratio_M2_M1	High	II	5.92032469814562
TCGA-AA-3517-01A-01R-0821-07	Ratio_M2_M1	High	III	6.35370524738507
TCGA-AA-3517-01A-01R-0821-07	Ratio_M2_M1	High	IV	6.21864274260454
TCGA-AA-3517-11A-01R-A32Z-07	MICU1	Normal	ATP Synthase	8.09626569154363
TCGA-AA-3517-11A-01R-A32Z-07	MICU1	Normal	I	6.15786775802248
TCGA-AA-3517-11A-01R-A32Z-07	MICU1	Normal	II	7.44903126476744
TCGA-AA-3517-11A-01R-A32Z-07	MICU1	Normal	III	7.00995971189207
TCGA-AA-3517-11A-01R-A32Z-07	MICU1	Normal	IV	7.01296056566156
TCGA-AA-3517-11A-01R-A32Z-07	MICU2	Normal	ATP Synthase	8.09626569154363
TCGA-AA-3517-11A-01R-A32Z-07	MICU2	Normal	I	6.15786775802248
TCGA-AA-3517-11A-01R-A32Z-07	MICU2	Normal	II	7.44903126476744
TCGA-AA-3517-11A-01R-A32Z-07	MICU2	Normal	III	7.00995971189207
TCGA-AA-3517-11A-01R-A32Z-07	MICU2	Normal	IV	7.01296056566156
TCGA-AA-3517-11A-01R-A32Z-07	Ratio_M2_M1	Normal	ATP Synthase	8.09626569154363
TCGA-AA-3517-11A-01R-A32Z-07	Ratio_M2_M1	Normal	I	6.15786775802248
TCGA-AA-3517-11A-01R-A32Z-07	Ratio_M2_M1	Normal	II	7.44903126476744
TCGA-AA-3517-11A-01R-A32Z-07	Ratio_M2_M1	Normal	III	7.00995971189207
TCGA-AA-3517-11A-01R-A32Z-07	Ratio_M2_M1	Normal	IV	7.01296056566156
TCGA-AA-3518-01A-02R-0826-07	MICU1	Normal	ATP Synthase	8.12022296197749
TCGA-AA-3518-01A-02R-0826-07	MICU1	Normal	I	6.06350241595392
TCGA-AA-3518-01A-02R-0826-07	MICU1	Normal	II	7.00241294014259
TCGA-AA-3518-01A-02R-0826-07	MICU1	Normal	III	7.08062128273001
TCGA-AA-3518-01A-02R-0826-07	MICU1	Normal	IV	6.69946653532855
TCGA-AA-3518-01A-02R-0826-07	MICU2	Low	ATP Synthase	8.12022296197749
TCGA-AA-3518-01A-02R-0826-07	MICU2	Low	I	6.06350241595392
TCGA-AA-3518-01A-02R-0826-07	MICU2	Low	II	7.00241294014259
TCGA-AA-3518-01A-02R-0826-07	MICU2	Low	III	7.08062128273001
TCGA-AA-3518-01A-02R-0826-07	MICU2	Low	IV	6.69946653532855
TCGA-AA-3518-01A-02R-0826-07	Ratio_M2_M1	Normal	ATP Synthase	8.12022296197749
TCGA-AA-3518-01A-02R-0826-07	Ratio_M2_M1	Normal	I	6.06350241595392
TCGA-AA-3518-01A-02R-0826-07	Ratio_M2_M1	Normal	II	7.00241294014259
TCGA-AA-3518-01A-02R-0826-07	Ratio_M2_M1	Normal	III	7.08062128273001
TCGA-AA-3518-01A-02R-0826-07	Ratio_M2_M1	Normal	IV	6.69946653532855
TCGA-AA-3518-11A-01R-1672-07	MICU1	Normal	ATP Synthase	8.03207927714073
TCGA-AA-3518-11A-01R-1672-07	MICU1	Normal	I	6.07918277782007
TCGA-AA-3518-11A-01R-1672-07	MICU1	Normal	II	7.50754736867726
TCGA-AA-3518-11A-01R-1672-07	MICU1	Normal	III	6.91308336411022
TCGA-AA-3518-11A-01R-1672-07	MICU1	Normal	IV	6.95668110705387
TCGA-AA-3518-11A-01R-1672-07	MICU2	Normal	ATP Synthase	8.03207927714073
TCGA-AA-3518-11A-01R-1672-07	MICU2	Normal	I	6.07918277782007
TCGA-AA-3518-11A-01R-1672-07	MICU2	Normal	II	7.50754736867726
TCGA-AA-3518-11A-01R-1672-07	MICU2	Normal	III	6.91308336411022
TCGA-AA-3518-11A-01R-1672-07	MICU2	Normal	IV	6.95668110705387
TCGA-AA-3518-11A-01R-1672-07	Ratio_M2_M1	Normal	ATP Synthase	8.03207927714073
TCGA-AA-3518-11A-01R-1672-07	Ratio_M2_M1	Normal	I	6.07918277782007
TCGA-AA-3518-11A-01R-1672-07	Ratio_M2_M1	Normal	II	7.50754736867726
TCGA-AA-3518-11A-01R-1672-07	Ratio_M2_M1	Normal	III	6.91308336411022
TCGA-AA-3518-11A-01R-1672-07	Ratio_M2_M1	Normal	IV	6.95668110705387
TCGA-AA-3519-01A-02R-0821-07	MICU1	Low	ATP Synthase	8.02785529947777
TCGA-AA-3519-01A-02R-0821-07	MICU1	Low	I	6.29071950714242
TCGA-AA-3519-01A-02R-0821-07	MICU1	Low	II	6.56636840083722
TCGA-AA-3519-01A-02R-0821-07	MICU1	Low	III	7.15664718933924
TCGA-AA-3519-01A-02R-0821-07	MICU1	Low	IV	7.12417476886275
TCGA-AA-3519-01A-02R-0821-07	MICU2	Normal	ATP Synthase	8.02785529947777
TCGA-AA-3519-01A-02R-0821-07	MICU2	Normal	I	6.29071950714242
TCGA-AA-3519-01A-02R-0821-07	MICU2	Normal	II	6.56636840083722
TCGA-AA-3519-01A-02R-0821-07	MICU2	Normal	III	7.15664718933924
TCGA-AA-3519-01A-02R-0821-07	MICU2	Normal	IV	7.12417476886275
TCGA-AA-3519-01A-02R-0821-07	Ratio_M2_M1	Normal	ATP Synthase	8.02785529947777
TCGA-AA-3519-01A-02R-0821-07	Ratio_M2_M1	Normal	I	6.29071950714242
TCGA-AA-3519-01A-02R-0821-07	Ratio_M2_M1	Normal	II	6.56636840083722
TCGA-AA-3519-01A-02R-0821-07	Ratio_M2_M1	Normal	III	7.15664718933924
TCGA-AA-3519-01A-02R-0821-07	Ratio_M2_M1	Normal	IV	7.12417476886275
TCGA-AA-3520-01A-01R-0821-07	MICU1	Low	ATP Synthase	7.91648030363123
TCGA-AA-3520-01A-01R-0821-07	MICU1	Low	I	6.13935055192245
TCGA-AA-3520-01A-01R-0821-07	MICU1	Low	II	6.71938398126726
TCGA-AA-3520-01A-01R-0821-07	MICU1	Low	III	7.02729494733983
TCGA-AA-3520-01A-01R-0821-07	MICU1	Low	IV	6.76710536539745
TCGA-AA-3520-01A-01R-0821-07	MICU2	Normal	ATP Synthase	7.91648030363123
TCGA-AA-3520-01A-01R-0821-07	MICU2	Normal	I	6.13935055192245
TCGA-AA-3520-01A-01R-0821-07	MICU2	Normal	II	6.71938398126726
TCGA-AA-3520-01A-01R-0821-07	MICU2	Normal	III	7.02729494733983
TCGA-AA-3520-01A-01R-0821-07	MICU2	Normal	IV	6.76710536539745
TCGA-AA-3520-01A-01R-0821-07	Ratio_M2_M1	High	ATP Synthase	7.91648030363123
TCGA-AA-3520-01A-01R-0821-07	Ratio_M2_M1	High	I	6.13935055192245
TCGA-AA-3520-01A-01R-0821-07	Ratio_M2_M1	High	II	6.71938398126726
TCGA-AA-3520-01A-01R-0821-07	Ratio_M2_M1	High	III	7.02729494733983
TCGA-AA-3520-01A-01R-0821-07	Ratio_M2_M1	High	IV	6.76710536539745
TCGA-AA-3520-11A-01R-A32Z-07	MICU1	Normal	ATP Synthase	8.24966169689142
TCGA-AA-3520-11A-01R-A32Z-07	MICU1	Normal	I	6.27950556662627
TCGA-AA-3520-11A-01R-A32Z-07	MICU1	Normal	II	7.54015028249086
TCGA-AA-3520-11A-01R-A32Z-07	MICU1	Normal	III	7.11002703193891
TCGA-AA-3520-11A-01R-A32Z-07	MICU1	Normal	IV	6.98914132489985
TCGA-AA-3520-11A-01R-A32Z-07	MICU2	Normal	ATP Synthase	8.24966169689142
TCGA-AA-3520-11A-01R-A32Z-07	MICU2	Normal	I	6.27950556662627
TCGA-AA-3520-11A-01R-A32Z-07	MICU2	Normal	II	7.54015028249086
TCGA-AA-3520-11A-01R-A32Z-07	MICU2	Normal	III	7.11002703193891
TCGA-AA-3520-11A-01R-A32Z-07	MICU2	Normal	IV	6.98914132489985
TCGA-AA-3520-11A-01R-A32Z-07	Ratio_M2_M1	Normal	ATP Synthase	8.24966169689142
TCGA-AA-3520-11A-01R-A32Z-07	Ratio_M2_M1	Normal	I	6.27950556662627
TCGA-AA-3520-11A-01R-A32Z-07	Ratio_M2_M1	Normal	II	7.54015028249086
TCGA-AA-3520-11A-01R-A32Z-07	Ratio_M2_M1	Normal	III	7.11002703193891
TCGA-AA-3520-11A-01R-A32Z-07	Ratio_M2_M1	Normal	IV	6.98914132489985
TCGA-AA-3521-01A-01R-0821-07	MICU1	Low	ATP Synthase	7.48711020348948
TCGA-AA-3521-01A-01R-0821-07	MICU1	Low	I	5.72698495938496
TCGA-AA-3521-01A-01R-0821-07	MICU1	Low	II	6.10206455616682
TCGA-AA-3521-01A-01R-0821-07	MICU1	Low	III	6.51888439175056
TCGA-AA-3521-01A-01R-0821-07	MICU1	Low	IV	6.28097154225737
TCGA-AA-3521-01A-01R-0821-07	MICU2	High	ATP Synthase	7.48711020348948
TCGA-AA-3521-01A-01R-0821-07	MICU2	High	I	5.72698495938496
TCGA-AA-3521-01A-01R-0821-07	MICU2	High	II	6.10206455616682
TCGA-AA-3521-01A-01R-0821-07	MICU2	High	III	6.51888439175056
TCGA-AA-3521-01A-01R-0821-07	MICU2	High	IV	6.28097154225737
TCGA-AA-3521-01A-01R-0821-07	Ratio_M2_M1	High	ATP Synthase	7.48711020348948
TCGA-AA-3521-01A-01R-0821-07	Ratio_M2_M1	High	I	5.72698495938496
TCGA-AA-3521-01A-01R-0821-07	Ratio_M2_M1	High	II	6.10206455616682
TCGA-AA-3521-01A-01R-0821-07	Ratio_M2_M1	High	III	6.51888439175056
TCGA-AA-3521-01A-01R-0821-07	Ratio_M2_M1	High	IV	6.28097154225737
TCGA-AA-3522-01A-01R-0821-07	MICU1	Normal	ATP Synthase	8.04160611436426
TCGA-AA-3522-01A-01R-0821-07	MICU1	Normal	I	6.09817403202317
TCGA-AA-3522-01A-01R-0821-07	MICU1	Normal	II	7.15236463341576
TCGA-AA-3522-01A-01R-0821-07	MICU1	Normal	III	7.08242111573777
TCGA-AA-3522-01A-01R-0821-07	MICU1	Normal	IV	6.98639486998674
TCGA-AA-3522-01A-01R-0821-07	MICU2	High	ATP Synthase	8.04160611436426
TCGA-AA-3522-01A-01R-0821-07	MICU2	High	I	6.09817403202317
TCGA-AA-3522-01A-01R-0821-07	MICU2	High	II	7.15236463341576
TCGA-AA-3522-01A-01R-0821-07	MICU2	High	III	7.08242111573777
TCGA-AA-3522-01A-01R-0821-07	MICU2	High	IV	6.98639486998674
TCGA-AA-3522-01A-01R-0821-07	Ratio_M2_M1	High	ATP Synthase	8.04160611436426
TCGA-AA-3522-01A-01R-0821-07	Ratio_M2_M1	High	I	6.09817403202317
TCGA-AA-3522-01A-01R-0821-07	Ratio_M2_M1	High	II	7.15236463341576
TCGA-AA-3522-01A-01R-0821-07	Ratio_M2_M1	High	III	7.08242111573777
TCGA-AA-3522-01A-01R-0821-07	Ratio_M2_M1	High	IV	6.98639486998674
TCGA-AA-3522-11A-01R-A32Z-07	MICU1	Normal	ATP Synthase	8.09355245234521
TCGA-AA-3522-11A-01R-A32Z-07	MICU1	Normal	I	6.07256264419344
TCGA-AA-3522-11A-01R-A32Z-07	MICU1	Normal	II	7.50114430388841
TCGA-AA-3522-11A-01R-A32Z-07	MICU1	Normal	III	7.02372777740075
TCGA-AA-3522-11A-01R-A32Z-07	MICU1	Normal	IV	6.92409195583274
TCGA-AA-3522-11A-01R-A32Z-07	MICU2	Normal	ATP Synthase	8.09355245234521
TCGA-AA-3522-11A-01R-A32Z-07	MICU2	Normal	I	6.07256264419344
TCGA-AA-3522-11A-01R-A32Z-07	MICU2	Normal	II	7.50114430388841
TCGA-AA-3522-11A-01R-A32Z-07	MICU2	Normal	III	7.02372777740075
TCGA-AA-3522-11A-01R-A32Z-07	MICU2	Normal	IV	6.92409195583274
TCGA-AA-3522-11A-01R-A32Z-07	Ratio_M2_M1	Normal	ATP Synthase	8.09355245234521
TCGA-AA-3522-11A-01R-A32Z-07	Ratio_M2_M1	Normal	I	6.07256264419344
TCGA-AA-3522-11A-01R-A32Z-07	Ratio_M2_M1	Normal	II	7.50114430388841
TCGA-AA-3522-11A-01R-A32Z-07	Ratio_M2_M1	Normal	III	7.02372777740075
TCGA-AA-3522-11A-01R-A32Z-07	Ratio_M2_M1	Normal	IV	6.92409195583274
TCGA-AA-3524-01A-02R-0821-07	MICU1	Low	ATP Synthase	8.20482612707482
TCGA-AA-3524-01A-02R-0821-07	MICU1	Low	I	6.39427831767483
TCGA-AA-3524-01A-02R-0821-07	MICU1	Low	II	7.17847721544448
TCGA-AA-3524-01A-02R-0821-07	MICU1	Low	III	7.42057355763669
TCGA-AA-3524-01A-02R-0821-07	MICU1	Low	IV	6.94770760783083
TCGA-AA-3524-01A-02R-0821-07	MICU2	High	ATP Synthase	8.20482612707482
TCGA-AA-3524-01A-02R-0821-07	MICU2	High	I	6.39427831767483
TCGA-AA-3524-01A-02R-0821-07	MICU2	High	II	7.17847721544448
TCGA-AA-3524-01A-02R-0821-07	MICU2	High	III	7.42057355763669
TCGA-AA-3524-01A-02R-0821-07	MICU2	High	IV	6.94770760783083
TCGA-AA-3524-01A-02R-0821-07	Ratio_M2_M1	High	ATP Synthase	8.20482612707482
TCGA-AA-3524-01A-02R-0821-07	Ratio_M2_M1	High	I	6.39427831767483
TCGA-AA-3524-01A-02R-0821-07	Ratio_M2_M1	High	II	7.17847721544448
TCGA-AA-3524-01A-02R-0821-07	Ratio_M2_M1	High	III	7.42057355763669
TCGA-AA-3524-01A-02R-0821-07	Ratio_M2_M1	High	IV	6.94770760783083
TCGA-AA-3525-01A-02R-0826-07	MICU1	Normal	ATP Synthase	8.16513717898375
TCGA-AA-3525-01A-02R-0826-07	MICU1	Normal	I	6.26867061227442
TCGA-AA-3525-01A-02R-0826-07	MICU1	Normal	II	6.99659802415284
TCGA-AA-3525-01A-02R-0826-07	MICU1	Normal	III	7.17731094256304
TCGA-AA-3525-01A-02R-0826-07	MICU1	Normal	IV	6.93358479050176
TCGA-AA-3525-01A-02R-0826-07	MICU2	Normal	ATP Synthase	8.16513717898375
TCGA-AA-3525-01A-02R-0826-07	MICU2	Normal	I	6.26867061227442
TCGA-AA-3525-01A-02R-0826-07	MICU2	Normal	II	6.99659802415284
TCGA-AA-3525-01A-02R-0826-07	MICU2	Normal	III	7.17731094256304
TCGA-AA-3525-01A-02R-0826-07	MICU2	Normal	IV	6.93358479050176
TCGA-AA-3525-01A-02R-0826-07	Ratio_M2_M1	Normal	ATP Synthase	8.16513717898375
TCGA-AA-3525-01A-02R-0826-07	Ratio_M2_M1	Normal	I	6.26867061227442
TCGA-AA-3525-01A-02R-0826-07	Ratio_M2_M1	Normal	II	6.99659802415284
TCGA-AA-3525-01A-02R-0826-07	Ratio_M2_M1	Normal	III	7.17731094256304
TCGA-AA-3525-01A-02R-0826-07	Ratio_M2_M1	Normal	IV	6.93358479050176
TCGA-AA-3525-11A-01R-A32Z-07	MICU1	Normal	ATP Synthase	8.21685259414399
TCGA-AA-3525-11A-01R-A32Z-07	MICU1	Normal	I	6.24043549315971
TCGA-AA-3525-11A-01R-A32Z-07	MICU1	Normal	II	7.48621618499194
TCGA-AA-3525-11A-01R-A32Z-07	MICU1	Normal	III	7.07669540062495
TCGA-AA-3525-11A-01R-A32Z-07	MICU1	Normal	IV	6.98891055407617
TCGA-AA-3525-11A-01R-A32Z-07	MICU2	Normal	ATP Synthase	8.21685259414399
TCGA-AA-3525-11A-01R-A32Z-07	MICU2	Normal	I	6.24043549315971
TCGA-AA-3525-11A-01R-A32Z-07	MICU2	Normal	II	7.48621618499194
TCGA-AA-3525-11A-01R-A32Z-07	MICU2	Normal	III	7.07669540062495
TCGA-AA-3525-11A-01R-A32Z-07	MICU2	Normal	IV	6.98891055407617
TCGA-AA-3525-11A-01R-A32Z-07	Ratio_M2_M1	Normal	ATP Synthase	8.21685259414399
TCGA-AA-3525-11A-01R-A32Z-07	Ratio_M2_M1	Normal	I	6.24043549315971
TCGA-AA-3525-11A-01R-A32Z-07	Ratio_M2_M1	Normal	II	7.48621618499194
TCGA-AA-3525-11A-01R-A32Z-07	Ratio_M2_M1	Normal	III	7.07669540062495
TCGA-AA-3525-11A-01R-A32Z-07	Ratio_M2_M1	Normal	IV	6.98891055407617
TCGA-AA-3526-01A-02R-A32Z-07	MICU1	Low	ATP Synthase	8.31139070679994
TCGA-AA-3526-01A-02R-A32Z-07	MICU1	Low	I	6.54272668542388
TCGA-AA-3526-01A-02R-A32Z-07	MICU1	Low	II	7.00681940523297
TCGA-AA-3526-01A-02R-A32Z-07	MICU1	Low	III	7.5002975930745
TCGA-AA-3526-01A-02R-A32Z-07	MICU1	Low	IV	7.21178194645207
TCGA-AA-3526-01A-02R-A32Z-07	MICU2	Normal	ATP Synthase	8.31139070679994
TCGA-AA-3526-01A-02R-A32Z-07	MICU2	Normal	I	6.54272668542388
TCGA-AA-3526-01A-02R-A32Z-07	MICU2	Normal	II	7.00681940523297
TCGA-AA-3526-01A-02R-A32Z-07	MICU2	Normal	III	7.5002975930745
TCGA-AA-3526-01A-02R-A32Z-07	MICU2	Normal	IV	7.21178194645207
TCGA-AA-3526-01A-02R-A32Z-07	Ratio_M2_M1	Normal	ATP Synthase	8.31139070679994
TCGA-AA-3526-01A-02R-A32Z-07	Ratio_M2_M1	Normal	I	6.54272668542388
TCGA-AA-3526-01A-02R-A32Z-07	Ratio_M2_M1	Normal	II	7.00681940523297
TCGA-AA-3526-01A-02R-A32Z-07	Ratio_M2_M1	Normal	III	7.5002975930745
TCGA-AA-3526-01A-02R-A32Z-07	Ratio_M2_M1	Normal	IV	7.21178194645207
TCGA-AA-3527-01A-01R-0821-07	MICU1	Low	ATP Synthase	8.36339799832099
TCGA-AA-3527-01A-01R-0821-07	MICU1	Low	I	6.50333472313789
TCGA-AA-3527-01A-01R-0821-07	MICU1	Low	II	6.74257536075837
TCGA-AA-3527-01A-01R-0821-07	MICU1	Low	III	7.80364287541005
TCGA-AA-3527-01A-01R-0821-07	MICU1	Low	IV	7.01115917399773
TCGA-AA-3527-01A-01R-0821-07	MICU2	Low	ATP Synthase	8.36339799832099
TCGA-AA-3527-01A-01R-0821-07	MICU2	Low	I	6.50333472313789
TCGA-AA-3527-01A-01R-0821-07	MICU2	Low	II	6.74257536075837
TCGA-AA-3527-01A-01R-0821-07	MICU2	Low	III	7.80364287541005
TCGA-AA-3527-01A-01R-0821-07	MICU2	Low	IV	7.01115917399773
TCGA-AA-3527-01A-01R-0821-07	Ratio_M2_M1	Low	ATP Synthase	8.36339799832099
TCGA-AA-3527-01A-01R-0821-07	Ratio_M2_M1	Low	I	6.50333472313789
TCGA-AA-3527-01A-01R-0821-07	Ratio_M2_M1	Low	II	6.74257536075837
TCGA-AA-3527-01A-01R-0821-07	Ratio_M2_M1	Low	III	7.80364287541005
TCGA-AA-3527-01A-01R-0821-07	Ratio_M2_M1	Low	IV	7.01115917399773
TCGA-AA-3527-11A-01R-A32Z-07	MICU1	Normal	ATP Synthase	8.18719855216156
TCGA-AA-3527-11A-01R-A32Z-07	MICU1	Normal	I	6.25278550099093
TCGA-AA-3527-11A-01R-A32Z-07	MICU1	Normal	II	7.62622381939335
TCGA-AA-3527-11A-01R-A32Z-07	MICU1	Normal	III	7.0996426788901
TCGA-AA-3527-11A-01R-A32Z-07	MICU1	Normal	IV	7.03095869251301
TCGA-AA-3527-11A-01R-A32Z-07	MICU2	Normal	ATP Synthase	8.18719855216156
TCGA-AA-3527-11A-01R-A32Z-07	MICU2	Normal	I	6.25278550099093
TCGA-AA-3527-11A-01R-A32Z-07	MICU2	Normal	II	7.62622381939335
TCGA-AA-3527-11A-01R-A32Z-07	MICU2	Normal	III	7.0996426788901
TCGA-AA-3527-11A-01R-A32Z-07	MICU2	Normal	IV	7.03095869251301
TCGA-AA-3527-11A-01R-A32Z-07	Ratio_M2_M1	Normal	ATP Synthase	8.18719855216156
TCGA-AA-3527-11A-01R-A32Z-07	Ratio_M2_M1	Normal	I	6.25278550099093
TCGA-AA-3527-11A-01R-A32Z-07	Ratio_M2_M1	Normal	II	7.62622381939335
TCGA-AA-3527-11A-01R-A32Z-07	Ratio_M2_M1	Normal	III	7.0996426788901
TCGA-AA-3527-11A-01R-A32Z-07	Ratio_M2_M1	Normal	IV	7.03095869251301
TCGA-AA-3529-01A-02R-0821-07	MICU1	Low	ATP Synthase	7.90202732824828
TCGA-AA-3529-01A-02R-0821-07	MICU1	Low	I	6.07945326739819
TCGA-AA-3529-01A-02R-0821-07	MICU1	Low	II	6.65527285058281
TCGA-AA-3529-01A-02R-0821-07	MICU1	Low	III	7.23869401299602
TCGA-AA-3529-01A-02R-0821-07	MICU1	Low	IV	6.7573792754872
TCGA-AA-3529-01A-02R-0821-07	MICU2	Normal	ATP Synthase	7.90202732824828
TCGA-AA-3529-01A-02R-0821-07	MICU2	Normal	I	6.07945326739819
TCGA-AA-3529-01A-02R-0821-07	MICU2	Normal	II	6.65527285058281
TCGA-AA-3529-01A-02R-0821-07	MICU2	Normal	III	7.23869401299602
TCGA-AA-3529-01A-02R-0821-07	MICU2	Normal	IV	6.7573792754872
TCGA-AA-3529-01A-02R-0821-07	Ratio_M2_M1	Normal	ATP Synthase	7.90202732824828
TCGA-AA-3529-01A-02R-0821-07	Ratio_M2_M1	Normal	I	6.07945326739819
TCGA-AA-3529-01A-02R-0821-07	Ratio_M2_M1	Normal	II	6.65527285058281
TCGA-AA-3529-01A-02R-0821-07	Ratio_M2_M1	Normal	III	7.23869401299602
TCGA-AA-3529-01A-02R-0821-07	Ratio_M2_M1	Normal	IV	6.7573792754872
TCGA-AA-3530-01A-01R-1022-07	MICU1	Low	ATP Synthase	7.20626343240177
TCGA-AA-3530-01A-01R-1022-07	MICU1	Low	I	5.54626765777714
TCGA-AA-3530-01A-01R-1022-07	MICU1	Low	II	6.33813190007751
TCGA-AA-3530-01A-01R-1022-07	MICU1	Low	III	6.37640486205728
TCGA-AA-3530-01A-01R-1022-07	MICU1	Low	IV	6.08982196086899
TCGA-AA-3530-01A-01R-1022-07	MICU2	Normal	ATP Synthase	7.20626343240177
TCGA-AA-3530-01A-01R-1022-07	MICU2	Normal	I	5.54626765777714
TCGA-AA-3530-01A-01R-1022-07	MICU2	Normal	II	6.33813190007751
TCGA-AA-3530-01A-01R-1022-07	MICU2	Normal	III	6.37640486205728
TCGA-AA-3530-01A-01R-1022-07	MICU2	Normal	IV	6.08982196086899
TCGA-AA-3530-01A-01R-1022-07	Ratio_M2_M1	Normal	ATP Synthase	7.20626343240177
TCGA-AA-3530-01A-01R-1022-07	Ratio_M2_M1	Normal	I	5.54626765777714
TCGA-AA-3530-01A-01R-1022-07	Ratio_M2_M1	Normal	II	6.33813190007751
TCGA-AA-3530-01A-01R-1022-07	Ratio_M2_M1	Normal	III	6.37640486205728
TCGA-AA-3530-01A-01R-1022-07	Ratio_M2_M1	Normal	IV	6.08982196086899
TCGA-AA-3531-01A-01R-0821-07	MICU1	Low	ATP Synthase	7.82865527906902
TCGA-AA-3531-01A-01R-0821-07	MICU1	Low	I	6.21560940115922
TCGA-AA-3531-01A-01R-0821-07	MICU1	Low	II	6.23669503176845
TCGA-AA-3531-01A-01R-0821-07	MICU1	Low	III	7.25480194179108
TCGA-AA-3531-01A-01R-0821-07	MICU1	Low	IV	6.64303391141017
TCGA-AA-3531-01A-01R-0821-07	MICU2	Low	ATP Synthase	7.82865527906902
TCGA-AA-3531-01A-01R-0821-07	MICU2	Low	I	6.21560940115922
TCGA-AA-3531-01A-01R-0821-07	MICU2	Low	II	6.23669503176845
TCGA-AA-3531-01A-01R-0821-07	MICU2	Low	III	7.25480194179108
TCGA-AA-3531-01A-01R-0821-07	MICU2	Low	IV	6.64303391141017
TCGA-AA-3531-01A-01R-0821-07	Ratio_M2_M1	Low	ATP Synthase	7.82865527906902
TCGA-AA-3531-01A-01R-0821-07	Ratio_M2_M1	Low	I	6.21560940115922
TCGA-AA-3531-01A-01R-0821-07	Ratio_M2_M1	Low	II	6.23669503176845
TCGA-AA-3531-01A-01R-0821-07	Ratio_M2_M1	Low	III	7.25480194179108
TCGA-AA-3531-01A-01R-0821-07	Ratio_M2_M1	Low	IV	6.64303391141017
TCGA-AA-3531-11A-01R-A32Z-07	MICU1	High	ATP Synthase	8.18703593760302
TCGA-AA-3531-11A-01R-A32Z-07	MICU1	High	I	6.24963671515071
TCGA-AA-3531-11A-01R-A32Z-07	MICU1	High	II	7.45200281506077
TCGA-AA-3531-11A-01R-A32Z-07	MICU1	High	III	7.09922877382553
TCGA-AA-3531-11A-01R-A32Z-07	MICU1	High	IV	7.19995474380897
TCGA-AA-3531-11A-01R-A32Z-07	MICU2	Normal	ATP Synthase	8.18703593760302
TCGA-AA-3531-11A-01R-A32Z-07	MICU2	Normal	I	6.24963671515071
TCGA-AA-3531-11A-01R-A32Z-07	MICU2	Normal	II	7.45200281506077
TCGA-AA-3531-11A-01R-A32Z-07	MICU2	Normal	III	7.09922877382553
TCGA-AA-3531-11A-01R-A32Z-07	MICU2	Normal	IV	7.19995474380897
TCGA-AA-3531-11A-01R-A32Z-07	Ratio_M2_M1	Normal	ATP Synthase	8.18703593760302
TCGA-AA-3531-11A-01R-A32Z-07	Ratio_M2_M1	Normal	I	6.24963671515071
TCGA-AA-3531-11A-01R-A32Z-07	Ratio_M2_M1	Normal	II	7.45200281506077
TCGA-AA-3531-11A-01R-A32Z-07	Ratio_M2_M1	Normal	III	7.09922877382553
TCGA-AA-3531-11A-01R-A32Z-07	Ratio_M2_M1	Normal	IV	7.19995474380897
TCGA-AA-3532-01A-01R-0821-07	MICU1	Low	ATP Synthase	7.89212995800244
TCGA-AA-3532-01A-01R-0821-07	MICU1	Low	I	5.92994799768282
TCGA-AA-3532-01A-01R-0821-07	MICU1	Low	II	6.91344758513189
TCGA-AA-3532-01A-01R-0821-07	MICU1	Low	III	7.00368142320455
TCGA-AA-3532-01A-01R-0821-07	MICU1	Low	IV	6.78031281977397
TCGA-AA-3532-01A-01R-0821-07	MICU2	Normal	ATP Synthase	7.89212995800244
TCGA-AA-3532-01A-01R-0821-07	MICU2	Normal	I	5.92994799768282
TCGA-AA-3532-01A-01R-0821-07	MICU2	Normal	II	6.91344758513189
TCGA-AA-3532-01A-01R-0821-07	MICU2	Normal	III	7.00368142320455
TCGA-AA-3532-01A-01R-0821-07	MICU2	Normal	IV	6.78031281977397
TCGA-AA-3532-01A-01R-0821-07	Ratio_M2_M1	High	ATP Synthase	7.89212995800244
TCGA-AA-3532-01A-01R-0821-07	Ratio_M2_M1	High	I	5.92994799768282
TCGA-AA-3532-01A-01R-0821-07	Ratio_M2_M1	High	II	6.91344758513189
TCGA-AA-3532-01A-01R-0821-07	Ratio_M2_M1	High	III	7.00368142320455
TCGA-AA-3532-01A-01R-0821-07	Ratio_M2_M1	High	IV	6.78031281977397
TCGA-AA-3534-01A-01R-0821-07	MICU1	Low	ATP Synthase	7.58903970651477
TCGA-AA-3534-01A-01R-0821-07	MICU1	Low	I	5.38275239417404
TCGA-AA-3534-01A-01R-0821-07	MICU1	Low	II	6.34907208371539
TCGA-AA-3534-01A-01R-0821-07	MICU1	Low	III	6.3192877886662
TCGA-AA-3534-01A-01R-0821-07	MICU1	Low	IV	6.18950294256982
TCGA-AA-3534-01A-01R-0821-07	MICU2	Normal	ATP Synthase	7.58903970651477
TCGA-AA-3534-01A-01R-0821-07	MICU2	Normal	I	5.38275239417404
TCGA-AA-3534-01A-01R-0821-07	MICU2	Normal	II	6.34907208371539
TCGA-AA-3534-01A-01R-0821-07	MICU2	Normal	III	6.3192877886662
TCGA-AA-3534-01A-01R-0821-07	MICU2	Normal	IV	6.18950294256982
TCGA-AA-3534-01A-01R-0821-07	Ratio_M2_M1	High	ATP Synthase	7.58903970651477
TCGA-AA-3534-01A-01R-0821-07	Ratio_M2_M1	High	I	5.38275239417404
TCGA-AA-3534-01A-01R-0821-07	Ratio_M2_M1	High	II	6.34907208371539
TCGA-AA-3534-01A-01R-0821-07	Ratio_M2_M1	High	III	6.3192877886662
TCGA-AA-3534-01A-01R-0821-07	Ratio_M2_M1	High	IV	6.18950294256982
TCGA-AA-3534-11A-01R-A32Z-07	MICU1	Normal	ATP Synthase	7.88227681805077
TCGA-AA-3534-11A-01R-A32Z-07	MICU1	Normal	I	5.87854700300261
TCGA-AA-3534-11A-01R-A32Z-07	MICU1	Normal	II	7.27446051701015
TCGA-AA-3534-11A-01R-A32Z-07	MICU1	Normal	III	6.82908229647341
TCGA-AA-3534-11A-01R-A32Z-07	MICU1	Normal	IV	6.77163572319944
TCGA-AA-3534-11A-01R-A32Z-07	MICU2	Normal	ATP Synthase	7.88227681805077
TCGA-AA-3534-11A-01R-A32Z-07	MICU2	Normal	I	5.87854700300261
TCGA-AA-3534-11A-01R-A32Z-07	MICU2	Normal	II	7.27446051701015
TCGA-AA-3534-11A-01R-A32Z-07	MICU2	Normal	III	6.82908229647341
TCGA-AA-3534-11A-01R-A32Z-07	MICU2	Normal	IV	6.77163572319944
TCGA-AA-3534-11A-01R-A32Z-07	Ratio_M2_M1	Normal	ATP Synthase	7.88227681805077
TCGA-AA-3534-11A-01R-A32Z-07	Ratio_M2_M1	Normal	I	5.87854700300261
TCGA-AA-3534-11A-01R-A32Z-07	Ratio_M2_M1	Normal	II	7.27446051701015
TCGA-AA-3534-11A-01R-A32Z-07	Ratio_M2_M1	Normal	III	6.82908229647341
TCGA-AA-3534-11A-01R-A32Z-07	Ratio_M2_M1	Normal	IV	6.77163572319944
TCGA-AA-3538-01A-01R-0821-07	MICU1	Low	ATP Synthase	7.47802863898529
TCGA-AA-3538-01A-01R-0821-07	MICU1	Low	I	5.52131254720358
TCGA-AA-3538-01A-01R-0821-07	MICU1	Low	II	6.58973934233396
TCGA-AA-3538-01A-01R-0821-07	MICU1	Low	III	6.58012489919285
TCGA-AA-3538-01A-01R-0821-07	MICU1	Low	IV	6.37350476129504
TCGA-AA-3538-01A-01R-0821-07	MICU2	Normal	ATP Synthase	7.47802863898529
TCGA-AA-3538-01A-01R-0821-07	MICU2	Normal	I	5.52131254720358
TCGA-AA-3538-01A-01R-0821-07	MICU2	Normal	II	6.58973934233396
TCGA-AA-3538-01A-01R-0821-07	MICU2	Normal	III	6.58012489919285
TCGA-AA-3538-01A-01R-0821-07	MICU2	Normal	IV	6.37350476129504
TCGA-AA-3538-01A-01R-0821-07	Ratio_M2_M1	Normal	ATP Synthase	7.47802863898529
TCGA-AA-3538-01A-01R-0821-07	Ratio_M2_M1	Normal	I	5.52131254720358
TCGA-AA-3538-01A-01R-0821-07	Ratio_M2_M1	Normal	II	6.58973934233396
TCGA-AA-3538-01A-01R-0821-07	Ratio_M2_M1	Normal	III	6.58012489919285
TCGA-AA-3538-01A-01R-0821-07	Ratio_M2_M1	Normal	IV	6.37350476129504
TCGA-AA-3542-01A-02R-1873-07	MICU1	Low	ATP Synthase	8.91934388875638
TCGA-AA-3542-01A-02R-1873-07	MICU1	Low	I	7.27612912259584
TCGA-AA-3542-01A-02R-1873-07	MICU1	Low	II	7.29413610179144
TCGA-AA-3542-01A-02R-1873-07	MICU1	Low	III	8.32273506007178
TCGA-AA-3542-01A-02R-1873-07	MICU1	Low	IV	8.15782771559348
TCGA-AA-3542-01A-02R-1873-07	MICU2	Normal	ATP Synthase	8.91934388875638
TCGA-AA-3542-01A-02R-1873-07	MICU2	Normal	I	7.27612912259584
TCGA-AA-3542-01A-02R-1873-07	MICU2	Normal	II	7.29413610179144
TCGA-AA-3542-01A-02R-1873-07	MICU2	Normal	III	8.32273506007178
TCGA-AA-3542-01A-02R-1873-07	MICU2	Normal	IV	8.15782771559348
TCGA-AA-3542-01A-02R-1873-07	Ratio_M2_M1	Normal	ATP Synthase	8.91934388875638
TCGA-AA-3542-01A-02R-1873-07	Ratio_M2_M1	Normal	I	7.27612912259584
TCGA-AA-3542-01A-02R-1873-07	Ratio_M2_M1	Normal	II	7.29413610179144
TCGA-AA-3542-01A-02R-1873-07	Ratio_M2_M1	Normal	III	8.32273506007178
TCGA-AA-3542-01A-02R-1873-07	Ratio_M2_M1	Normal	IV	8.15782771559348
TCGA-AA-3543-01A-01R-0826-07	MICU1	Normal	ATP Synthase	8.31168116036032
TCGA-AA-3543-01A-01R-0826-07	MICU1	Normal	I	6.29955860404213
TCGA-AA-3543-01A-01R-0826-07	MICU1	Normal	II	7.25323201068126
TCGA-AA-3543-01A-01R-0826-07	MICU1	Normal	III	7.34863785296589
TCGA-AA-3543-01A-01R-0826-07	MICU1	Normal	IV	7.04410470409723
TCGA-AA-3543-01A-01R-0826-07	MICU2	Normal	ATP Synthase	8.31168116036032
TCGA-AA-3543-01A-01R-0826-07	MICU2	Normal	I	6.29955860404213
TCGA-AA-3543-01A-01R-0826-07	MICU2	Normal	II	7.25323201068126
TCGA-AA-3543-01A-01R-0826-07	MICU2	Normal	III	7.34863785296589
TCGA-AA-3543-01A-01R-0826-07	MICU2	Normal	IV	7.04410470409723
TCGA-AA-3543-01A-01R-0826-07	Ratio_M2_M1	Normal	ATP Synthase	8.31168116036032
TCGA-AA-3543-01A-01R-0826-07	Ratio_M2_M1	Normal	I	6.29955860404213
TCGA-AA-3543-01A-01R-0826-07	Ratio_M2_M1	Normal	II	7.25323201068126
TCGA-AA-3543-01A-01R-0826-07	Ratio_M2_M1	Normal	III	7.34863785296589
TCGA-AA-3543-01A-01R-0826-07	Ratio_M2_M1	Normal	IV	7.04410470409723
TCGA-AA-3544-01A-01R-1873-07	MICU1	Low	ATP Synthase	8.15723127982712
TCGA-AA-3544-01A-01R-1873-07	MICU1	Low	I	6.53757908258852
TCGA-AA-3544-01A-01R-1873-07	MICU1	Low	II	6.73063041007451
TCGA-AA-3544-01A-01R-1873-07	MICU1	Low	III	7.53120164414619
TCGA-AA-3544-01A-01R-1873-07	MICU1	Low	IV	7.29744802285594
TCGA-AA-3544-01A-01R-1873-07	MICU2	Normal	ATP Synthase	8.15723127982712
TCGA-AA-3544-01A-01R-1873-07	MICU2	Normal	I	6.53757908258852
TCGA-AA-3544-01A-01R-1873-07	MICU2	Normal	II	6.73063041007451
TCGA-AA-3544-01A-01R-1873-07	MICU2	Normal	III	7.53120164414619
TCGA-AA-3544-01A-01R-1873-07	MICU2	Normal	IV	7.29744802285594
TCGA-AA-3544-01A-01R-1873-07	Ratio_M2_M1	High	ATP Synthase	8.15723127982712
TCGA-AA-3544-01A-01R-1873-07	Ratio_M2_M1	High	I	6.53757908258852
TCGA-AA-3544-01A-01R-1873-07	Ratio_M2_M1	High	II	6.73063041007451
TCGA-AA-3544-01A-01R-1873-07	Ratio_M2_M1	High	III	7.53120164414619
TCGA-AA-3544-01A-01R-1873-07	Ratio_M2_M1	High	IV	7.29744802285594
TCGA-AA-3548-01A-01R-1873-07	MICU1	Low	ATP Synthase	8.04394165741427
TCGA-AA-3548-01A-01R-1873-07	MICU1	Low	I	6.34248057053061
TCGA-AA-3548-01A-01R-1873-07	MICU1	Low	II	7.00419406771293
TCGA-AA-3548-01A-01R-1873-07	MICU1	Low	III	7.3983829144344
TCGA-AA-3548-01A-01R-1873-07	MICU1	Low	IV	7.00511279380692
TCGA-AA-3548-01A-01R-1873-07	MICU2	Normal	ATP Synthase	8.04394165741427
TCGA-AA-3548-01A-01R-1873-07	MICU2	Normal	I	6.34248057053061
TCGA-AA-3548-01A-01R-1873-07	MICU2	Normal	II	7.00419406771293
TCGA-AA-3548-01A-01R-1873-07	MICU2	Normal	III	7.3983829144344
TCGA-AA-3548-01A-01R-1873-07	MICU2	Normal	IV	7.00511279380692
TCGA-AA-3548-01A-01R-1873-07	Ratio_M2_M1	High	ATP Synthase	8.04394165741427
TCGA-AA-3548-01A-01R-1873-07	Ratio_M2_M1	High	I	6.34248057053061
TCGA-AA-3548-01A-01R-1873-07	Ratio_M2_M1	High	II	7.00419406771293
TCGA-AA-3548-01A-01R-1873-07	Ratio_M2_M1	High	III	7.3983829144344
TCGA-AA-3548-01A-01R-1873-07	Ratio_M2_M1	High	IV	7.00511279380692
TCGA-AA-3549-01A-02R-0821-07	MICU1	Low	ATP Synthase	7.81647905201188
TCGA-AA-3549-01A-02R-0821-07	MICU1	Low	I	5.89889850626053
TCGA-AA-3549-01A-02R-0821-07	MICU1	Low	II	6.94429540312988
TCGA-AA-3549-01A-02R-0821-07	MICU1	Low	III	7.04751501697838
TCGA-AA-3549-01A-02R-0821-07	MICU1	Low	IV	6.70078847467567
TCGA-AA-3549-01A-02R-0821-07	MICU2	High	ATP Synthase	7.81647905201188
TCGA-AA-3549-01A-02R-0821-07	MICU2	High	I	5.89889850626053
TCGA-AA-3549-01A-02R-0821-07	MICU2	High	II	6.94429540312988
TCGA-AA-3549-01A-02R-0821-07	MICU2	High	III	7.04751501697838
TCGA-AA-3549-01A-02R-0821-07	MICU2	High	IV	6.70078847467567
TCGA-AA-3549-01A-02R-0821-07	Ratio_M2_M1	High	ATP Synthase	7.81647905201188
TCGA-AA-3549-01A-02R-0821-07	Ratio_M2_M1	High	I	5.89889850626053
TCGA-AA-3549-01A-02R-0821-07	Ratio_M2_M1	High	II	6.94429540312988
TCGA-AA-3549-01A-02R-0821-07	Ratio_M2_M1	High	III	7.04751501697838
TCGA-AA-3549-01A-02R-0821-07	Ratio_M2_M1	High	IV	6.70078847467567
TCGA-AA-3552-01A-01R-0821-07	MICU1	Low	ATP Synthase	7.71829722845541
TCGA-AA-3552-01A-01R-0821-07	MICU1	Low	I	6.00081733590846
TCGA-AA-3552-01A-01R-0821-07	MICU1	Low	II	7.07746273876429
TCGA-AA-3552-01A-01R-0821-07	MICU1	Low	III	6.98915829863737
TCGA-AA-3552-01A-01R-0821-07	MICU1	Low	IV	6.76939912311625
TCGA-AA-3552-01A-01R-0821-07	MICU2	Normal	ATP Synthase	7.71829722845541
TCGA-AA-3552-01A-01R-0821-07	MICU2	Normal	I	6.00081733590846
TCGA-AA-3552-01A-01R-0821-07	MICU2	Normal	II	7.07746273876429
TCGA-AA-3552-01A-01R-0821-07	MICU2	Normal	III	6.98915829863737
TCGA-AA-3552-01A-01R-0821-07	MICU2	Normal	IV	6.76939912311625
TCGA-AA-3552-01A-01R-0821-07	Ratio_M2_M1	Normal	ATP Synthase	7.71829722845541
TCGA-AA-3552-01A-01R-0821-07	Ratio_M2_M1	Normal	I	6.00081733590846
TCGA-AA-3552-01A-01R-0821-07	Ratio_M2_M1	Normal	II	7.07746273876429
TCGA-AA-3552-01A-01R-0821-07	Ratio_M2_M1	Normal	III	6.98915829863737
TCGA-AA-3552-01A-01R-0821-07	Ratio_M2_M1	Normal	IV	6.76939912311625
TCGA-AA-3553-01A-01R-0821-07	MICU1	Low	ATP Synthase	7.86537628655416
TCGA-AA-3553-01A-01R-0821-07	MICU1	Low	I	6.06662065900942
TCGA-AA-3553-01A-01R-0821-07	MICU1	Low	II	6.69734858608212
TCGA-AA-3553-01A-01R-0821-07	MICU1	Low	III	7.0842811768962
TCGA-AA-3553-01A-01R-0821-07	MICU1	Low	IV	6.77950235495666
TCGA-AA-3553-01A-01R-0821-07	MICU2	Normal	ATP Synthase	7.86537628655416
TCGA-AA-3553-01A-01R-0821-07	MICU2	Normal	I	6.06662065900942
TCGA-AA-3553-01A-01R-0821-07	MICU2	Normal	II	6.69734858608212
TCGA-AA-3553-01A-01R-0821-07	MICU2	Normal	III	7.0842811768962
TCGA-AA-3553-01A-01R-0821-07	MICU2	Normal	IV	6.77950235495666
TCGA-AA-3553-01A-01R-0821-07	Ratio_M2_M1	Normal	ATP Synthase	7.86537628655416
TCGA-AA-3553-01A-01R-0821-07	Ratio_M2_M1	Normal	I	6.06662065900942
TCGA-AA-3553-01A-01R-0821-07	Ratio_M2_M1	Normal	II	6.69734858608212
TCGA-AA-3553-01A-01R-0821-07	Ratio_M2_M1	Normal	III	7.0842811768962
TCGA-AA-3553-01A-01R-0821-07	Ratio_M2_M1	Normal	IV	6.77950235495666
TCGA-AA-3554-01A-01R-0826-07	MICU1	High	ATP Synthase	7.85412884315716
TCGA-AA-3554-01A-01R-0826-07	MICU1	High	I	5.9014328321362
TCGA-AA-3554-01A-01R-0826-07	MICU1	High	II	6.87709703566278
TCGA-AA-3554-01A-01R-0826-07	MICU1	High	III	6.83989153963859
TCGA-AA-3554-01A-01R-0826-07	MICU1	High	IV	6.57178838955163
TCGA-AA-3554-01A-01R-0826-07	MICU2	Low	ATP Synthase	7.85412884315716
TCGA-AA-3554-01A-01R-0826-07	MICU2	Low	I	5.9014328321362
TCGA-AA-3554-01A-01R-0826-07	MICU2	Low	II	6.87709703566278
TCGA-AA-3554-01A-01R-0826-07	MICU2	Low	III	6.83989153963859
TCGA-AA-3554-01A-01R-0826-07	MICU2	Low	IV	6.57178838955163
TCGA-AA-3554-01A-01R-0826-07	Ratio_M2_M1	Low	ATP Synthase	7.85412884315716
TCGA-AA-3554-01A-01R-0826-07	Ratio_M2_M1	Low	I	5.9014328321362
TCGA-AA-3554-01A-01R-0826-07	Ratio_M2_M1	Low	II	6.87709703566278
TCGA-AA-3554-01A-01R-0826-07	Ratio_M2_M1	Low	III	6.83989153963859
TCGA-AA-3554-01A-01R-0826-07	Ratio_M2_M1	Low	IV	6.57178838955163
TCGA-AA-3555-01A-01R-0821-07	MICU1	Normal	ATP Synthase	7.68938298778038
TCGA-AA-3555-01A-01R-0821-07	MICU1	Normal	I	5.67586069260789
TCGA-AA-3555-01A-01R-0821-07	MICU1	Normal	II	6.52386096154213
TCGA-AA-3555-01A-01R-0821-07	MICU1	Normal	III	6.61845032241806
TCGA-AA-3555-01A-01R-0821-07	MICU1	Normal	IV	6.24415263006968
TCGA-AA-3555-01A-01R-0821-07	MICU2	Normal	ATP Synthase	7.68938298778038
TCGA-AA-3555-01A-01R-0821-07	MICU2	Normal	I	5.67586069260789
TCGA-AA-3555-01A-01R-0821-07	MICU2	Normal	II	6.52386096154213
TCGA-AA-3555-01A-01R-0821-07	MICU2	Normal	III	6.61845032241806
TCGA-AA-3555-01A-01R-0821-07	MICU2	Normal	IV	6.24415263006968
TCGA-AA-3555-01A-01R-0821-07	Ratio_M2_M1	Normal	ATP Synthase	7.68938298778038
TCGA-AA-3555-01A-01R-0821-07	Ratio_M2_M1	Normal	I	5.67586069260789
TCGA-AA-3555-01A-01R-0821-07	Ratio_M2_M1	Normal	II	6.52386096154213
TCGA-AA-3555-01A-01R-0821-07	Ratio_M2_M1	Normal	III	6.61845032241806
TCGA-AA-3555-01A-01R-0821-07	Ratio_M2_M1	Normal	IV	6.24415263006968
TCGA-AA-3556-01A-01R-0821-07	MICU1	Normal	ATP Synthase	7.52627883925461
TCGA-AA-3556-01A-01R-0821-07	MICU1	Normal	I	5.70555937188289
TCGA-AA-3556-01A-01R-0821-07	MICU1	Normal	II	6.8469080117369
TCGA-AA-3556-01A-01R-0821-07	MICU1	Normal	III	6.63365277198756
TCGA-AA-3556-01A-01R-0821-07	MICU1	Normal	IV	6.43336763233056
TCGA-AA-3556-01A-01R-0821-07	MICU2	Normal	ATP Synthase	7.52627883925461
TCGA-AA-3556-01A-01R-0821-07	MICU2	Normal	I	5.70555937188289
TCGA-AA-3556-01A-01R-0821-07	MICU2	Normal	II	6.8469080117369
TCGA-AA-3556-01A-01R-0821-07	MICU2	Normal	III	6.63365277198756
TCGA-AA-3556-01A-01R-0821-07	MICU2	Normal	IV	6.43336763233056
TCGA-AA-3556-01A-01R-0821-07	Ratio_M2_M1	Low	ATP Synthase	7.52627883925461
TCGA-AA-3556-01A-01R-0821-07	Ratio_M2_M1	Low	I	5.70555937188289
TCGA-AA-3556-01A-01R-0821-07	Ratio_M2_M1	Low	II	6.8469080117369
TCGA-AA-3556-01A-01R-0821-07	Ratio_M2_M1	Low	III	6.63365277198756
TCGA-AA-3556-01A-01R-0821-07	Ratio_M2_M1	Low	IV	6.43336763233056
TCGA-AA-3560-01A-01R-0821-07	MICU1	High	ATP Synthase	8.36851297636055
TCGA-AA-3560-01A-01R-0821-07	MICU1	High	I	5.92563646943331
TCGA-AA-3560-01A-01R-0821-07	MICU1	High	II	7.31816751320808
TCGA-AA-3560-01A-01R-0821-07	MICU1	High	III	7.34285715018189
TCGA-AA-3560-01A-01R-0821-07	MICU1	High	IV	7.18008355818336
TCGA-AA-3560-01A-01R-0821-07	MICU2	Low	ATP Synthase	8.36851297636055
TCGA-AA-3560-01A-01R-0821-07	MICU2	Low	I	5.92563646943331
TCGA-AA-3560-01A-01R-0821-07	MICU2	Low	II	7.31816751320808
TCGA-AA-3560-01A-01R-0821-07	MICU2	Low	III	7.34285715018189
TCGA-AA-3560-01A-01R-0821-07	MICU2	Low	IV	7.18008355818336
TCGA-AA-3560-01A-01R-0821-07	Ratio_M2_M1	Low	ATP Synthase	8.36851297636055
TCGA-AA-3560-01A-01R-0821-07	Ratio_M2_M1	Low	I	5.92563646943331
TCGA-AA-3560-01A-01R-0821-07	Ratio_M2_M1	Low	II	7.31816751320808
TCGA-AA-3560-01A-01R-0821-07	Ratio_M2_M1	Low	III	7.34285715018189
TCGA-AA-3560-01A-01R-0821-07	Ratio_M2_M1	Low	IV	7.18008355818336
TCGA-AA-3561-01A-01R-0821-07	MICU1	Low	ATP Synthase	8.83995908302441
TCGA-AA-3561-01A-01R-0821-07	MICU1	Low	I	7.03304147079546
TCGA-AA-3561-01A-01R-0821-07	MICU1	Low	II	7.38819161251281
TCGA-AA-3561-01A-01R-0821-07	MICU1	Low	III	8.02716987365101
TCGA-AA-3561-01A-01R-0821-07	MICU1	Low	IV	8.03684851187087
TCGA-AA-3561-01A-01R-0821-07	MICU2	High	ATP Synthase	8.83995908302441
TCGA-AA-3561-01A-01R-0821-07	MICU2	High	I	7.03304147079546
TCGA-AA-3561-01A-01R-0821-07	MICU2	High	II	7.38819161251281
TCGA-AA-3561-01A-01R-0821-07	MICU2	High	III	8.02716987365101
TCGA-AA-3561-01A-01R-0821-07	MICU2	High	IV	8.03684851187087
TCGA-AA-3561-01A-01R-0821-07	Ratio_M2_M1	High	ATP Synthase	8.83995908302441
TCGA-AA-3561-01A-01R-0821-07	Ratio_M2_M1	High	I	7.03304147079546
TCGA-AA-3561-01A-01R-0821-07	Ratio_M2_M1	High	II	7.38819161251281
TCGA-AA-3561-01A-01R-0821-07	Ratio_M2_M1	High	III	8.02716987365101
TCGA-AA-3561-01A-01R-0821-07	Ratio_M2_M1	High	IV	8.03684851187087
TCGA-AA-3562-01A-02R-0821-07	MICU1	Low	ATP Synthase	7.86930747450315
TCGA-AA-3562-01A-02R-0821-07	MICU1	Low	I	6.09824650580195
TCGA-AA-3562-01A-02R-0821-07	MICU1	Low	II	6.81826112298452
TCGA-AA-3562-01A-02R-0821-07	MICU1	Low	III	7.09856089380372
TCGA-AA-3562-01A-02R-0821-07	MICU1	Low	IV	7.02008025003922
TCGA-AA-3562-01A-02R-0821-07	MICU2	Normal	ATP Synthase	7.86930747450315
TCGA-AA-3562-01A-02R-0821-07	MICU2	Normal	I	6.09824650580195
TCGA-AA-3562-01A-02R-0821-07	MICU2	Normal	II	6.81826112298452
TCGA-AA-3562-01A-02R-0821-07	MICU2	Normal	III	7.09856089380372
TCGA-AA-3562-01A-02R-0821-07	MICU2	Normal	IV	7.02008025003922
TCGA-AA-3562-01A-02R-0821-07	Ratio_M2_M1	High	ATP Synthase	7.86930747450315
TCGA-AA-3562-01A-02R-0821-07	Ratio_M2_M1	High	I	6.09824650580195
TCGA-AA-3562-01A-02R-0821-07	Ratio_M2_M1	High	II	6.81826112298452
TCGA-AA-3562-01A-02R-0821-07	Ratio_M2_M1	High	III	7.09856089380372
TCGA-AA-3562-01A-02R-0821-07	Ratio_M2_M1	High	IV	7.02008025003922
TCGA-AA-3655-01A-02R-1723-07	MICU1	Low	ATP Synthase	7.39735601280023
TCGA-AA-3655-01A-02R-1723-07	MICU1	Low	I	5.59884374977037
TCGA-AA-3655-01A-02R-1723-07	MICU1	Low	II	6.55936707596841
TCGA-AA-3655-01A-02R-1723-07	MICU1	Low	III	6.38307002304362
TCGA-AA-3655-01A-02R-1723-07	MICU1	Low	IV	6.17298827261582
TCGA-AA-3655-01A-02R-1723-07	MICU2	Normal	ATP Synthase	7.39735601280023
TCGA-AA-3655-01A-02R-1723-07	MICU2	Normal	I	5.59884374977037
TCGA-AA-3655-01A-02R-1723-07	MICU2	Normal	II	6.55936707596841
TCGA-AA-3655-01A-02R-1723-07	MICU2	Normal	III	6.38307002304362
TCGA-AA-3655-01A-02R-1723-07	MICU2	Normal	IV	6.17298827261582
TCGA-AA-3655-01A-02R-1723-07	Ratio_M2_M1	Normal	ATP Synthase	7.39735601280023
TCGA-AA-3655-01A-02R-1723-07	Ratio_M2_M1	Normal	I	5.59884374977037
TCGA-AA-3655-01A-02R-1723-07	Ratio_M2_M1	Normal	II	6.55936707596841
TCGA-AA-3655-01A-02R-1723-07	Ratio_M2_M1	Normal	III	6.38307002304362
TCGA-AA-3655-01A-02R-1723-07	Ratio_M2_M1	Normal	IV	6.17298827261582
TCGA-AA-3655-11A-01R-1723-07	MICU1	Normal	ATP Synthase	8.40001352100033
TCGA-AA-3655-11A-01R-1723-07	MICU1	Normal	I	6.48844984923786
TCGA-AA-3655-11A-01R-1723-07	MICU1	Normal	II	7.6405915871448
TCGA-AA-3655-11A-01R-1723-07	MICU1	Normal	III	7.3440551446685
TCGA-AA-3655-11A-01R-1723-07	MICU1	Normal	IV	7.52177406487905
TCGA-AA-3655-11A-01R-1723-07	MICU2	Normal	ATP Synthase	8.40001352100033
TCGA-AA-3655-11A-01R-1723-07	MICU2	Normal	I	6.48844984923786
TCGA-AA-3655-11A-01R-1723-07	MICU2	Normal	II	7.6405915871448
TCGA-AA-3655-11A-01R-1723-07	MICU2	Normal	III	7.3440551446685
TCGA-AA-3655-11A-01R-1723-07	MICU2	Normal	IV	7.52177406487905
TCGA-AA-3655-11A-01R-1723-07	Ratio_M2_M1	Normal	ATP Synthase	8.40001352100033
TCGA-AA-3655-11A-01R-1723-07	Ratio_M2_M1	Normal	I	6.48844984923786
TCGA-AA-3655-11A-01R-1723-07	Ratio_M2_M1	Normal	II	7.6405915871448
TCGA-AA-3655-11A-01R-1723-07	Ratio_M2_M1	Normal	III	7.3440551446685
TCGA-AA-3655-11A-01R-1723-07	Ratio_M2_M1	Normal	IV	7.52177406487905
TCGA-AA-3660-01A-01R-1723-07	MICU1	Low	ATP Synthase	7.61704341880691
TCGA-AA-3660-01A-01R-1723-07	MICU1	Low	I	5.80397440293664
TCGA-AA-3660-01A-01R-1723-07	MICU1	Low	II	6.58274834046624
TCGA-AA-3660-01A-01R-1723-07	MICU1	Low	III	6.7304643096575
TCGA-AA-3660-01A-01R-1723-07	MICU1	Low	IV	6.396370463659
TCGA-AA-3660-01A-01R-1723-07	MICU2	Normal	ATP Synthase	7.61704341880691
TCGA-AA-3660-01A-01R-1723-07	MICU2	Normal	I	5.80397440293664
TCGA-AA-3660-01A-01R-1723-07	MICU2	Normal	II	6.58274834046624
TCGA-AA-3660-01A-01R-1723-07	MICU2	Normal	III	6.7304643096575
TCGA-AA-3660-01A-01R-1723-07	MICU2	Normal	IV	6.396370463659
TCGA-AA-3660-01A-01R-1723-07	Ratio_M2_M1	Normal	ATP Synthase	7.61704341880691
TCGA-AA-3660-01A-01R-1723-07	Ratio_M2_M1	Normal	I	5.80397440293664
TCGA-AA-3660-01A-01R-1723-07	Ratio_M2_M1	Normal	II	6.58274834046624
TCGA-AA-3660-01A-01R-1723-07	Ratio_M2_M1	Normal	III	6.7304643096575
TCGA-AA-3660-01A-01R-1723-07	Ratio_M2_M1	Normal	IV	6.396370463659
TCGA-AA-3660-11A-01R-1723-07	MICU1	Normal	ATP Synthase	8.34558243580636
TCGA-AA-3660-11A-01R-1723-07	MICU1	Normal	I	6.47314246748244
TCGA-AA-3660-11A-01R-1723-07	MICU1	Normal	II	7.54701692689667
TCGA-AA-3660-11A-01R-1723-07	MICU1	Normal	III	7.29955454691133
TCGA-AA-3660-11A-01R-1723-07	MICU1	Normal	IV	7.45063234125718
TCGA-AA-3660-11A-01R-1723-07	MICU2	Normal	ATP Synthase	8.34558243580636
TCGA-AA-3660-11A-01R-1723-07	MICU2	Normal	I	6.47314246748244
TCGA-AA-3660-11A-01R-1723-07	MICU2	Normal	II	7.54701692689667
TCGA-AA-3660-11A-01R-1723-07	MICU2	Normal	III	7.29955454691133
TCGA-AA-3660-11A-01R-1723-07	MICU2	Normal	IV	7.45063234125718
TCGA-AA-3660-11A-01R-1723-07	Ratio_M2_M1	Normal	ATP Synthase	8.34558243580636
TCGA-AA-3660-11A-01R-1723-07	Ratio_M2_M1	Normal	I	6.47314246748244
TCGA-AA-3660-11A-01R-1723-07	Ratio_M2_M1	Normal	II	7.54701692689667
TCGA-AA-3660-11A-01R-1723-07	Ratio_M2_M1	Normal	III	7.29955454691133
TCGA-AA-3660-11A-01R-1723-07	Ratio_M2_M1	Normal	IV	7.45063234125718
TCGA-AA-3662-01A-01R-1723-07	MICU1	Low	ATP Synthase	7.20105746392597
TCGA-AA-3662-01A-01R-1723-07	MICU1	Low	I	5.46764549231647
TCGA-AA-3662-01A-01R-1723-07	MICU1	Low	II	6.41449129918837
TCGA-AA-3662-01A-01R-1723-07	MICU1	Low	III	6.50537136042541
TCGA-AA-3662-01A-01R-1723-07	MICU1	Low	IV	6.410705265646
TCGA-AA-3662-01A-01R-1723-07	MICU2	Normal	ATP Synthase	7.20105746392597
TCGA-AA-3662-01A-01R-1723-07	MICU2	Normal	I	5.46764549231647
TCGA-AA-3662-01A-01R-1723-07	MICU2	Normal	II	6.41449129918837
TCGA-AA-3662-01A-01R-1723-07	MICU2	Normal	III	6.50537136042541
TCGA-AA-3662-01A-01R-1723-07	MICU2	Normal	IV	6.410705265646
TCGA-AA-3662-01A-01R-1723-07	Ratio_M2_M1	High	ATP Synthase	7.20105746392597
TCGA-AA-3662-01A-01R-1723-07	Ratio_M2_M1	High	I	5.46764549231647
TCGA-AA-3662-01A-01R-1723-07	Ratio_M2_M1	High	II	6.41449129918837
TCGA-AA-3662-01A-01R-1723-07	Ratio_M2_M1	High	III	6.50537136042541
TCGA-AA-3662-01A-01R-1723-07	Ratio_M2_M1	High	IV	6.410705265646
TCGA-AA-3662-11A-01R-1723-07	MICU1	Normal	ATP Synthase	7.94267958655331
TCGA-AA-3662-11A-01R-1723-07	MICU1	Normal	I	5.98861970673561
TCGA-AA-3662-11A-01R-1723-07	MICU1	Normal	II	7.15398964921875
TCGA-AA-3662-11A-01R-1723-07	MICU1	Normal	III	6.81212757172476
[truncated: 5,456 more rows]
