# Supplementary material for: MICU2 up-regulation enhances tumor aggressiveness and metabolic reprogramming during colorectal cancer development
Source: PLoS Biol. 2024 Oct 28;22(10):e3002854. doi: 10.1371/journal.pbio.3002854 (PMC11542858; doi:10.1371/journal.pbio.3002854)
Supplement: S2 Data — (ZIP) [file pbio.3002854.s009.zip › S2_Data/Plos_Biology_Script_Data_R_processing_bis.R]

# Script of data processing for PLos Biology

##------------------------------------------------------------------------------------------------##
##### Required packages ############################################################################
##------------------------------------------------------------------------------------------------##

library(tidyverse)
library(data.table)
library(readxl)
library(ggpubr)

library(fgsea)
library(ggplot2)
library(data.table)
library(ggrepel)
library(formattable)

##------------------------------------------------------------------------------------------------##
##### Working directory ############################################################################
##------------------------------------------------------------------------------------------------##
main_dir <- getwd()

MAIN_DIR <- "./data/TCGA-COAD/"
LOADING_DIR <- "./data/TCGA-COAD/Original_TCGA_data/"
SAV_DIR <- "./data/TCGA-COAD/Processed_Datasets/"

##------------------------------------------------------------------------------------------------##
##### START OF THE SCRIPT ##########################################################################
##------------------------------------------------------------------------------------------------##

##------------------------------------------------------------------------------------------------##
##### __ 1) Figure 1B - MCU complex in TCGA dataset ################################################
##------------------------------------------------------------------------------------------------##
DATASET_TCGA_PROCESSED <- fread("./data/PLOS_BIOLOGY_DATASET_TCGA_PROCESSED.tsv",sep = "\t", header = TRUE)
colnames(DATASET_TCGA_PROCESSED) <- str_replace_all(colnames(DATASET_TCGA_PROCESSED),"\\.","-")

CLINICAL_DATASET <- fread("./data/PLOS_BIOLOGY_DATASET_TCGA_CLINICAL.tsv",sep = "\t", header = TRUE)
SHORT_CLIN <- CLINICAL_DATASET %>% dplyr::select(Patients,STAGE, MSI_STATUS, `Colorectal CMS`, Molecular_Subtype, OS:PFI.time)

# INCLUDE DATA FOR FIGURE SUPP 1A
listgenes <- c("MCU","MCUR1","MCUB","MICU1","MICU2","SMDT1")

DATASET_MICU <- DATASET_TCGA_PROCESSED[which(Gene_Name %in% listgenes),]
DATASET_MICU <- as.data.frame(t(DATASET_MICU))
colnames(DATASET_MICU) <- DATASET_MICU[1,]
DATASET_MICU <- DATASET_MICU[-1,]
DATASET_MICU$Barcode <- gsub("\\.","-",rownames(DATASET_MICU))
DATASET_MICU$Patients <- substr(DATASET_MICU$Barcode,1,12)
DATASET_MICU$SampleType <- substr(DATASET_MICU$Barcode, 14,16)
DATASET_MICU$Patients_ST <- substr(DATASET_MICU$Barcode, 1,16)

DATASET_MICU <- DATASET_MICU %>%
  left_join(., SHORT_CLIN, by = "Patients")

DATASET_MICU <- DATASET_MICU %>% mutate_at(vars(contains(listgenes)), ~ as.numeric(.))

# Stage IV vs ALL:
compari <- list(c("Stage I-II-III","Stage IV"))

DATASET_MICU %>%
  filter(SampleType != "01B") %>%
  filter(!(STAGE %in% c("","[Not vailable]"))) %>%
  mutate(ST = ifelse(grepl("^01",SampleType),"Tumor","Normal")) %>%
  filter(ST != "Normal") %>% rowwise() %>%
  mutate(STAGE = ifelse(STAGE == "Stage IV", "Stage IV","Stage I-II-III")) %>%
  mutate_at(vars(c(MCUB:SMDT1)), ~ as.numeric(.)) %>%
  mutate(RATIO = MICU2 / MICU1) %>%
  pivot_longer(cols = c(MCUB:SMDT1,RATIO), names_to = "Gene",values_to = "mRNA_value") %>%
  mutate(Gene = factor(Gene, levels = c("MICU2","MCU","MICU1", "MCUB","MCUR1","SMDT1","RATIO"),
                       labels = c("MICU2","MCU","MICU1", "MCUB","MCUR1","SMDT1","MICU2/MICU1"))) %>%
  ggplot(aes(x = STAGE, y = mRNA_value, color = STAGE, fill = STAGE))+
  geom_jitter(width = 0.2, height = 0, alpha = 0.6)+
  geom_boxplot(alpha = 0.3)+
  facet_wrap(~Gene, scales = "free", nrow = 1)+
  theme_classic()+
  labs(x = "", y = "log2(Normalized Counts)", title = "Voom")+
  theme(axis.text = element_text(size = 12, colour = "black"),
        axis.title = element_text(size = 14, color= "black"),
        axis.text.x = element_blank())+
  stat_compare_means(comparisons = compari, method = "t.test", tip.length = 0)+
  scale_color_manual(values = c("lightseagreen", "darkorchid"))+
  scale_fill_manual(values = c("lightseagreen", "darkorchid"))


TEST <- DATASET_MICU %>%
  filter(SampleType != "01B") %>%
  filter(!(STAGE %in% c("","[Not vailable]"))) %>%
  mutate(ST = ifelse(grepl("^01",SampleType),"Tumor","Normal")) %>%
  filter(ST != "Normal") %>% rowwise() %>%
  mutate(STAGE = ifelse(STAGE == "Stage IV", "Stage IV","Stage I-II-III")) %>%
  mutate_at(vars(c(MCUB:SMDT1)), ~ as.numeric(.)) %>%
  mutate(RATIO = MICU2 / MICU1) %>%
  pivot_longer(cols = c(MCUB:SMDT1,RATIO), names_to = "Gene",values_to = "mRNA_value") %>%
  mutate(Gene = factor(Gene, levels = c("MICU2","MCU","MICU1", "MCUB","MCUR1","SMDT1","RATIO"),
                       labels = c("MICU2","MCU","MICU1", "MCUB","MCUR1","SMDT1","MICU2/MICU1"))) %>%
  mutate(Figure = ifelse(Gene == "MICU2/MICU1","FigS1A","Fig1B"))
fwrite(TEST, "PLOS_BIOLOGY_FIG1_TCGA_BOXPLOT.tsv", sep = "\t")


##------------------------------------------------------------------------------------------------##
##### __ 2) Figure 1B - MCU complex in GSE41258 dataset ############################################
##------------------------------------------------------------------------------------------------##
# INCLUDE DATA FOR FIGURE SUPP 1B
# Graphisme
GSE_MICU_CLIN <- fread("./data/GSE41258_MCU_COMPLEX_CLIN.txt", header = TRUE, sep = "\t")
tissue <- c("Normal Colon","Normal Liver","Normal Lung", "Primary Tumor","Liver Metastasis","Lung Metastasis")
compari <- list(c("Normal Colon","Primary Tumor"),
                c("Normal Liver","Liver Metastasis"),
                c("Normal Lung", "Lung Metastasis"),
                c("Primary Tumor", "Liver Metastasis"),
                c("Primary Tumor","Lung Metastasis"))

GSE_MICU_CLIN %>%
  pivot_longer(cols = c(MICU2:RATIO), names_to = "GENE", values_to = "VALUE") %>%
  filter(`tissue:ch1` != "") %>%
  filter(`tissue:ch1` %in% tissue) %>%
  mutate(`tissue:ch1` = factor(`tissue:ch1`, levels = tissue)) %>%
  mutate(GENE = factor(GENE, levels = c("MICU2","MICU1", "MCUB","MCUR1","RATIO"),
                       labels = c("MICU2","MICU1", "MCUB","MCUR1","MICU2/MICU1"))) %>%
  ggplot(aes(x = `tissue:ch1`, y = VALUE, color = `tissue:ch1`, fill = `tissue:ch1`))+
  geom_jitter(alpha = 0.6)+
  geom_boxplot(alpha= 0.4, color = "black")+
  facet_wrap(~GENE, scales = "free", nrow = 1)+
  theme_classic()+
  stat_compare_means(comparisons = compari, method = "t.test", tip.length = 0, size = 3, vjust = 0,
                     step.increase = 0.05)+
  labs(x = "", y = "log2(Normalized Counts)", color = "", fill = "", title = "Voom")+
  theme(axis.text = element_text(size = 12, colour = "black"),
        axis.title = element_text(size = 14, color= "black"),
        axis.text.x = element_blank())

TEST <- GSE_MICU_CLIN %>%
  pivot_longer(cols = c(MICU2:RATIO), names_to = "GENE", values_to = "VALUE") %>%
  filter(`tissue:ch1` != "") %>%
  filter(`tissue:ch1` %in% tissue) %>%
  mutate(`tissue:ch1` = factor(`tissue:ch1`, levels = tissue)) %>%
  mutate(GENE = factor(GENE, levels = c("MICU2","MICU1", "MCUB","MCUR1","RATIO"),
                       labels = c("MICU2","MICU1", "MCUB","MCUR1","MICU2/MICU1"))) %>%
  filter(GENE %in% c("MICU2","MICU1","MICU2/MICU1")) %>%
  mutate(Figure = ifelse(GENE == "MICU2","Fig1B","FigS1B"))

fwrite(TEST, "PLOS_BIOLOGY_FIG1_GSE41258_BOXPLOT.tsv", sep = "\t")

##------------------------------------------------------------------------------------------------##
##### __ 3) Figure S1D - Classification of TCGA Patients ###########################################
##------------------------------------------------------------------------------------------------##
# According their expression for MICU2, MICU1 or MICU2/MICU1

# Defining Ratio MICU2/MICU1
DATASET_MICU_GROUP <- DATASET_MICU %>%
  mutate(TypeSample = ifelse(grepl("^01",SampleType),"Tumor","Normal")) %>%
  mutate_at(vars(c(MCUB:SMDT1)), ~ as.numeric(.)) %>%
  mutate(Ratio_M2_M1 = MICU2 / MICU1)

# Defining low  / high / normal groups for MICU1,MICU2, Ratio:
statdf <- DATASET_MICU_GROUP %>%
  pivot_longer(cols = c(MICU1,MICU2,Ratio_M2_M1), names_to = "gene", values_to = "value") %>%
  filter(TypeSample == "Normal") %>%
  group_by(gene) %>%
  summarize(Q95 = quantile(value, 0.95),
            Q05 = quantile(value, 0.05))

# Test of definition
DATASET_MICU_GROUP <- DATASET_MICU_GROUP %>%
  pivot_longer(cols = c(MICU1,MICU2,Ratio_M2_M1), names_to = "gene", values_to = "value") %>%
  left_join(.,statdf) %>%
  mutate(color_val = case_when(value > Q95 ~ "High",
                               value < Q05 ~ "Low",
                               TRUE ~ "Normal"))
# Saving dataset
fwrite(DATASET_MICU_GROUP, "PLOS_BIOLOGY_FIGS1D_MICU_GROUP.tsv", sep = "\t")

# Graph for Figure Supp 1D
DATASET_MICU_GROUP %>%
  ggplot(aes(x = value, fill = TypeSample)) + geom_density(aes(y = ..scaled..), alpha = 0.4)+
  facet_wrap(~gene, scales= "free")+
  geom_vline(data = statdf, aes(xintercept = Q95), linetype = "dashed")+
  geom_vline(data = statdf, aes(xintercept = Q05), linetype = "dashed")

##------------------------------------------------------------------------------------------------##
##### __ 4) Figure 2A - Heatmap of DEG according MICU2 #############################################
##------------------------------------------------------------------------------------------------##
# Result of DEA - comparison between different groups
DEG <- fread("PLOS_BIOLOGY_DEA_TCGA_MICU2_GROUP.tsv", sep = "\t")

# Only genes up-regulated in "High MICU2" group
LISTHIGH <- DEG %>% filter(Condition == "High_vs_Rest") %>% arrange(desc(log2FoldChange)) %>%
  filter(SIGN05 == "UP") %>%
  mutate(GROUP = "HIGH") %>% slice_head(n = 300)

# Only genes up-regulated in "Low MICU2" group
LISTLOW <- DEG %>% filter(Condition == "Low_vs_Rest") %>% arrange(desc(log2FoldChange)) %>%
  filter(SIGN05 == "UP") %>%
  mutate(GROUP = "LOW") %>% slice_head(n = 300)

GENELIST_DEA <- full_join(LISTHIGH,LISTLOW)
fwrite(GENELIST_DEA,"PLOS_BIOLOGY_LIST_DEG_MICU2.tsv", sep = "\t")

# Heatmap:
DATASET_TCGA_PROCESSED <- fread("./data/PLOS_BIOLOGY_DATASET_TCGA_PROCESSED.tsv",sep = "\t")
DATASET_MICU_GROUP <- fread("PLOS_BIOLOGY_FIGS1D_MICU_GROUP.tsv", sep = "\t")

MICU2 <- DATASET_MICU_GROUP %>% filter(gene == "MICU2")
MICU2 <- MICU2 %>% mutate(Present = Barcode %in% colnames(DATASET_TCGA_PROCESSED))
MICU2 <- MICU2 %>% arrange(GROUP) %>% filter(Present)
MICU2 <- MICU2 %>% mutate(Patients_ST = substr(Patients_ST,1,15))
MICU2 <- MICU2 %>% filter(TypeSample == "Tumor")
MICU2 <- MICU2 %>% arrange(value)

setDF(DATASET_TCGA_PROCESSED)
head(DATASET_TCGA_PROCESSED[,1:6])

DATA_MICU <- DATASET_TCGA_PROCESSED[, c("Gene_Name",MICU2$Barcode)]
DATA_MICU <- DATA_MICU %>% filter(Gene_Name %in% GENELIST_DEA$Gene_Name)
rownames(DATA_MICU) <- DATA_MICU$Gene_Name

# Updating the gene list
GENE <- GENELIST_DEA %>% filter(Gene_Name %in% rownames(DATA_MICU))

# Ordering row of the matrix
DATA_MICU <- DATA_MICU[GENE$Gene_Name,]
DATA_MICU <- DATA_MICU[,-1]

write.csv(DATA_MICU, "PLOS_BIOLOGY_FIG2_Heatmap_MICU2.csv")

# Scaling the matrix
GENE_SCALE2 = t(apply(DATA_MICU, 1, function(x) {
  q10 = quantile(x, 0.05)
  q90 = quantile(x, 0.95)
  x[x < q10] = q10
  x[x > q90] = q90
  scale(x)
}))

GENE$GROUP = factor(GENE$GROUP, levels = c("HIGH","LOW"))

# Ratio couleurs - MICU2:
color_micu2 <- c("#8D8DFF","#5757F9","#0000FF","#000080")

MICU4 <- MICU2 
MICU4$GROUP <- factor(MICU4$GROUP, levels = c("Low","Normal","High"))
HAMICU <- HeatmapAnnotation(MICU2 = unlist(MICU4$GROUP),
                            col = list(MICU2 = c("High" = "#000080","Normal" = "#5757F9", "Low" = "#8D8DFF")))

library(circlize)
col_fun = colorRamp2(c(-3, -1.5,0,1.5, 3), c("blue3", "blue","white", "gold1","gold2"))
col_fun(seq(-4, 4))

# Generating the heatmap:
H1 <- Heatmap(use_raster = TRUE,
              col = col_fun,
              GENE_SCALE2,
              #GENE_SCALE,
              row_split = GENE$GROUP,
              column_split = MICU4$GROUP,
              show_column_names = FALSE,
              column_names_gp = gpar(fontsize = 5),
              show_row_names = FALSE,
              row_names_gp = gpar(fontsize = 6),
              show_row_dend = FALSE,
              show_column_dend = FALSE,
              name = "Z score",
              column_order= order(as.numeric(unlist(substr(MICU4$Patients_ST,9,12)))),
              cluster_columns = TRUE,
              cluster_row_slices = FALSE,
              cluster_column_slices = FALSE,
              cluster_rows = TRUE,
              top_annotation = HAMICU)
H1


##------------------------------------------------------------------------------------------------##
##### __ 5) Figure S2A - Heatmap of DEG according Ratio ############################################
##------------------------------------------------------------------------------------------------##
# Result of DEA - comparison between different groups
DEG <- fread("PLOS_BIOLOGY_DEA_TCGA_RATIO_M2-M1_GROUP.tsv", sep = "\t")

# Only genes up-regulated in "High MICU2" group
LISTHIGH <- DEG %>% filter(Condition == "High_vs_Rest") %>% arrange(desc(log2FoldChange)) %>%
  filter(SIGN05 == "UP") %>%
  mutate(GROUP = "HIGH") %>% slice_head(n = 300)

# Only genes up-regulated in "Low MICU2" group
LISTLOW <- DEG %>% filter(Condition == "Low_vs_Rest") %>% arrange(desc(log2FoldChange)) %>%
  filter(SIGN05 == "UP") %>%
  mutate(GROUP = "LOW") %>% slice_head(n = 300)

GENELIST_DEA <- full_join(LISTHIGH,LISTLOW)
fwrite(GENELIST_DEA,"PLOS_BIOLOGY_LIST_DEG_RATIO.tsv", sep = "\t")

# Heatmap:
DATASET_TCGA_PROCESSED <- fread("./data/PLOS_BIOLOGY_DATASET_TCGA_PROCESSED.tsv",sep = "\t")
DATASET_MICU_GROUP <- fread("PLOS_BIOLOGY_FIGS1D_MICU_GROUP.tsv", sep = "\t")

MICU2 <- DATASET_MICU_GROUP %>% filter(gene == "Ratio_M2_M1")
MICU2 <- MICU2 %>% mutate(Present = Barcode %in% colnames(DATASET_TCGA_PROCESSED))
MICU2 <- MICU2 %>% arrange(GROUP) %>% filter(Present)
MICU2 <- MICU2 %>% mutate(Patients_ST = substr(Patients_ST,1,15))
MICU2 <- MICU2 %>% filter(TypeSample == "Tumor")
MICU2 <- MICU2 %>% arrange(value)

setDF(DATASET_TCGA_PROCESSED)
head(DATASET_TCGA_PROCESSED[,1:6])

DATA_MICU <- DATASET_TCGA_PROCESSED[, c("Gene_Name",MICU2$Barcode)]
DATA_MICU <- DATA_MICU %>% filter(Gene_Name %in% GENELIST_DEA$Gene_Name)
rownames(DATA_MICU) <- DATA_MICU$Gene_Name

# Updating the gene list
GENE <- GENELIST_DEA %>% filter(Gene_Name %in% rownames(DATA_MICU))

# Ordering row of the matrix
DATA_MICU <- DATA_MICU[GENE$Gene_Name,]
DATA_MICU <- DATA_MICU[,-1]

write.csv(DATA_MICU, "PLOS_BIOLOGY_FIGS2A_Heatmap_RATIO_MICU2.csv")

# Scaling the matrix
GENE_SCALE2 = t(apply(DATA_MICU, 1, function(x) {
  q10 = quantile(x, 0.05)
  q90 = quantile(x, 0.95)
  x[x < q10] = q10
  x[x > q90] = q90
  scale(x)
}))

GENE$GROUP = factor(GENE$GROUP, levels = c("HIGH","LOW"))

# Ratio couleurs - MICU2:
MICU4 <- MICU2 
MICU4$GROUP <- factor(MICU4$GROUP, levels = c("Low","Normal","High"))
HAMICU <- HeatmapAnnotation(Ratio = unlist(MICU4$GROUP),
                            col = list(Ratio = c("High" = "#76069A","Normal" = "#B856D7", "Low" = "#DF8CF9")))


library(circlize)
col_fun = colorRamp2(c(-3, -1.5,0,1.5, 3), c("blue3", "blue","white", "gold1","gold2"))
col_fun(seq(-4, 4))

# Generating the heatmap:
H1 <- Heatmap(use_raster = TRUE,
              col = col_fun,
              GENE_SCALE2,
              row_split = GENE$GROUP,
              column_split = MICU4$GROUP,
              show_column_names = FALSE,
              column_names_gp = gpar(fontsize = 5),
              show_row_names = FALSE,
              row_names_gp = gpar(fontsize = 6),
              show_row_dend = FALSE,
              show_column_dend = FALSE,
              name = "Z score",
              column_order= order(as.numeric(unlist(substr(MICU4$Patients_ST,9,12)))),
              cluster_columns = TRUE,
              cluster_row_slices = FALSE,
              cluster_column_slices = FALSE,
              cluster_rows = TRUE,
              top_annotation = HAMICU)
H1

##------------------------------------------------------------------------------------------------##
##### __ 6) Figure 2B & S2B - Cell Cycle gene sets #################################################
##------------------------------------------------------------------------------------------------##
# Result of GSEA:
GSEA_RESULT <- fread("./data/TCGA-COAD/GSEA/GSEA_ULTIME_RESULT.txt", header = TRUE)
GSEA_RESULT$Condition <- sapply(GSEA_RESULT$Exp, function(x) unlist(strsplit(x,"_GSEA_"))[1])

DATA_CYCLE <- GSEA_RESULT %>%
  mutate(PARAMETER = ifelse(grepl("RATIO",FILE),"RATIO","MICU2")) %>%
  filter(grepl("CELL_CYCLE",pathway)) %>%
  rowwise() %>%
  mutate(TYPE = unlist(strsplit(pathway,"_"))[1])%>%
  dplyr::select(-leadingEdge) %>%
  filter(!is.na(NES)) %>%
  arrange(desc(NES)) %>%
  filter(TYPE %in% c("KEGG","REACTOME","GOBP","GOMF", "HP")) %>%
  filter(GO_ALIAS != "MSIGDB_")

DATA_CYCLE <- DATA_CYCLE %>%
  mutate(PARAMETER = ifelse(grepl("RATIO",FILE),"RATIO","MICU2")) %>%
  filter(GO_ALIAS %in% c("C2_ALL","C5_GO_BP")) %>%
  filter(grepl("Rest",Condition)) %>%
  filter(PARAMETER == "MICU2") %>%
  dplyr::select(pathway, NES, padj, Condition,PARAMETER) %>%
  mutate(LABEL = ifelse(padj< 0.05,"*","")) %>%
  arrange(desc(NES)) %>%
  mutate(pathway = factor(pathway, levels = unique(pathway))) %>%
  mutate(Condition = factor(Condition, levels = c("High_vs_Rest","Normal_vs_Rest","Low_vs_Rest"),
                            labels = c("High","Normal","Low")))

fwrite(DATA_CYCLE,"PLOS_BIOLOGY_FIGS2B_GSEA_cell_cycle.tsv",sep ="\t")

TOP_TEN <- DATA_CYCLE %>%
  mutate(PARAMETER = ifelse(grepl("RATIO",FILE),"RATIO","MICU2")) %>%
  filter(PARAMETER == "MICU2") %>%
  filter(GO_ALIAS %in% c("C2_ALL","C5_GO_BP")) %>%
  filter(grepl("Rest",Condition)) %>%
  dplyr::select(pathway, NES, Condition,PARAMETER) %>%
  filter(!(is.na(NES))) %>%
  group_by(pathway, PARAMETER) %>%
  mutate(NB = n()) %>%
  filter(NB == 3) %>%
  pivot_wider(names_from = Condition, values_from = NES) %>%
  arrange(desc(High_vs_Rest)) %>% ungroup() %>% dplyr::slice_head(n = 10) %>%
  mutate(PATHWAY = gsub("REACTOME_","",pathway)) %>%
  mutate(PATHWAY = gsub("GOBP_","",PATHWAY)) %>%
  mutate(PATHWAY = gsub("_WHOSE_EXACT_ROLE_IN_THE_P53_PATHWAY_REMAIN_UNCERTAIN","",PATHWAY))

fwrite(TOP_TEN,"PLOS_BIOLOGY_FIG2B_Top_10_cell_cycle.tsv",sep ="\t")

# Graphics of S2B - all gene sets associated to cell cycle
DATA_CYCLE %>%
  mutate(PARAMETER = ifelse(grepl("RATIO",FILE),"RATIO","MICU2")) %>%
  filter(GO_ALIAS %in% c("C2_ALL","C5_GO_BP")) %>%
  filter(grepl("Rest",Condition)) %>%
  dplyr::select(pathway, NES, padj, Condition,PARAMETER) %>%
  mutate(LABEL = ifelse(padj< 0.05,"*","")) %>%
  arrange(desc(NES)) %>%
  mutate(pathway = factor(pathway, levels = unique(pathway))) %>%
  mutate(Condition = factor(Condition, levels = c("High_vs_Rest","Normal_vs_Rest","Low_vs_Rest"),
                            labels = c("High","Normal","Low"))) %>%
  ggplot(aes(x = Condition, y = pathway, fill = NES))+
  geom_tile(color = "white")+
  facet_wrap(~PARAMETER)+
  geom_text(aes(label = LABEL), color = "black", vjust = 0.8, size = 6)+
  theme_classic()+
  theme(axis.text.y = element_text(size = 7),
        axis.text.x = element_text(angle = 60, hjust =0, size = 12),
        strip.placement = "outside")+
  scale_fill_gradientn(name = "NES", breaks = c(-2,-1,0,1,2), colours = c("blue3", "blue","white", "gold1","gold2"),
                       limits =c(-2,2), oob = scales::squish)+
  labs(x = "", y = "")+
  scale_x_discrete(position = "top")+
  scale_y_discrete(limits = rev)

# graphics for Figure 2B - top 10 gene set associated to cell cycle
DATA_CYCLE %>%
  mutate(PARAMETER = ifelse(grepl("RATIO",FILE),"RATIO","MICU2")) %>%
  filter(GO_ALIAS %in% c("C2_ALL","C5_GO_BP")) %>%
  filter(grepl("Rest",Condition)) %>%
  dplyr::select(pathway, NES, padj, Condition,PARAMETER) %>%
  filter(pathway %in% TOP_TEN$pathway) %>%
  mutate(LABEL = ifelse(padj< 0.05,"*","")) %>%
  arrange(desc(NES)) %>%
  mutate(pathway = factor(pathway, levels = TOP_TEN$pathway)) %>%
  mutate(PATHWAY = gsub("REACTOME_","",pathway)) %>%
  mutate(PATHWAY = gsub("GOBP_","",PATHWAY)) %>%
  mutate(PATHWAY = gsub("_WHOSE_EXACT_ROLE_IN_THE_P53_PATHWAY_REMAIN_UNCERTAIN","",PATHWAY)) %>%
  mutate(PATHWAY = factor(PATHWAY, levels = TOP_TEN$PATHWAY)) %>%
  mutate(Condition = factor(Condition, levels = c("High_vs_Rest","Normal_vs_Rest","Low_vs_Rest"),
                            labels = c("High","Normal","Low"))) %>%
  ggplot(aes(x = Condition, y = PATHWAY, fill = NES))+
  geom_tile(color = "white")+
  facet_wrap(~PARAMETER)+
  scale_y_discrete(limits = rev) +
  geom_text(aes(label = LABEL), color = "black", vjust = 0.8, size = 6)+
  theme_classic()+
  theme(axis.text.y = element_text(size = 9, color = "black"),
        axis.text.x = element_text(angle = 60, hjust =0, size = 12, color = "black"),
        strip.placement = "outside")+
  scale_fill_gradientn(name = "NES", breaks = c(-2,-1,0,1,2), colours = c("blue3", "blue","white", "gold1","gold2"),
                       limits =c(-2,2), oob = scales::squish)+
  labs(x = "", y = "")+
  scale_x_discrete(position = "top")

##------------------------------------------------------------------------------------------------##
##### __ 7) Figure 4B & S4B - Respiratory Chain Assembly - MICU2 ###################################
##------------------------------------------------------------------------------------------------##
# Loading datasets
MITO_ASSEMBLY <- fread("PLOS_BIOLOGY_Fig4B_GeneSet_MitoComplexAssembly.tsv")
DATASET_TCGA_PROCESSED <- fread("./data/PLOS_BIOLOGY_DATASET_TCGA_PROCESSED.tsv",sep = "\t")
DATASET_MICU_GROUP <- fread("PLOS_BIOLOGY_FIGS1D_MICU_GROUP.tsv", sep = "\t")

BOXPLOT_DATA <- DATASET_TCGA_PROCESSED %>%
  filter(Gene_Name %in% MITO_ASSEMBLY$hgnc_symbol) %>%
  pivot_longer(cols = starts_with("TCGA"), names_to = "Barcode", values_to = "mRNA") %>%
  full_join(., DATASET_MICU_GROUP, by ="Barcode", multiple = "all") %>%
  left_join(., MITO_ASSEMBLY, by = c("Gene_Name" = "hgnc_symbol")) %>%
  group_by(Barcode, gene, GROUP, NAME) %>%
  summarise(Mean_Gene_Set = mean(mRNA, na.rm = TRUE))

BOXPLOT_Fig4B <- BOXPLOT_DATA %>% filter(gene == "MICU2")
BOXPLOT_FigS4B <- BOXPLOT_DATA %>% filter(gene != "MICU2")

fwrite(BOXPLOT_Fig4B,"PLOS_BIOLOGY_Fig4B_Boxplot_MitoAssembly_MICU2.tsv",sep = "\t")
fwrite(BOXPLOT_FigS6C,"PLOS_BIOLOGY_FigS4B_Boxplot_MitoAssembly_MICU1-RATIO.tsv",sep = "\t")

# Graphics for Fig 4B
compari = list(c("Normal","High"), c("Low","High"))

BOXPLOT_Fig4B %>% rowwise() %>%
  mutate(SAMPLETYPE = substr(Barcode, 14,15)) %>%
  filter(SAMPLETYPE == "01") %>%
  mutate(GROUP = factor(GROUP, levels = c("Low","Normal","High"))) %>%
  mutate(NAME = gsub("chain complex","chain\ncomplex",NAME)) %>%
  filter(NAME != "mitochondrial respirasome assembly") %>%
  mutate(NAME = gsub("mitochondrial","",NAME)) %>%
  ggplot(aes(x = GROUP, y = Mean_Gene_Set, color = GROUP, fill = GROUP)) +
  geom_jitter(width = 0.2, height = 0, alpha = 0.6)+
  geom_boxplot(alpha = 0.3, color = "black")+
  facet_wrap(~NAME, scales = "free", ncol = 5)+
  scale_color_manual(values = c("#8D8DFF","#5757F9","#000080"))+
  scale_fill_manual(values = c("#8D8DFF","#5757F9","#000080"))+
  stat_compare_means(comparisons = compari, method = "t.test", tip.length = 0, size = 3)+
  labs(color = "", fill = "", y = "Mean of Log2(Normalized Count)",x = "MICU2")+
  theme_classic()+
  theme(axis.text = element_text(size = 12, color = "black"),
        strip.text = element_text(size = 12),
        strip.text.y.left = element_text(angle = 0),
        strip.placement = "outside")

# Graphics for Fig S4B - Upper panel (MICU1)
compari = list(c("Normal","High"), c("Low","High"))

BOXPLOT_FigS4B %>% rowwise() %>%
  filter(gene == "MICU1")%>%
  mutate(SAMPLETYPE = substr(Barcode, 14,15)) %>%
  filter(SAMPLETYPE == "01") %>%
  mutate(GROUP = factor(GROUP, levels = c("Low","Normal","High"))) %>%
  mutate(NAME = gsub("chain complex","chain\ncomplex",NAME)) %>%
  filter(NAME != "mitochondrial respirasome assembly") %>%
  mutate(NAME = gsub("mitochondrial","",NAME)) %>%
  ggplot(aes(x = GROUP, y = Mean_Gene_Set, color = GROUP, fill = GROUP)) +
  geom_jitter(width = 0.2, height = 0, alpha = 0.6)+
  geom_boxplot(alpha = 0.3, color = "black")+
  facet_wrap(~NAME, scales = "free", ncol = 5)+
  scale_color_manual(values = c("#FFA0A0","#FF8080","#A00000"))+
  scale_fill_manual(values = c("#FFA0A0","#FF8080","#A00000"))+
  stat_compare_means(comparisons = compari, method = "t.test", tip.length = 0, size = 3)+
  labs(color = "", fill = "", y = "Mean of Log2(Normalized Count)",x = "MICU1")+
  theme_classic()+
  theme(axis.text = element_text(size = 12, color = "black"),
        strip.text = element_text(size = 12),
        strip.text.y.left = element_text(angle = 0),
        strip.placement = "outside")

# Graphics for Fig S4B - Lower panel (MICU2 / MICU1)
compari = list(c("Normal","High"), c("Low","High"))

BOXPLOT_FigS4B %>% rowwise() %>%
  filter(gene == "Ratio_M2_M1")%>%
  mutate(SAMPLETYPE = substr(Barcode, 14,15)) %>%
  filter(SAMPLETYPE == "01") %>%
  mutate(GROUP = factor(GROUP, levels = c("Low","Normal","High"))) %>%
  mutate(NAME = gsub("chain complex","chain\ncomplex",NAME)) %>%
  filter(NAME != "mitochondrial respirasome assembly") %>%
  mutate(NAME = gsub("mitochondrial","",NAME)) %>%
  ggplot(aes(x = GROUP, y = Mean_Gene_Set, color = GROUP, fill = GROUP)) +
  geom_jitter(width = 0.2, height = 0, alpha = 0.6)+
  geom_boxplot(alpha = 0.3, color = "black")+
  facet_wrap(~NAME, scales = "free", ncol = 5)+
  scale_color_manual(values = c("High" = "#76069A","Normal" = "#B856D7", "Low" = "#DF8CF9"))+
  scale_fill_manual(values = c("High" = "#76069A","Normal" = "#B856D7", "Low" = "#DF8CF9"))+
  stat_compare_means(comparisons = compari, method = "t.test", tip.length = 0, size = 3)+
  labs(color = "", fill = "", y = "Mean of Log2(Normalized Count)",x = "MICU2/MICU1")+
  theme_classic()+
  theme(axis.text = element_text(size = 12, color = "black"),
        strip.text = element_text(size = 12),
        strip.text.y.left = element_text(angle = 0),
        strip.placement = "outside")

##------------------------------------------------------------------------------------------------##
##### __ 8) Figure S4A - Mitochonridal Complex #####################################################
##------------------------------------------------------------------------------------------------##
MITO_COMPLEX <- fread("PLOS_BIOLOGY_FigS4A_GeneSet_MitoComplex.tsv", sep = "\t", header = TRUE)
DATASET_TCGA_PROCESSED <- fread("./data/PLOS_BIOLOGY_DATASET_TCGA_PROCESSED.tsv",sep = "\t")
DATASET_MICU_GROUP <- fread("PLOS_BIOLOGY_FIGS1D_MICU_GROUP.tsv", sep = "\t")

BOXPLOT_DATA <- DATASET_TCGA_PROCESSED %>%
  filter(Gene_Name %in% MITO_COMPLEX$hgnc_symbol) %>%
  pivot_longer(cols = starts_with("TCGA"), names_to = "Barcode", values_to = "mRNA") %>%
  full_join(., DATASET_MICU_GROUP, by ="Barcode", multiple = "all") %>%
  left_join(., MITO_COMPLEX, by = c("Gene_Name" = "hgnc_symbol")) %>%
  group_by(Barcode, gene, GROUP, NAME) %>%
  summarise(Mean_Gene_Set = mean(mRNA, na.rm = TRUE))

fwrite(BOXPLOT_DATA, "PLOS_BIOLOGY_FigS4A_MitoComplex.tsv",sep = "\t")

BOXPLOT_DATA %>%
  mutate(GROUP = factor(GROUP, levels = c("Low","Normal","High"))) %>%
  mutate(NAME = factor(NAME, levels = c("I","II","III","IV","ATP Synthase"),
                       labels = c("I","II","III","IV","ATP Synth.")))%>%
  filter(!(is.na(NAME))) %>% rowwise() %>%
  mutate(SAMPLETYPE = substr(Barcode,14,15)) %>%
  filter(SAMPLETYPE == "01") %>%
  ggplot(aes(x = NAME, y = Mean_Gene_Set, fill = GROUP))+
  geom_boxplot(alpha = 0.3, color = "black")+
  facet_wrap(~gene, scales = "free")+
  scale_color_manual(values = c("seagreen3","goldenrod3","violetred3"))+
  scale_fill_manual(values = c("seagreen3","goldenrod3","violetred3"))+
  labs(color = "", fill = "", y = "Average of Log2(RSEM)",x = "")+
  theme_classic()+
  theme(axis.text = element_text(size = 12),
        strip.text = element_text(size = 12),
        strip.text.y.left = element_text(angle = 0),
        strip.placement = "outside",
        axis.text.x = element_text(angle = 60, hjust = 1))

##------------------------------------------------------------------------------------------------##
##### __ 9) Figure 6J - Heatmap MICU2 / Gene sets ##################################################
##------------------------------------------------------------------------------------------------##
LIST_GENES_GROUP <- fread("PLOS_BIOLOGY_FIG6_LIST_GENES.tsv")

# Heatmap:
DATASET_TCGA_PROCESSED <- fread("./data/PLOS_BIOLOGY_DATASET_TCGA_PROCESSED.tsv",sep = "\t")
DATASET_MICU_GROUP <- fread("PLOS_BIOLOGY_FIGS1D_MICU_GROUP.tsv", sep = "\t")

MICU2 <- DATASET_MICU_GROUP %>% filter(gene == "MICU2")
MICU2 <- MICU2 %>% mutate(Present = Barcode %in% colnames(DATASET_TCGA_PROCESSED))
MICU2 <- MICU2 %>% arrange(GROUP) %>% filter(Present)
MICU2 <- MICU2 %>% mutate(Patients_ST = substr(Patients_ST,1,15))
MICU2 <- MICU2 %>% filter(TypeSample == "Tumor")
MICU2 <- MICU2 %>% arrange(value)

setDF(DATASET_TCGA_PROCESSED)
head(DATASET_TCGA_PROCESSED[,1:6])

DATA_MICU <- DATASET_TCGA_PROCESSED[, c("Gene_Name",MICU2$Barcode)]
DATA_MICU <- DATA_MICU %>% filter(Gene_Name %in% LIST_GENES_GROUP$Gene_Name)
rownames(DATA_MICU) <- DATA_MICU$Gene_Name

# Updating the gene list
GENE <- LIST_GENES_GROUP %>% filter(Gene_Name %in% rownames(DATA_MICU))

# Ordering row of the matrix
DATA_MICU <- DATA_MICU[GENE$Gene_Name,]
DATA_MICU <- DATA_MICU[,-1]

write.csv(DATA_MICU, "PLOS_BIOLOGY_FIG6J_Heatmap_MICU2.csv")

# Scaling the matrix
GENE_SCALE2 = t(apply(DATA_MICU, 1, function(x) {
  q10 = quantile(x, 0.05)
  q90 = quantile(x, 0.95)
  x[x < q10] = q10
  x[x > q90] = q90
  scale(x)
}))

# Updating GENE list
GENE <- GENE %>% filter(Gene_Name %in% rownames(GENE_SCALE2))

# Left Annotation:
GENE$GROUP = factor(GENE$GROUP, levels = c("GLYCO","HYPOXIA","RESPI","TCA"))
LAGENE <- rowAnnotation(Group = unlist(GENE$GROUP),
                        col = list(Group = c("GLYCO" = "violetred3",
                                             "RESPI" = "goldenrod3",
                                             "TCA" = "seagreen3",
                                             "HYPOXIA" = "darkseagreen4")))

# Ratio couleurs - MICU2:
MICU4 <- MICU2 
MICU4$GROUP <- factor(MICU4$GROUP, levels = c("Low","Normal","High"))
HAMICU <- HeatmapAnnotation(MICU2 = unlist(MICU4$GROUP),
                            col = list(MICU2 = c("High" = "#000080","Normal" = "#5757F9", "Low" = "#8D8DFF")))

library(circlize)
col_fun = colorRamp2(c(-3, -1.5,0,1.5, 3), c("blue3", "blue","white", "gold1","gold2"))
col_fun(seq(-4, 4))

# Generating the heatmap:
H1 <- Heatmap(use_raster = TRUE,
              col = col_fun,
              GENE_SCALE2,
              row_split = GENE$GROUP,
              column_split = MICU4$GROUP,
              show_column_names = FALSE,
              column_names_gp = gpar(fontsize = 5),
              show_row_names = FALSE,
              row_names_gp = gpar(fontsize = 6),
              show_row_dend = FALSE,
              show_column_dend = FALSE,
              name = "Z score",
              column_order= order(as.numeric(unlist(substr(MICU4$Patients_ST,9,12)))),
              cluster_columns = TRUE,
              cluster_row_slices = FALSE,
              cluster_column_slices = FALSE,
              cluster_rows = TRUE,
              left_annotation = LAGENE,
              top_annotation = HAMICU)
H1

##------------------------------------------------------------------------------------------------##
##### __ 10) Figure 6K & S6C - Boxplot gene set / groups ############################################
##------------------------------------------------------------------------------------------------##
DATA_MICU <- fread("PLOS_BIOLOGY_FIG6J_Heatmap_MICU2.csv")
DATASET_MICU_GROUP <- fread("PLOS_BIOLOGY_FIGS1D_MICU_GROUP.tsv", sep = "\t")
LIST_GENES_GROUP <- fread("PLOS_BIOLOGY_FIG6_LIST_GENES.tsv")

BOXPLOT_DATA <- DATA_MICU %>%
  pivot_longer(cols = starts_with("TCGA"), names_to = "Barcode", values_to = "mRNA") %>%
  full_join(., DATASET_MICU_GROUP, by ="Barcode", multiple = "all") %>%
  dplyr::rename(Gene_Name = V1) %>%
  left_join(., LIST_GENES_GROUP %>% dplyr::rename(GENE_SET = GROUP), by = "Gene_Name")

BOXPLOT_DATA <- BOXPLOT_DATA %>%
  group_by(gene, GROUP, GENE_SET, Barcode) %>%
  summarise(Mean_Gene_Set = mean(mRNA, na.rm = TRUE))

BOXPLOT_Fig6K <- BOXPLOT_DATA %>% filter(gene == "MICU2")
BOXPLOT_FigS6C <- BOXPLOT_DATA %>% filter(gene != "MICU2")

fwrite(BOXPLOT_Fig6K,"PLOS_BIOLOGY_Fig6K_Boxplot_GeneSet_MICU2.tsv",sep = "\t")
fwrite(BOXPLOT_FigS6C,"PLOS_BIOLOGY_FigS6C_Boxplot_GeneSet_MICU2.tsv",sep = "\t")

# Graphics for Fig 6K
compari = list(c("Normal","High"), c("Low","High"))

BOXPLOT_Fig6K %>%
  filter(!(is.na(GENE_SET))) %>%
  mutate(GROUP = factor(GROUP, levels = c("Low","Normal","High"))) %>%
  ggplot(aes(x = GROUP, y = Mean_Gene_Set, color = GROUP, fill = GROUP)) +
  geom_jitter(width = 0.2, height = 0, alpha = 0.6)+
  geom_boxplot(alpha = 0.3, color = "black")+
  facet_wrap(~GENE_SET, scales = "free", ncol = 2)+
  scale_color_manual(values = c("#8D8DFF","#5757F9","#000080"))+
  scale_fill_manual(values = c("#8D8DFF","#5757F9","#000080"))+
  stat_compare_means(comparisons = compari, method = "t.test", tip.length = 0, size = 3)+
  labs(color = "", fill = "", y = "Mean of Log2(Normalized Count)",x = "MICU2")+
  theme_classic()+
  theme(axis.text = element_text(size = 12),
        strip.text = element_text(size = 12),
        strip.text.y.left = element_text(angle = 0),
        strip.placement = "outside")

# Graphics for Fig 6K
compari = list(c("Normal","High"), c("Low","High"))

# Left_panel (MICU1):
BOXPLOT_FigS6C %>%
  filter(!(is.na(GENE_SET))) %>%
  filter(gene == "MICU1")%>%
  mutate(GROUP = factor(GROUP, levels = c("Low","Normal","High"))) %>%
  ggplot(aes(x = GROUP, y = Mean_Gene_Set, color = GROUP, fill = GROUP)) +
  geom_jitter(width = 0.2, height = 0, alpha = 0.6)+
  geom_boxplot(alpha = 0.3, color = "black")+
  facet_wrap(~GENE_SET, scales = "free", ncol = 2)+
  scale_color_manual(values = c("#FFA0A0","#FF8080","#A00000"))+
  scale_fill_manual(values = c("#FFA0A0","#FF8080","#A00000"))+
  stat_compare_means(comparisons = compari, method = "t.test", tip.length = 0, size = 3)+
  labs(color = "", fill = "", y = "Mean of Log2(Normalized Count)",x = "MICU1")+
  theme_classic()+
  theme(axis.text = element_text(size = 12),
        strip.text = element_text(size = 12),
        strip.text.y.left = element_text(angle = 0),
        strip.placement = "outside")

# Right_panel (MICU1):
BOXPLOT_FigS6C %>%
  filter(!(is.na(GENE_SET))) %>%
  filter(gene == "Ratio_M2_M1")%>%
  mutate(GROUP = factor(GROUP, levels = c("Low","Normal","High"))) %>%
  ggplot(aes(x = GROUP, y = Mean_Gene_Set, color = GROUP, fill = GROUP)) +
  geom_jitter(width = 0.2, height = 0, alpha = 0.6)+
  geom_boxplot(alpha = 0.3, color = "black")+
  facet_wrap(~GENE_SET, scales = "free", ncol = 2)+
  scale_color_manual(values = c("High" = "#76069A","Normal" = "#B856D7", "Low" = "#DF8CF9"))+
  scale_fill_manual(values = c("High" = "#76069A","Normal" = "#B856D7", "Low" = "#DF8CF9"))+
  stat_compare_means(comparisons = compari, method = "t.test", tip.length = 0, size = 3)+
  labs(color = "", fill = "", y = "Mean of Log2(Normalized Count)",x = "MICU2/MICU1")+
  theme_classic()+
  theme(axis.text = element_text(size = 12),
        strip.text = element_text(size = 12),
        strip.text.y.left = element_text(angle = 0),
        strip.placement = "outside")


##------------------------------------------------------------------------------------------------##
##### __ 11) Figure S6B - Heatmap MICU2/MICU1 ######################################################
##------------------------------------------------------------------------------------------------##
# DATASET:
LIST_GENES_GROUP <- fread("PLOS_BIOLOGY_FIG6_LIST_GENES.tsv")
DATASET_TCGA_PROCESSED <- fread("./data/PLOS_BIOLOGY_DATASET_TCGA_PROCESSED.tsv",sep = "\t")
DATASET_MICU_GROUP <- fread("PLOS_BIOLOGY_FIGS1D_MICU_GROUP.tsv", sep = "\t")

MICU2 <- DATASET_MICU_GROUP %>% filter(gene == "Ratio_M2_M1")
MICU2 <- MICU2 %>% mutate(Present = Barcode %in% colnames(DATASET_TCGA_PROCESSED))
MICU2 <- MICU2 %>% arrange(GROUP) %>% filter(Present)
MICU2 <- MICU2 %>% mutate(Patients_ST = substr(Patients_ST,1,15))
MICU2 <- MICU2 %>% filter(TypeSample == "Tumor")
MICU2 <- MICU2 %>% arrange(value)

setDF(DATASET_TCGA_PROCESSED)
head(DATASET_TCGA_PROCESSED[,1:6])

DATA_MICU <- DATASET_TCGA_PROCESSED[, c("Gene_Name",MICU2$Barcode)]
DATA_MICU <- DATA_MICU %>% filter(Gene_Name %in% LIST_GENES_GROUP$Gene_Name)
rownames(DATA_MICU) <- DATA_MICU$Gene_Name

# Updating the gene list
GENE <- LIST_GENES_GROUP %>% filter(Gene_Name %in% rownames(DATA_MICU))

# Ordering row of the matrix
DATA_MICU <- DATA_MICU[GENE$Gene_Name,]
DATA_MICU <- DATA_MICU[,-1]

write.csv(DATA_MICU, "PLOS_BIOLOGY_FIGS6B_Heatmap_MICU2.csv")

# Scaling the matrix
GENE_SCALE2 = t(apply(DATA_MICU, 1, function(x) {
  q10 = quantile(x, 0.05)
  q90 = quantile(x, 0.95)
  x[x < q10] = q10
  x[x > q90] = q90
  scale(x)
}))

# Updating GENE list
GENE <- GENE %>% filter(Gene_Name %in% rownames(GENE_SCALE2))

# Left Annotation:
GENE$GROUP = factor(GENE$GROUP, levels = c("GLYCO","HYPOXIA","RESPI","TCA"))
LAGENE <- rowAnnotation(Group = unlist(GENE$GROUP),
                        col = list(Group = c("GLYCO" = "violetred3",
                                             "RESPI" = "goldenrod3",
                                             "TCA" = "seagreen3",
                                             "HYPOXIA" = "darkseagreen4")))

# Ratio couleurs - MICU2:

MICU4 <- MICU2 
MICU4$GROUP <- factor(MICU4$GROUP, levels = c("Low","Normal","High"))
HAMICU <- HeatmapAnnotation(Ratio = unlist(MICU4$GROUP),
                            col = list(Ratio = c("High" = "#76069A","Normal" = "#B856D7", "Low" = "#DF8CF9")))

library(circlize)
col_fun = colorRamp2(c(-3, -1.5,0,1.5, 3), c("blue3", "blue","white", "gold1","gold2"))
col_fun(seq(-4, 4))

# Generating the heatmap:
H1 <- Heatmap(use_raster = TRUE,
              col = col_fun,
              GENE_SCALE2,
              row_split = GENE$GROUP,
              column_split = MICU4$GROUP,
              show_column_names = FALSE,
              column_names_gp = gpar(fontsize = 5),
              show_row_names = FALSE,
              row_names_gp = gpar(fontsize = 6),
              show_row_dend = FALSE,
              show_column_dend = FALSE,
              name = "Z score",
              column_order= order(as.numeric(unlist(substr(MICU4$Patients_ST,9,12)))),
              cluster_columns = TRUE,
              cluster_row_slices = FALSE,
              cluster_column_slices = FALSE,
              cluster_rows = TRUE,
              left_annotation = LAGENE,
              top_annotation = HAMICU)
H1

##------------------------------------------------------------------------------------------------##
##### __ 12) Figure S1E - Proteomic MCU Complex ####################################################
##------------------------------------------------------------------------------------------------##
# Original data from
PROTEOMIC_DATASET <- fread("PLOS_BIOLOGY_FigS1E_Proteomic_MCU_Complex.tsv", sep = "\t")

# Left Upper Panel (Stage):
PROTEOMIC_DATASET %>%
  mutate(STAGE = case_when(grepl("Stage I$", Tumor.stage) ~ "Stage I",
                           grepl("Stage II[A-B]", Tumor.stage) ~ "Stage II",
                           grepl("Stage III", Tumor.stage) ~ "Stage III",
                           grepl("Stage IV",Tumor.stage) ~ "Stage IV",
                           .default = NA)) %>%
  filter(!is.na(STAGE)) %>%
  mutate(STAGE = ifelse(STAGE == "Stage IV","Stage IV","Stage I-II-III")) %>%
  ggplot(aes(x = STAGE, y = VALUE, color = STAGE, fill = STAGE)) +
  geom_violin(alpha = 0.6)+
  geom_jitter(alpha = 0.4, height = 0, width = 0.3)+
  facet_wrap(~GeneSymbol, scales = "fixed", ncol = 4)+
  stat_compare_means(comparison = list(c("Stage I-II-III","Stage IV")), method = "wilcox.test",
                     tip.length = 0)+
  theme_classic()+
  labs(x = "", y = "Protein Abundance (log2 scale)")+
  theme(axis.text = element_text(size = 12, color = "black"),
        axis.text.x = element_text(angle = 60, hjust = 1),
        axis.title = element_text(size = 14, color = "black"))

# Left Lower Panel (Metastatic spread):
colonne = "distant_metastasis_pathologic_spread"
PROTEOMIC_DATASET %>%
  filter(distant_metastasis_pathologic_spread != "NA") %>%
  ggplot(aes(x = distant_metastasis_pathologic_spread, y = VALUE, color = distant_metastasis_pathologic_spread,
             fill = distant_metastasis_pathologic_spread)) +
  geom_violin(alpha = 0.6)+
  geom_jitter(alpha = 0.4, height = 0, width = 0.3)+
  facet_wrap(~GeneSymbol, scales = "fixed", ncol = 4)+
  stat_compare_means(comparison = list(c("M0","M1")), method = "wilcox.test", tip.length = 0)+
  theme_classic()+
  labs(x = "", y = "Protein Abundance (log2 scale)")+
  theme(axis.text = element_text(size = 12, color = "black"),
        axis.title = element_text(size = 14, color = "black"))

# Upper Right Panel (Vascular invasion)
PROTEOMIC_DATASET %>%
  filter(vascular_invasion_present != "NA") %>%
  ggplot(aes(x = vascular_invasion_present, y = VALUE, color = vascular_invasion_present,
             fill = vascular_invasion_present)) +
  geom_violin(alpha = 0.6)+
  geom_jitter(alpha = 0.4, height = 0, width = 0.3)+
  facet_wrap(~GeneSymbol, scales = "fixed", ncol = 4)+
  stat_compare_means(comparison = list(c("NO","YES")), method = "wilcox.test", tip.length = 0)+
  theme_classic()+
  labs(x = "", y = "Protein Abundance (log2 scale)")+
  theme(axis.text = element_text(size = 12, color = "black"),
        axis.title = element_text(size = 14, color = "black"))

# Lower right panel (Survival):
library(survminer)
library(survival)
SURV_DATA <- PROTEOMIC_DATASET %>% filter(Tumor.stage != "NA") %>%
  group_by(GeneSymbol) %>%
  filter(!grepl("Mucinous",Histological.type))%>%
  mutate(GROUP = ifelse(VALUE > median(VALUE), "High","Low")) %>%
  mutate(TIME = days_to_last_followup,
         EVENT = ifelse(vital_status == "LIVING",0,1)) %>%
  filter(TIME > 0)

PARAM <- unique(as.character(SURV_DATA$GeneSymbol))
for(i in seq_along(PARAM))
{
  temp <-  SURV_DATA %>% filter(GeneSymbol == PARAM[i])
  SURVIE <-  surv_fit(Surv(TIME, EVENT) ~ GROUP, data = temp)
  pvalue <- surv_pvalue(SURVIE, method = "n", test.for.trend = FALSE)$pval.txt
  texte <- c(PARAM[i], pvalue)
  if(i == 1){STAT <- texte}
  else{STAT <- rbind(STAT, texte)}
}
STAT <- as.data.frame(STAT)
colnames(STAT) <- c("GeneSymbol","pval")

STAT$x = 5
STAT$y = 0.1
STAT

SURVIE <- survfit(Surv(TIME, EVENT) ~ GROUP, data = SURV_DATA)
plot <- ggsurvplot_facet(SURVIE, data = SURV_DATA, facet.by = "GeneSymbol",
                         legend.title = "Expression:", ncol = 4) +
  theme(legend.position = "right")+ labs(x = "Time (months)") +
  geom_text(inherit.aes = FALSE, data = STAT, aes(x = x, y = y, label = pval), hjust= 0)

plot

##------------------------------------------------------------------------------------------------##
##### END OF THE SCRIPT ############################################################################
##------------------------------------------------------------------------------------------------##
##------------------------------------------------------------------------------------------------##
##### NOTES: #######################################################################################
##------------------------------------------------------------------------------------------------##
##------------------------------------------------------------------------------------------------##
##### __ Session Info ##############################################################################
##------------------------------------------------------------------------------------------------##
# > sessionInfo()
# R version 4.4.1 (2024-06-14)
# Platform: x86_64-pc-linux-gnu
# Running under: Linux Mint 20.3
#
# Matrix products: default
# BLAS:   /usr/lib/x86_64-linux-gnu/blas/libblas.so.3.9.0
# LAPACK: /usr/lib/x86_64-linux-gnu/lapack/liblapack.so.3.9.0
#
# locale:
#   [1] LC_CTYPE=fr_FR.UTF-8       LC_NUMERIC=C               LC_TIME=fr_FR.UTF-8        LC_COLLATE=fr_FR.UTF-8
# [5] LC_MONETARY=fr_FR.UTF-8    LC_MESSAGES=fr_FR.UTF-8    LC_PAPER=fr_FR.UTF-8       LC_NAME=C
# [9] LC_ADDRESS=C               LC_TELEPHONE=C             LC_MEASUREMENT=fr_FR.UTF-8 LC_IDENTIFICATION=C
#
# time zone: Europe/Paris
# tzcode source: system (glibc)
#
# attached base packages:
#   [1] stats4    grid      stats     graphics  grDevices utils     datasets  methods   base
#
# other attached packages:
#   [1] GO.db_3.19.1          AnnotationDbi_1.66.0  IRanges_2.38.0        S4Vectors_0.42.0
# [5] Biobase_2.64.0        BiocGenerics_0.50.0   biomaRt_2.60.0        ComplexHeatmap_2.20.0
# [9] circlize_0.4.16       formattable_0.2.1     ggrepel_0.9.5         fgsea_1.30.0
# [13] ggpubr_0.6.0          readxl_1.4.3          data.table_1.15.4     lubridate_1.9.3
# [17] forcats_1.0.0         stringr_1.5.1         dplyr_1.1.4           purrr_1.0.2
# [21] readr_2.1.5           tidyr_1.3.1           tibble_3.2.1          ggplot2_3.5.1
# [25] tidyverse_2.0.0
#
# loaded via a namespace (and not attached):
#   [1] DBI_1.2.3               httr2_1.0.1             rlang_1.1.4             magrittr_2.0.3
# [5] clue_0.3-65             GetoptLong_1.0.5        matrixStats_1.3.0       compiler_4.4.1
# [9] RSQLite_2.3.7           png_0.1-8               vctrs_0.6.5             pkgconfig_2.0.3
# [13] shape_1.4.6.1           crayon_1.5.3            fastmap_1.2.0           magick_2.8.3
# [17] dbplyr_2.5.0            backports_1.5.0         XVector_0.44.0          labeling_0.4.3
# [21] utf8_1.2.4              rmarkdown_2.27          tzdb_0.4.0              UCSC.utils_1.0.0
# [25] bit_4.0.5               xfun_0.45               zlibbioc_1.50.0         cachem_1.1.0
# [29] jsonlite_1.8.8          GenomeInfoDb_1.40.1     progress_1.2.3          blob_1.2.4
# [33] BiocParallel_1.38.0     prettyunits_1.2.0       broom_1.0.6             parallel_4.4.1
# [37] cluster_2.1.6           R6_2.5.1                stringi_1.8.4           RColorBrewer_1.1-3
# [41] car_3.1-2               cellranger_1.1.0        Rcpp_1.0.12             iterators_1.0.14
# [45] knitr_1.47              Matrix_1.7-0            timechange_0.3.0        tidyselect_1.2.1
# [49] rstudioapi_0.16.0       abind_1.4-5             doParallel_1.0.17       codetools_0.2-20
# [53] curl_5.2.1              lattice_0.22-6          withr_3.0.0             KEGGREST_1.44.1
# [57] evaluate_0.24.0         BiocFileCache_2.12.0    xml2_1.3.6              Biostrings_2.72.1
# [61] filelock_1.0.3          pillar_1.9.0            carData_3.0-5           foreach_1.5.2
# [65] generics_0.1.3          vroom_1.6.5             hms_1.1.3               munsell_0.5.1
# [69] scales_1.3.0            glue_1.7.0              tools_4.4.1             ggsignif_0.6.4
# [73] Cairo_1.6-2             fastmatch_1.1-4         cowplot_1.1.3           colorspace_2.1-0
# [77] GenomeInfoDbData_1.2.12 cli_3.6.3               rappdirs_0.3.3          fansi_1.0.6
# [81] gtable_0.3.5            rstatix_0.7.2           digest_0.6.36           rjson_0.2.21
# [85] htmlwidgets_1.6.4       farver_2.1.2            memoise_2.0.1           htmltools_0.5.8.1
# [89] lifecycle_1.0.4         httr_1.4.7              GlobalOptions_0.1.2     bit64_4.0.5
