# Supplementary material for: MICU2 up-regulation enhances tumor aggressiveness and metabolic reprogramming during colorectal cancer development
Source: PLoS Biol. 2024 Oct 28;22(10):e3002854. doi: 10.1371/journal.pbio.3002854 (PMC11542858; doi:10.1371/journal.pbio.3002854)
Supplement: S3 Data — (ZIP) [file pbio.3002854.s010.zip › S3_Data/PLOS_BIOLOGY_DEA_TCGA_MICU2_GROUP.tsv]

baseMean	log2FoldChange	lfcSE	stat	pvalue	padj	Gene_Name	Condition
5241.42254396384	0.576600292942279	0.116836892051191	4.93508756369219	8.01148082722891e-07	1.0005618742211e-05	TSPAN6	High_vs_Rest
43.1530030837144	0.343860097384781	0.255089538828042	1.3479976441393	0.177659140329914	0.295748698274664	TNMD	High_vs_Rest
1779.82738132477	0.714073033217128	0.087597666509754	8.15173579010368	3.5873739334611e-16	5.91822788708687e-14	DPM1	High_vs_Rest
506.210750062816	0.220027419422639	0.0535691445650104	4.10735361203348	4.0021827001567e-05	0.000289505915706928	SCYL3	High_vs_Rest
361.827808400024	0.398455030162099	0.0698746388086733	5.70242704585745	1.1811346793378e-08	2.65460440413224e-07	C1orf112	High_vs_Rest
249.97492810083	-0.626611371179772	0.157444592021466	-3.97988500674789	6.89486118424063e-05	0.000459803335270735	FGR	High_vs_Rest
754.392244074527	-0.246776243890082	0.155414637898495	-1.58785714928125	0.112318645034569	0.208541659598095	CFH	High_vs_Rest
3057.64850811132	0.196076438914298	0.055733545030213	3.51810455997381	0.000434641069075678	0.00222402404783608	FUCA2	High_vs_Rest
1691.99071509589	0.24192153875125	0.0592040704855845	4.08623151697238	4.38436300133741e-05	0.000311853901065783	GCLC	High_vs_Rest
1183.4573808599	0.0532692491315342	0.0543495274283337	0.980123501566339	0.327025159627252	0.464925685208831	NFYA	High_vs_Rest
318.657029489274	-0.00820792189361114	0.0693855237726739	-0.118294443095977	0.905834360252764	0.940053377188176	STPG1	High_vs_Rest
1362.55076436387	-0.0658427648759689	0.0618330023325144	-1.06484825889404	0.28694460252388	0.421678221505804	NIPAL3	High_vs_Rest
2111.79716821423	-0.118440707100835	0.0796468185879629	-1.48707392461669	0.136995287521196	0.242949206989695	LAS1L	High_vs_Rest
947.019318101901	0.61496858193108	0.0825896109212854	7.44607675313056	9.61568767813215e-14	9.18152481024073e-12	ENPP4	High_vs_Rest
1485.04024248161	-0.501267069056118	0.122359836178504	-4.09666345356043	4.19147568868361e-05	0.000300713567737752	SEMA3F	High_vs_Rest
6208.50804155706	0.433018889501153	0.157320198868283	2.75246848539583	0.00591478389875765	0.0195925645375214	CFTR	High_vs_Rest
1680.97292233092	0.152262814641173	0.0609356648762185	2.49874707940698	0.0124633226394658	0.0359633055283487	ANKIB1	High_vs_Rest
409.311010276076	-0.24021118642025	0.106773789863842	-2.24972052342216	0.0244666918675428	0.061903441524512	CYP51A1	High_vs_Rest
982.402941963026	0.228304777772106	0.0656808383517231	3.47597234599117	0.000509004769325359	0.00254058930483796	KRIT1	High_vs_Rest
299.959772621665	0.0350589562220482	0.0711413343714566	0.492807121651552	0.622148878211614	0.734228882114156	RAD52	High_vs_Rest
12.0012322561376	-0.26923633296137	0.154745549991007	-1.73986478433154	0.0818827635595604	0.162425299324	MYH16	High_vs_Rest
952.527708673068	-0.0735543652194859	0.0701668934937833	-1.04827735071388	0.29451084169167	0.430109224216932	BAD	High_vs_Rest
3767.31211341367	-0.120358041640567	0.0826815844194208	-1.45568136466791	0.145480723782734	0.254107406119399	LAP3	High_vs_Rest
5985.11221981406	0.0474990801630886	0.0829726870618904	0.572466456674573	0.567006004312574	0.687088381951668	CD99	High_vs_Rest
510.268962519332	-0.499985759615278	0.108506132767423	-4.60790322964483	4.06749875079587e-06	4.0127390619154e-05	HS3ST1	High_vs_Rest
7378.31832845539	-0.170102821282499	0.131295625840768	-1.29557112198692	0.195123283569402	0.317124190817508	AOC1	High_vs_Rest
5.84578999556725	-0.720520010646407	0.264521320897285	-2.72386365001628	0.00645231385698353	0.0210468332953987	WNT16	High_vs_Rest
39.7544564543099	-0.519008393690572	0.181747316142839	-2.8556591904921	0.0042947586833532	0.0150214059398889	HECW1	High_vs_Rest
983.727170469523	-0.298326996201552	0.0689437467934874	-4.32710738937868	1.51080312369307e-05	0.000124745623406251	MAD1L1	High_vs_Rest
12426.5265929712	-0.219934851477806	0.0585431685770148	-3.75679787793646	0.000172101387829722	0.00100603398801145	LASP1	High_vs_Rest
821.982652164835	0.0764896724599954	0.0590026345165267	1.29637723953785	0.194845549601967	0.316816309817741	SNX11	High_vs_Rest
7285.22476974237	0.291206700001335	0.150706934243376	1.93227140783759	0.0533260155364891	0.115468853048019	TMEM176A	High_vs_Rest
2574.88520979622	-0.0151725640177515	0.0537219437004242	-0.282427681737653	0.777615591628092	0.85088097719469	M6PR	High_vs_Rest
223.090015739624	0.463435606551112	0.250359784386557	1.85107846967772	0.0641582650187307	0.133634778605249	KLHL13	High_vs_Rest
87.1590070601887	-0.610047980510681	0.169633739435033	-3.59626559281457	0.000322818210101728	0.00172436036621553	CYP26B1	High_vs_Rest
2344.55523295926	0.235407212718305	0.0773490185443615	3.04344149607139	0.00233888913981391	0.00909158460004632	ICA1	High_vs_Rest
862.204766605101	-0.166483631571491	0.128267904715329	-1.29793678271252	0.194309059141218	0.316237717759402	DBNDD1	High_vs_Rest
684.173352349232	-0.101826575098087	0.0665678076738413	-1.52966694647661	0.126099189200595	0.227792550118142	ALS2	High_vs_Rest
1250.25005288711	-0.0488042262635834	0.0908020979281139	-0.537479060254981	0.590936745271963	0.707489526331531	CASP10	High_vs_Rest
2811.5419971786	-0.0987428442533051	0.0581841340450655	-1.69707508539743	0.0896824658619801	0.174752571204409	CFLAR	High_vs_Rest
559.034630927395	0.0390356827058701	0.14425363347429	0.270604502401163	0.786695232577845	0.857327480754232	TFPI	High_vs_Rest
435.211225243159	0.315485789216189	0.0513784791542902	6.14042677808312	8.23000647771321e-10	2.57014374740083e-08	NDUFAF7	High_vs_Rest
2170.53213191017	-0.133919410097517	0.0577500436553498	-2.3189490712205	0.0203977979418812	0.0535522923803265	RBM5	High_vs_Rest
25.453564412956	0.300060456132641	0.112625529890075	2.6642312486832	0.00771644969631759	0.0243608185483386	MTMR7	High_vs_Rest
175.041744354764	-1.43995881771599	0.215713936487766	-6.67531658436756	2.46699027186138e-11	1.20706309730361e-09	SLC7A2	High_vs_Rest
5455.84209125327	-0.0860185489849451	0.0832681194433435	-1.03303100346193	0.301589389979301	0.437970397190883	ARF5	High_vs_Rest
249.986223111126	-0.24573677807053	0.083031844313174	-2.95954859371396	0.00308090108832395	0.0114210815638927	SARM1	High_vs_Rest
4857.11848795029	-0.0522886356422574	0.0607971088374902	-0.860051351817142	0.389760736133017	0.527753890917939	POLDIP2	High_vs_Rest
2424.79514057417	-0.818033605574049	0.11484153422674	-7.12315114111021	1.05487032839193e-12	7.35375310788269e-11	PLXND1	High_vs_Rest
4432.27670995347	0.202136839658643	0.0586333121256608	3.44747435085077	0.000565854132755971	0.00277678764701535	AK2	High_vs_Rest
167.029482204554	-0.382555277048765	0.186054331810888	-2.05614818706617	0.0397682347197781	0.0913336061239219	CD38	High_vs_Rest
7687.12779253606	-0.146983912649035	0.072962519456926	-2.01451257087974	0.0439557463988245	0.0989530305799071	FKBP4	High_vs_Rest
4111.79312649306	-0.0884520844739356	0.0647868578484334	-1.36527819702055	0.172165628992027	0.288806376146654	KDM1A	High_vs_Rest
2088.46718628245	-0.175561719724272	0.0831812705677962	-2.11059194607015	0.0348074005291452	0.082168204275799	RBM6	High_vs_Rest
517.381659065952	-0.0817463310274296	0.087277535730673	-0.936625104536498	0.348951433821491	0.487690041679906	CAMKK1	High_vs_Rest
616.985791367578	0.242453791182692	0.0828319000699992	2.92705818625191	0.00342184855439985	0.0124611100267389	RECQL	High_vs_Rest
820.503734899068	0.356137094332803	0.068143250563024	5.22630035095583	1.72935360258475e-07	2.69621238629933e-06	VPS50	High_vs_Rest
273.098655015301	-0.807086506255652	0.24528665671525	-3.29038080205311	0.00100051881333118	0.00449157256134283	HSPB6	High_vs_Rest
301.449515749423	-0.366545349168806	0.114269733815358	-3.20772033792505	0.00133791530096627	0.00572406125369277	ARHGAP33	High_vs_Rest
2576.6849145633	0.377186617318199	0.0761379657267267	4.95398864046344	7.27074527698129e-07	9.20454735547129e-06	NDUFAB1	High_vs_Rest
584.173912359671	0.348482266670406	0.161007962197486	2.16437908979291	0.0304352672831096	0.0737852269303151	PDK4	High_vs_Rest
3.2043773458561	-0.0724192159618705	0.237105044548429	-0.305430937160339	0.760037962329503	0.837956479811149	SLC22A16	High_vs_Rest
22.9633167644494	-0.758664469516012	0.173953585846184	-4.36130399856688	1.29289583950198e-05	0.000108869983705792	ZMYND10	High_vs_Rest
3.45698630771376	-0.532574914666633	0.345877327693108	-1.53977977746833	0.123614042886389	0.224345034635993	ABCB5	High_vs_Rest
22.1352313548982	-1.09328108763207	0.340700994747593	-3.20891662920452	0.00133236119812631	0.00570494650807992	ARX	High_vs_Rest
1421.9516347399	0.30994572182573	0.0692166237498733	4.47790870218944	7.53778232022022e-06	6.84680083338539e-05	SLC25A13	High_vs_Rest
942.080263190356	0.165469600869486	0.0530520942032694	3.11900224401111	0.00181464579261979	0.00735616736465325	ST7	High_vs_Rest
1691.55923598024	0.177283246984712	0.0738934092300685	2.39917536397242	0.0164320430913219	0.044976865688634	CDC27	High_vs_Rest
2.09760589365491	-1.11509759121361	0.355636360321529	-3.13549939102249	0.00171561784565163	0.00702796649980277	SLC4A1	High_vs_Rest
5.36022468734377	-0.255205246959111	0.281302116157036	-0.907228322508046	0.364286069271724	0.502436051945724	CALCR	High_vs_Rest
1275.62465363118	0.346099424326841	0.0647392856245322	5.34604948120853	8.98946427719495e-08	1.53195251148952e-06	HCCS	High_vs_Rest
1037.39779265532	-0.236790880099286	0.0647587654318647	-3.6565070152306	0.000255675417388071	0.00140918880564949	DVL2	High_vs_Rest
888.444707586702	-0.056302743605846	0.144047760572594	-0.390861637709888	0.695899511417116	0.792074613666859	PRSS22	High_vs_Rest
5475.07580115927	-0.287506872163994	0.0535776120648792	-5.36617555511509	8.04236665841641e-08	1.39545690201928e-06	UPF1	High_vs_Rest
1534.08030150052	0.355094682068024	0.0913843043401806	3.88572944371469	0.000102023081977469	0.000642435514210641	SKAP2	High_vs_Rest
25040.2518602042	0.23827779133297	0.0979614339800078	2.43236324390268	0.01500065503453	0.0417885810395226	SLC25A5	High_vs_Rest
548.291439476382	0.00468478318345832	0.115583353794156	0.0405316425737353	0.967669280635377	0.979072633748217	MCUB	High_vs_Rest
523.00720697077	-0.0303547917881494	0.115349408716734	-0.263155157237888	0.792430992277443	0.861046952193601	HOXA11	High_vs_Rest
1399.24611495341	0.0511900824134934	0.0824443718099342	0.620904511608217	0.534662452538177	0.659640324176897	POLR2J	High_vs_Rest
1019.81373994409	-0.0355365722559677	0.0623667354948906	-0.569800102153479	0.568813286256001	0.688748670404127	DHX33	High_vs_Rest
63.0800141250832	-0.409748848508723	0.174353549508629	-2.35010327959192	0.0187682026468487	0.0500241977163087	MEOX1	High_vs_Rest
59.785489289665	-0.462752027362422	0.182449266560325	-2.53633262597643	0.0112020276940747	0.0330192603031146	THSD7A	High_vs_Rest
1206.63863540564	-0.16700830281043	0.0603686199943401	-2.76647541100142	0.0056665858092039	0.0188806300991874	LIG3	High_vs_Rest
990.778407115809	0.308513921550878	0.0682704699494658	4.51899513478143	6.21338224350698e-06	5.79241640511553e-05	RPAP3	High_vs_Rest
610.417312580873	-0.115652159166902	0.150599542353711	-0.767944957596694	0.442519886417039	0.577717998881377	ACSM3	High_vs_Rest
200.466884540385	0.116534188228197	0.0893044923617719	1.30490846704686	0.191924017751479	0.313473242761202	REXO5	High_vs_Rest
2072.05820158943	0.1841601407012	0.0574377813183341	3.2062544282576	0.00134475030255897	0.00574862054451675	CIAPIN1	High_vs_Rest
2655.94198381273	-0.459123731638636	0.0984075986135105	-4.66553130151884	3.07820630289504e-06	3.13795796196127e-05	SPPL2B	High_vs_Rest
740.828121830103	-0.278614864430106	0.095419355720651	-2.91989882268516	0.00350145044551835	0.0126919019369934	FAM214B	High_vs_Rest
179.569528513111	-0.26264610096162	0.137746841421147	-1.90673047927543	0.0565554979497624	0.120940871421582	COPZ2	High_vs_Rest
226.230305623396	-0.262015326105053	0.173362132057971	-1.51137577159836	0.130692738674655	0.234366818994241	PRKAR2B	High_vs_Rest
989.040012583813	0.255816229419007	0.053932473166809	4.74326902509714	2.10296693225804e-06	2.27678276579177e-05	MSL3	High_vs_Rest
3121.76879495072	-0.406102015638297	0.0649209860766495	-6.25532728598468	3.96683128217045e-10	1.35863971414338e-08	CREBBP	High_vs_Rest
707.971122524624	-0.0954724560980031	0.218633420386962	-0.436678234869239	0.662344715968931	0.765993824236478	TSPOAP1	High_vs_Rest
12.0191297293184	-0.153407050719615	0.202249144892733	-0.758505311856705	0.448148534275561	0.582652265845145	MPO	High_vs_Rest
9.23814962848705	-1.42629088479761	0.337801027796873	-4.22228106912472	2.41842264736906e-05	0.000187464938791141	PON1	High_vs_Rest
511.70765560495	0.280719774878992	0.0805017513168541	3.48712630827225	0.000488240711292588	0.00245288023163735	GCFC2	High_vs_Rest
401.278999657534	-0.320567994766452	0.105800322355513	-3.02993400803893	0.00244607178836847	0.0094363028956281	WDR54	High_vs_Rest
442.021640593571	0.206206804848954	0.0947094003468032	2.1772580556299	0.0294613188383439	0.071934265337777	CROT	High_vs_Rest
49.3938709744079	-0.244601152222028	0.15016488517215	-1.62888382288319	0.103337615315228	0.195053609306075	ABCB4	High_vs_Rest
2594.22575543483	0.0507821853777198	0.0694556906363878	0.731145064031874	0.464690551297294	0.598406116775419	KMT2E	High_vs_Rest
2847.93965692758	-0.280561687004077	0.0866729255360983	-3.23701646470011	0.00120786442653276	0.00525275697417046	RHBDD2	High_vs_Rest
129.963700414392	0.160814529904717	0.275993727272698	0.582674582838699	0.560112386788123	0.681171026927586	SOX8	High_vs_Rest
2169.96354268691	0.10153262223833	0.0829923830132365	1.22339687754401	0.221179832145037	0.348361904756061	IBTK	High_vs_Rest
921.037898880942	0.296345933297165	0.0711140749209507	4.16719100440495	3.08376099300241e-05	0.000231355497355966	ZNF195	High_vs_Rest
1911.31119708693	0.30932868630915	0.0968567500055585	3.19367195669272	0.00140475647070442	0.00596066205115758	MYCBP2	High_vs_Rest
1533.7576258704	0.840317622868275	0.0684099400045701	12.283560295655	1.11003560072468e-34	2.18607636117717e-31	FBXL3	High_vs_Rest
413.073353491755	-0.726472589806628	0.155185440416356	-4.68131925171287	2.85034645497036e-06	2.93032354962858e-05	ITGAL	High_vs_Rest
932.101807546995	0.0145046956595145	0.0967929010480955	0.149852886962312	0.880880682645069	0.923120529879909	PDK2	High_vs_Rest
4976.67216890684	-0.362746535221261	0.111565792673701	-3.25141359665856	0.00114832673272975	0.00503751068730288	ITGA3	High_vs_Rest
880.017195935369	0.167936354197116	0.07934562206661	2.11651695232958	0.0343008649651603	0.0811871257919509	ZFX	High_vs_Rest
4995.58937709054	0.324101553685612	0.0720956454464415	4.49543868674261	6.94266620746285e-06	6.37794204656427e-05	LAMP2	High_vs_Rest
12.8726141466258	-0.415442967822897	0.17405978892193	-2.38678313007282	0.0169965142597593	0.0461418725469358	ITGA2B	High_vs_Rest
20.708924338552	-1.1586341672969	0.30232255706104	-3.83244366070564	0.000126876661470351	0.000772537894286135	ASB4	High_vs_Rest
3679.97534127032	0.213129827634493	0.0572096272227745	3.72541891952144	0.000194991122638738	0.00111610722513109	GDE1	High_vs_Rest
1537.47392451838	-0.295794413528359	0.12670237901191	-2.33456084909466	0.0195663738135143	0.051767227403432	REX1BD	High_vs_Rest
47.7707074090505	-0.330765311916015	0.129457698392893	-2.55500689431517	0.0106185694757424	0.0316188928539635	CRLF1	High_vs_Rest
1022.4950397366	-0.241687321684524	0.10699926566289	-2.25877551763747	0.0238973521756329	0.0608292727243067	AC003665.1	High_vs_Rest
2758.93910464821	0.130192385034023	0.0941115656135891	1.38338347880193	0.166547313596992	0.281645781755017	TMEM98	High_vs_Rest
626.064920719276	-0.148561929727931	0.133186500243429	-1.11544285236416	0.264660694823161	0.397306264596369	YBX2	High_vs_Rest
603.339636108765	-0.387627414741236	0.0767209436055541	-5.05243283677723	4.36217770572008e-07	5.97358624542546e-06	MAP3K14	High_vs_Rest
10.9150050837498	-1.54369771096571	0.242499005369226	-6.36578986629367	1.94287275294657e-10	7.27077439968484e-09	ABCC8	High_vs_Rest
1469.60658467032	-0.792664077038284	0.107803536903465	-7.3528577986091	1.94013311853686e-13	1.69345137299436e-11	TMEM132A	High_vs_Rest
10303.7516167224	-0.136126866039169	0.0628519474560474	-2.16583370204023	0.0303238969739854	0.0735797007277282	AP2B1	High_vs_Rest
84.1753620745974	1.30572707608614	0.321494471195986	4.06142933416159	4.87731820822724e-05	0.000342357533395501	TAC1	High_vs_Rest
1221.15651143778	-0.00837961525264254	0.0479360135446295	-0.17480834623098	0.86123022997834	0.909764475732257	ZNF263	High_vs_Rest
939.165897286763	-1.0885693196839	0.156960476711734	-6.93530844508784	4.05335790070729e-12	2.46091151158549e-10	CX3CL1	High_vs_Rest
2056.07541964767	-0.694384821902151	0.0959050351794162	-7.24033749221944	4.47569584159702e-13	3.41475002345574e-11	SPATA20	High_vs_Rest
7.95559081730569	-0.123901947371566	0.199943086942048	-0.619686078006178	0.535464483219335	0.660371266780479	CACNA1G	High_vs_Rest
2032.01671490694	-0.20317734701223	0.104267883295127	-1.94860910753452	0.0513421236655458	0.112144067426962	TNFRSF12A	High_vs_Rest
32.6251228507907	-0.336039903490175	0.351598377291412	-0.955749301458402	0.339198907829727	0.477533624596314	DLX6	High_vs_Rest
478.77569468625	-0.411815907182657	0.0879894064214699	-4.68028963861918	2.86469915523803e-06	2.94124048164061e-05	MAP3K9	High_vs_Rest
3189.74038626397	0.35578584017684	0.0523565583367774	6.79543979740397	1.07982603094311e-11	5.78661874745195e-10	RALA	High_vs_Rest
3990.36805815185	-0.0144089852668867	0.076373594441733	-0.188664490288979	0.850355784364934	0.901966229014679	BAIAP2L1	High_vs_Rest
2195.63212933038	0.298714892039005	0.0834002338453041	3.58170329106127	0.000341361358377379	0.00181021481024423	KDM7A	High_vs_Rest
286.403386081619	0.311866706551825	0.153359223296221	2.03356994022746	0.0419949751798916	0.0954045903329765	ETV1	High_vs_Rest
1002.88098140686	0.135859151937053	0.0635056406121245	2.13932417069603	0.0324094234730535	0.077597185024066	AGK	High_vs_Rest
1302.77553216742	-0.268382236774957	0.113829803840015	-2.35775014733543	0.0183860631860501	0.0492012612307804	ALDH3B1	High_vs_Rest
1026.55543882605	-0.207559135450325	0.0918023514762898	-2.2609348465756	0.0237632919024333	0.0605320394378071	TTC22	High_vs_Rest
596.810168526793	0.300890063206521	0.0797271736657482	3.7739963599862	0.000160653105216618	0.000947973660182705	PHTF2	High_vs_Rest
32.3990588902375	-1.28051023930072	0.219027183105013	-5.84635304690367	5.0246704872302e-09	1.25656640517955e-07	CCL26	High_vs_Rest
2245.38222815071	-0.150517183997961	0.0539555939930315	-2.7896492811737	0.00527651651871752	0.01778786115131	FARP2	High_vs_Rest
5364.52221555766	0.00415638228202135	0.0862230232371854	0.0482050167805856	0.961552852024976	0.97501304480473	USH1C	High_vs_Rest
2009.13356202111	0.23153611835627	0.0855064528933335	2.70782041029235	0.00677266601820914	0.0219035929625136	GGCT	High_vs_Rest
747.273409920679	0.445942264574549	0.0833263960441279	5.35175269476898	8.71063904291146e-08	1.49007728687372e-06	DBF4	High_vs_Rest
60.6005566294718	-0.460598384379424	0.113093108255145	-4.07273609759036	4.64640612033882e-05	0.000328368271776928	TBXA2R	High_vs_Rest
1489.05649891414	0.369327009613558	0.0821232012400224	4.4972310386942	6.88441662784307e-06	6.33181459262507e-05	IFRD1	High_vs_Rest
2.07176412551553	-0.106516389749022	0.570403854130035	-0.186738551953647	0.851865627654406	0.902996519848101	LGALS14	High_vs_Rest
742.953530724875	0.0547938556596775	0.0612624746831298	0.89441139854519	0.371101815987497	0.509228681869356	COX10	High_vs_Rest
2540.19299035416	0.131812019892612	0.0815089273757486	1.61714825769907	0.105846282178437	0.198761403542465	GTF2IRD1	High_vs_Rest
1824.22530287321	-0.333492376035562	0.0654410283491082	-5.09607480885661	3.46768142599226e-07	4.91527853050005e-06	PAF1	High_vs_Rest
1821.70478377826	0.239404974096239	0.0570144302363991	4.19902423129712	2.6806763646165e-05	0.000204969939939495	VPS41	High_vs_Rest
589.434207027538	-0.0152968767005827	0.138640283308092	-0.110335007514298	0.912143694759003	0.944206564449941	ARHGAP44	High_vs_Rest
2550.6207130276	-0.195430751119823	0.0653378168358698	-2.99108174383527	0.00277991067225024	0.0105156044757029	ELAC2	High_vs_Rest
510.625864066272	-0.0762556251110423	0.182664975908828	-0.417461665716931	0.676340758027804	0.777147267360846	SCIN	High_vs_Rest
3141.42856595765	0.125538472828049	0.10405110906721	1.20650778212234	0.227621760287048	0.355542639500565	ARSD	High_vs_Rest
824.672787643756	0.264017666449684	0.121115254547217	2.17988780551798	0.0292657790771213	0.0715633011578529	PNPLA4	High_vs_Rest
3.82489853933606	-0.68876821265588	0.251325908105608	-2.7405380441974	0.00613386803888377	0.0201983678446262	MYH13	High_vs_Rest
3768.23656205956	0.00876414620950517	0.055261159647253	0.158595046963348	0.873987931356195	0.91867289074788	ADIPOR2	High_vs_Rest
15.644793971847	0.214183736031642	0.0922199247766082	2.32253210518743	0.0202043017655235	0.0531505717675442	CDKL3	High_vs_Rest
2.0583716436624	0.64880631228673	0.223040114595298	2.90892207199578	0.00362677250278159	0.0130632094052984	UPP2	High_vs_Rest
105.788669680045	-3.51737211823274	0.371458736522606	-9.46907899154682	2.8232190961113e-21	1.02252452549962e-18	PRSS21	High_vs_Rest
777.897514502489	-0.363300219280722	0.0655305722984245	-5.54398056568562	2.95671666456796e-08	5.92659937026313e-07	MARK4	High_vs_Rest
3661.12861689802	0.239757751512356	0.19276673630949	1.24377138972474	0.213583712980806	0.339351402739851	PROM1	High_vs_Rest
2233.38821902958	-0.398096293848336	0.0896236342570757	-4.44186733943906	8.91815393945868e-06	7.94040776016793e-05	CCDC124	High_vs_Rest
35.8811904025774	-0.113406895122559	0.139285314779203	-0.814205684944848	0.415527129256911	0.552090380269547	CEACAM21	High_vs_Rest
3164.12933138764	0.0720528045644685	0.0536237167397611	1.34367419763432	0.179053764549708	0.297573002160407	PAFAH1B1	High_vs_Rest
2269.32020134497	-0.423510077588356	0.231422668047736	-1.83002849790409	0.0672456775868225	0.138981457481357	NOS2	High_vs_Rest
15.2674683425669	-0.283774205805739	0.207616741564338	-1.36681754885263	0.171682500785757	0.288164683308965	DNAH9	High_vs_Rest
5445.19354557312	-0.167980431368308	0.0590773659117707	-2.84339744631098	0.00446353713131237	0.0154913597320908	KIAA0100	High_vs_Rest
307.169437691278	-0.357478554463258	0.298587347933019	-1.19723275931789	0.231215844551507	0.359765505990716	SLC13A2	High_vs_Rest
579.94018198902	-0.261883536298914	0.143743586376359	-1.8218797993062	0.0684732260510978	0.141046698886716	GAS7	High_vs_Rest
1032.09230645858	-0.0526454250086464	0.105420070929108	-0.499387114281576	0.617506695176114	0.730090276725051	TRAPPC6A	High_vs_Rest
85.6737113638758	-1.06530214637195	0.177842060229742	-5.99015859912866	2.0963650151827e-09	5.83022609253372e-08	MATK	High_vs_Rest
5299.95276028997	0.183965032482084	0.262765075992062	0.700112188758455	0.483857244435096	0.615964034104309	CEACAM7	High_vs_Rest
98.9300112981137	-0.99799604807877	0.180346948651573	-5.53375621567561	3.13444554892932e-08	6.21563116719716e-07	CD79B	High_vs_Rest
7.88506515876773	-1.08194537248078	0.234883271028186	-4.60631090389979	4.09875437266813e-06	4.03977948960816e-05	SCN4A	High_vs_Rest
300.272070332792	0.23721716506141	0.0570555670515941	4.15765151973513	3.2153600823442e-05	0.000239857945536614	ST7L	High_vs_Rest
9.60676214599006	-1.59590698759869	0.385629432772511	-4.13844704779093	3.49664550014153e-05	0.00025824847358549	TKTL1	High_vs_Rest
86.6719219502478	0.282143024720385	0.121600002472443	2.32025509032637	0.0203270820030147	0.0534155911863059	PAX6	High_vs_Rest
1548.64851057623	-0.341187660856447	0.0966380791027377	-3.53057163412493	0.000414662713253985	0.00213846515460443	RPUSD1	High_vs_Rest
1724.1109445655	-0.399954725980313	0.0944309439266411	-4.23542018483919	2.28124723995584e-05	0.000178003004983197	RHBDF1	High_vs_Rest
1199.15521056961	-0.156736743154115	0.0754757716659567	-2.076649760506	0.0378338966402893	0.0878572091211033	LUC7L	High_vs_Rest
211.417427322248	-1.21257287992366	0.208152087074348	-5.82541783254158	5.69698838752787e-09	1.40573299992955e-07	CACNA2D2	High_vs_Rest
209.553963567827	-0.964197357908612	0.167488341271259	-5.75680283529125	8.57219325039996e-09	2.00825137040969e-07	BAIAP3	High_vs_Rest
1500.77366074002	-0.297096365573324	0.0744358155189376	-3.99130933814702	6.57095041937181e-05	0.000440908534315174	TSR3	High_vs_Rest
1587.83813034988	-0.582218586383287	0.086649251357111	-6.71925697296295	1.82653543764553e-11	9.26797610953473e-10	PIGQ	High_vs_Rest
596.83839912257	-0.265457210223194	0.0585834227780784	-4.53126836287427	5.86306011977587e-06	5.50819989189439e-05	CRAMP1	High_vs_Rest
1473.84678200554	-0.194341667609677	0.0618569863301761	-3.14179010552394	0.00167918365088965	0.00691015761258103	TEAD3	High_vs_Rest
141.633928594706	-0.408088438985299	0.207191663174331	-1.96961804704436	0.048882161735685	0.107771964476031	SELE	High_vs_Rest
1392.05287251771	-0.0452958654751611	0.0604247131623547	-0.749624832367114	0.453480690575596	0.587924398797283	DNAJC11	High_vs_Rest
37.0119358775643	0.0544918781366042	0.153207535362225	0.355673616234152	0.722085005848533	0.810779265733787	FMO3	High_vs_Rest
1030.43103783387	0.0337693515572449	0.0690648470238604	0.488951369798565	0.624876126045989	0.736454470814972	MYLIP	High_vs_Rest
6260.92252103147	0.357836800256962	0.177291827758135	2.01834909584852	0.0435549168969092	0.0982683253201783	NOX1	High_vs_Rest
553.332983197746	-0.339346536643615	0.100569124688785	-3.37426161054634	0.000740139914297384	0.00347204644949664	E2F2	High_vs_Rest
6532.73936875017	0.214298602028319	0.0703610883816973	3.04569765700303	0.00232141139418903	0.00903392281473339	PSMB1	High_vs_Rest
77.1669665375944	-0.334182106904355	0.173147353282712	-1.93004455782069	0.0536013170614403	0.115925916717792	SYN1	High_vs_Rest
864.753832965999	-0.117973127465624	0.0711328620902293	-1.65848981749082	0.0972186410927101	0.185917301743721	JARID2	High_vs_Rest
283.887675042879	-0.294892890004398	0.117482585927281	-2.51009873230856	0.0120697409865061	0.0350620675969316	CDKL5	High_vs_Rest
12.2383659531074	-0.487365393876287	0.164049166778917	-2.97084955349449	0.00296977224520442	0.0110716426226208	CAMK1G	High_vs_Rest
278.853728239264	-0.232659661967999	0.101795464467033	-2.28556019844427	0.022280000895553	0.0575067847492525	CDK11A	High_vs_Rest
2675.00025116673	-0.146065527840148	0.0585697405746126	-2.4938735669159	0.0126357543740722	0.036370934532476	NADK	High_vs_Rest
0.396152554432616	0.189208914427541	0.591180302620765	0.320052805529477	0.748928301076341		TFAP2B	High_vs_Rest
42.134559774437	-0.722357158183752	0.161976702058207	-4.45963616375008	8.20989020257356e-06	7.38491693642857e-05	DLEC1	High_vs_Rest
893.847564258028	-0.136052307989118	0.0780106144025005	-1.74402302854773	0.0811550743644919	0.161337311875403	CYTH3	High_vs_Rest
191.280605736915	0.066476423630854	0.131325061229637	0.5061975453003	0.612717978060164	0.726063084828542	ADAM22	High_vs_Rest
5186.5991523152	0.418723233389053	0.064334500180923	6.50853324750343	7.5888114938115e-11	3.25338027442177e-09	SYPL1	High_vs_Rest
3742.11318809239	-0.307980729512879	0.0642744517920039	-4.79165081811236	1.65414607074516e-06	1.85273544602728e-05	CYB561	High_vs_Rest
2462.02564911756	0.128832226372417	0.0734898674626738	1.75306107930936	0.0795915233588231	0.15894092788114	SPAG9	High_vs_Rest
816.130955609235	-0.413106275949537	0.145443621550434	-2.84031896033535	0.00450684462162282	0.0156141477765074	CELSR3	High_vs_Rest
93.6396298088586	-0.0769062165234585	0.15311168944815	-0.502288341279797	0.615464709060785	0.72840861241501	AASS	High_vs_Rest
2099.92839725939	-0.0927374754157326	0.0984783460588728	-0.941704233743851	0.346344086862132	0.484949439078643	PLEKHG6	High_vs_Rest
545.282783200153	0.352755900721453	0.0639908000425825	5.51260338184103	3.53564381797257e-08	6.86433374641501e-07	SS18L2	High_vs_Rest
868.401593319234	-0.26451466214168	0.0813310219253593	-3.25232188013616	0.00114466314246835	0.0050241448139264	MPND	High_vs_Rest
3829.57613962634	0.424431653852122	0.108134790868802	3.92502404121792	8.67210765814617e-05	0.000560184732079102	MGST1	High_vs_Rest
678.207416054012	0.211157769957329	0.0626571570981724	3.37005028214867	0.000751544686237697	0.0035187478548811	CRY1	High_vs_Rest
4.60120608532207	-0.258956299814404	0.206690692438383	-1.25286870327556	0.210253493343134	0.33527771129768	PGLYRP1	High_vs_Rest
3501.64842755925	-0.0602391741998161	0.078803653222928	-0.764421086283973	0.444616346844971	0.579413254169006	NFIX	High_vs_Rest
1025.63954753551	-0.450509790208861	0.155219153071823	-2.90241108325338	0.00370302264405819	0.013289549375202	ST3GAL1	High_vs_Rest
113.518527468564	-0.80362077715068	0.155824055943439	-5.15723180406995	2.50627456536345e-07	3.69895604471206e-06	MMP25	High_vs_Rest
6097.91803767147	-0.163758799614904	0.109456324817582	-1.49611089069382	0.134624760346322	0.239662497091108	IL32	High_vs_Rest
2003.08093705206	-0.685716093869653	0.0940711825466573	-7.28933213452007	3.11495277379721e-13	2.53623157370414e-11	PKD1	High_vs_Rest
149.643620564884	-1.27748720309325	0.216380856028563	-5.90388274887227	3.55044542816338e-09	9.25097658975798e-08	MAPK8IP2	High_vs_Rest
3818.89544196857	-0.369827311435887	0.0916304589964688	-4.03607398114353	5.43530833255848e-05	0.000375666956698657	MED24	High_vs_Rest
524.872560922852	-0.475042185117293	0.0967821242157447	-4.90836700441023	9.18378751262493e-07	1.12250250008849e-05	RHOBTB2	High_vs_Rest
967.805930182416	0.0365687893599176	0.0649144480445515	0.563338216090507	0.573204599801245	0.692681761830766	HEATR5B	High_vs_Rest
3340.9601759145	0.190365363723276	0.0625943137743054	3.04125650150381	0.00235593036118832	0.00914791936919827	SEC62	High_vs_Rest
26252.7831112892	0.278758727391186	0.0843598846890929	3.30439910413044	0.000951802289127607	0.00430352850199611	RPS20	High_vs_Rest
14520.6607386465	0.125222657250959	0.0517785372358189	2.41842786482453	0.0155877358576327	0.043126662294671	CSDE1	High_vs_Rest
4015.84921929915	0.0543548288454085	0.0473237454307204	1.14857411117176	0.25073163729448	0.382384896850097	UBE3C	High_vs_Rest
600.784561062771	-0.0579173665174462	0.092225962691348	-0.627994165930019	0.530007761832904	0.655488836461057	REV3L	High_vs_Rest
8.41568609205694	-1.12586308194281	0.263647831828719	-4.27032937890511	1.95184493552254e-05	0.000155781747513463	TENM1	High_vs_Rest
5.18549092412867	-1.24065930120877	0.644290537758415	-1.92562086279462	0.0541517317577879	0.116895325593471	PAX7	High_vs_Rest
28.5965560781213	-0.133662771545654	0.143822991885871	-0.929356077168249	0.352704582504327	0.491524641973267	MASP2	High_vs_Rest
1268.67749430422	0.640851230890547	0.135515042280669	4.72900439763183	2.25623497320426e-06	2.41651815111034e-05	IYD	High_vs_Rest
378.670698184548	0.294548502269704	0.0654282390050679	4.50185587673984	6.736265624468e-06	6.22186595218697e-05	FAM76A	High_vs_Rest
122.377978269178	-0.432195422548848	0.148448777311862	-2.9114111303247	0.00359800243628283	0.012971745625546	TRAF3IP3	High_vs_Rest
569.80444831139	-0.401952718529018	0.0641498566682073	-6.26583969794318	3.70821659402346e-10	1.27700442489267e-08	POMT2	High_vs_Rest
1711.1283252374	0.310548150164496	0.0534689037260337	5.8080141638156	6.32181697377021e-09	1.53941617344281e-07	VTA1	High_vs_Rest
1509.71467223998	-0.200151590057033	0.163504873455665	-1.22413225873237	0.220902338567796	0.347979437497938	MLXIPL	High_vs_Rest
3841.29826381555	-0.123888432510457	0.0539202414880236	-2.2976238438764	0.021583207372517	0.0560249496917384	BAZ1B	High_vs_Rest
1399.97355410472	0.222312666051182	0.043023524359672	5.16723511985379	2.37582317179877e-07	3.52458512916097e-06	RANBP9	High_vs_Rest
507.113998975511	-0.137029913562427	0.134656312333334	-1.01762710702501	0.308855200177237	0.445911906418545	ETV7	High_vs_Rest
376.437971978009	0.295221895528618	0.0532996711865395	5.53890650648469	3.0436606579206e-08	6.06614467622252e-07	SPRTN	High_vs_Rest
1831.04904471459	-0.0639194791747425	0.0583511824247404	-1.09542731644186	0.273329472153726	0.406771187820256	EEF1AKNMT	High_vs_Rest
674.157155127787	-0.193101830470949	0.101140895052064	-1.90923592649192	0.0562316636664022	0.120403623411819	DYRK4	High_vs_Rest
5365.64087752439	0.106249302751971	0.0417326908988832	2.54594900217217	0.0108981108470373	0.0322804542949938	ZNF207	High_vs_Rest
11832.5358266245	-0.214191495377418	0.0980684157362947	-2.18410273857566	0.0289546995056662	0.0708961521037799	UQCRC1	High_vs_Rest
1124.99830750608	0.606785010436764	0.0679574178984526	8.92890032024863	4.30264339236209e-19	1.09335720397846e-16	STARD3NL	High_vs_Rest
18754.2101706094	0.353209817174159	0.0750304046539731	4.7075558075836	2.50704657641067e-06	2.62535851188767e-05	CD9	High_vs_Rest
0.875073116523672	-0.529850447150034	0.421848633677756	-1.25602029934457	0.209108610404919	0.333722393186836	HHATL	High_vs_Rest
4483.21214725978	-0.148100944921166	0.0630015204137921	-2.35075191754808	0.0187355205153597	0.0499413121934679	NCAPD2	High_vs_Rest
223.481493926797	-0.66840270390681	0.110754130280245	-6.03501379330529	1.58949110002643e-09	4.56562119980244e-08	IFFO1	High_vs_Rest
85.8332684362911	-0.573654687223748	0.177663285225451	-3.22888708545376	0.00124272951264102	0.00538038017907647	GIPR	High_vs_Rest
133.178504834826	0.0602433939148465	0.0876255404356825	0.687509527648111	0.49176169886616	0.622966115205584	PHF7	High_vs_Rest
185.106604793732	-0.657875814907356	0.158707323581712	-4.14521397034738	3.39496542511041e-05	0.000251351880980332	SEMA3G	High_vs_Rest
2197.34625997791	-0.424908678394339	0.0687450880528407	-6.18093147350011	6.37244753384317e-10	2.04893695705508e-08	NISCH	High_vs_Rest
1470.99210706256	-0.875053171045804	0.13721813739047	-6.37709553333858	1.8047789049908e-10	6.84339149172804e-09	STAB1	High_vs_Rest
220.650962048649	-0.0575078002924021	0.153594090658915	-0.37441414605012	0.708096220045399	0.801095500992048	FUZ	High_vs_Rest
2.63476461589297	-0.53797243301025	0.275940506411456	-1.94959572991461	0.0512243227534253	0.111933315531236	SLC6A13	High_vs_Rest
1912.35875273512	0.137236082579679	0.0885347538173789	1.55008148396455	0.121121959620836	0.220942048607882	IDS	High_vs_Rest
3804.71637797569	0.127630732136231	0.118580350286674	1.0763227788388	0.281782924666889	0.416130662991689	PRSS3	High_vs_Rest
442.737654309394	0.129186035846943	0.0574474245201732	2.24876984348668	0.0245271429390679	0.062021529091568	ZNF200	High_vs_Rest
1092.42685338357	-0.370384372711906	0.138167863336966	-2.68068394318732	0.0073471872375869	0.023417951634267	CD4	High_vs_Rest
194.85112734803	0.0688398523804144	0.0807190815690447	0.852832453520062	0.393752223971234	0.531673490629653	LRRC23	High_vs_Rest
125.408117803728	-0.220414061853251	0.155435647636716	-1.41804061812386	0.156178906422293	0.268312040623417	BTK	High_vs_Rest
419.071881213336	0.0921303118825018	0.0793828238117162	1.16058244666404	0.245811747256101	0.376870775061156	HFE	High_vs_Rest
1236.47352239845	-0.132446773366634	0.0595164677155641	-2.22538027625584	0.02605572047912	0.0651471940111743	SCMH1	High_vs_Rest
788.763378038952	-0.37123309226007	0.124741630598774	-2.97601602991808	0.00292019597592752	0.0109255966755493	FYN	High_vs_Rest
836.177710010419	-0.109915836645298	0.0860510425780663	-1.27733300320658	0.201484706681639	0.324613104997365	HIVEP2	High_vs_Rest
29.698982315161	-0.151531541737791	0.185687522281906	-0.816056673467481	0.414467722579907	0.551020760117242	FMO1	High_vs_Rest
1401.96805468237	-0.0935293249115696	0.0571362140098873	-1.63695348969717	0.10164018811296	0.19256146749876	ELOA	High_vs_Rest
2991.11740598294	-0.138130597991445	0.0683783157953845	-2.0200935981633	0.0433736797820112	0.097957615390709	LYPLA2	High_vs_Rest
431.42139424487	-0.18209156367236	0.0726273285956574	-2.5072044806457	0.0121690291055859	0.0352951129525968	CLCN6	High_vs_Rest
1942.75375217918	-0.558829391362304	0.148772010687818	-3.75628042384228	0.000172457445136096	0.00100762731248625	AC080038.1	High_vs_Rest
35.7038135023391	-0.292009703967699	0.140447653127628	-2.07913551750375	0.0376048963867081	0.0874035763919136	NME1-NME2	High_vs_Rest
120.342710857325	-0.373270256088788	0.183609746447704	-2.03295447714756	0.0420571223977552	0.0955182302690837	SLC6A7	High_vs_Rest
1072.91343926981	-0.214279288007652	0.0872921885726868	-2.45473611684309	0.0140988040770918	0.0398219179337722	TSPAN9	High_vs_Rest
1111.92764594501	-0.076285063663083	0.0626050407282289	-1.2185131225174	0.22302904113679	0.350482992482184	BTBD7	High_vs_Rest
638.576589601388	-0.336194872762123	0.0913512638265328	-3.68024325750462	0.000233011562667616	0.00130019379133285	APBA3	High_vs_Rest
528.343727224013	-0.101695757595381	0.0566346558636481	-1.79564537021679	0.0725509353251113	0.147534371331008	MKS1	High_vs_Rest
415.170510560426	0.0668005555369742	0.0662908334035574	1.00768917974396	0.313603701087487	0.451134615653155	ABHD5	High_vs_Rest
298.853526714657	0.28707296738228	0.182034886300841	1.5770217083985	0.114790530132597	0.211982043279501	ANOS1	High_vs_Rest
1148.5618539228	-0.216030776035605	0.0582237020094714	-3.71035795697881	0.000206966396690905	0.00117462376796297	AKAP8L	High_vs_Rest
760.270812480082	0.242932355644212	0.0838012586592549	2.8989105835749	0.00374461668040278	0.0134075852998225	MBTD1	High_vs_Rest
1570.89385328107	0.361055861576592	0.0637147503724659	5.66675470697003	1.45527440654112e-08	3.1977473186967e-07	UTP18	High_vs_Rest
1818.8461638418	-0.233139704349875	0.053880655345354	-4.32696489780127	1.51178042609539e-05	0.000124767420707873	RNF216	High_vs_Rest
1902.05202288282	0.174410557907545	0.0719765215192066	2.42315902778108	0.0153861895751127	0.0426777142175881	TTC19	High_vs_Rest
13216.4294245951	-0.138673757902739	0.0453043051345942	-3.06093995903378	0.0022064333476986	0.00866027837393908	PTBP1	High_vs_Rest
24.1181225832085	-0.622210604010598	0.165724691242988	-3.75448341067237	0.000173699348226895	0.0010135678634499	DPF1	High_vs_Rest
2315.67520843134	-0.151168360969121	0.147630007161671	-1.0239677141218	0.305850524719222	0.442608158073974	SYT7	High_vs_Rest
1561.59313846887	-0.175726438296314	0.0688626157003743	-2.55184088651107	0.0107155442490917	0.0318534716310263	LARS2	High_vs_Rest
1677.99984185939	0.203775788939287	0.0854040621725586	2.38601986551364	0.0170318310118078	0.0462011876017618	PIK3C2A	High_vs_Rest
2570.58761678802	-0.244310059565252	0.109572802609132	-2.22965967601243	0.0257700448271149	0.0645890958083351	PLAUR	High_vs_Rest
1981.2053234187	0.0827299717135895	0.0952416793989936	0.868632013165274	0.385048438590062	0.52326201319588	ANLN	High_vs_Rest
1984.13324562878	-0.262563310030895	0.063624527970123	-4.12676240449581	3.67906155726606e-05	0.000269786431625445	WIZ	High_vs_Rest
1748.67849936554	-0.0869750771662329	0.0638441520948153	-1.36230295669157	0.173102294927788	0.290077296443839	RABGAP1	High_vs_Rest
5914.41596617934	0.106605590957614	0.169367271550553	0.629434423673726	0.529064687478713	0.654656520811084	DCN	High_vs_Rest
620.95439632511	-0.0611904195866582	0.0752247304129039	-0.813434880401535	0.41596876778757	0.55246262899837	QPCTL	High_vs_Rest
2512.50501966342	-0.137433305190432	0.0579917379117136	-2.36987733321012	0.0177939877587407	0.0478484856014609	PPP5C	High_vs_Rest
901.072752699393	-0.074956912130555	0.0734792719031671	-1.02010961988485	0.307676474897409	0.444556388665506	CEP68	High_vs_Rest
1164.25415156496	0.38365404592566	0.0736767632392577	5.20725977985465	1.91649700071906e-07	2.9336399959554e-06	MAP4K3	High_vs_Rest
20.9906237387134	-0.521302995258927	0.147438586685814	-3.53572973654314	0.000406650487958686	0.00210403232768115	ZBTB32	High_vs_Rest
965.071713550175	-0.34978578505334	0.156124873447018	-2.24042317748967	0.0250634629821669	0.0631446165002063	TYROBP	High_vs_Rest
1264.6215719483	0.0520485741157914	0.0754146709773328	0.690165102376905	0.490090366434977	0.62148854822787	TMEM159	High_vs_Rest
22.5778250287157	-2.89129325981215	0.446507096140939	-6.47535791659518	9.4587457467328e-11	3.95285249972879e-09	GABRA3	High_vs_Rest
951.107648100216	0.00140261779744012	0.0836906514359382	0.0167595516748219	0.986628438448713	0.99100003492139	BRCA1	High_vs_Rest
1300.56627112638	0.0607991122592507	0.0609923236020005	0.996832202294659	0.318845964632893	0.45674452266932	ERCC1	High_vs_Rest
91.2957711720625	-1.07006959380125	0.221584858036341	-4.82916388459068	1.37107533535905e-06	1.57904180618289e-05	CD22	High_vs_Rest
1718.43552641745	-0.234106974195019	0.141924762626068	-1.64951464327494	0.0990422457613585	0.188659188588162	SEMA3B	High_vs_Rest
825.598268165295	0.31235948698317	0.0705967997398659	4.42455590245094	9.6640877395198e-06	8.50839353652609e-05	MBTPS2	High_vs_Rest
563.128909905773	-0.210073021260264	0.0800012121501995	-2.62587297884762	0.00864270628125435	0.0267647837761498	PRICKLE3	High_vs_Rest
177.462784593456	-0.564590300081933	0.202387570495874	-2.78964908120897	0.00527651977725467	0.01778786115131	LTF	High_vs_Rest
1410.60687986243	-0.228784695620787	0.084243547199519	-2.71575335116104	0.00661251610021334	0.0214814408669388	EXTL3	High_vs_Rest
41.3061842820817	-0.351035184256306	0.312012024855777	-1.12506940852221	0.260559623332179	0.393097468696589	NR1H4	High_vs_Rest
2026.32219226702	0.306584884952381	0.114693994545843	2.67306833427829	0.00751609382752317	0.0238453600992001	ELOVL5	High_vs_Rest
844.870422344765	-0.976531496469919	0.164509052479321	-5.93603501906178	2.91997457433329e-09	7.82384343854099e-08	ALOX5	High_vs_Rest
492.009749123429	-0.442698026745158	0.403762481219983	-1.09643180665903	0.272889851018768	0.406253387772909	KDM5D	High_vs_Rest
1929.14814672841	0.0302480291324766	0.0770947923285147	0.392348538972443	0.694800703850362	0.791195481851936	CALCOCO1	High_vs_Rest
1204.63646113759	0.0232026017085919	0.0539653948255568	0.429953339238864	0.667229583838274	0.770040075696591	UBR7	High_vs_Rest
1071.4597438173	0.0424778455614995	0.0719154412330315	0.590663768909605	0.554745728466276	0.676760149598217	MAP4K5	High_vs_Rest
232.46822454838	-0.471258306421913	0.122445797415434	-3.84870952183871	0.000118741710391381	0.000729916366451896	EHD3	High_vs_Rest
3575.76420380937	-0.091198828727873	0.0633215210481951	-1.44025012694278	0.149796645914936	0.260002881611746	PSMC4	High_vs_Rest
1993.65179231986	-0.290800255691602	0.0682534210962152	-4.26059604077089	2.03882446806822e-05	0.00016169987160541	MAN2B2	High_vs_Rest
4.00179965577621	-0.494475741178142	0.356803914895768	-1.38584729745073	0.165793536486831	0.280732674227527	SLC7A14	High_vs_Rest
46.841685438388	-0.291873881405255	0.203405576217124	-1.43493549603427	0.15130547954647	0.261799772692838	CLDN11	High_vs_Rest
8539.68741835818	-0.279719120070718	0.0824443770932838	-3.3928222873735	0.000691765016941286	0.00328275838611746	SLC25A39	High_vs_Rest
14215.0599813697	-0.165239053318537	0.0777495294915903	-2.12527399714245	0.0335637566902922	0.0797702499103264	MVP	High_vs_Rest
2879.79834143481	0.0534435065199475	0.0552668557323576	0.967008269454661	0.33353989973267	0.471758786272396	NUB1	High_vs_Rest
1531.26930989526	0.185037152672427	0.0683664567983994	2.70654881557003	0.00679865861836468	0.0219741238142036	PGM3	High_vs_Rest
267.938407534955	0.265720905652267	0.0709420247890153	3.74560645037314	0.000179958517766837	0.00104313702995457	RWDD2A	High_vs_Rest
1624.32901712942	0.235940338861751	0.0752904223666431	3.13373642284524	0.00172595814905134	0.00706206223563274	CLK1	High_vs_Rest
495.670660597437	-0.136663546016928	0.0613669894155682	-2.22698795098881	0.0259480790752238	0.0649570453728632	POLR3B	High_vs_Rest
1200.89333386251	-0.056875085944406	0.0661488596572395	-0.859804480970844	0.389896828788814	0.527847436096049	ANGEL1	High_vs_Rest
1356.68679221621	0.497499518858267	0.0577255400129135	8.61836058609368	6.79195082527533e-18	1.49660398954144e-15	RNF14	High_vs_Rest
799.607970523771	-0.0428487467262731	0.0742928094158695	-0.576754965429	0.564104995733958	0.68474727392272	DNASE1L1	High_vs_Rest
1120.36591125223	-0.397656625165719	0.0877239813701931	-4.53304351848348	5.8139830889256e-06	5.47024804813514e-05	DDX11	High_vs_Rest
1112.27440444493	-0.216093737588347	0.0745073837672644	-2.90029963021316	0.00372806103304037	0.0133641869341413	HEBP1	High_vs_Rest
17099.6187044386	-0.240045451221305	0.117405165525505	-2.04459020305336	0.0408952761746355	0.093406617014217	GPRC5A	High_vs_Rest
102.052440153001	-1.11372197049721	0.171324506667171	-6.50065768267946	7.99696169643577e-11	3.40519274398231e-09	MAMLD1	High_vs_Rest
263.839364202514	-0.544184836230054	0.124811196204438	-4.36006426329488	1.30024253108886e-05	0.000109459369902779	CD6	High_vs_Rest
2322.05344495943	-0.320681750048647	0.0765930367730625	-4.1868264212946	2.82881994359045e-05	0.00021505421662402	TACC3	High_vs_Rest
1313.80405075244	0.34379322149135	0.0776485507182702	4.42755490361597	9.53073173941437e-06	8.41213885459235e-05	UFL1	High_vs_Rest
1056.00743038827	-0.174699511850921	0.0697214134414391	-2.50567943516601	0.012221636833444	0.0354008142862354	POLA2	High_vs_Rest
1284.90337468507	-0.417958592154136	0.0822566307669868	-5.08115380191186	3.75149214178096e-07	5.25142236283954e-06	ZC3H3	High_vs_Rest
12514.2385660398	-0.146561950413191	0.0726579013944118	-2.01715088931075	0.0436797693270183	0.0984551608499873	CAPN1	High_vs_Rest
227.025626511539	-0.271770398910796	0.162251752522687	-1.67499207056512	0.0939357874532065	0.181101117391736	ACPP	High_vs_Rest
4292.82358713521	0.283491423401775	0.0559413069475998	5.06765820947518	4.02739727867088e-07	5.57326694119101e-06	MDH1	High_vs_Rest
2521.0441876907	0.30312084010071	0.0647048882046013	4.68466677729542	2.80415759550544e-06	2.88943773166698e-05	SLC30A9	High_vs_Rest
2659.07526385042	0.208233722813495	0.123695560213373	1.68343732349241	0.0922904630742657	0.178639504359611	MTMR11	High_vs_Rest
1693.5741953251	0.200269514244992	0.0519531448483406	3.85481023005652	0.000115819433184906	0.000716284659402627	COX15	High_vs_Rest
1634.5139319867	-0.493700234917192	0.0706183093951399	-6.99110810136684	2.72723511970137e-12	1.72907804067988e-10	CCDC88C	High_vs_Rest
479.664833579188	0.66668807573372	0.0672906106870332	9.90759437203607	3.85823944822279e-23	1.89958007833594e-20	YAF2	High_vs_Rest
2005.794983861	0.107024604412162	0.0553764042739684	1.93267522179067	0.0532762194513438	0.115376884873666	ZMYND11	High_vs_Rest
226.135957684411	-0.721859598904103	0.135624838972524	-5.32247340806313	1.02365751996651e-07	1.72120856212086e-06	WAS	High_vs_Rest
9362.65369924171	0.0512114010884561	0.240342448112325	0.213076805577525	0.831267055690378	0.88830124932007	DPEP1	High_vs_Rest
2063.04635552811	0.11605924132061	0.090261710730026	1.28580812818565	0.198510032802526	0.321218923914595	BID	High_vs_Rest
117.35550115323	0.122533867244774	0.118345191702887	1.03539371124095	0.300485081433386	0.436707583695836	MATR3	High_vs_Rest
220.696440259274	-1.37666961574927	0.307821896801414	-4.47229267980701	7.73854123593144e-06	7.00895183513078e-05	NPC1L1	High_vs_Rest
1251.44384434415	-0.453233326965634	0.0668684618974659	-6.77798343351472	1.218648193631e-11	6.46457989584389e-10	XYLT2	High_vs_Rest
1.89573412130598	-0.405514623075072	0.329203741716411	-1.2318044168052	0.218022153029824	0.34457932697847	STMN4	High_vs_Rest
3732.69027521984	-0.0176746632253073	0.0603737285154743	-0.292754210480427	0.76971003023478	0.845678282163629	NUDCD3	High_vs_Rest
38.9937865329379	-0.508813750669705	0.283767370013718	-1.79306644962424	0.0729622995080956	0.148191443696022	ISL1	High_vs_Rest
2349.81893882133	-0.138417672430126	0.0958736858922902	-1.44375040076828	0.14880919844717	0.258659413232035	CHDH	High_vs_Rest
1008.86535895806	0.31537881052927	0.0991388250577963	3.18118366185407	0.00146674610733622	0.00618041854000591	IL20RA	High_vs_Rest
7646.69870057425	-1.08723892181327	0.358925633222095	-3.02914816100781	0.00245244377582158	0.00945509646104711	CLCA1	High_vs_Rest
847.556918193624	-0.0407482674360769	0.357190170996877	-0.114080035635788	0.909174348147763	0.942246848601605	CLCA4	High_vs_Rest
1345.1571507297	0.0622368620393122	0.0461584758375281	1.34833009344542	0.177552237196608	0.295607682239518	GLT8D1	High_vs_Rest
3738.72657977924	0.0980559332145109	0.0469693559572424	2.08765760603092	0.0368287315924779	0.085929161975489	ATP2C1	High_vs_Rest
25.717806857415	-0.872771562006541	0.232706001653346	-3.7505331010185	0.000176459007708807	0.00102705888436225	IGF1	High_vs_Rest
2967.0386455261	-0.189082347665763	0.189664922702112	-0.996928398630336	0.318799266006683	0.456732057464335	SLC38A5	High_vs_Rest
2313.91796738268	-0.239357240223314	0.0684642221762546	-3.49609230361388	0.00047212535272969	0.0023875252550975	RALBP1	High_vs_Rest
556.18280643814	0.0635785825423754	0.0643010113493775	0.98876489200027	0.322778185060751	0.46063589521308	RUFY3	High_vs_Rest
33.5481531353428	-0.394415341881991	0.260680530081848	-1.51302186533897	0.130274104900854	0.23376634655045	CNTN1	High_vs_Rest
334.575844821823	-0.802708559914675	0.173327893545171	-4.63115626398287	3.63629294231052e-06	3.64661263148874e-05	SLC11A1	High_vs_Rest
857.963573207126	0.106415063730024	0.14605581891206	0.728591743366936	0.466251430588403	0.599866293258263	WWTR1	High_vs_Rest
2281.58961597188	0.132434135959898	0.065511597800559	2.02153726067063	0.043224179244726	0.0976689772679322	AGPS	High_vs_Rest
875.813384386211	0.256082287283892	0.0642779217867375	3.9839851719775	6.77691030463824e-05	0.000453280500316602	CXorf56	High_vs_Rest
48.8681635873555	-1.17827678883522	0.275904977603502	-4.27058909581727	1.94957316368713e-05	0.000155639854035423	ATP1A2	High_vs_Rest
767.576850301276	0.163625333097004	0.0586737903440421	2.78872955262586	0.00529152324702628	0.0178289026426217	TTC27	High_vs_Rest
20.3589322404939	0.372556226804399	0.156091461192224	2.38678159560313	0.0169965851961625	0.0461418725469358	ZNF582	High_vs_Rest
916.539290799236	-0.498097997025538	0.265258365419039	-1.8777843113022	0.0604106773341308	0.12739285018709	VSIG2	High_vs_Rest
1484.5038944739	-0.36704924587979	0.0938623794992882	-3.91050437712985	9.21035910614458e-05	0.000589635139038228	PHLDB1	High_vs_Rest
177.893759729259	-1.62119521629562	0.287807230000727	-5.63292039707106	1.77183254829222e-08	3.79540745048864e-07	MARCO	High_vs_Rest
38.6490967478516	-0.118045224872572	0.294872239205288	-0.400326681110153	0.688915918707202	0.7866833586455	CYP24A1	High_vs_Rest
381.895339809299	-0.371708221357636	0.093628200345427	-3.97004556304911	7.18588889301826e-05	0.00047618792643324	PRDM11	High_vs_Rest
1334.92504352782	-0.321056651974672	0.186632074035337	-1.72026514538912	0.0853842560447326	0.168153619248095	SYT13	High_vs_Rest
210.397630108859	-0.125368374176592	0.133215246528294	-0.941096289229661	0.346655517000349	0.485320804224507	SNAI2	High_vs_Rest
39244.8221701364	-0.774719698700097	0.15467393218125	-5.00872828261884	5.47908610503574e-07	7.26318902691107e-06	CD74	High_vs_Rest
110.564350841767	0.206301395789191	0.152400183731329	1.35368206742379	0.175837831687974	0.293404473442493	HGF	High_vs_Rest
397.357124533865	-0.0749642878228218	0.0546966816643013	-1.37054544337647	0.170516699980232	0.286681315568089	ZRANB1	High_vs_Rest
865.729465655385	-0.516314697766756	0.0697939196930363	-7.39770312424897	1.38560190821354e-13	1.27661743063768e-11	NCDN	High_vs_Rest
975.18500606333	-0.572838741262391	0.129817020709086	-4.41266282443886	1.02106950089919e-05	8.90011064269254e-05	ADGRA2	High_vs_Rest
1095.76734400819	-0.0501218277974855	0.0614905428797411	-0.815114413536896	0.415006821951556	0.551533739337559	ZFP64	High_vs_Rest
351.852523586146	0.183688086448601	0.0824791610711849	2.22708480618597	0.0259416064603302	0.0649467678027177	MNAT1	High_vs_Rest
450.341001261865	-0.403713120481166	0.11764763479645	-3.43154472403679	0.000600154161719043	0.00290891518778143	SAMD4A	High_vs_Rest
520.042505523257	-0.463498588345545	0.151242327327029	-3.06460893942294	0.00217954780317503	0.00856969694011046	RUNX3	High_vs_Rest
934.485018250796	0.270863160657878	0.0742307103264054	3.6489366660624	0.000263328007504268	0.00144706409425523	MRE11	High_vs_Rest
1525.95591496534	0.198402307596166	0.170905125845944	1.16089149821644	0.245686026705895	0.376755241459156	PLEKHB1	High_vs_Rest
9430.50076669189	0.15952277389166	0.100010162802508	1.59506563554619	0.110697559084871	0.206066053450954	SERPINB1	High_vs_Rest
1.36868556948571	0.634411847048031	0.331717646065893	1.91250557385787	0.0558113783794281	0.119683262532092	CYP3A43	High_vs_Rest
34.0300938297282	-0.159138454554805	0.314450237071067	-0.506084702104514	0.612797189318191	0.726097180812355	SLC7A9	High_vs_Rest
890.338263171216	0.410648630846244	0.0736837339427272	5.57312460800959	2.50210467038784e-08	5.11956611454031e-07	SPAST	High_vs_Rest
222.642637130895	-0.149133494318851	0.225100495911078	-0.662519616917075	0.507638266986383	0.63666939152766	NRXN3	High_vs_Rest
1525.39261822539	-0.379065127127798	0.0778206711533497	-4.8710081975627	1.11030232742288e-06	1.31475484167964e-05	OSBPL5	High_vs_Rest
1690.01139509448	0.0510496251329156	0.0617105032456897	0.827243701605712	0.408098946308898	0.545297167254405	AQR	High_vs_Rest
284.421421188943	-2.40565588006319	0.297517332946807	-8.08576715929791	6.17741053534736e-16	9.40339159269542e-14	CPS1	High_vs_Rest
762.981859784822	-0.349713758522771	0.167172773266066	-2.09193011332162	0.036444767844469	0.0852226074047657	FHL1	High_vs_Rest
3951.53509676928	0.35660192687708	0.0721280935341435	4.94400876834869	7.65322589343011e-07	9.61919217798097e-06	RTF2	High_vs_Rest
298.2352273691	-0.550231501621044	0.31885302386247	-1.72565872186419	0.0844088282837673	0.166617940188029	NLRP2	High_vs_Rest
1216.69777222056	-0.362721444857874	0.0774226207462758	-4.68495436297048	2.80022319006385e-06	2.88637683492261e-05	SLC45A4	High_vs_Rest
5038.6894941385	-0.0708840637449639	0.0411297175627265	-1.72342695125147	0.0848113445888723	0.167223920154894	RNF10	High_vs_Rest
200.031626782612	-0.439439119806805	0.0810605306891215	-5.42112315415397	5.92257389222805e-08	1.06336355181827e-06	ZNF839	High_vs_Rest
1730.76689048093	0.390060325471315	0.0569392472994932	6.85046508289172	7.36102778621725e-12	4.08355608351594e-10	ZDHHC6	High_vs_Rest
228.742822792566	-0.975412691909322	0.194421986032327	-5.01698759391924	5.24879556459493e-07	6.99617378343427e-06	GRAMD1B	High_vs_Rest
5711.8770654499	-0.393847966914473	0.0703594931617601	-5.59765213215787	2.17274167257265e-08	4.52480620898e-07	RNH1	High_vs_Rest
4020.01806258797	0.266234160621107	0.0527061420397745	5.05129289144697	4.38829575797361e-07	5.99646618738309e-06	NDUFS1	High_vs_Rest
1743.66474395451	0.335583936229757	0.0991507425835296	3.38458318602146	0.000712864145465599	0.00336716372712053	RB1CC1	High_vs_Rest
3208.26827492361	0.261790757734003	0.0553186348607558	4.73241536767791	2.21863819748365e-06	2.38480566720859e-05	ERP44	High_vs_Rest
2627.04379445466	0.00759449682686784	0.066253569295696	0.114627738665262	0.908740192349305	0.94185920205666	ALAS1	High_vs_Rest
1451.4661185033	-0.250901299650395	0.158467042242783	-1.58330272402003	0.113352482355	0.209941616352556	BIRC3	High_vs_Rest
2249.7897286836	0.737575960761418	0.0916437890755859	8.04829185045023	8.39575486443324e-16	1.21912551049904e-13	AKAP11	High_vs_Rest
323.798627679187	0.526396035947983	0.0716236917616557	7.34946807405135	1.98997176207633e-13	1.7226376434897e-11	GLRX2	High_vs_Rest
178.634268585056	0.14553346596134	0.0778926670911912	1.86838468107608	0.0617084707731743	0.129628927604182	SNAPC1	High_vs_Rest
1496.67309230923	0.5259403073648	0.0713630033621886	7.3699295515282	1.70718226993368e-13	1.51667381861658e-11	DERA	High_vs_Rest
4908.66217348248	0.346554825125199	0.0628251079324664	5.51618352168574	3.46440489150187e-08	6.74681076212757e-07	STRAP	High_vs_Rest
253.273013056854	-0.192854753050585	0.24733110841658	-0.779743212591597	0.435542037959572	0.57091405873427	ABCC2	High_vs_Rest
794.692188694769	-0.444934335781856	0.0831231402244112	-5.35271327070473	8.66450877699218e-08	1.48299115460632e-06	DEF6	High_vs_Rest
782.932278938199	-0.359256682174055	0.116868545218008	-3.07402373755824	0.00211192627786093	0.00835070862283822	PLEKHO1	High_vs_Rest
789.553018189061	0.326956686887952	0.0750051325630605	4.35912417877621	1.30584002171617e-05	0.000109871880064824	GCLM	High_vs_Rest
1814.95607083855	0.0939788327716353	0.0620770874388983	1.51390531754792	0.130049855267615	0.233417118904224	UBR2	High_vs_Rest
1585.62153149491	-0.66396304157763	0.140212946446094	-4.73539040728238	2.18633823146294e-06	2.35446061768275e-05	EHD2	High_vs_Rest
523.32189591147	0.432193769207753	0.112146558270216	3.85382998706377	0.000116284356846814	0.000718595819620145	DEPDC1	High_vs_Rest
618.640335874187	0.364799223213521	0.0676240333509054	5.39452033747462	6.87068450740514e-08	1.21558264361783e-06	CCDC28A	High_vs_Rest
206.470589260955	0.0894181600412348	0.160927779043048	0.555641546617725	0.578455923549454	0.697156096807929	RRAGD	High_vs_Rest
364.203762226877	0.322543867084918	0.0617700108232834	5.2216903119489	1.77297292755495e-07	2.75165565272936e-06	HSF2	High_vs_Rest
1837.85207137335	0.164617837462693	0.0672143912139805	2.44914570361314	0.0143195509220096	0.040255394717808	PHF20	High_vs_Rest
77.5043748795043	0.060893516619119	0.1386430374516	0.439210779988695	0.660508814712723	0.764467686009106	HSD17B6	High_vs_Rest
1001.88896557697	-0.32194213066468	0.0901096002369428	-3.57278391889582	0.000353206202572371	0.00186486719890338	NR1H3	High_vs_Rest
2227.77294059662	-1.03744031789393	0.161840766248223	-6.41025337400317	1.45277989160182e-10	5.75089125431824e-09	TYMP	High_vs_Rest
1668.62560070332	-0.184342766324884	0.0748845288830856	-2.46169361114218	0.013828273986255	0.0391913035893951	NCAPH2	High_vs_Rest
3240.02475949519	0.171936514817603	0.0877813787041103	1.95869007021591	0.0501490940363912	0.110026316187626	TOMM34	High_vs_Rest
2831.7566616498	0.175668999462953	0.0718201431774902	2.4459572439005	0.0144468131676116	0.0405612655182608	SEC63	High_vs_Rest
2260.29491217353	-0.115097817781133	0.0551450506154962	-2.08718310159261	0.0368715863978913	0.0859973121685829	KPNA6	High_vs_Rest
9089.46339821894	-0.286864720975363	0.122843417915205	-2.33520628002534	0.0195326472319167	0.0517031009977903	VIM	High_vs_Rest
208.519554360711	0.101656650187465	0.15021773488807	0.676728684953287	0.49857811305454	0.628910982479926	RTEL1-TNFRSF6B	High_vs_Rest
534.852052259164	0.0773918459664018	0.1235729834708	0.626284514565349	0.53112834156221	0.656462463427678	FAS	High_vs_Rest
3140.65259493175	-0.219056808165786	0.0880747952905684	-2.48716795132017	0.0128764593872298	0.0369237360830174	RNASET2	High_vs_Rest
11789.8442076955	-0.106521432122942	0.077381921695358	-1.37656741767545	0.168646030242304	0.284327317945642	CD44	High_vs_Rest
68.7295311565023	-0.32617190123362	0.253528213723323	-1.28653097989943	0.198257814068461	0.320874401422631	KCNG1	High_vs_Rest
232.42063870268	-0.497999610370386	0.148486985290065	-3.35382666297357	0.000797022741959573	0.00370251903275043	AGPAT4	High_vs_Rest
480.935132933109	-0.339735480803226	0.186183180849905	-1.82473776230684	0.0680406118259576	0.140320680583541	SLAMF7	High_vs_Rest
1391.25317670446	-0.0743625695980076	0.0999884101524417	-0.743711891054522	0.457050794026433	0.591541547678177	BTN3A1	High_vs_Rest
1567.52444850043	0.80169196121178	0.068193880967332	11.7560688706928	6.57237454973312e-32	8.28382088248362e-29	MIPEP	High_vs_Rest
407.409940673035	-0.242513196329389	0.0978930571561085	-2.47732784504479	0.0132370250009463	0.0377362397339925	PRKCH	High_vs_Rest
4.08217260780031	-1.21010471128835	0.27517119743335	-4.3976430766576	1.0943274457742e-05	9.45435826970546e-05	INSRR	High_vs_Rest
3346.22922585123	0.295302277065789	0.0819008458756005	3.60560716936093	0.000311423934829689	0.00167171519360877	IFNGR1	High_vs_Rest
1235.24886975439	-0.304767259663658	0.0845326608774723	-3.60531960664777	0.000311768996037668	0.00167328241613812	B4GALT7	High_vs_Rest
278.179653685244	-0.401042750760064	0.0970983922460286	-4.13027179424247	3.62334609057367e-05	0.000266258477877744	SH2D2A	High_vs_Rest
555.390132205607	0.102590346196744	0.0748258995996525	1.37105396320849	0.170358134606746	0.286445294634928	VRK2	High_vs_Rest
2579.89973339538	-0.283993451327519	0.0891686781707908	-3.18490143796421	0.00144803317379889	0.00610973825741873	TNFRSF1B	High_vs_Rest
1580.43031993971	0.177126922061816	0.0610134947063742	2.90307780130009	0.00369514827254022	0.0132688458196857	VEZT	High_vs_Rest
148.939414015519	-0.779915152403676	0.142616874855876	-5.46860357998892	4.53594962762214e-08	8.52791006959269e-07	POU2F2	High_vs_Rest
1368.8728689361	-0.217935302570296	0.0637834169021696	-3.4168019393593	0.0006336135809099	0.00304161546838375	BRD9	High_vs_Rest
2579.08142355326	0.0192770423503868	0.0443444636131617	0.434711365967797	0.6637719472857	0.767117332073076	SNX1	High_vs_Rest
657.644564205497	0.599331555258064	0.0700138210895119	8.56018920166955	1.1268244400957e-17	2.35140649717984e-15	TBPL1	High_vs_Rest
948.251450198193	-0.106425025856548	0.115609989547247	-0.920552162259771	0.357284287650751	0.495906578600882	ARNTL2	High_vs_Rest
3461.67138596204	0.22558463814235	0.0721208293737117	3.12787082596385	0.0017607754746178	0.00718400041502095	BCLAF1	High_vs_Rest
3014.6558585568	0.200883002850068	0.0548043383498155	3.66545804399341	0.000246896287851282	0.00136677829061734	SLC39A9	High_vs_Rest
61.328377919769	-0.388041285256016	0.179429867606676	-2.16263485244626	0.0305692754299445	0.0740439594740219	ANK1	High_vs_Rest
37.282258604492	-0.134284021018153	0.290069781993483	-0.462936952947307	0.643409559102731	0.750783317024847	IBSP	High_vs_Rest
518.145160606096	0.387911001786615	0.0652962026044094	5.9407896066596	2.83652468516502e-09	7.65230246828338e-08	TFB1M	High_vs_Rest
1180.63738637526	0.0249418411619413	0.0666272578275522	0.374348907267007	0.708144750037883	0.801111105322645	RABEP1	High_vs_Rest
2468.03777760414	-0.0340544154519441	0.0774855683663752	-0.439493652429889	0.660303880396748	0.764342796785626	HMGB3	High_vs_Rest
2103.65798171789	0.125616803755092	0.0576494435434241	2.17897686489328	0.0293333869097968	0.0716952390263495	NUP160	High_vs_Rest
1634.49388915095	-0.0393265320584038	0.0799110809796907	-0.492128645693062	0.622628402894801	0.734602200741947	BAK1	High_vs_Rest
4.27298244621928	-0.210411417622317	0.259565181738988	-0.810630363489587	0.417577974522609	0.554038930118939	MUSK	High_vs_Rest
122.043590239716	-0.276249489402486	0.147795078501234	-1.86913862223214	0.0616035308555122	0.129468902638377	IKZF2	High_vs_Rest
16889.9177318331	-0.525630251368544	0.09756139727346	-5.38768679065991	7.13702858941679e-08	1.2591700495662e-06	GRN	High_vs_Rest
556.35709220659	0.143950061378558	0.0745647717354225	1.93053714278553	0.0535403176476146	0.115853276272238	FAM13B	High_vs_Rest
543.647626418686	-0.362204317887517	0.120009085029486	-3.01814081657673	0.00254330694688105	0.00975527716326497	ARHGAP31	High_vs_Rest
245.714017046507	0.768191614535811	0.0942527230062953	8.15033868554123	3.62906443643872e-16	5.95582397875959e-14	CENPQ	High_vs_Rest
5441.69126873942	0.0415636395300865	0.0606987855535006	0.684752407335265	0.493500172310989	0.624555804864618	SARS	High_vs_Rest
2228.11222034461	-0.209343793424424	0.0524713980363177	-3.98967439898454	6.61640568603665e-05	0.000443769568256737	RANBP3	High_vs_Rest
590.349398368335	0.116808144630975	0.0807754181716272	1.44608529766801	0.148153278917133	0.257775252273819	ARID4A	High_vs_Rest
1300.26160865783	-0.0682442305935895	0.0665471264478074	-1.02550229042742	0.305126245239691	0.441724719681921	EIPR1	High_vs_Rest
2937.83710450011	-0.372059851640353	0.0952075096864643	-3.90788345232024	9.31081983614103e-05	0.0005953407732078	PNPLA6	High_vs_Rest
599.549737647006	0.860155542275119	0.0750010384921957	11.4685817632328	1.89743462248395e-30	2.06166086049894e-27	IFT88	High_vs_Rest
1135.4987657603	-0.183921724583467	0.063485291542426	-2.89707615913768	0.00376658305699601	0.0134700978465491	ALG1	High_vs_Rest
752.284004757844	0.0155664237986808	0.050160326306051	0.310333383872005	0.756307446792093	0.835624038274065	ZCCHC8	High_vs_Rest
2761.61102437024	-0.00480090603891233	0.0537128839664459	-0.0893809023904103	0.928779200402418	0.955556620128651	ABCF2	High_vs_Rest
2561.07174565403	-0.217892281099774	0.0609097406970359	-3.57729779516821	0.000347164585934575	0.00183758711621006	CHPF2	High_vs_Rest
12.9638409064489	-0.133620972407172	0.129911014182042	-1.02855768811051	0.303687569409899	0.440168080445552	LRRC7	High_vs_Rest
1637.77746978518	-0.313850408920842	0.112303463158766	-2.79466367370297	0.00519537340493171	0.0175610581209057	FUT8	High_vs_Rest
1642.09942547027	0.292297355728071	0.0822606170600589	3.55330857188517	0.000380417953011953	0.00198361239440785	UBA6	High_vs_Rest
1105.84605571462	-0.248054764779964	0.0764601527910678	-3.24423579766822	0.00117766212107788	0.00513891890806869	GAB2	High_vs_Rest
2357.60476764701	-0.155374847889016	0.0613205419022267	-2.5338140053745	0.0112828601344049	0.033207820178881	ATP6V0A1	High_vs_Rest
995.963192779276	-0.0272065787127741	0.0569936983147952	-0.477361173554716	0.633104956975523	0.742735663810966	PIAS1	High_vs_Rest
672.725815076514	0.261941381411965	0.108963670586285	2.40393316416908	0.0162197384141977	0.0445117538261078	SLC4A7	High_vs_Rest
149.340450701679	-0.587342029791089	0.143298083352175	-4.09874309586971	4.15399796181314e-05	0.000298432457311291	APBA2	High_vs_Rest
2924.23341359654	-0.212881922236223	0.0825690412573515	-2.57822930961148	0.00993080722012317	0.029904408974205	MAP2K3	High_vs_Rest
3.15917526620818	0.0412037757019445	0.191292968960343	0.215396184846116	0.829458444253716	0.887112842045541	EFCAB1	High_vs_Rest
50072.6557416316	0.086109170495548	0.0819413288371834	1.05086373039722	0.293321180435305	0.428888649443919	TMSB10	High_vs_Rest
298.856615386129	0.147156106905747	0.0615175707075877	2.39209879735379	0.0167523322321195	0.0456552489737144	ASTE1	High_vs_Rest
1354.68426235458	-0.0426174975344553	0.0703108599734521	-0.60612965835643	0.544428657957881	0.667697967741847	RNF19A	High_vs_Rest
452.377516361994	0.454878533144941	0.0709966852424089	6.40703902712948	1.48372849745715e-10	5.85134980661761e-09	PEX3	High_vs_Rest
2032.28471214797	0.488246102828531	0.0574733384817083	8.49517560188229	1.97633887957171e-17	3.96652471944616e-15	GABARAPL2	High_vs_Rest
4.64939048381268	-0.304439457269939	0.453284276691045	-0.67163030558292	0.501819080175409	0.631608516729664	MYOC	High_vs_Rest
2863.68547385885	0.539788764020212	0.0921371476978631	5.85853564503962	4.66966393774797e-09	1.17996079132669e-07	SH3YL1	High_vs_Rest
2212.96099844761	0.172541506791776	0.052127059253453	3.31001804557671	0.000932899565630568	0.00423453881097938	FAM136A	High_vs_Rest
5556.13397692392	-0.175468518318015	0.0777219647292979	-2.25764388392862	0.0239678703851428	0.060956330232903	VCL	High_vs_Rest
563.409082964397	0.451762435175601	0.089422551059572	5.05199672591138	4.37215197401089e-07	5.98204553630409e-06	DEPDC1B	High_vs_Rest
872.785332961099	0.104297030483336	0.124890784474455	0.835105896101313	0.403658087232619	0.541107220654294	DAPK2	High_vs_Rest
1439.53281522585	0.11402979955297	0.0586192689101225	1.94526137348805	0.0517435285187608	0.112833119974128	NSMAF	High_vs_Rest
2223.93262124002	0.276112279510783	0.0575402919604542	4.79859017226654	1.59786367723083e-06	1.79688381404509e-05	ADSS	High_vs_Rest
14.6719208157516	-0.265243095529385	0.21654738043355	-1.22487325867596	0.220622977329596	0.347608881226839	STAP1	High_vs_Rest
6218.77040758541	-0.26604343356534	0.145464329683822	-1.82892558019968	0.0674107575618961	0.139257935406715	TIMP2	High_vs_Rest
1542.3930103802	0.0964215156445296	0.0615883176589694	1.56558125484837	0.117446681223095	0.215837217155005	RFC1	High_vs_Rest
1148.6955936005	0.445855282120989	0.0614170632318072	7.25946925267644	3.8861211429127e-13	3.04606162221839e-11	TBC1D23	High_vs_Rest
2276.05783982031	0.1635905223711	0.0412484884189954	3.96597617612975	7.30961638597619e-05	0.000483471898241205	CUL3	High_vs_Rest
69.5451372088111	0.201265833666837	0.147176666856944	1.3675118343485	0.171464930430412	0.287885601832423	MYOM2	High_vs_Rest
101.058188408411	-0.120103702335863	0.302533649707414	-0.396992871543438	0.69137271729017	0.788460163655926	OTC	High_vs_Rest
6.46840597102185	-0.84829848676264	0.185262045031763	-4.5789113826159	4.67402154425931e-06	4.53722793775758e-05	CYP46A1	High_vs_Rest
1213.68734315761	0.227586658000829	0.0624795135155298	3.64258050671698	0.000269918519911126	0.00147941077794391	AC118549.1	High_vs_Rest
103.224103594537	-1.89710037014181	0.300241601407708	-6.31857930828736	2.6397881342995e-10	9.49540229586498e-09	SLC18A1	High_vs_Rest
82.4326403992168	-0.160201990459716	0.169944605810748	-0.942671817651677	0.34584879279922	0.484600474079662	USP2	High_vs_Rest
1.89989700528922	0.327786514134052	0.316715902234027	1.03495439231796	0.300690210959551	0.436926379863291	CASR	High_vs_Rest
251.032880762111	-0.397125028085301	0.0894791028939859	-4.43818741182297	9.07196135920646e-06	8.06140728789046e-05	TUBG2	High_vs_Rest
592.70905070848	0.203316740967637	0.0732472443522845	2.77575959021447	0.0055072914821391	0.0184180380600937	RPL26L1	High_vs_Rest
243.704965054713	-0.678066850251476	0.125329578108842	-5.41026994970503	6.29298157159077e-08	1.12219495937083e-06	FLT4	High_vs_Rest
3112.87233435075	0.00119021360318104	0.0487026964195229	0.024438351275843	0.980502957557743	0.987433045241788	NSUN2	High_vs_Rest
811.917816328717	-0.146175983066586	0.0445178919691903	-3.28353335256195	0.0010251451363387	0.00457492832724501	FBXO42	High_vs_Rest
445.950637808785	0.226478532759508	0.0840775984232592	2.69368460810906	0.00706669990206453	0.0226891903315726	MFAP3	High_vs_Rest
729.344555562631	0.0556304663964451	0.0761214446881635	0.73081201525193	0.464893983501002	0.598619158192006	MRI1	High_vs_Rest
807.324561826692	-0.0669867135655699	0.0694794679044573	-0.964122431934638	0.334984547540189	0.473313443029073	METTL1	High_vs_Rest
12.2342617606433	-0.97467317380171	0.325198793640921	-2.9971610991827	0.00272506664380539	0.0103454036079889	HOXC8	High_vs_Rest
544.701049033556	0.330809336354544	0.0800820920819528	4.13087779994567	3.61380655884548e-05	0.000265968888120683	AGA	High_vs_Rest
1044.80660579862	0.381705997244583	0.083675207360588	4.56175741040793	5.07272365406845e-06	4.86579976680965e-05	PI4K2B	High_vs_Rest
1310.00578509799	-0.0785869112510628	0.0852899241345558	-0.92140908845319	0.356836885534378	0.495412271551443	BOD1L1	High_vs_Rest
2829.45773854976	0.414763628536497	0.058762448101583	7.05831091004741	1.68538635612201e-12	1.11841402385485e-10	MAT2B	High_vs_Rest
22.5263510157576	-0.608236452615014	0.226133448627553	-2.68972350754175	0.00715112414082654	0.0229065692464617	TLL1	High_vs_Rest
1643.95396140095	-0.221281940513704	0.0652623640730734	-3.39065162067891	0.000697266735775606	0.00330387160630699	EDC4	High_vs_Rest
3333.08577102766	-0.186390008712807	0.0775168978180086	-2.40450810029069	0.0161942473177893	0.0444766611159714	TRIO	High_vs_Rest
3705.54158666104	-0.356937333105937	0.174404561991261	-2.0466054845734	0.0406968359154123	0.0930458061017735	VCAN	High_vs_Rest
1161.98382638873	-0.129205343987218	0.059922261390683	-2.1562160871203	0.0310667959575947	0.0750701488208441	CLEC16A	High_vs_Rest
560.130838479957	0.159809212673274	0.197256359904767	0.810160000673376	0.417848223268217	0.554304614793143	MSR1	High_vs_Rest
21321.2884183376	0.0463658577815125	0.0695295360233316	0.666851246727058	0.504867154885602	0.634153075438305	CDH1	High_vs_Rest
2165.45922313272	0.335658544982403	0.0628242582488322	5.34281747749313	9.15128985427542e-08	1.55616375233793e-06	MTREX	High_vs_Rest
60.0326205341385	-0.417739480356979	0.17405221611219	-2.40008136459299	0.0163914279613027	0.0448851911932432	DNAH5	High_vs_Rest
1031.9717764753	0.455915000699247	0.082724508876511	5.51124457420262	3.56305212820717e-08	6.90496173703063e-07	ZFYVE16	High_vs_Rest
1483.84551392091	-0.345885646683659	0.0851270259739282	-4.06317080535145	4.8410578381941e-05	0.000340115345555175	RIPOR1	High_vs_Rest
13.7764854342726	-1.10173936025879	0.287400545002812	-3.83346301673856	0.000126351804789047	0.000770086144855491	C6	High_vs_Rest
1019.41867166735	-0.19799995279234	0.108692196766596	-1.82165747572037	0.0685069740823459	0.141079325098668	RAI14	High_vs_Rest
61.9838351728513	-0.315989850724557	0.173059385273089	-1.82590415553553	0.0678647001489445	0.140012879047551	SOX30	High_vs_Rest
1300.9100738107	-0.324044595531474	0.0694461162040264	-4.66612984633237	3.06925787231532e-06	3.12984839989177e-05	PNKP	High_vs_Rest
95.6846546489479	-0.625052940326224	0.319039918022568	-1.95916844575546	0.0500930631642457	0.109934003364353	BEST2	High_vs_Rest
576.306711438319	0.0286681330444496	0.0877612533338779	0.326660478917557	0.743924695000912	0.826965359495071	PHLPP2	High_vs_Rest
486.622964908729	0.276284881259051	0.0763697959984178	3.61772448972858	0.000297204517591872	0.00160605631097923	SPDL1	High_vs_Rest
1125.09667894717	0.35798622454395	0.0779849512175951	4.59045263162492	4.4228582644894e-06	4.3160193222069e-05	STAU2	High_vs_Rest
471.398498468288	-0.382791595912261	0.0755351019442944	-5.06773124096082	4.02585281799979e-07	5.57326694119101e-06	PQLC2	High_vs_Rest
436.21291380722	-0.214834813117261	0.0621799889509039	-3.4550474636927	0.000550195955861249	0.00270843220890298	CTNS	High_vs_Rest
319.980013594128	-0.780867186849287	0.134809936463446	-5.79235631537458	6.94056974395741e-09	1.67199810880809e-07	RTN4R	High_vs_Rest
1128.63879587631	-0.17542107299555	0.0603967672429954	-2.90447785540863	0.00367866225532811	0.0132146748025733	PHF23	High_vs_Rest
0.657713793725248	-0.218107278759324	0.438371392882875	-0.49753994512502	0.618808341513745	0.731245109360514	CDH10	High_vs_Rest
681.954414555698	-0.240007424735436	0.0591145653236446	-4.0600387302423	4.90645766175727e-05	0.000344172931705191	INPP4A	High_vs_Rest
519.067067337154	-0.600712579732493	0.201319248766613	-2.98388049534643	0.00284617911071045	0.0107171870188251	RAB27B	High_vs_Rest
4235.07919841668	0.309168018562667	0.0710975726364188	4.34850314994158	1.37069850285524e-05	0.000114473124370445	PSMA4	High_vs_Rest
10.1614214397362	-0.239866013537406	0.183792913516572	-1.30508847674249	0.191862722102792	0.313416644488375	MYO16	High_vs_Rest
1753.0510010128	-0.0313977926108291	0.0423077695626891	-0.742128288382249	0.458009611928182	0.592320249204064	LSG1	High_vs_Rest
849.734989458197	-0.345333883719449	0.092455559303054	-3.73513379100873	0.000187615415918442	0.00108016841870822	PARP3	High_vs_Rest
4354.44697855472	-0.742281293934012	0.198542574469518	-3.73865049306074	0.00018501072817557	0.00106673157270123	TNC	High_vs_Rest
347.718816014044	-0.115704202773022	0.0588559017931083	-1.96588955819161	0.0493113694972232	0.108558740505659	THAP3	High_vs_Rest
88.568394497953	-0.387837327474476	0.139885880915957	-2.77252661194225	0.0055622971178742	0.0185822712239415	RIPOR3	High_vs_Rest
746.376569779301	0.055702335693417	0.0591295393901279	0.94203905979888	0.346172642515315	0.484752464921233	TDP1	High_vs_Rest
1349.10384754413	-0.0720636643951704	0.0727946913625666	-0.989957688483694	0.322194800507445	0.460094043250954	AIFM2	High_vs_Rest
204.044642357094	0.168218864815112	0.0781850857419203	2.15154672043698	0.0314330723175288	0.0757750829106673	SPATA7	High_vs_Rest
988.362086216568	0.116754859084091	0.045722508273334	2.55355323872693	0.0106629975939857	0.0317242049085536	MED17	High_vs_Rest
3624.71690456329	-0.299522867730737	0.0697763546908239	-4.29261272042529	1.76582853321333e-05	0.000143220738948654	RETSAT	High_vs_Rest
5926.75314977595	-0.381785509076931	0.103046923379061	-3.70496756776057	0.000211417782085091	0.00119665426863683	CAPG	High_vs_Rest
3091.05872483399	-0.150160480789647	0.0802522078710187	-1.87110716045326	0.0613302293059351	0.128997765531674	AP2S1	High_vs_Rest
9.76768683311652	-0.0538981869664551	0.187290145688129	-0.287779086125572	0.773515847310404	0.848156883068895	USH2A	High_vs_Rest
0.886226309686464	-0.20226092673893	0.455209299221105	-0.44432512052151	0.656807541869175	0.761470460439961	ZPBP	High_vs_Rest
370.627691320844	-0.436518001318173	0.218969376360407	-1.9935116433802	0.0462054498566953	0.102955568447158	TG	High_vs_Rest
248.727545931918	-0.493182557480844	0.161056870463797	-3.06216404218349	0.00219742991210227	0.00863338754721888	ADAM28	High_vs_Rest
232.478162686844	-0.539661980269779	0.219526261713305	-2.45830260151089	0.0139595495571669	0.0394958612324979	BARX2	High_vs_Rest
961.898302959727	0.346916932672318	0.0753109947614443	4.60645797829673	4.09585784201202e-06	4.03818775349808e-05	DCUN1D1	High_vs_Rest
1551.41611493209	-0.257803772033269	0.0781557137832618	-3.2985914855592	0.000971712104611038	0.0043803502741479	JADE2	High_vs_Rest
236.521525723273	-0.423978306933839	0.334671905321648	-1.26684762058638	0.205209780819339	0.329234225744265	ZIC2	High_vs_Rest
611.898714611904	-0.392336098134348	0.139304126922905	-2.81639967745879	0.00485652079543715	0.01661552337288	LCP2	High_vs_Rest
752.359215879126	0.204312958578081	0.0667155153140437	3.06245043025357	0.00219532832325844	0.00862636182390243	TRIT1	High_vs_Rest
36.3131817844843	-1.23650507718158	0.222458994979903	-5.55835055037125	2.72336000379603e-08	5.50436649901301e-07	ADRB1	High_vs_Rest
49.0137768597543	-0.308186886885883	0.348986981510728	-0.883089923732323	0.377187687896516	0.515089886695815	GUCA2B	High_vs_Rest
1522.74073260244	-0.373396520899452	0.0762290327093994	-4.89835050541591	9.66445258790839e-07	1.17125731171151e-05	CUL7	High_vs_Rest
14546.1902152388	0.0372116931795818	0.0533177457316729	0.697923227415756	0.485225207508535	0.617057320550244	CTNNA1	High_vs_Rest
1133.64075749935	-0.262627520329794	0.0897784071467645	-2.92528603119975	0.00344139746694439	0.0125090945955036	PHKA2	High_vs_Rest
164.34951452981	-0.093055967418191	0.150761940375009	-0.617237793482369	0.537077890869403	0.661894725488692	CNTLN	High_vs_Rest
107.971436256231	0.199797445297202	0.169397242470462	1.17946102535902	0.238214647438025	0.367984289674095	EPHA3	High_vs_Rest
23465.6264280248	-0.158391737513067	0.0627401985409611	-2.52456544920969	0.011584143209328	0.0339376059128247	HSPA5	High_vs_Rest
12760.0339681427	0.121076338667045	0.0776751814277235	1.55875192618258	0.119055106473417	0.218080828100069	DSG2	High_vs_Rest
613.589555767813	0.26272447593371	0.0767742039053203	3.42204103161666	0.000621529333261667	0.00299501289051462	GEMIN8	High_vs_Rest
1204.82381830636	0.188931006209468	0.087210682636109	2.16637458277666	0.0302825746073334	0.07351339952828	OFD1	High_vs_Rest
94.9409265181142	0.0227445825396629	0.145425969159231	0.156399731568983	0.875717948748056	0.919636568993566	GPM6B	High_vs_Rest
2.06546318214131	-2.89570737422571	0.843383712452345	-3.43344000064423	0.000595974089907496	0.00289310484871133	MAGEC2	High_vs_Rest
87.56480194073	-0.25634042791437	0.147132520586371	-1.74224180278276	0.0814661420870416	0.161802592950689	PREX2	High_vs_Rest
587.223322626398	-0.090452340433685	0.0566695583152348	-1.59613632297127	0.110458360608298	0.205730165667778	WDR37	High_vs_Rest
930.693238155635	0.124951533348314	0.0750998162083501	1.66380611374148	0.0961511818290811	0.184401931797586	YTHDC2	High_vs_Rest
1464.14210564703	0.303979430498473	0.0729055951423993	4.16949384892531	3.05276854554479e-05	0.00022935798013857	CTPS2	High_vs_Rest
1679.96655984254	0.282057052809712	0.0646442661234216	4.3632184217421	1.28162868517856e-05	0.000108036703772008	ATP6V1H	High_vs_Rest
3337.08329206299	0.130245404660872	0.0507816617431619	2.56481178815324	0.0103231784809873	0.0308737019251275	POLR2B	High_vs_Rest
506.072921953154	0.000374200576592925	0.0829748935698373	0.00450980483967686	0.996401708543404	0.997762793182888	FAM214A	High_vs_Rest
602.030611343169	0.109248391191369	0.102437385424317	1.06648945342406	0.286202443725145	0.420823098543132	ARAP2	High_vs_Rest
3784.61792726818	-0.0899688712025422	0.0703184809501703	-1.27944844636642	0.20073918296677	0.323846226596175	TPR	High_vs_Rest
96.6720042868009	-1.51336298750324	0.242158591393728	-6.24947055891421	4.11846362650064e-10	1.40446741202419e-08	CP	High_vs_Rest
896.973214494493	-0.223618579358354	0.0639046485462082	-3.49925372325081	0.000466562386119402	0.00236546754410657	KIAA0556	High_vs_Rest
770.513625688357	0.0897567710853781	0.0553513991744201	1.62158088908542	0.104893117352183	0.197312526283045	DTNBP1	High_vs_Rest
1076.60065333966	0.211049827948616	0.111596930346579	1.8911795090884	0.0586003857024029	0.124360058828308	XK	High_vs_Rest
18.7528398750669	-0.697699888516304	0.146083533070976	-4.77603377909349	1.7878637340847e-06	1.98016120425339e-05	ANO2	High_vs_Rest
489.28272469335	0.426042802593224	0.0726816950777933	5.86176205903313	4.57980977308391e-09	1.1591149072279e-07	C12orf4	High_vs_Rest
1020.00939694844	0.523536042808984	0.110971110930832	4.71776878160033	2.3844526721138e-06	2.52636528911586e-05	SCML1	High_vs_Rest
1325.79006719996	-0.0937175550590296	0.0861395481031658	-1.08797360936684	0.27660675816277	0.410506732748157	WWC3	High_vs_Rest
208.186849601694	-0.198091329189063	0.197730324758526	-1.00182574135241	0.316427762515447	0.454305317212454	ARHGAP6	High_vs_Rest
22.1250123298392	-0.0910272374383153	0.202910312085312	-0.448608237318385	0.653714290515341	0.759169177537994	FAM184B	High_vs_Rest
8127.13957912634	-0.293470384116199	0.0481533079604199	-6.09450101242099	1.09779338049507e-09	3.29756619822684e-08	MAP4	High_vs_Rest
1396.85410531621	0.168798825475423	0.0662699529524144	2.54713966066387	0.0108609956413354	0.0322068485468172	GOPC	High_vs_Rest
16.8546146664766	-0.069662150426996	0.303963298706873	-0.229179478981029	0.818729421552769	0.879312998845487	ROS1	High_vs_Rest
814.975449566407	-0.0113688390736037	0.0608979875217849	-0.186686613733119	0.851906352273384	0.903001959643946	USP28	High_vs_Rest
144.727595592739	-0.230553748579091	0.171294398621835	-1.3459503079729	0.178318542841555	0.296554456375015	HDAC9	High_vs_Rest
1879.02723951395	-0.027239691674838	0.0582644773507333	-0.467517995756897	0.640129319987766	0.747991786672357	TSPAN17	High_vs_Rest
1302.1544164619	0.113197782591119	0.071150467084943	1.5909633095729	0.111617833196513	0.207472742096633	NOP16	High_vs_Rest
230.704039196419	-0.0925648843798636	0.131806395358168	-0.702279158217852	0.482505088252529	0.614615164766834	CC2D2A	High_vs_Rest
1013.31748235252	0.212231927975923	0.101501777789945	2.09091833263384	0.0365353854273473	0.0853838162735083	RRM2B	High_vs_Rest
919.46729482598	0.366061762363027	0.0710710707770117	5.15064369174289	2.59593954134692e-07	3.8081031167524e-06	ZNF800	High_vs_Rest
47.9157645069214	-0.206745707030328	0.248125495614245	-0.83323040431021	0.404714798244043	0.542085580984901	TNFRSF17	High_vs_Rest
492.555208838853	-0.250791728061855	0.0808452387715804	-3.10212118700572	0.00192139283519886	0.00770107836975661	SNX29	High_vs_Rest
66.3989474343442	-0.376982408557123	0.222245485263701	-1.69624326950814	0.0898398191703327	0.174981623319148	LMO3	High_vs_Rest
1592.6119321731	0.510109745973828	0.0693220099336122	7.35855389164778	1.85913200374871e-13	1.64093135681014e-11	MRPS10	High_vs_Rest
4.41738022432525	-0.604703994785468	0.262582360999938	-2.30291171304386	0.0212838109986987	0.055380089559785	GUCA1A	High_vs_Rest
1325.16234437029	-0.0162491396623081	0.0712298772435154	-0.228122527949287	0.819550987014372	0.879895451321096	RSF1	High_vs_Rest
1750.11014342084	-0.150951229903873	0.0874209012865645	-1.72671784072618	0.0842183499741546	0.166346154810105	VPS13D	High_vs_Rest
1427.17823126356	0.13714614957003	0.105260321778299	1.30292352572216	0.192600871305085	0.314171634043755	CELF2	High_vs_Rest
9307.73350389591	0.040628788129959	0.046102095275864	0.881278559832173	0.378167067658439	0.516136540127232	FAM120A	High_vs_Rest
1365.6091185277	-0.0617772420204858	0.0557218547741075	-1.10867167417392	0.267571845789093	0.400417404104023	R3HDM1	High_vs_Rest
634.406357336412	-0.411554205680772	0.180625671261334	-2.27849232507667	0.0226972612560313	0.0583495718509869	COL9A2	High_vs_Rest
874.157504501854	0.054047173543805	0.125305183000059	0.431324325537113	0.666232565296744	0.769227515756125	KITLG	High_vs_Rest
265.543125093079	0.347187479530269	0.0693694774500683	5.00490262133187	5.58902776138794e-07	7.39208948896314e-06	ERCC8	High_vs_Rest
81.8877595157482	-0.231546446674009	0.152002554985467	-1.5233062805829	0.127682096582404	0.230105586065824	ADAMTS6	High_vs_Rest
3038.2087462843	-0.169726502638255	0.0730991882224219	-2.32186576575682	0.0202401646885473	0.0532271398210753	H6PD	High_vs_Rest
3554.97955618886	0.291715891399751	0.0591904631902785	4.92842724446972	8.289419162443e-07	1.02956089006141e-05	VAMP3	High_vs_Rest
285.379734726896	-0.132574360748756	0.140997211480289	-0.940262288572202	0.347083038283554	0.485767759120774	PER3	High_vs_Rest
28.5907553161428	-0.305194412942925	0.262184822053007	-1.16404302336473	0.244406576784993	0.375286352248679	UTS2	High_vs_Rest
103.657092542214	-0.2871382957391	0.152634339311057	-1.88121688104493	0.0599424222959122	0.126585733298317	TNFRSF9	High_vs_Rest
851.058980069454	-0.498117705466904	0.12734577820461	-3.91153686042552	9.17106555256901e-05	0.000588075448842999	EPN3	High_vs_Rest
2035.183382187	-0.330236660224482	0.129653227547146	-2.54707627779183	0.010862968577383	0.0322070141134998	LTBP1	High_vs_Rest
5100.4204444234	-0.0222361998566608	0.0801187364779797	-0.277540570834793	0.781365057839385	0.853466894499411	RCN1	High_vs_Rest
1684.14867460287	-0.252411542300797	0.168817690134508	-1.49517234893857	0.13486946796673	0.240003215430714	ELN	High_vs_Rest
1285.23629363268	0.0497427451982184	0.0658059907376012	0.755899951367128	0.449709183124157	0.58415105780535	RFC2	High_vs_Rest
2526.70394172451	-0.196013381432555	0.0509498586542755	-3.84718204544237	0.000119484189051812	0.000733621745327865	ARID1B	High_vs_Rest
4960.34734867557	-0.0717632440173173	0.0599796041453887	-1.19646078095757	0.231516794534493	0.360073751025759	CLPTM1L	High_vs_Rest
2035.21415012862	-0.210397800988359	0.0769238763154303	-2.73514298896759	0.0062353183662345	0.0204571268393875	NEDD4L	High_vs_Rest
132.878728965704	-0.588357227318873	0.139812989446972	-4.20817285751566	2.57443902823235e-05	0.00019776860616437	FOXP3	High_vs_Rest
79.1379153214681	-0.100201473755695	0.120992608909717	-0.828161940292273	0.407578794858279	0.544823711941736	PPP1R3F	High_vs_Rest
5825.22975277143	0.30689089373129	0.0609058272168559	5.03877720334709	4.68515481705322e-07	6.34418686228392e-06	HEXB	High_vs_Rest
364.868714738321	0.146766750356946	0.0545518356087039	2.69040901592555	0.00713644920119014	0.0228665359293778	PTCD2	High_vs_Rest
7.09453432052301	-0.828203997941147	0.275701818605517	-3.00398452984515	0.00266468873920626	0.0101442965050609	NEXMIF	High_vs_Rest
967.406067801845	0.12858295010093	0.0652306136032735	1.9712055888813	0.0487003649196062	0.107431286657574	JKAMP	High_vs_Rest
1823.57632143733	-0.173423181234348	0.118630621491772	-1.46187534932856	0.143775371156564	0.252036825877237	DKK3	High_vs_Rest
853.8232940445	0.0398488436316465	0.0713780131049536	0.558278969926678	0.576653903106006	0.695508035522502	ARHGEF5	High_vs_Rest
4578.97955823588	0.302346190110086	0.0836123221090348	3.61604823886856	0.000299134655631298	0.00161482490987531	NFE2L3	High_vs_Rest
1584.24128459745	0.26636558270991	0.0637185117256199	4.18034846540225	2.91062720666475e-05	0.000220360075160995	MCUR1	High_vs_Rest
5248.37937988885	0.0396967131508753	0.102469104249905	0.387401777750119	0.698458787901658	0.793984889591591	LIMA1	High_vs_Rest
2088.81773318168	0.103366306699266	0.0578069107407389	1.78813061232175	0.0737549377600789	0.149425711362444	LETMD1	High_vs_Rest
137.452256771581	-0.0620722238291161	0.148789274835111	-0.417182111398184	0.676545208648269	0.77728941604707	SLC4A8	High_vs_Rest
122.885748490452	-0.523508781639603	0.163198234068536	-3.20780910790831	0.00133750242994907	0.00572343024322758	LAMC3	High_vs_Rest
119.063349765911	-0.285086698347835	0.186748299179684	-1.52658256915921	0.126864844151742	0.228900093862884	PTGER3	High_vs_Rest
43.8947860891098	-0.0674245843751504	0.189353389231659	-0.35607804353933	0.721782119743658	0.810612488616839	TNIP3	High_vs_Rest
1652.72614419211	0.217085201551722	0.0439724875210293	4.936841506815	7.9397944442668e-07	9.92002073508513e-06	MAPK9	High_vs_Rest
32.5100294890025	-0.595913489376491	0.147385535665333	-4.04322911801622	5.27200571793633e-05	0.000365739550611995	COL23A1	High_vs_Rest
3601.62366119693	-0.474112141442368	0.0818382168920035	-5.7932853310822	6.90226937697756e-09	1.66659393155987e-07	BCAR1	High_vs_Rest
2111.31464989807	-0.272449713669272	0.0634027275417862	-4.29712922822937	1.73024333813036e-05	0.000140842075909294	FAM160A2	High_vs_Rest
3536.75624333527	0.0326788629176978	0.0646324248274677	0.505610968564648	0.613129780028413	0.726359852947414	HERPUD1	High_vs_Rest
363.63399752093	-0.627440833200688	0.125032946472833	-5.01820400862919	5.21567747170173e-07	6.96086391924275e-06	HOMER3	High_vs_Rest
583.732809951624	-0.0904964364002743	0.0854704155657509	-1.05880421665503	0.289688952913555	0.424898706247085	RAD51	High_vs_Rest
420.892540927526	0.130382357498337	0.100869087031547	1.29258984427568	0.196152953937014	0.318334341705568	POLQ	High_vs_Rest
1655.84669534925	0.14739810457499	0.0619026302797424	2.38112829630805	0.0172596995890034	0.046710738989049	PIK3CB	High_vs_Rest
8609.78654642052	0.0386120658811256	0.130442652594101	0.296007978320366	0.7672239884766	0.843665254821066	CYBA	High_vs_Rest
498.360011784407	0.0960992563063672	0.0773829370797642	1.24186622959672	0.214285921765304	0.34007299898387	THOC3	High_vs_Rest
3029.20660181249	0.341802393127477	0.0643937852148278	5.30800281404751	1.10832931574703e-07	1.83807667048363e-06	HEBP2	High_vs_Rest
471.785240629406	0.0962601228351586	0.0889921209464894	1.08167017272281	0.279399111292948	0.413579461494847	MPHOSPH9	High_vs_Rest
1067.78535192568	0.064948517067752	0.072540778356725	0.895338022820248	0.370606420485761	0.508836963377182	PLEKHA5	High_vs_Rest
8868.54062361586	-0.0562290058022455	0.109952849990059	-0.511391981265871	0.609076608714876	0.723365733688291	PRSS8	High_vs_Rest
1044.02074361	0.374181766725684	0.0535388385460247	6.98897803701921	2.76895759443744e-12	1.75200509640007e-10	SIKE1	High_vs_Rest
2161.18991978605	-0.242943863705249	0.0663738438768461	-3.66023495875908	0.000251984080448046	0.00139005923930636	RRP12	High_vs_Rest
1251.97896588056	0.0295458141992649	0.0889015714718658	0.332342991356628	0.73963028053456	0.824194580034798	FNIP2	High_vs_Rest
3128.26680582211	0.592278149122276	0.104575805237231	5.66362504002423	1.48208080270398e-08	3.24759152247582e-07	MSMO1	High_vs_Rest
2378.42690529029	0.0483746628619384	0.0568663476122248	0.850672935631602	0.394951061384196	0.532835585897243	TTC17	High_vs_Rest
2.40676024420747	-0.801984821207084	0.314547497761648	-2.54964616445558	0.01078322989804	0.0320154126153999	ALX4	High_vs_Rest
37.3952468509449	-0.447270703444113	0.276209596838214	-1.61931630386505	0.105379224497561	0.198037774433002	FSTL4	High_vs_Rest
1328.50198593893	-0.0031274113714013	0.0866670271575078	-0.0360853657264322	0.97121429118731	0.981367442127763	FOXN3	High_vs_Rest
8.98677304926475	-0.0286541226468559	0.226815782636581	-0.126332137533689	0.899469017972946	0.935975323018643	METTL24	High_vs_Rest
1743.0024248019	-0.133824924738287	0.081852983937517	-1.63494253111704	0.102061095479013	0.193173060940875	AKR7A2	High_vs_Rest
2133.75358422463	0.0650814023989598	0.069974804944678	0.930069079155178	0.352335319140484	0.491264476574922	MRTO4	High_vs_Rest
56.1256870789507	-0.467273459614285	0.168544104207866	-2.77241059134288	0.00556428026558173	0.0185869258102916	NNAT	High_vs_Rest
691.266182677303	0.00722590853548657	0.0793736363362282	0.0910366321744097	0.927463483629035	0.954699444290448	USE1	High_vs_Rest
22.7175886613644	-0.320354395258439	0.109994924988207	-2.91244705419623	0.00358608988707611	0.0129361983218968	MCF2L2	High_vs_Rest
121.016951967065	-0.161218714016573	0.0858567851195139	-1.87776322852241	0.0604135626894854	0.12739285018709	NRIP2	High_vs_Rest
3082.44448507787	-0.345579836905601	0.151305810946895	-2.28398258297489	0.0223725545681503	0.0577031345209476	LAMA3	High_vs_Rest
1405.22201587301	0.260031645575382	0.0728352465382773	3.57013476214057	0.000356797623181622	0.00188036345650659	AP5M1	High_vs_Rest
777.030218256516	0.286793683001728	0.0541867457841213	5.29269065435867	1.20529706861434e-07	1.97088275205178e-06	ANAPC4	High_vs_Rest
5291.15252370831	0.0172909598138594	0.127093329926603	0.136049309777665	0.891782299756628	0.930482522473046	KCNQ1	High_vs_Rest
1642.6190118266	0.154712431428902	0.0524007775038919	2.95248350880693	0.00315228907535045	0.0116364372966604	TRAPPC3	High_vs_Rest
4339.48453847137	-0.154900185703051	0.0496862412521728	-3.11756699237693	0.00182350498302222	0.00738258281061676	THRAP3	High_vs_Rest
2546.20246325498	-0.253450898679137	0.10504529397113	-2.41277728013968	0.0158314903374974	0.0436477610057347	PHPT1	High_vs_Rest
1243.16949441144	-0.349535226593085	0.143505199497067	-2.43569729750614	0.0148631166016574	0.0414896339645567	ENTPD2	High_vs_Rest
1252.793917424	0.487649363141386	0.0974352562952869	5.00485534377328	5.59039963573443e-07	7.39208948896314e-06	LY75	High_vs_Rest
1060.70630354087	0.11759668064655	0.0787299515963922	1.49367144602613	0.135261515271092	0.240510713063151	ARID4B	High_vs_Rest
221.113413897546	0.035995394915463	0.0966032405790508	0.372610636037699	0.709438255625057	0.802066643993597	OPN3	High_vs_Rest
544.42167680835	0.0908432908664741	0.0598083155785969	1.51890736242342	0.128785815556762	0.231649791539762	SDCCAG8	High_vs_Rest
57.7277163150673	-0.555047912053854	0.227851115978685	-2.43601138256342	0.0148502172207703	0.0414684814450967	PTPRN	High_vs_Rest
162.686046464042	-0.0404307515078004	0.105191034345417	-0.384355489604157	0.700714985700203	0.795658709888771	HHAT	High_vs_Rest
1999.63625576832	-0.151572555733161	0.0762949900983663	-1.98666459668899	0.046959577593525	0.104306801774424	KIF1B	High_vs_Rest
208.137024666449	0.149011823936196	0.192886122711859	0.772537815790903	0.439795958506113	0.575124181142262	FOXC1	High_vs_Rest
1368.87934505465	-0.155892964997132	0.0562097871119729	-2.77341319024363	0.0055471638229504	0.0185376107817549	TBC1D22A	High_vs_Rest
3656.41546447841	-0.218043334128961	0.10592091646474	-2.05854840957259	0.039537519269072	0.0909296571176162	SYNE2	High_vs_Rest
1302.16370494005	-0.322193742776895	0.0940486988511365	-3.42581818475633	0.000612950534423532	0.00296091849450951	PLEKHH1	High_vs_Rest
7372.1115536977	0.212544241936115	0.115946138110135	1.83312911840344	0.0667833717498439	0.138189128174257	ATP9A	High_vs_Rest
4.32206548138117	-1.1320383196534	0.376064440937785	-3.01022430312864	0.00261054824909083	0.00996856034502463	CBLN4	High_vs_Rest
275.300725087939	-1.06825196888311	0.273997965532664	-3.89875876197251	9.66870409327191e-05	0.000614731367996364	CHRDL2	High_vs_Rest
1384.03240001051	-0.278253307006724	0.0631150248403404	-4.40866984859169	1.04007435422982e-05	9.06080374503365e-05	FAM168A	High_vs_Rest
349.438254564629	-0.50137319595954	0.0914298260870626	-5.48369407902095	4.16534834760852e-08	7.92094909071482e-07	RELT	High_vs_Rest
964.032794283074	0.165008810390535	0.154914558319816	1.06516012555695	0.286803474504521	0.421490484661977	GALC	High_vs_Rest
3242.76468294063	0.0748773974279978	0.0728374891089865	1.0280062965372	0.303946865842936	0.440399399582053	NOP58	High_vs_Rest
4273.11890016545	-0.165707789036069	0.0546960899603715	-3.0296094136917	0.00244870190084934	0.00944413670694768	SZRD1	High_vs_Rest
565.584185045795	0.362741958540631	0.164022770833786	2.2115341467327	0.0269988699623308	0.066997510829504	KCNH2	High_vs_Rest
2632.37913007678	0.139233118649648	0.0441956159322013	3.1503830348974	0.00163056531959898	0.0067479791463835	CUL1	High_vs_Rest
437.40784417103	0.266586824779505	0.0646353330592327	4.12447514635999	3.71581111694502e-05	0.000271722460651979	FAM114A2	High_vs_Rest
1536.81638744015	0.134412053444303	0.102893277855773	1.30632492467303	0.191442084495026	0.312961871981233	CYFIP2	High_vs_Rest
2229.77847673341	0.181095168905125	0.05340437447913	3.39101750879781	0.00069633652419827	0.00330047591418284	TAB2	High_vs_Rest
993.071595416894	0.229735541330535	0.0676610268429794	3.39538951815912	0.000685310261232663	0.00325801543926391	GINM1	High_vs_Rest
2577.16166412739	0.0882082538720242	0.0739201517706414	1.19329102767153	0.232755415170549	0.361358057352385	EIF2AK2	High_vs_Rest
2218.12441372832	-0.216373971223628	0.0656986387145138	-3.29343157571128	0.000989724280575144	0.00444945242986486	USP36	High_vs_Rest
2303.40457867176	-0.0895630217045896	0.0920079390242137	-0.973427104817762	0.33034107311676	0.468468243045505	KMT2C	High_vs_Rest
89.5266327515202	0.0916015008686038	0.227226306197748	0.403128944009176	0.686853368824934	0.784940017458698	MCOLN3	High_vs_Rest
8.67194618636757	-0.216986277386715	0.225877627517573	-0.960636428545072	0.336735005500898	0.475147553774273	CCDC85A	High_vs_Rest
4593.86829542832	0.182788612546156	0.050514225501851	3.61855716345602	0.000296250068185103	0.00160227251090158	PUM2	High_vs_Rest
2034.09008552583	0.0812941552106256	0.0811400080838794	1.00189976720962	0.31639200506641	0.454295378429828	MRPL43	High_vs_Rest
4.77345229107046	-0.975749532027555	0.207257284138084	-4.70791430122895	2.50264267733257e-06	2.62336230082333e-05	ITIH4	High_vs_Rest
2.05852062124105	-1.03952703394134	0.298894887910203	-3.47790168379744	0.000505355244472081	0.00252557394977245	ITIH1	High_vs_Rest
422.927349080452	0.294001085151146	0.0804277677358265	3.65546742658361	0.000256713804137849	0.00141392273525321	HPF1	High_vs_Rest
3060.86535755235	0.229620650117812	0.0477454014101605	4.80927258617513	1.51480522049212e-06	1.72067456732901e-05	ZFR	High_vs_Rest
205.21512705333	0.216998720242343	0.0865210364094488	2.50804577993526	0.0121400937455933	0.0352338909389006	ZNF280C	High_vs_Rest
2.34497245929718	0.148364074683241	0.257751956209171	0.575607948297551	0.564880207414322	0.685276635698209	NPFFR2	High_vs_Rest
1.5615672359998	-0.882328530409894	0.359551947136683	-2.45396677013261	0.0141290037167955	0.0398714765463215	PHF21B	High_vs_Rest
416.16895426173	-0.446004674627725	0.0939550135116385	-4.74700239995684	2.06453503208058e-06	2.24245083974006e-05	TRAF1	High_vs_Rest
1513.24010027044	0.110822108396504	0.0618891773430417	1.79065408774519	0.0733488216488076	0.148843382938996	RC3H2	High_vs_Rest
897.413173123984	0.135404913695023	0.112020866171277	1.20874724792783	0.226759963693605	0.354724045871295	IL17RB	High_vs_Rest
1234.79102254391	-0.127747907299994	0.0670334426774579	-1.90573394707883	0.0566847325785201	0.121159674640427	TRAF3IP2	High_vs_Rest
645.372711278537	0.21107198863683	0.158367057428311	1.3328023647366	0.182596669508466	0.302046737421188	GYG2	High_vs_Rest
1000.90223670218	-0.223820239418661	0.15971704387128	-1.40135475835029	0.161108014007128	0.274658525205031	DCBLD2	High_vs_Rest
6.68663509461258	-0.210683711175521	0.636795272076699	-0.330849992790376	0.74075779656069	0.824812081821074	SERPINB3	High_vs_Rest
962.776622617261	0.117114939719088	0.111768752885702	1.04783257122725	0.294715753087703	0.430308761400933	SOAT1	High_vs_Rest
4246.99267298335	0.11428536356573	0.0800675336728696	1.42736210700162	0.153475547248424	0.264682529352408	PKP2	High_vs_Rest
11.1747764908342	-0.321539255064953	0.267027100151207	-1.20414465379311	0.228533673377829	0.356595822924403	MSH4	High_vs_Rest
67.3573192662552	-0.779432608464768	0.302826050593	-2.57386247629115	0.0100570239223848	0.0302123008670365	F7	High_vs_Rest
11536.6091006156	0.439790982196789	0.0558626973047167	7.87271298050365	3.4703218908985e-15	4.71335529233671e-13	GDI2	High_vs_Rest
739.289282312746	0.0676159847912702	0.113292984479936	0.596824111410403	0.550624818242375	0.672983515876701	PRDM1	High_vs_Rest
1656.65295556811	0.468393960820867	0.0572373038326755	8.18336870286806	2.76016988600437e-16	4.67596522086009e-14	ATG5	High_vs_Rest
749.249672388102	-0.0251330020826274	0.116696505725756	-0.215370648215393	0.829478352371146	0.887112842045541	TMCC3	High_vs_Rest
1519.23608125404	-0.0350033137101998	0.057704363671303	-0.606597343479715	0.544118163655945	0.667516579201823	PITHD1	High_vs_Rest
1142.7571023834	-0.0248481665387136	0.0472139702358617	-0.526288435702023	0.598687816673468	0.714191455416861	MTA3	High_vs_Rest
423.998407710937	-0.502280690945383	0.0979538701540604	-5.12772685913689	2.93261496282509e-07	4.24468063751118e-06	USP13	High_vs_Rest
2354.61556456304	0.156939103375212	0.0713639864221024	2.1991358841272	0.0278682616490608	0.0687111834555481	ATP11B	High_vs_Rest
6590.33049854425	-0.131421013882679	0.116374588697628	-1.12929304716295	0.258774232969461	0.391303199964859	LAMC2	High_vs_Rest
226.192356012697	-0.260425648828925	0.162958686522253	-1.59810841868416	0.11001885036002	0.205098270610927	CDK14	High_vs_Rest
12883.9880425818	-0.148755480968331	0.046703449170856	-3.18510695910566	0.00144700515680507	0.00610621835957249	SEC61A1	High_vs_Rest
1777.72005301845	0.150300575908092	0.0756805381043231	1.98598714640359	0.0470347511585535	0.104451688561986	PPP1R12A	High_vs_Rest
61.6596930752756	-0.295311000967618	0.209619206389468	-1.40879743824111	0.158895072876026	0.271974781157238	RASGRF1	High_vs_Rest
14.2391912270169	-0.468183985973677	0.255729917954178	-1.83077517765272	0.0671341067569626	0.138787278829018	CAMK2B	High_vs_Rest
703.722661367901	-0.712383606070321	0.0912521387151603	-7.80676065351187	5.86765485169248e-15	7.54652262762572e-13	CROCC	High_vs_Rest
1820.25050407368	-0.0880253763438654	0.0628689006567304	-1.4001418097716	0.161470857047427	0.275143127058427	POLR3E	High_vs_Rest
1846.1169801664	-0.170336083163152	0.122785261871378	-1.38726815064812	0.165360011091194	0.28011902314303	ATP2B4	High_vs_Rest
3046.15596664893	0.00539064848269049	0.0680739671347374	0.0791881053739808	0.936883005418169	0.960100933417669	ZC3H11A	High_vs_Rest
757.569785831538	0.39386789856024	0.0641237261701045	6.14231146698191	8.13291822092256e-10	2.54234378116339e-08	RIOK2	High_vs_Rest
917.527407593436	0.136469201509905	0.0548597678807842	2.4876007825346	0.0128608008537224	0.0368906540647056	YIPF1	High_vs_Rest
2121.33242806067	0.228963503033396	0.0765236900368432	2.99206040538765	0.00277101427765812	0.0104875830565565	NDC1	High_vs_Rest
97.8960199414869	-0.0558620389248204	0.161255879620623	-0.346418617766023	0.729028135356279	0.816016359812311	DGKG	High_vs_Rest
1050.43522689016	-0.347055674219215	0.0774955391004022	-4.47839550828305	7.52061672926219e-06	6.83317857955743e-05	FLYWCH1	High_vs_Rest
396.604914668446	-0.387459336838751	0.0883230700290918	-4.38684181506746	1.15008367386264e-05	9.85314241300142e-05	UNKL	High_vs_Rest
1138.67910032764	0.0343651988675007	0.139596003964196	0.246176093094432	0.805545921127619	0.870538989725977	TBXAS1	High_vs_Rest
1781.78931169935	-0.239325127701724	0.0874431515514342	-2.7369224857015	0.00620169040828591	0.0203727340247174	PARP12	High_vs_Rest
5691.84419361977	0.0684471410956457	0.0541182692225092	1.26476958851405	0.205953936045072	0.330149046568724	ALDH18A1	High_vs_Rest
1781.77637756754	0.220153647992847	0.0824936809636043	2.66873347656747	0.00761378407098263	0.0240922209355958	TARBP1	High_vs_Rest
653.164246837899	0.0401170953207541	0.0691382937624703	0.580244219774636	0.561749937442535	0.682398725040066	GATB	High_vs_Rest
2047.70620677932	-0.0581424283200137	0.109142995657895	-0.532717908002628	0.594228867754337	0.710189706919748	MXD1	High_vs_Rest
629.795878026214	0.0979414800993509	0.0779115827378019	1.25708497578539	0.208722866909183	0.333309220368354	CDK17	High_vs_Rest
300.276799513903	0.242048902511846	0.0599578244082078	4.03698607981364	5.41422800641757e-05	0.000374538582836921	DNAJC25	High_vs_Rest
976.058871155933	-0.292632458232924	0.154352188950548	-1.89587501299822	0.0579765737321429	0.123227105450241	SLC2A3	High_vs_Rest
176.93468339017	-0.726567340001449	0.170206142078422	-4.26874924212009	1.96572098588847e-05	0.00015665115899177	PSD	High_vs_Rest
1134.14537899547	-0.519156069368042	0.0772794696306455	-6.71790414516728	1.8435689503147e-11	9.33033974976763e-10	CTDP1	High_vs_Rest
5359.21165984157	0.02686643615583	0.0626378957345219	0.428916646077928	0.667983885732223	0.770543719410688	YBX3	High_vs_Rest
328.905503786291	-0.00916379575701972	0.116483769688822	-0.0786701510562384	0.937294987880502	0.960210841670935	STYK1	High_vs_Rest
4114.69396582041	-0.0114923310162024	0.0759631336414296	-0.151288269260322	0.879748322546522	0.92227666245603	WNK1	High_vs_Rest
1.82611966757359	0.703088633035876	0.241552912350704	2.91070236410596	0.003606173579677	0.0129967436229695	RPS17P5	High_vs_Rest
2289.78616069439	0.161849131893127	0.0671533503012397	2.41014232599113	0.0159462984226223	0.0439028277236199	CCAR1	High_vs_Rest
2565.92354324563	-0.165074267621277	0.0839573205402647	-1.96616884101381	0.0492791104603265	0.108502883837949	OGFR	High_vs_Rest
448.726004063887	-0.451393123811476	0.143867076723816	-3.13757069435714	0.00170354187588066	0.00698756931479161	GNA15	High_vs_Rest
49.467129947025	-0.775240442326078	0.260992470216912	-2.97035558796685	0.00297455221698539	0.0110866222758654	CREB3L3	High_vs_Rest
598.725636673073	0.067313630778817	0.0648972680180708	1.0372336592054	0.299626974947933	0.435924184163328	PIGV	High_vs_Rest
655.304522549263	-1.38508389217278	0.205931368904153	-6.72594903604727	1.74451620494504e-11	8.90919053773389e-10	PTPRU	High_vs_Rest
1504.41775006242	0.0772095114886117	0.0644712930724331	1.19757969491735	0.231080684859439	0.359590714599285	SNRNP40	High_vs_Rest
101.828768155512	-0.198064132048116	0.249044531320586	-0.795296050059237	0.426441310688677	0.562224506267792	RIMBP2	High_vs_Rest
1420.16483890478	-0.61574550220008	0.225280154437306	-2.7332434307765	0.00627139624762254	0.0205545762182844	COL11A1	High_vs_Rest
994.559639442503	0.104228433439374	0.095464413323955	1.09180405357627	0.274919236960896	0.408502553835604	QSER1	High_vs_Rest
1147.47796771005	0.487508545944574	0.0838125953032153	5.81665016076494	6.00386099766932e-09	1.47452579919377e-07	MPC1	High_vs_Rest
1833.25874171557	-0.264791914222173	0.0768124377624522	-3.44725310035154	0.000566317769404574	0.00277738099827831	ACAA1	High_vs_Rest
400.935934353781	-0.345758764942096	0.18115596114978	-1.90862482662783	0.0563105068992585	0.120523303382396	BCAT1	High_vs_Rest
2024.74339517794	-0.436143057665348	0.0623842177767627	-6.99124030417522	2.72466602566152e-12	1.72907804067988e-10	HDAC7	High_vs_Rest
192.068113440844	-0.430301737327759	0.135335344328009	-3.17952224132114	0.00147518048139361	0.00620434289491628	LZTS1	High_vs_Rest
47.600617499149	-0.131447018256437	0.177142767354603	-0.742039995306765	0.458063103595709	0.592365115090733	PRDM6	High_vs_Rest
228.64645436399	-0.199074648835172	0.12415413579123	-1.60344758204369	0.108835873095318	0.203345292690986	SPAG4	High_vs_Rest
5983.93780399831	0.222196129484432	0.0572196063189215	3.88321667657045	0.000103083631031225	0.000648724827999581	NCKAP1	High_vs_Rest
4487.60425976007	0.42635830434814	0.0767452514499115	5.5555007807409	2.76816977555544e-08	5.57348432126211e-07	MRPS35	High_vs_Rest
311.239168728884	0.0945695721285305	0.132741341732844	0.712434957293574	0.476195475044714	0.609040038099563	GUCY1B1	High_vs_Rest
1350.26260700131	-0.240968458775262	0.0514882363310291	-4.68006822424492	2.86779469564238e-06	2.9434596371235e-05	SFSWAP	High_vs_Rest
1948.0545490426	-0.279860999736829	0.0977540429547022	-2.86290971992342	0.00419770149873322	0.0147474160135002	TNK2	High_vs_Rest
967.67877476695	0.122562802174855	0.0759490973488772	1.61374929331754	0.106581817174038	0.199821089971674	MON2	High_vs_Rest
3482.87823011288	-0.469483812600423	0.110273800596096	-4.25743748798519	2.06783454588953e-05	0.000163547857783582	CDH3	High_vs_Rest
0.620999749298689	-0.704473026003572	0.337126260085374	-2.08964150649425	0.0366500150782145	0.0856002000001661	ARSF	High_vs_Rest
2384.34481346136	0.243947637030883	0.0559957933333953	4.35653506288292	1.3213753410556e-05	0.000110823894055528	GPBP1	High_vs_Rest
1136.61369865723	-0.159175931152173	0.113514584484584	-1.40225092550808	0.160840329243934	0.274392388538888	DGAT2	High_vs_Rest
123.425245419145	0.0873566079361466	0.0985088713865368	0.886789247573144	0.375192377658986	0.513143444595453	ZNF112	High_vs_Rest
7174.23589560446	0.0269088067863776	0.0553256932069756	0.486370892556388	0.626704224089444	0.737850932955159	CS	High_vs_Rest
223.464277451513	-0.894796944730212	0.218966594056049	-4.08645413967197	4.38016017003026e-05	0.000311625303584677	LTK	High_vs_Rest
418.510186357598	-0.30420907185247	0.121162936174494	-2.51074364370273	0.012047715188508	0.0350077006261423	MRPS24	High_vs_Rest
1325.01620661905	-0.077152804693996	0.0650897229364971	-1.18533005232282	0.235886975803721	0.365050764086992	ELMO2	High_vs_Rest
2046.93005372316	0.127551273868261	0.0565476144411763	2.25564376373378	0.02409295009474	0.0612021871576095	WAPL	High_vs_Rest
6233.48037077836	0.274633163061391	0.0876451696414085	3.13346604479204	0.00172754905161392	0.00706765393616654	VMP1	High_vs_Rest
1024.13834271293	0.143727712856354	0.0642157417677676	2.23820061716544	0.0252079754369942	0.0634275577752685	APPBP2	High_vs_Rest
1660.79974090497	-0.560323513009662	0.095129099243102	-5.89013790173454	3.85873482566023e-09	9.95310616692741e-08	POLD1	High_vs_Rest
6.8502283362139	-1.73507979877316	0.324144041458696	-5.35280485479557	8.66012295569226e-08	1.48299115460632e-06	SEZ6	High_vs_Rest
13013.3523126237	0.17611725571699	0.0623558603981973	2.82438979419618	0.00473707357984684	0.0162722324758502	EIF4B	High_vs_Rest
13.2259194899201	-0.781544808732577	0.179329442649695	-4.35815110550061	1.3116581457799e-05	0.000110214261796065	SLC6A16	High_vs_Rest
632.607234400602	-0.427569348430286	0.0865550609228786	-4.93985382104063	7.81811586829384e-07	9.79113351916897e-06	BICRA	High_vs_Rest
976.968856499428	-0.294725000308479	0.0992988856347931	-2.9680594945691	0.00299686317810742	0.0111541647462987	SPHK2	High_vs_Rest
44162.6317513254	0.0311208523785047	0.094499204418779	0.329323961719198	0.74191083450329	0.825626360416694	RPL18	High_vs_Rest
101.797413801011	-0.418920517309297	0.123147150688781	-3.40178814504607	0.00066946512929591	0.00319280251613654	CA11	High_vs_Rest
2170.31675288517	-0.185119088427417	0.082836295316321	-2.234758178411	0.0254332288423274	0.063861745224459	ISOC2	High_vs_Rest
7056.12320931812	-0.168521711952598	0.0536467843954642	-3.14131991044082	0.00168188208723536	0.0069176484230239	U2AF2	High_vs_Rest
7667.42355290325	-0.366745734740201	0.0928200354544119	-3.95114840179441	7.7777074549952e-05	0.000510786915187367	EPN1	High_vs_Rest
1739.48303506775	-0.0905449105693108	0.0490066860940999	-1.84760321062011	0.064659764913637	0.134494415135932	MED29	High_vs_Rest
59.7194033690079	-0.370493846097912	0.152219896712368	-2.43393836219709	0.0149355381813717	0.041640312165548	AHRR	High_vs_Rest
884.363953375587	-0.0937696078393185	0.070719134360361	-1.32594394271712	0.18485826616515	0.304967746956224	ZNF275	High_vs_Rest
1220.67647803951	-0.0173900908256714	0.056803214028054	-0.306146247588785	0.759493296793675	0.837561116507497	MTMR1	High_vs_Rest
1505.32937266673	-0.483257028021878	0.133350952901521	-3.62394881706441	0.000290139045618281	0.00157435531727777	GPC1	High_vs_Rest
462.553351405521	-0.29337205165581	0.0796229972155691	-3.68451404638214	0.000229139389999257	0.00128290372759001	ADCK1	High_vs_Rest
1233.02497686369	-0.179103756646276	0.0846969248252843	-2.11464296980956	0.0344603884266233	0.0814711013897735	HAGH	High_vs_Rest
2164.66943486428	-0.159216020770772	0.043244458977962	-3.68176697162314	0.000231623072887926	0.00129427966424872	RNF4	High_vs_Rest
1236.48129318734	0.0981261420798949	0.059172056764277	1.65831893372912	0.0972531093796498	0.185960645461057	CASP8	High_vs_Rest
537.337855550092	-0.23643568855288	0.144684733152321	-1.63414399986462	0.102228617858998	0.193408811091986	LIMCH1	High_vs_Rest
1160.88842085468	0.156668091900387	0.0760706209808544	2.05950851827301	0.0394455498452708	0.0907763696069619	INTS13	High_vs_Rest
2195.42128409122	0.0215297574379692	0.0866786338414896	0.248385980302146	0.803835779863407	0.86933599549405	TM7SF3	High_vs_Rest
67.2681004976715	-0.404307870257224	0.357471507753607	-1.13102124641469	0.258046149029219	0.390633396872962	DLX3	High_vs_Rest
245.014807114181	0.186742191990397	0.0903248412393384	2.06745109571326	0.0386916678354051	0.0894514238883451	SPA17	High_vs_Rest
22.1442572206936	-1.36146699051468	0.198963858804963	-6.84278541184343	7.76679538192151e-12	4.27852661685921e-10	TSPAN32	High_vs_Rest
34.4607420204836	-1.90082930382875	0.286351789612108	-6.63809123178037	3.17771173140523e-11	1.4989475547392e-09	CCN5	High_vs_Rest
7.56929667670437	-0.466124453019045	0.30639326526786	-1.52132734579379	0.128177711186137	0.230793124541439	DMRT3	High_vs_Rest
68.2565695912106	-0.0680834674517975	0.137971296880789	-0.493461096554187	0.62168682180095	0.733848496102043	ST3GAL6	High_vs_Rest
2592.5658502295	-0.111085306098722	0.0998618272668334	-1.11239008076529	0.265970467630351	0.398683670378781	ATP2C2	High_vs_Rest
96.9384899783326	-1.01117723743566	0.230908732678759	-4.37912081412015	1.19159061854893e-05	0.000101478433487775	NGFR	High_vs_Rest
151.107834329778	-0.26484326433076	0.126995709232084	-2.0854504922427	0.0370284276285639	0.0863120102512242	CDON	High_vs_Rest
1147.48398914946	0.234566338340177	0.0741030963464407	3.16540535962966	0.00154867032939352	0.00646853155874731	TAF2	High_vs_Rest
1951.54474849573	-0.417428866183551	0.105829336984106	-3.9443587012762	8.00138151646679e-05	0.000523186411255175	HIPK2	High_vs_Rest
2712.08492340485	-0.0761458875793597	0.0471731370080445	-1.61417900968457	0.106488603549407	0.19969385811116	TNPO3	High_vs_Rest
13.6234185633106	0.00291029757297247	0.144620579017317	0.0201236752939842	0.983944713814589	0.989439857421341	BORCS8-MEF2B	High_vs_Rest
1404.97671499717	-0.0569377099666267	0.0725151878594291	-0.785183237434351	0.432346142084787	0.567942091011449	RFXANK	High_vs_Rest
1713.44433261611	-0.347966555682394	0.0886818925832571	-3.92376104688691	8.71772062351686e-05	0.000562343567639543	TMEM161A	High_vs_Rest
841.738278239728	-0.56739223891921	0.0911813218736737	-6.22268055847334	4.8873181898955e-10	1.62962323982653e-08	LPAR2	High_vs_Rest
9828.17998301264	-0.0618546874047018	0.095061122575491	-0.650683325936752	0.515250928875601	0.643221614392068	CTSA	High_vs_Rest
1476.6084643003	-0.0870299147961257	0.0694900456246067	-1.25240837034806	0.210421097834123	0.33547706905248	SUGP2	High_vs_Rest
18379.4439927085	0.0551758942759707	0.110550908282861	0.499099420646954	0.617709345686163	0.730220276967586	SLC12A2	High_vs_Rest
178.254498625173	0.0382421205806433	0.111479708635305	0.343041088362982	0.731567549466363	0.817812945105371	SNX24	High_vs_Rest
112.038307004448	-0.474019266150889	0.230580664179883	-2.05576329583773	0.0398053375195643	0.0913997128571469	EYA2	High_vs_Rest
6679.13058971078	0.118391327523711	0.0654412662536942	1.80912342167627	0.07043183111702	0.144110844058266	CNN2	High_vs_Rest
832.429622208586	-0.422074569943314	0.117482156115974	-3.59266959253505	0.000327307497164867	0.00174626807241195	ABCA7	High_vs_Rest
216.090863841423	-0.632940641204994	0.209068536280544	-3.02743135081631	0.0024664172878016	0.00950199397709114	SNCAIP	High_vs_Rest
616.656145434014	0.211237838731551	0.0564503841424917	3.74200887983944	0.00018255506297352	0.00105469564251845	DDX20	High_vs_Rest
2238.35444495894	0.312089313009384	0.0631787952099135	4.93977943030502	7.82109903768591e-07	9.79113351916897e-06	BTBD1	High_vs_Rest
1702.9906203981	0.445293894363318	0.0838188696010807	5.31257336781808	1.08087886629977e-07	1.79823089108267e-06	FAR2	High_vs_Rest
1344.93108191466	-0.518658198255642	0.181107400731629	-2.86381559318057	0.00418571614424008	0.0147146831235573	BCAS1	High_vs_Rest
42.4492967719823	-0.923085493612156	0.210547922997871	-4.38420612499459	1.16409511442514e-05	9.94864037307737e-05	CHI3L2	High_vs_Rest
3566.43886230557	-0.409682280683994	0.0868015420302946	-4.7197580953229	2.3612527659467e-06	2.51022519078882e-05	SBNO2	High_vs_Rest
507.135911927642	0.298236098001454	0.0684473418242707	4.35716114099997	1.31760263856269e-05	0.00011056633592839	PMS1	High_vs_Rest
2360.31259037168	-0.318575277896593	0.0738771759940889	-4.31222869052389	1.61617139839782e-05	0.000132342933377119	HMG20B	High_vs_Rest
381.635685499572	0.186675883679862	0.14109280369474	1.32307161521677	0.18581156310002	0.306184545859441	CALCRL	High_vs_Rest
887.929612866133	0.291744903127822	0.0514344126547035	5.67217331879347	1.40997218573982e-08	3.11995952055208e-07	TAF11	High_vs_Rest
1865.1402314535	-0.0911083319899557	0.0537167366971886	-1.69608836261872	0.0898691471979978	0.175027926831628	ANKS1A	High_vs_Rest
6778.88762158206	-0.285255244146186	0.0638690397340023	-4.46625227706882	7.96017371188339e-06	7.18696486135948e-05	AP3D1	High_vs_Rest
980.233335373422	-0.286562618179305	0.068396657363476	-4.18971670876317	2.79302930074999e-05	0.000212580563445971	ZNF76	High_vs_Rest
2044.02073433309	-0.534313643284783	0.0926708847103355	-5.76571212150294	8.13137563829873e-09	1.9178117242724e-07	SLC9A3R2	High_vs_Rest
1328.1636447216	-0.140320203517746	0.106423908720912	-1.31850262975892	0.187335445308477	0.308134879243625	NTHL1	High_vs_Rest
838.167082132346	-0.09083725692392	0.0642459314243905	-1.41389898021518	0.157391565422294	0.269885079802813	UHRF1BP1	High_vs_Rest
3438.66809408371	0.168828595965951	0.0529551429207317	3.1881435240137	0.00143189444111499	0.00605380301080548	GNAI3	High_vs_Rest
8563.92512645694	0.7337542786143	0.0653479901411152	11.2284138659781	2.95739750109382e-29	3.00605145998279e-26	IPO5	High_vs_Rest
2895.16782386815	0.370380704505717	0.10101042919907	3.66675706105331	0.000245645966776204	0.00136148886987494	OAT	High_vs_Rest
1740.22196828262	0.128330192077612	0.0656791132979323	1.9538965377849	0.0507134541158386	0.111031546419143	WDR3	High_vs_Rest
1745.04199513016	0.20395504094175	0.0840701077570959	2.42601141336749	0.0152657901779019	0.042403477477582	PKN2	High_vs_Rest
1997.39780883628	-0.309063924304467	0.0978127522197619	-3.15975082277692	0.00157904120267051	0.00657533874668268	WDR18	High_vs_Rest
1642.56047460218	-0.44228887295836	0.0774974785817846	-5.70713887796497	1.14891037163928e-08	2.58956836983931e-07	TRAM2	High_vs_Rest
169.320889126672	-0.535088167906133	0.161869537566097	-3.30567552086592	0.000947477404309925	0.00428766523191236	NTN1	High_vs_Rest
27.5197775110147	0.167481952212659	0.186314766577778	0.898919367954351	0.368695610820709	0.506809697550955	GLP2R	High_vs_Rest
479.913688712239	0.0584581078816817	0.0904826885405279	0.646069528045665	0.518234328587328	0.645545124866639	MCM10	High_vs_Rest
1010.12084127963	-0.227263085993602	0.118169239303165	-1.9232000420224	0.0544549319951181	0.117380962318113	DGKA	High_vs_Rest
12084.9865558342	-0.0683138672131073	0.0690905549053643	-0.988758409983523	0.322781357229603	0.46063589521308	ERBB3	High_vs_Rest
1.16787946822406	-0.912903223381651	0.395995322094374	-2.30533840287156	0.0211476283540448	0.0551213309153737	ROPN1	High_vs_Rest
231.134834444298	-0.168815388761014	0.112312266901818	-1.50308949697	0.132815966872994	0.237206320703284	ANKRD44	High_vs_Rest
7107.109874871	0.148507913841516	0.0453594031577321	3.27402707053037	0.00106026453508714	0.00470084923323424	KARS	High_vs_Rest
649.395758718539	0.0852934483004906	0.0587657152782189	1.45141513034734	0.146664299095239	0.255706969761025	ADAT1	High_vs_Rest
1404.20278238757	-0.139381755529294	0.059977050900885	-2.32391812261042	0.0201298827655827	0.0530123364766829	PDIA5	High_vs_Rest
576.917005258632	0.0853343804332384	0.0463597676146602	1.84069905489029	0.0656656725207427	0.136252162592427	TBC1D22B	High_vs_Rest
2931.21902015846	0.306558891715723	0.0638884126109497	4.7983488583841	1.59978960466916e-06	1.79840779319034e-05	NDUFB4	High_vs_Rest
2699.11909705547	-0.336621101078596	0.0766492757506241	-4.39170622007939	1.12464594834213e-05	9.66391977972741e-05	SPEN	High_vs_Rest
3009.69081257351	-0.337597109994946	0.171797077737808	-1.96509227304889	0.0494035587757035	0.108700938274032	MYLK	High_vs_Rest
3166.8602005991	0.37610804819673	0.0603636022996937	6.23070913378274	4.64328511762924e-10	1.55688432440936e-08	ZC3H15	High_vs_Rest
808.075587761733	0.132477663781194	0.0681854350554144	1.94290266936816	0.0520279193572981	0.113319951541333	MAP2K4	High_vs_Rest
389.216823658748	0.364081571961887	0.0668611532817745	5.44533789938575	5.17071336820617e-08	9.50024362869834e-07	TMEM206	High_vs_Rest
6.2834372395397	-0.949326710213954	0.332466383676084	-2.85540661199258	0.0042981761402632	0.0150283544362731	SNAP91	High_vs_Rest
2646.13153454269	0.180927045635282	0.0852725578438565	2.12174995344434	0.0338587413328247	0.0803077861796994	SLK	High_vs_Rest
898.106030555404	0.632584168311951	0.0807163825890397	7.83712237864645	4.6098872218242e-15	6.05239776498668e-13	CYB5R4	High_vs_Rest
4812.70035811868	0.23112060824681	0.185842454487498	1.24363729958354	0.213633081880671	0.33937879556642	COL17A1	High_vs_Rest
913.097824768059	0.222376969812882	0.133650472725659	1.66386968394305	0.0961384745472374	0.184400008094926	GSTO2	High_vs_Rest
184.537977984487	0.067793451889009	0.0732303632101255	0.925756051413866	0.35457277137871	0.493270994531707	SEC61A2	High_vs_Rest
144.238003224747	0.00215695817440036	0.156739462634922	0.0137614238184825	0.989020318951112	0.99250169046004	PRKCQ	High_vs_Rest
1868.12731243216	-0.114651296596081	0.170209882197946	-0.673587779484783	0.500573424654348	0.630519212138572	TLE2	High_vs_Rest
830.049208555622	-0.156563897366628	0.0585975541482149	-2.67185038083023	0.00754342742837072	0.023922443464972	ASB1	High_vs_Rest
1475.00227993581	-0.127779399816186	0.116895074425988	-1.093111924892	0.274344660846411	0.407956595718283	FAM107B	High_vs_Rest
1072.75855156086	-0.00789390332143803	0.133187115348904	-0.0592692716615925	0.952737635735402	0.969381087604459	ME1	High_vs_Rest
1800.97644471024	-0.154883366833895	0.075234005701656	-2.05868829380283	0.0395241083525013	0.0909120851293756	TBC1D1	High_vs_Rest
1900.07142933979	0.0480354170139109	0.0507282120931006	0.94691720902271	0.343680968057125	0.48235656779119	CDK13	High_vs_Rest
3301.45705746327	0.0163556921447045	0.0833448042379722	0.196241292954562	0.844421309251611	0.89748424645051	MTHFD2	High_vs_Rest
459.79120258673	-0.515460254313913	0.149105462001599	-3.45701792137155	0.000546188524206565	0.00269375495347454	SLC9A7	High_vs_Rest
882.017395317809	-0.179759650216482	0.0524382302002908	-3.4280266425827	0.000607985789353064	0.00294054216769226	FOXJ2	High_vs_Rest
19428.2341291656	0.120362351263427	0.066025277117292	1.82297381425006	0.0683073569926078	0.14075103445181	YBX1	High_vs_Rest
914.256898212753	-0.245030395301885	0.0960916075202925	-2.54996665811986	0.0107733221724909	0.0319890107100631	AC011529.1	High_vs_Rest
2490.29813444075	0.43403282261758	0.0588608937807324	7.37387414187817	1.65739665275059e-13	1.49640597501923e-11	PPP2R5A	High_vs_Rest
55.4133218260209	-0.328717886676013	0.34576390614762	-0.950700408086179	0.341756480987177	0.480233085796734	CTNNA2	High_vs_Rest
3294.10290564333	-0.0383323321545235	0.0401724860077424	-0.95419367741234	0.339985614472831	0.478256549644594	ELAVL1	High_vs_Rest
472.469267881177	-0.665839749950186	0.128679714087487	-5.17439562771716	2.28649879954425e-07	3.41295960083559e-06	TIE1	High_vs_Rest
2159.06192082037	-0.0611145173223856	0.0668849048152479	-0.913726609781362	0.360860518102746	0.499372636162386	DIP2B	High_vs_Rest
2419.38343887079	-0.0562300513981325	0.0518957191946456	-1.08352003345845	0.278577663626591	0.412765570343973	SMARCD1	High_vs_Rest
1585.79809129722	-0.167136949430293	0.0517207228428554	-3.23152771739309	0.00123130381498711	0.00533898213984367	KDM4A	High_vs_Rest
1479.1479252457	-0.228288670936904	0.0546109860171848	-4.18027008091498	2.91163072490849e-05	0.000220383099067659	NFYC	High_vs_Rest
39.0851851201219	0.102709242098976	0.144206606178097	0.712236733261224	0.476318193817308	0.609098100206297	ZMYND12	High_vs_Rest
908.28183641564	0.0576842037480288	0.243144463715976	0.237242513633423	0.81246865647319	0.875273936389969	SLC9A3	High_vs_Rest
929.567773243009	-0.0466139252446436	0.0974308243005679	-0.478430985052971	0.632343484504014	0.742146275205657	NGEF	High_vs_Rest
947.477712046885	0.255542746311564	0.105366906856752	2.42526571135831	0.0152971859617582	0.0424723860188064	ASPM	High_vs_Rest
288.914591143028	-0.181987413111848	0.180389912425914	-1.0088558205082	0.313043785694967	0.450555414390372	CD84	High_vs_Rest
3978.80233401214	-0.128070052379197	0.0697561839987444	-1.83596700733374	0.0663625363158992	0.137471797995791	ELOVL1	High_vs_Rest
536.120236111478	-0.647415218522199	0.144937999845912	-4.46684250652338	7.93825254340503e-06	7.17128261590289e-05	SPI1	High_vs_Rest
961.028468133381	0.142000916435431	0.0794695761233702	1.78685886300671	0.0739603027268196	0.149735873742103	ZNRD1	High_vs_Rest
14.2640947569335	-0.258507528728033	0.194044406520854	-1.33220809279164	0.182791817968192	0.302302534203418	MPPED2	High_vs_Rest
446.648724224756	-5.8585736030432	0.426878332692378	-13.7242234012966	7.27039631783811e-43	3.81816979958465e-39	CLDN18	High_vs_Rest
770.706652545711	0.244060634247901	0.0674093241760411	3.6205767856466	0.000293946996145981	0.00159118190148769	ZBTB11	High_vs_Rest
640.152631175585	0.0743805539622598	0.0629991669384282	1.18065932578053	0.237738085748624	0.36743772252552	ATXN3	High_vs_Rest
1549.80643164073	0.133194032890393	0.0625236954880901	2.13029687145995	0.0331471116861092	0.0789706252252608	GOLGA5	High_vs_Rest
540.407424600041	-0.514609643565572	0.180075835980063	-2.85773846760065	0.00426671898215937	0.0149417404993247	FGFR2	High_vs_Rest
413.014561161136	0.504155681314646	0.0855454322051637	5.89342608154143	3.78269354836375e-09	9.78593380204775e-08	LRRC40	High_vs_Rest
968.191456915651	0.219871928646759	0.0612184049821193	3.59159845329162	0.000328655971554481	0.00175227574681585	ISOC1	High_vs_Rest
242.086004120289	-0.116840721472869	0.136901466693467	-0.853465812272735	0.393401038696374	0.531290362134525	EML1	High_vs_Rest
542.737240171669	0.455999905009608	0.06544459792234	6.9677241435683	3.22109018189659e-12	1.99403834246683e-10	TRMT11	High_vs_Rest
1616.32476483917	0.106451454407999	0.0658409988493455	1.61679586076112	0.105922353210823	0.198880547591053	THUMPD1	High_vs_Rest
512.346823445756	0.145056319509983	0.0665499146896639	2.17966199034831	0.0292825260276523	0.0715986959828761	MSANTD3	High_vs_Rest
366.835068007681	-0.31977142608448	0.219881317178382	-1.45429102475796	0.145865637754622	0.254663072996412	KIF26A	High_vs_Rest
852.978662570783	-0.0526140180152685	0.0781489004021109	-0.673253465430044	0.500786052155164	0.630623625289416	ATG2B	High_vs_Rest
3078.80147808778	0.144064574406388	0.082279397040091	1.75091918012223	0.0799598324549339	0.159496737082903	ARFGEF1	High_vs_Rest
0.639158087353072	-0.82429677670033	0.502562327661508	-1.64018815444424	0.100966051499512	0.191503056807898	ACSM2B	High_vs_Rest
286.756415516395	-0.394348649281302	0.0743849090557448	-5.30146039414759	1.14879972688674e-07	1.89422707452648e-06	ZFAT	High_vs_Rest
1430.53956473856	0.408916250720896	0.0841762089461817	4.85786014647366	1.18661172309905e-06	1.39619624327301e-05	MTFR1	High_vs_Rest
83.2582739769746	-0.267258617001437	0.151896091406592	-1.75948317383655	0.0784954757206935	0.157295035144448	STAG3	High_vs_Rest
498.77545789148	-0.163623106888268	0.0946736565104005	-1.72828549059255	0.0839370530658837	0.165894533155993	FECH	High_vs_Rest
649.6480683405	-0.0969602952494045	0.0908898157357578	-1.06678943580759	0.286066930051626	0.420663102759321	MYO9A	High_vs_Rest
566.753420557736	0.0238483136561042	0.406528325370377	0.058663350541138	0.953220251072349	0.969690754115206	DDX3Y	High_vs_Rest
4955.78716036447	-0.35588035656265	0.105371970126996	-3.37737214302566	0.00073181966472213	0.00343917041542048	PFKP	High_vs_Rest
2587.14459986454	0.625314397606486	0.0849872148318593	7.35774667805767	1.87040557904494e-13	1.64627038535492e-11	IDI1	High_vs_Rest
1641.29954348642	0.0313664047610712	0.0779620289073155	0.40232925182541	0.687441729495522	0.785426915276257	SP100	High_vs_Rest
6496.37784678632	0.158942675544552	0.0876018518971426	1.81437574780011	0.0696198969021794	0.142801910648853	KLF6	High_vs_Rest
749.390128790187	-0.182481654618113	0.0841308700258832	-2.16902136590258	0.0300810618401866	0.0731312598244177	PLPP1	High_vs_Rest
3821.63321190639	-0.134915275498725	0.0928043840453184	-1.45375972144638	0.146012934147377	0.25486294886872	NEO1	High_vs_Rest
7045.44823438505	0.469746750886385	0.0928373714094285	5.05988853146997	4.19501646000261e-07	5.77316014416714e-06	TRAM1	High_vs_Rest
634.154994565636	-0.327652943208624	0.113744023247106	-2.88061679071089	0.00396897875558274	0.0140709406602624	PHKA1	High_vs_Rest
3938.499871479	-0.178748479150496	0.0645469687686843	-2.7692776680354	0.00561807333267663	0.0187466363027084	TNFRSF1A	High_vs_Rest
194.399278852094	-0.484299223974305	0.100187800249133	-4.833914136951	1.33874346792447e-06	1.5480296027266e-05	CACNB1	High_vs_Rest
620.919791099011	0.119818383639051	0.0775651274415839	1.54474552664519	0.122407828079601	0.222758917862445	EVI5	High_vs_Rest
508.702061190562	-0.114776125836643	0.0759425252567299	-1.51135513927978	0.130697992490219	0.234366818994241	STOML1	High_vs_Rest
44250.4733880692	-0.265779773246939	0.0886407158509379	-2.99839380464713	0.00271406724161634	0.0103086136431209	PKM	High_vs_Rest
1037.67781116677	0.219352620764412	0.0597034610709854	3.67403525406357	0.000238749769810062	0.00132704273182484	DHX29	High_vs_Rest
1823.37896441937	0.275388535409546	0.061369378694287	4.48739324511334	7.20999194321687e-06	6.59085715493947e-05	DNTTIP2	High_vs_Rest
422.881985140542	-0.124165032232135	0.0719478894792948	-1.72576337027742	0.084389992176501	0.166612071020147	METTL22	High_vs_Rest
1243.15127019925	-0.236290201410788	0.0824614232090824	-2.86546353695194	0.00416399224212177	0.0146485871998724	TP53BP1	High_vs_Rest
90.0295191763362	-0.497710434314067	0.136490416715275	-3.64648629765937	0.000265850647219656	0.00145939963308212	TRO	High_vs_Rest
801.723326273786	0.448124596536596	0.0715237585779386	6.2653949603093	3.71881611572482e-10	1.27925650443765e-08	RRP15	High_vs_Rest
17737.64321884	0.213290053281675	0.0499231124070119	4.27237091194894	1.93405519186376e-05	0.000154617100297299	RHOA	High_vs_Rest
2145.55457626828	-0.0312243727088166	0.0476559886727365	-0.655203544789319	0.51233671236411	0.640700472540109	DHX8	High_vs_Rest
30.4371140547705	0.0803755802108176	0.0795763521041122	1.01004353787994	0.312474431407264	0.449933194398176	PMS2P4	High_vs_Rest
1008.69150183601	-0.0370239919024514	0.079285527489999	-0.466970367411903	0.64052107901694	0.748324488430083	PRKCZ	High_vs_Rest
163.466152805471	0.575854910413242	0.442461183284135	1.30148119692444	0.19309379654514	0.314731301941722	ZFY	High_vs_Rest
4926.38670316996	0.156535030859713	0.0542381703648362	2.88606768640555	0.00390088253652358	0.0138732289758305	IARS2	High_vs_Rest
175.465371144296	0.0150198389637783	0.215033830464483	0.0698487253439831	0.944314064636131	0.964579103237956	SYT1	High_vs_Rest
41.2840526425802	-0.171999583114898	0.210837798656935	-0.815791021394445	0.414619669346613	0.551145369596149	NAV3	High_vs_Rest
3433.79280426577	-0.244516606670388	0.110269955191365	-2.21743634742617	0.0265932882276671	0.0662100594227079	IDH3G	High_vs_Rest
699.576902190028	-0.467119949570384	0.0888627176347313	-5.25664712945729	1.46705416326703e-07	2.3382335197038e-06	ROGDI	High_vs_Rest
38.2399009087871	-0.63154765699703	0.194822596454378	-3.2416550671776	0.00118837762356189	0.00517922253367013	PDZD4	High_vs_Rest
2.38603452379242	-1.0418341715224	0.360356119438107	-2.89112385033701	0.00383866809994984	0.0136890484189022	ATP2B3	High_vs_Rest
1292.38856308593	-0.102319677716649	0.0945684638849299	-1.08196404502405	0.27926850468102	0.413441051014015	ROCK1	High_vs_Rest
2172.6924197815	0.488055022336438	0.0631272182534844	7.73129302762362	1.06459653224051e-14	1.2951906073706e-12	CBFB	High_vs_Rest
497.847698343185	0.13718263394646	0.0887759979274005	1.54526715721795	0.122281656088227	0.222580728053841	PDK3	High_vs_Rest
2170.58831795039	-0.226858049249405	0.0857827113654608	-2.64456608608371	0.00817957324957771	0.0255743553377846	HYAL2	High_vs_Rest
806.069117157294	-0.0242833510405506	0.0687766590659318	-0.353075467322013	0.72403186421272	0.812357357974035	HDAC4	High_vs_Rest
1109.91413485074	-0.317427739976464	0.0699718375608488	-4.53650712974949	5.7193556839033e-06	5.38603997608467e-05	RASSF1	High_vs_Rest
1239.77340608908	-0.642833912368291	0.162001377875644	-3.96807682007338	7.24549800091748e-05	0.00047963370169939	FGFR3	High_vs_Rest
1457.30982013211	-0.272639747494508	0.0934878996062421	-2.91631054545912	0.00354197761864852	0.0128097150370396	IFI35	High_vs_Rest
441.864624799293	-0.286814462687826	0.0629050254416047	-4.55948409009195	5.12794414583226e-06	4.90532847708483e-05	HEATR6	High_vs_Rest
3444.74543375701	-0.203672584214051	0.0649445315827763	-3.13610059615961	0.00171210465661268	0.00701722395029469	COASY	High_vs_Rest
643.902580559677	-0.526014681159254	0.0813793844867037	-6.46373383722506	1.02150482995372e-10	4.20753165906427e-09	PLEKHH3	High_vs_Rest
871.861993359711	0.0413453273224011	0.0686862258886174	0.60194495748605	0.547210776975823	0.670084392293961	MEF2A	High_vs_Rest
2561.26439724836	-0.178124600555826	0.0653210516674967	-2.72690956450811	0.00639305581423724	0.0208816407905686	OTUD5	High_vs_Rest
1665.11723050267	-0.123364435950753	0.061215175592606	-2.01525903922513	0.0438775143397025	0.0988192750228021	TFE3	High_vs_Rest
603.556679392541	-0.16315348260448	0.06811461094498	-2.39527878587266	0.016607732350649	0.0453513862872823	TBC1D25	High_vs_Rest
2021.59993739097	0.52190132956043	0.103967720750523	5.01984005990441	5.17145197436815e-07	6.9135533183004e-06	ACSL4	High_vs_Rest
946.189835389026	0.0179090436627407	0.0538583326090535	0.33252131648298	0.739495646328731	0.824073695565791	INPP5A	High_vs_Rest
1039.78214261794	0.000796502526915519	0.0612231145536253	0.0130098335036167	0.989619947523633	0.992770600014953	GPKOW	High_vs_Rest
1721.90120120649	-0.221844720777959	0.068022235114266	-3.26135594346903	0.00110880756996103	0.00488719073009821	GRIPAP1	High_vs_Rest
1670.07187499587	0.083790966533823	0.0637753313234671	1.31384604038883	0.188898020390836	0.3098316913495	FTSJ1	High_vs_Rest
840.70994309646	0.0246998097293103	0.0811456009203272	0.304388770915158	0.760831721696176	0.838684888950377	PRR11	High_vs_Rest
263.846612892846	0.257533229788372	0.2323561740977	1.10835544090206	0.267708340741882	0.400583617474437	REEP1	High_vs_Rest
3168.41077359605	0.397225129705209	0.108615154281343	3.65717962961494	0.000255005680586032	0.00140574335116617	ATP11A	High_vs_Rest
2915.45661950643	-0.236052366731371	0.0594303321596453	-3.97191733839335	7.12964616293773e-05	0.000472560266289794	POLR1A	High_vs_Rest
8331.9220389904	0.283058796901572	0.0520758197424514	5.43551303275649	5.46389911823014e-08	9.92319661184044e-07	LAPTM4A	High_vs_Rest
1273.76992073419	-0.417926131102584	0.0756237558954546	-5.52638686288396	3.26892892572993e-08	6.44177301124141e-07	TTC7A	High_vs_Rest
2603.28999595783	-0.155585819886712	0.0613406738932506	-2.53642175756779	0.0111991765571032	0.0330170334313549	IP6K2	High_vs_Rest
1.58792470950823	-0.894073544525766	0.362848324992251	-2.46404208850863	0.0137379978407083	0.0389810276416675	STON1-GTF2A1L	High_vs_Rest
570.022712053764	-0.0388918273175172	0.0706387570772487	-0.550573494306902	0.581926082930868	0.70005310094879	SRBD1	High_vs_Rest
1084.71663225277	0.218047371638408	0.0710628480061417	3.06837366860899	0.00215227308062201	0.00847620607054111	KIF2A	High_vs_Rest
111.411684512054	-0.787895844380646	0.146928306925217	-5.36245098626004	8.21002498106084e-08	1.4190778231115e-06	RASGRP2	High_vs_Rest
2561.15427238726	-0.00172298352865555	0.0564175472406964	-0.030539851746917	0.975636511094255	0.984478382956416	PSME4	High_vs_Rest
263.855453546676	0.444353133607235	0.0817141809660723	5.43789496943903	5.3913738641357e-08	9.82545925152782e-07	IFT80	High_vs_Rest
1446.11833140735	0.0213794185186149	0.0568346380336464	0.376168816381978	0.706791396674846	0.799992704810676	SIRT2	High_vs_Rest
2387.81590447545	0.327255047583194	0.0602043890232308	5.43573405349098	5.45712987676237e-08	9.92183899492336e-07	ERLEC1	High_vs_Rest
724.220089168497	-0.297984993361596	0.0696533546358435	-4.27811402508176	1.88483469224372e-05	0.000151469372998214	PPP2R5B	High_vs_Rest
31.997827805387	-0.910224933543865	0.179506245156099	-5.07071457459505	3.96324786745492e-07	5.49898460165146e-06	PYGM	High_vs_Rest
1.46932560231742	-2.0858418176393	0.821263072323375	-2.53979740223604	0.0110916699067666	0.0327521805606051	PAGE1	High_vs_Rest
1795.26673439762	-0.204852299945852	0.124111113869168	-1.65055564775446	0.0988293416024814	0.18834334269624	PITX1	High_vs_Rest
3.22440373509412	0.514791467618294	0.232498957314591	2.214166779775	0.0268173081848826	0.0666572044573361	TRPC7	High_vs_Rest
559.065704103247	-0.137722247964981	0.0953015703495419	-1.44512044722717	0.148424056555911	0.258129000588921	MAST4	High_vs_Rest
531.134656852234	-0.219792165423719	0.124262473535949	-1.7687734612826	0.0769316872618894	0.154658508716482	ADGRF5	High_vs_Rest
96.6252501619508	-0.878930774461322	0.200447952707629	-4.38483288349331	1.1607485482861e-05	9.92542381451692e-05	SDK2	High_vs_Rest
1749.60040046437	0.268388256231649	0.0533300235753897	5.03259211675096	4.83891961257247e-07	6.54115645612006e-06	NUP133	High_vs_Rest
7700.10975007119	0.154011531192619	0.0715703523094083	2.15189008050158	0.0314060127057672	0.0757272314324094	NUCKS1	High_vs_Rest
5373.14345138132	0.336309972793141	0.0593220409384736	5.66922458284853	1.43445236961978e-08	3.16081078088945e-07	VPS35	High_vs_Rest
2902.56023399016	0.403512793294146	0.0456597428790665	8.83738645578629	9.79837401457713e-19	2.39338577673896e-16	DNAJA2	High_vs_Rest
2518.06290863546	-0.373123844980024	0.107781568243436	-3.46185206859568	0.000536471940354509	0.00265622734766979	BCL3	High_vs_Rest
1058.0759601046	-0.140635150023075	0.114357433268336	-1.22978582155722	0.218777318996687	0.345391719103443	KCNAB2	High_vs_Rest
114.4537586944	-0.406897447371715	0.180150452020558	-2.25865349105691	0.0239049476450351	0.0608338636969031	ABCC9	High_vs_Rest
367.403767600045	-0.378719186648377	0.249482127743159	-1.51802131108272	0.129009026356354	0.231958597460127	GAL	High_vs_Rest
130.067886831594	-0.241550113282562	0.127761161429476	-1.89063805134471	0.0586726771404091	0.124472179316572	CLEC2D	High_vs_Rest
483.208015690036	0.329590415723417	0.0767739498418521	4.29299803386886	1.76276567946053e-05	0.000143009131204431	FUNDC1	High_vs_Rest
277.422781073698	-0.38567774511198	0.221788947470858	-1.73894032822648	0.0820452596045799	0.162696421028339	MAOB	High_vs_Rest
211.708085328272	0.0853546155482363	0.139089587266941	0.61366646652293	0.539435751933046	0.663839896247229	RORA	High_vs_Rest
33.9935367980986	-0.936994332161859	0.165744239255806	-5.65325429329536	1.57438112990864e-08	3.42129306230491e-07	DRD4	High_vs_Rest
639.4737335908	-0.104799303418606	0.14257604181874	-0.735041470374383	0.462314238210799	0.596198806827464	TGFBR3	High_vs_Rest
110.721813924113	-0.112168711310647	0.172824279111718	-0.649033294900293	0.516316855795256	0.643971102013245	PLA2G10	High_vs_Rest
580.988433426316	0.0656573913882069	0.161983258021833	0.405334428940534	0.685231702432504	0.783697540693557	HES2	High_vs_Rest
6013.52987729458	0.271759397993795	0.0657681599341788	4.13208151582428	3.59492876431986e-05	0.000264664031223642	ATP1B3	High_vs_Rest
648.51556820731	0.393545131271522	0.103370565250267	3.80712952781793	0.000140589120031176	0.000844445896336704	NEDD4	High_vs_Rest
259.383711999555	0.32970396441109	0.0665674972623968	4.95292714868726	7.31053497764201e-07	9.24748924710958e-06	PIGB	High_vs_Rest
1777.04009094761	0.127779256866092	0.0855271131612532	1.49402045904644	0.135170271929802	0.240402735706274	MAPK6	High_vs_Rest
389.439510859029	-0.313769662519477	0.100637989620935	-3.11780535065662	0.00182203095315751	0.00737945955449785	GNB5	High_vs_Rest
809.131001351342	-0.127167980259756	0.0908995116923282	-1.39899519691797	0.161814423390917	0.275534854420308	RAB27A	High_vs_Rest
2204.95499401856	-0.148090854378245	0.0789820720679195	-1.87499328013194	0.0607936480057432	0.12806577407815	HDHD5	High_vs_Rest
1996.86144552205	0.0331050650553474	0.0558420551019414	0.592833931253303	0.553292297207132	0.675353100329139	UFD1	High_vs_Rest
1330.50131651153	0.0690661359364964	0.0783569306717391	0.881429828151837	0.378085219054214	0.516069536599449	LRP6	High_vs_Rest
3069.90310857153	0.358468505635978	0.122817248845461	2.9187146675711	0.00351477779087263	0.0127328866624967	GUCY2C	High_vs_Rest
25.0926041834078	-0.995583581976323	0.249805748698672	-3.9854310285599	6.73577412478811e-05	0.000450911924096183	SCT	High_vs_Rest
2102.94263171435	-0.456447941964125	0.0626371902740199	-7.28717140675204	3.16530098812987e-13	2.5705833540199e-11	PHRF1	High_vs_Rest
1415.33281166189	-0.0637402800492669	0.0498212329589068	-1.27937981988203	0.200763336650781	0.323846226596175	ELP1	High_vs_Rest
1289.51366503438	-0.242560883898341	0.104206483578603	-2.32769474190517	0.0199283185517732	0.0525605857174498	NUCB2	High_vs_Rest
1534.59904335309	0.0614768947524496	0.169161163891665	0.363422036938815	0.716289642402977	0.806417289944292	PFN2	High_vs_Rest
2169.59751458614	0.179735298295418	0.0675938841605465	2.6590467544152	0.00783620876369227	0.0246721560895227	PTPN3	High_vs_Rest
45.7630719194313	-0.942268199578317	0.171689499626786	-5.48821099500315	4.06024901135088e-08	7.7538452331919e-07	SPTB	High_vs_Rest
244.06431056508	-0.391430507461005	0.163027079915705	-2.40101526484679	0.0163496544535554	0.044801949024396	DAPP1	High_vs_Rest
19.7489024406555	-0.018369213174208	0.211608539228325	-0.08680752318028	0.930824507567901	0.95678617626699	FGF10	High_vs_Rest
6518.10612265527	0.307385462473027	0.057483524826095	5.34736628282557	8.92432976333265e-08	1.52249935485984e-06	SLC44A1	High_vs_Rest
780.783493079716	0.242114174412315	0.0689179128253243	3.51308048207966	0.000442943284682268	0.00225990008101332	TMEM260	High_vs_Rest
581.438659097211	-0.278375378010699	0.0824809940074254	-3.3750245297194	0.000738091116734268	0.00346347745171955	SMG6	High_vs_Rest
1402.38588226974	0.244382481387296	0.0835565954629994	2.92475393513985	0.00344728691227743	0.0125258987212577	EXOC5	High_vs_Rest
166.933233694593	-0.66326862334474	0.127374308526283	-5.20724022778798	1.91669887779771e-07	2.9336399959554e-06	CLTCL1	High_vs_Rest
1.90391620615745	-0.523671374316623	0.24682582094476	-2.12162314425695	0.0338693972489116	0.0803270139480059	FGF22	High_vs_Rest
857.057582894424	-0.652027726015721	0.151004510723143	-4.31793542387069	1.57495491709645e-05	0.000129472552668169	FSTL3	High_vs_Rest
4775.73166091021	-0.346658234612826	0.0634003505974919	-5.4677652622719	4.55744874092936e-08	8.55811739133993e-07	DGCR2	High_vs_Rest
2118.38414098828	-0.192290806339537	0.0951013902451053	-2.02195578680759	0.0431809196735116	0.0975852240487952	RNF126	High_vs_Rest
947.320809747898	-0.279227800101708	0.0770809540967223	-3.62252651610058	0.000291739544387716	0.00158086208833309	MNT	High_vs_Rest
1030.05450145935	-0.221199926935255	0.0554719322296888	-3.98760090092675	6.67448204600818e-05	0.000447045577935115	ZXDC	High_vs_Rest
1034.18987085985	-0.0995189705039364	0.0563130142312603	-1.7672463792338	0.0771869755250996	0.155053015351006	JMJD6	High_vs_Rest
695.58163325515	0.416198955337298	0.0896940734216127	4.6402057511752	3.48062455706356e-06	3.50621738468903e-05	POLB	High_vs_Rest
4376.31419672661	-0.694698885756247	0.184672100950688	-3.76179662320379	0.000168697199196813	0.000987855184295033	ST6GALNAC1	High_vs_Rest
1059.32394484777	-0.0148885473838626	0.0935689337225326	-0.159118489348321	0.87357552141122	0.918341385189416	WIPI1	High_vs_Rest
22.0757846315097	-0.155749925235359	0.260321566635465	-0.598298201906028	0.549640976171959	0.672182013821194	FRMPD1	High_vs_Rest
2669.37045110581	-0.218039255398964	0.0709660135009304	-3.07244615616044	0.00212312132203692	0.00838237115453532	GBA2	High_vs_Rest
2004.37080257871	-0.303473786183334	0.0739075922518491	-4.10612464750861	4.02352420873499e-05	0.000290916126244239	NDST1	High_vs_Rest
2121.77311634066	0.0744929021635281	0.10658895391149	0.698880131851053	0.484626944959626	0.61666983142906	ASNS	High_vs_Rest
685.392813817448	-0.0735761844366984	0.0776504527937559	-0.947530655514927	0.343368442859005	0.482081555477521	AP3M2	High_vs_Rest
2.83743886516375	-0.436395326101765	0.257457216502961	-1.69502075734881	0.0900714831525376	0.175313634822192	CNGB1	High_vs_Rest
201.343403924984	-0.439887271811324	0.179673206801194	-2.44826304179038	0.0143546815870755	0.0403385371273299	ST6GALNAC2	High_vs_Rest
1.09342977413696	-1.56225796428316	0.517892472870057	-3.01656819923534	0.00255653701300311	0.0097988664736319	CHAT	High_vs_Rest
67851.0905380193	0.0203677293036555	0.0783185828000926	0.260062536571224	0.794815535357702	0.862745444869654	PABPC1	High_vs_Rest
234.837216871303	-0.136933660994492	0.0735672940283565	-1.86133883002019	0.0626963429450505	0.131229022819979	TESK2	High_vs_Rest
1121.31524370607	0.215805577407004	0.0527295375424481	4.09268860424344	4.26400171204176e-05	0.000304748820256489	CFAP20	High_vs_Rest
2813.68261313002	0.147051450672828	0.050278258591738	2.92475226453034	0.00344730541766888	0.0125258987212577	CSNK2A2	High_vs_Rest
491.374993278055	-0.26639206216574	0.0720575913928676	-3.69693264812773	0.000218220207499849	0.00122947161445219	AL162171.1	High_vs_Rest
769.318606038154	0.228156123308705	0.0641353479326351	3.55741616227529	0.000374520574654405	0.00195609867517989	EIF2B3	High_vs_Rest
10.8259301474997	-0.537173410216357	0.176033845245863	-3.05153483107807	0.00227674631419852	0.00889085095555774	CAMK2A	High_vs_Rest
3206.03728119471	-0.257471709641832	0.0776219680969268	-3.31699538100252	0.000909911207968428	0.00414205463205506	TCOF1	High_vs_Rest
6828.52735682792	0.319087341186507	0.0681238794002473	4.68392792653187	2.81429000876535e-06	2.8970362030773e-05	CDC42	High_vs_Rest
1436.97613110786	0.225874568635755	0.077019043009512	2.93271066232099	0.00336016876316596	0.0122715481835141	OSBPL3	High_vs_Rest
5.68227347343546	-1.32082068264151	0.440189282235241	-3.00057438003602	0.00269470931688603	0.010242495847416	EPHA8	High_vs_Rest
4.59825407092036	-0.930914855535133	0.263389840377925	-3.53436128819323	0.00040876192534815	0.00211239119517806	SLC12A3	High_vs_Rest
851.022112266149	0.241243144301377	0.0632158960591877	3.81617851426967	0.000135534464769864	0.000818767443423775	RAD18	High_vs_Rest
1866.83184273413	-0.0658468469855696	0.0816958080343741	-0.806000314702366	0.420242667643285	0.556520402514916	ATP2B1	High_vs_Rest
91.4248140608749	-0.507520899680219	0.210250718286385	-2.41388426073731	0.0157834751390326	0.0435420505717839	TRPM5	High_vs_Rest
2329.25488154904	-0.0613463204941376	0.0734071090309979	-0.835699992874432	0.403323699288969	0.540830639006186	NCK2	High_vs_Rest
2991.06118785336	-0.289247867142896	0.0792828730953648	-3.64830203359277	0.00026397919564059	0.00145038961719878	MAP4K4	High_vs_Rest
1924.23804006216	0.165787732413654	0.0883550930284319	1.87638003346683	0.0606031142840526	0.127715632095405	MGAT4A	High_vs_Rest
28053.2265305299	0.300260335841772	0.0774839884892436	3.87512751597002	0.000106568878734367	0.000667989928171851	RPL31	High_vs_Rest
14483.6230947738	-0.150726446020512	0.0643644665645443	-2.34176485979829	0.0191928025700561	0.0509748153221905	WDR1	High_vs_Rest
1467.77364894257	0.459567417918914	0.0797384238531935	5.76343744597992	8.24178088190204e-09	1.9367579964596e-07	SNX13	High_vs_Rest
326.083276386816	0.352552817000803	0.363602689827085	0.969610035526589	0.332240908750888	0.470280357339764	AP001034.1	High_vs_Rest
270.491936247866	-0.341061043301099	0.148107690721144	-2.30279090599856	0.0212906104449746	0.0553932074247502	ARHGAP10	High_vs_Rest
860.818127140819	-0.243107641975041	0.103122263901486	-2.35746998540766	0.0183999426980949	0.0492258613021709	RPS6KA2	High_vs_Rest
407.517533623555	0.428354534510598	0.0559633187999714	7.65420178245069	1.94516646666251e-14	2.19946930521562e-12	ING3	High_vs_Rest
462.796141250457	-0.502010708158839	0.11394526557988	-4.40571800507948	1.05434053194811e-05	9.15466248599749e-05	VASH1	High_vs_Rest
662.146168081487	-0.371989249587724	0.118065570390722	-3.1507004824241	0.00162879428387054	0.0067415352534823	LMCD1	High_vs_Rest
3742.10962075073	0.0472193511603433	0.061934989689308	0.762401857128182	0.445820198189725	0.580607333951569	BUD23	High_vs_Rest
3260.10852286096	0.000449445305982225	0.076477316912572	0.00587684458773608	0.99531098342822	0.996956230142514	SEL1L	High_vs_Rest
972.262481272336	0.131282144730768	0.080553712857624	1.62974666310918	0.103155050702228	0.194798972050054	TRIP13	High_vs_Rest
6213.43833835605	-0.15531666872502	0.0671766211725506	-2.3120643166329	0.0207741392261405	0.0543591701557621	ATP6AP1	High_vs_Rest
4522.82854257161	-0.354465899713824	0.0731436363700452	-4.84616184408067	1.25872845808287e-06	1.46898273015524e-05	TCF3	High_vs_Rest
826.240743300548	-0.676374377316948	0.150288565791514	-4.50050457102132	6.77923468313264e-06	6.25231264692527e-05	TRIB2	High_vs_Rest
4796.52473025299	-0.18774772667277	0.0587403688593266	-3.19622995767007	0.00139236093092665	0.00591603194896151	DAZAP1	High_vs_Rest
2268.12227298107	-0.538790926156873	0.0849284344890301	-6.34405814022707	2.23790307305974e-10	8.19957277117588e-09	MBD3	High_vs_Rest
733.058483580245	0.157645406548523	0.148546524018572	1.06125274616869	0.288575054291964	0.423659318862217	HLTF	High_vs_Rest
2556.81900701354	-0.230424859763759	0.0935474888988224	-2.46318594412489	0.0137708478105211	0.039056652971154	FAM50A	High_vs_Rest
2267.59281206402	-0.213466671029015	0.103328152174044	-2.06591007907947	0.0388369709891335	0.0897103832565134	FAM3A	High_vs_Rest
5353.10752543886	-0.550954862645594	0.0972227400810144	-5.66693411630335	1.4537520776391e-08	3.19663140030762e-07	CPSF1	High_vs_Rest
20.0994784094248	-0.129431174311899	0.207343519036147	-0.624235447114868	0.532472970787918	0.657582728180572	MYO3B	High_vs_Rest
1318.09476896103	0.0212248639524031	0.151289962355669	0.140292611763002	0.888428801554193	0.928380696987883	CYBRD1	High_vs_Rest
15.764432867798	-0.399514979173355	0.340875864251254	-1.17202483681532	0.241187084670872	0.371555932237174	CDH19	High_vs_Rest
2247.3417794677	0.439924845314164	0.0571064398658639	7.70359431173602	1.32291386822061e-14	1.54962884712384e-12	PDCD2	High_vs_Rest
4.07900875270402	0.0517679279140121	0.359028673575724	0.144188839845109	0.885351353368963	0.926004039689891	SLC6A15	High_vs_Rest
2236.18259012846	0.0549159400951908	0.0793379197226666	0.692177716370114	0.488825730892526	0.620459165374561	RDH11	High_vs_Rest
1957.86890956626	-0.0787916611657326	0.0598667796287628	-1.31611657841501	0.188134917417806	0.309062679100937	PRKACA	High_vs_Rest
1684.00349675948	-0.50601329663847	0.102780631625468	-4.92323591162955	8.51247285744587e-07	1.05136816811549e-05	ADGRL1	High_vs_Rest
10170.5440017246	-0.314542131233956	0.0738743974690657	-4.2577962326619	2.06451993847691e-05	0.000163367712861395	ACTN1	High_vs_Rest
871.736904897819	-0.345669268870665	0.0699248890514524	-4.94343678709756	7.67572460627044e-07	9.63978008543569e-06	ZFYVE26	High_vs_Rest
220.572286484994	0.335013893760826	0.220793952777717	1.51731462545127	0.129187267354927	0.232212823408656	RPS6KA6	High_vs_Rest
689.328092057119	-0.393331514271589	0.0747226645690635	-5.26388501453995	1.41042681874308e-07	2.25825960663589e-06	EPN2	High_vs_Rest
2819.55602626839	-0.315262121763211	0.0693476933459517	-4.54610826333439	5.46469348629195e-06	5.18339830683502e-05	PTPN18	High_vs_Rest
639.760464135966	-0.0867353609392773	0.1665146370282	-0.520887307489902	0.602445277793706	0.717397328267249	LIMS2	High_vs_Rest
5.50471583372163	0.490686966979473	0.244458392548891	2.00724123996413	0.0447239824247885	0.100345534477719	ASIC4	High_vs_Rest
191.941731427196	-1.08077156096043	0.213420523139901	-5.06404700475767	4.10448375139796e-07	5.66253428224823e-06	SPEG	High_vs_Rest
567.142877219756	0.0218309400130769	0.0912289460255245	0.239298391181336	0.8108742128267	0.874124065897	LNX1	High_vs_Rest
2647.29836172952	-0.00900969887120715	0.0840617083709398	-0.107179583258646	0.91464651231733	0.945616890974443	ALDH3A2	High_vs_Rest
14594.1708627831	0.272489834521124	0.108947732545177	2.5011060639388	0.012380609377213	0.0357701622636531	TFRC	High_vs_Rest
4802.88430998816	-0.412096738316572	0.10482765011684	-3.93118359380614	8.45286891964406e-05	0.000548310743687236	SREBF1	High_vs_Rest
0.729503890912413	-0.425739573446038	0.467442158123005	-0.910785572177697	0.362408365894546	0.500863748719285	TRPC5	High_vs_Rest
2360.4619601543	0.159256136720091	0.0803221578465732	1.98271735956463	0.0473990094103244	0.105149449909837	AFF4	High_vs_Rest
848.767997505328	0.536563098124742	0.0624828819552802	8.58736155142088	8.8989256848903e-18	1.90751801585642e-15	UBE2D1	High_vs_Rest
1049.90867315026	0.221024573125606	0.0668755853210441	3.30501141880929	0.000949725305418793	0.00429660364303606	MPP5	High_vs_Rest
549.466585576479	-0.0336897919415415	0.107055742533724	-0.314693926212589	0.75299405631042	0.833418781415545	RHOBTB1	High_vs_Rest
5332.35900171398	-0.0593259860119948	0.0743785116320106	-0.797622656198225	0.425089499347551	0.561334763407985	SMC1A	High_vs_Rest
3761.67561004352	0.030775929619384	0.0949677389229634	0.324067203962274	0.745887155653039	0.828430817026068	HSD17B10	High_vs_Rest
2977.40856832047	-0.312626638509463	0.0557002732187097	-5.61265897712782	1.99241017124597e-08	4.19658051443587e-07	MARK2	High_vs_Rest
1014.72406049522	0.816914042568785	0.111974836228477	7.29551451097393	2.97519905356596e-13	2.4477420934168e-11	HMMR	High_vs_Rest
726.246313095067	0.00163570848547178	0.125000023722321	0.0130856654003955	0.98955944757408	0.992741513357931	CHFR	High_vs_Rest
55.4647001238212	0.0564597870004007	0.209972169872701	0.268891763297157	0.788012975559349	0.858140275095044	TRHDE	High_vs_Rest
2261.53163535295	-0.344901654056139	0.0758850469468608	-4.54505423575292	5.49211106278424e-06	5.20157558125432e-05	P4HA2	High_vs_Rest
119.557083060199	-0.302337093729666	0.194808212199708	-1.55197304218225	0.120668674064665	0.220242053667665	FCGR2B	High_vs_Rest
733.063195910372	-0.00785964334507476	0.0656963245433193	-0.119635967456478	0.904771526425042	0.939388725191992	NFATC3	High_vs_Rest
609.836814310367	0.322845148945395	0.0655374575765837	4.92611646657386	8.38800126481058e-07	1.03975578227451e-05	TRNT1	High_vs_Rest
8804.16207817746	-0.233958749083352	0.0784869327387304	-2.98086243046547	0.00287437885779536	0.0108003431682723	ACADVL	High_vs_Rest
1374.60747596492	-0.326338548457132	0.0642679647599181	-5.07777941430408	3.81871675251601e-07	5.32659428383264e-06	STK10	High_vs_Rest
1326.78492967499	0.150269951674674	0.0469786166172749	3.19868830746746	0.00138054339991925	0.00587294755386195	FBXW11	High_vs_Rest
284.821039735692	-0.635078320499567	0.133989743920882	-4.7397532222658	2.13978667916407e-06	2.3106469588917e-05	ACAP1	High_vs_Rest
180.07654174633	-0.376049618878704	0.136205152227479	-2.76090597696815	0.00576412681076687	0.0191630761560735	CRMP1	High_vs_Rest
221.790408939713	-0.419506922863727	0.16967109534291	-2.47247135415665	0.0134182466906012	0.038156209116582	EVC	High_vs_Rest
894.925008686231	0.184550740206138	0.0669725516195295	2.75561757381695	0.00585814459462515	0.0194325861855604	DERL2	High_vs_Rest
472.927937717314	-0.667213540405315	0.138814616329434	-4.80650783071639	1.53589469990718e-06	1.74149125563422e-05	SIDT1	High_vs_Rest
1319.9911046345	-0.0629720737712076	0.0589847709954515	-1.06759885150802	0.285701501926821	0.420351294102625	NDE1	High_vs_Rest
689.162500110874	-0.195234508342045	0.140292014041456	-1.39162952129516	0.164034614501616	0.27844545576524	MRVI1	High_vs_Rest
239.084599752733	-0.398579099810293	0.138733593557533	-2.87298187547489	0.00406617443241714	0.0143468545978409	TMEM38A	High_vs_Rest
1330.68678839965	-0.296286804405372	0.0739380157476602	-4.0072322932841	6.14344337552028e-05	0.000417859099681045	AP1M1	High_vs_Rest
2525.59549994168	-0.0850602299412404	0.0695288982502715	-1.22337951674516	0.221186386200626	0.348361904756061	PVR	High_vs_Rest
1281.35177054388	-0.168247824208507	0.0627547980674084	-2.68103522582899	0.00733947895223902	0.0234029423820239	XRCC1	High_vs_Rest
4207.75407145005	-0.286388813515505	0.0948492967562668	-3.0194089287919	0.00253268424971673	0.00972281685045983	SCARB1	High_vs_Rest
2019.61822141479	-1.21564886257926	0.3067014957231	-3.96362221746967	7.38210428387851e-05	0.000487243623764164	CYP2W1	High_vs_Rest
3442.97672740116	-0.353428499040112	0.08509029606265	-4.15356997676787	3.27328051134074e-05	0.000243486942663708	MCM2	High_vs_Rest
14.4127290159939	-0.274208538172125	0.160968546262077	-1.70349142450277	0.0884761414749188	0.17299926887215	MOV10L1	High_vs_Rest
23.661119889208	-1.16315995882239	0.229778106341905	-5.06210089960281	4.14661456055036e-07	5.71315368618023e-06	PANX2	High_vs_Rest
961.405984651654	-0.472774837802254	0.0907335370603298	-5.21058533723755	1.88245767401356e-07	2.89347518576426e-06	SELENOO	High_vs_Rest
12.1151688511738	-0.905835216713845	0.220099558559339	-4.11557034754175	3.86223174564306e-05	0.000280735691592187	TP63	High_vs_Rest
632.500214181637	-0.046033065660057	0.0726428497770509	-0.633690250332107	0.526282988948034	0.652495651455934	ALPK1	High_vs_Rest
9869.36179757653	-0.225345274925918	0.0906959643895824	-2.48462295365153	0.0129688713980845	0.0371330429580774	LLGL2	High_vs_Rest
1224.50811187846	0.0871188088854827	0.064038628448345	1.36041028667181	0.173700125069116	0.290807658515905	PDE8A	High_vs_Rest
349.865382612292	-0.261918834498777	0.158836413527229	-1.64898481829469	0.0991507449892003	0.188832688695788	CLCN4	High_vs_Rest
1271.9397606821	-0.17595721376363	0.0789291209880889	-2.22930664323734	0.0257935089363797	0.0646324824322325	NLE1	High_vs_Rest
5699.70284957742	-0.313816814908406	0.083448817607568	-3.7605903103886	0.000169512861399686	0.00099197142792687	SDHA	High_vs_Rest
2023.26496580768	0.336343205558554	0.0792028930263299	4.2466025255762	2.17036488565462e-05	0.000170374184222663	SMARCE1	High_vs_Rest
2.42649036267244	-0.230031322936805	0.193953357116826	-1.1860136187189	0.23561692135591	0.364722400860912	FNDC8	High_vs_Rest
2266.66133938271	-0.0272762948366175	0.13267854929495	-0.205581798878288	0.837117596226349	0.892595268350251	GSDMB	High_vs_Rest
1797.4840015299	0.125138097258071	0.0701404458978872	1.78410752392779	0.074406194931968	0.150445277355384	KDM5A	High_vs_Rest
14.5150878038569	-1.28127423506091	0.188506107030238	-6.79699058691711	1.06827074610634e-11	5.7344482469865e-10	ADAM11	High_vs_Rest
223.425166892817	-0.116442580426951	0.114504326996425	-1.01692733786896	0.30918799717175	0.44631058641632	PPP2R3A	High_vs_Rest
662.400932588962	-0.00180593524149834	0.146801303286061	-0.0123019019659468	0.990184749921562	0.993242335021437	FERMT2	High_vs_Rest
5.62879357168294	-0.588788644313854	0.275594080970284	-2.13643428857726	0.0326440317180413	0.0780020807943794	ABCB11	High_vs_Rest
524.926119003901	-0.0283189490953295	0.249426308407421	-0.113536335746398	0.909605357549804	0.942531420543778	DHRS9	High_vs_Rest
0.834546648902087	-0.959739286023098	0.481683134647441	-1.99247018836472	0.046319492957481	0.103146800218391	CD5L	High_vs_Rest
532.203820944801	-0.521149171448439	0.221206906207133	-2.35593535655911	0.0184761326197985	0.0493923350469942	PTGS2	High_vs_Rest
1925.92521265251	-0.100552495056768	0.089075617306783	-1.12884421233318	0.258963558065438	0.391533118115347	IGF2BP2	High_vs_Rest
1199.31931277763	0.119442193827991	0.0573361967836449	2.08319003575874	0.0372339050042409	0.0867652970480426	MAP3K13	High_vs_Rest
4649.1141007944	0.176676562735982	0.141727709399481	1.24659153446128	0.212547307351121	0.338148321449753	ST6GAL1	High_vs_Rest
22.0139418236876	-0.8722652995559	0.18980917882044	-4.59548534468434	4.31743139167119e-06	4.22360332665505e-05	TBX21	High_vs_Rest
17.3672786506615	0.273144857939136	0.159171875274881	1.71603719229563	0.0861552354291465	0.16933330017293	VDAC1P1	High_vs_Rest
461.279340194352	-0.0746429070754067	0.132786976821834	-0.56212520882645	0.574030713994774	0.693440722204237	FRY	High_vs_Rest
4735.54950721874	0.0691891163930828	0.0547995374504446	1.2625857737513	0.20673808315483	0.330961591231453	PICALM	High_vs_Rest
1800.36509461907	0.145525083044867	0.0472852019519919	3.07760307744096	0.0020867265605405	0.00826247221948117	NSF	High_vs_Rest
145.646780588847	-0.577894897024245	0.158064077231019	-3.65607990852735	0.000256101552710106	0.00141129064811043	GLI2	High_vs_Rest
1428.18959545804	-0.181693383458475	0.0540303261311728	-3.36280375242167	0.000771551918055055	0.00359745500709008	CLASP1	High_vs_Rest
3790.3995790007	-0.301479777364109	0.10379188157866	-2.90465663381996	0.00367656191302817	0.0132111376302335	MRPS34	High_vs_Rest
2728.49414010824	-0.69100326317691	0.127909048948034	-5.40230162650686	6.57911983704069e-08	1.17041244471534e-06	NOTCH3	High_vs_Rest
3268.10945578116	0.234171629053734	0.0547829585611731	4.27453418369596	1.91537318403592e-05	0.000153492901904811	CLNS1A	High_vs_Rest
179.527228675678	0.598082717094739	0.271612368825538	2.20197158060537	0.0276673160082923	0.0683065993435155	PPP2R2C	High_vs_Rest
958.274051915101	-0.135774837395146	0.126577836985399	-1.07265885267741	0.283424208517579	0.417849474121037	TEAD2	High_vs_Rest
744.689525675542	0.119708061855975	0.0526377078885455	2.27418834629813	0.0229546646251821	0.0588762065838443	EED	High_vs_Rest
1592.31041214126	-0.106380564785576	0.199414767034314	-0.533463827015735	0.59371254465706	0.709761069965246	CDHR2	High_vs_Rest
1.65516543548546	-0.382608930011256	0.303082193629834	-1.26239329809837	0.206807299594474	0.331028417130486	SNCB	High_vs_Rest
2475.02049685038	0.24873914203223	0.0490471932252953	5.07142459487258	3.9484871459353e-07	5.483333185034e-06	TSG101	High_vs_Rest
1349.0147884694	-0.0343816548327526	0.0631819255152952	-0.544169152053295	0.586325077488225	0.703706223495618	NCBP3	High_vs_Rest
4365.05968750276	-0.560971917753793	0.151548288577012	-3.70160509908184	0.000214239879894105	0.00121023639574457	ATP2A3	High_vs_Rest
3995.62510729055	-0.237595395831554	0.159465037359291	-1.48995290607951	0.13623661909547	0.241876034916513	CA12	High_vs_Rest
5337.70564258598	-0.0772904602895132	0.0922495869847621	-0.837840719029778	0.402120166319875	0.539780456706963	MGLL	High_vs_Rest
524.368227922401	-0.256331474843049	0.115901270237463	-2.21163645849495	0.0269917941764352	0.0669905036625293	NTN4	High_vs_Rest
1042.81957093576	-0.164910341699711	0.0688042535668954	-2.39680445830832	0.0165387471558772	0.0452139443763395	BCS1L	High_vs_Rest
405.930328224453	-0.545147880055379	0.128802053844399	-4.23244710611486	2.3116228903172e-05	0.000179849968577518	NUAK1	High_vs_Rest
1084.54731368304	0.193947129526336	0.0707162151747829	2.74261184718348	0.00609526879778447	0.0200853235640674	DPP8	High_vs_Rest
364.588755903416	-0.18479707315957	0.0795218084659501	-2.32385400589446	0.0201333200802195	0.0530125274277359	SLC24A1	High_vs_Rest
645.261934063981	-0.37441902296726	0.123951203572276	-3.02069695312749	0.00252193630952463	0.00968757021203766	ZNF532	High_vs_Rest
247.471739473026	-0.599300619024563	0.112998328310728	-5.30362376137619	1.1352617443916e-07	1.87484788080605e-06	SCARF1	High_vs_Rest
3735.97281435963	-0.0852379079385447	0.1003535743633	-0.849375903941065	0.395672156815758	0.533511475085136	LMAN1	High_vs_Rest
4673.09748819098	0.1810738301751	0.0686887797316937	2.6361485949	0.00838530022701774	0.0261139365638791	HACD3	High_vs_Rest
51.3698530294702	-0.305942294081225	0.150802009898937	-2.0287680136774	0.0424819246814853	0.0962956223806633	IPCEF1	High_vs_Rest
2150.65852970938	-0.200281359402345	0.0861911765642517	-2.32368749779213	0.0201422490173884	0.0530263430359576	ZZEF1	High_vs_Rest
48713.6223946386	-0.232499167100645	0.0801898726701897	-2.89935822765155	0.00373927405594805	0.0133952393705006	ENO1	High_vs_Rest
1.47309437554122	0.261907820015204	0.372030616624782	0.703995338855014	0.481435676372954	0.613668528454004	SLC12A1	High_vs_Rest
4503.03324949982	-0.137653374631757	0.0902099119926987	-1.52592294561708	0.127029055484608	0.229143893881383	MYDGF	High_vs_Rest
426.453211609568	-0.52836464728995	0.0992732796315659	-5.32232489196364	1.02449385670887e-07	1.72169607599449e-06	ANO8	High_vs_Rest
394.093301835148	0.434472894908441	0.0772307635453116	5.62564546773558	1.84815582790636e-08	3.92951350454315e-07	TUBE1	High_vs_Rest
3626.10930840207	-0.260780638334171	0.0847416972580142	-3.07735916051066	0.00208843501881033	0.00826715922647153	ARHGEF10L	High_vs_Rest
26.3448438862582	-0.2602100627039	0.141267024718554	-1.84197312304351	0.065479081373858	0.135954523859401	TXK	High_vs_Rest
11.3707153389454	-0.927285321831706	0.2759853270655	-3.3599080490668	0.000779684177629013	0.00362946497814895	WSCD2	High_vs_Rest
13.7841908231358	-1.73871812882993	0.353122214316354	-4.9238423931955	8.48611925932764e-07	1.0490294933755e-05	KCNQ2	High_vs_Rest
107.845883857604	-0.536178162264796	0.214946104658499	-2.49447722310048	0.0126142821954171	0.0363190818692975	TACR2	High_vs_Rest
634.248496759281	0.406891824015354	0.0713705356664342	5.70111769816401	1.19024416836358e-08	2.67317132894771e-07	ACTR6	High_vs_Rest
258.470366710934	0.0617760917726914	0.0859261785820084	0.718943781652433	0.472175559074835	0.605422252958212	TIPIN	High_vs_Rest
5607.14090868179	0.36359542831652	0.0956981748892543	3.79939772871621	0.000145048153048528	0.000868579875058746	SRI	High_vs_Rest
2219.11224617824	0.0481779021681671	0.0756126012593594	0.63716763298371	0.524015658158001	0.650719956989232	EIF4G3	High_vs_Rest
1176.63384831157	0.375713055702458	0.0668041161683432	5.62410038859998	1.86477189026424e-08	3.95151057580539e-07	NUP37	High_vs_Rest
520.012559599463	0.333272797989145	0.172570959846318	1.93122179007371	0.053455630424498	0.115693860476402	SEMA3A	High_vs_Rest
737.469346857295	-0.0569936891402583	0.0758407994427931	-0.751491144067498	0.452357128494909	0.586936863868935	GTSE1	High_vs_Rest
2325.53851363995	0.483586105242105	0.120506353196653	4.01295112177984	5.99643333496306e-05	0.000409420616218171	SEMA3C	High_vs_Rest
3277.8823039534	-0.0334831394017461	0.0987748701226121	-0.338984393096974	0.734621487343128	0.820294610334176	TTC38	High_vs_Rest
1831.24452277029	0.0958178550897281	0.0847415597537466	1.1307067673544	0.258178532056225	0.390760377183993	ACAT1	High_vs_Rest
2002.99019805509	-0.173498726967126	0.0799417167721638	-2.17031524931598	0.0299829721764345	0.0729490736838431	GRAMD4	High_vs_Rest
1486.04467082868	-0.1620398869218	0.126791101259678	-1.27800677896101	0.201247036046079	0.324346279259984	CELSR1	High_vs_Rest
7.73345807928516	-0.492345379852823	0.2064007089238	-2.38538608912719	0.0170612051774191	0.0462649376196624	WNT8B	High_vs_Rest
2227.53351654929	-0.089371933618283	0.0821681129649775	-1.08767173047257	0.27674005193312	0.41060785593128	ZNF638	High_vs_Rest
788.288144578139	0.656718650729574	0.0810433655636829	8.10329934056764	5.34884147246092e-16	8.26186249006096e-14	SLC25A40	High_vs_Rest
549.100037124399	0.0803019493378182	0.0749824160889286	1.07094374289808	0.284194725752842	0.418672018723271	TIMM21	High_vs_Rest
25.9507250087128	-1.3625660585923	0.247294009883143	-5.50990320888151	3.59031067940757e-08	6.9490595520966e-07	ADD2	High_vs_Rest
3.13811496511938	0.0270718647481097	0.300400782285769	0.0901191552902032	0.928192527434817	0.95514195996231	FGF4	High_vs_Rest
1012.1886436442	-0.0575046614236522	0.0827689726653471	-0.694761087058021	0.487205038255033	0.6190004739896	RASAL2	High_vs_Rest
427.404989431191	-0.177351227696561	0.0833494725930432	-2.12780263844601	0.0333534505288764	0.0793781892873789	VPS9D1	High_vs_Rest
614.053929473227	-0.0923359950187121	0.0822511966317682	-1.12260974672615	0.261603274052867	0.394237848075271	ZNF37A	High_vs_Rest
1763.31395320966	-0.182487412097063	0.0457414879176318	-3.9895381721223	6.62020652297234e-05	0.000443930001146751	MARK3	High_vs_Rest
16343.0165319216	0.174326166571297	0.0595573218818047	2.92703165728738	0.00342214045258973	0.0124611100267389	SLC25A3	High_vs_Rest
2921.77464198437	0.0220510291674505	0.083128906833043	0.265263071626072	0.790806810342931	0.859794942981077	FNDC3B	High_vs_Rest
4601.3691088558	-0.207924166553353	0.0816094495634794	-2.54779523285009	0.0108406081412821	0.0321660780561383	FOSL2	High_vs_Rest
158.074350129405	-0.587174393264913	0.336464267415691	-1.74513150467618	0.0809619807102771	0.161044884299023	CACNG4	High_vs_Rest
3263.4515848372	0.183413007574787	0.103755310324462	1.76774573755522	0.0771034199961447	0.154924442849124	FRYL	High_vs_Rest
2493.24041524082	-0.0575171871818544	0.0576637331091516	-0.997458611862334	0.318541953724249	0.456508707957024	TMEM131	High_vs_Rest
2438.14712423753	-1.03837751232704	0.179197946823342	-5.79458375910245	6.8490835296446e-09	1.65629026875749e-07	FSCN1	High_vs_Rest
206482.55342271	-0.279966944564885	0.0816491037731681	-3.4289040739831	0.000606023679378256	0.00293285303904298	ACTB	High_vs_Rest
656.016853737365	-0.221498611752064	0.106336182288036	-2.08300323545643	0.0372509286448095	0.0867921296656275	MOCOS	High_vs_Rest
964.6499841906	-0.172613305060478	0.0950019681720384	-1.81694451580091	0.0692256094933051	0.142183670635392	PLD1	High_vs_Rest
23.5692667499401	-1.22352187884448	0.403782177970564	-3.03015324993784	0.00244429678530573	0.00943060997979471	ATP12A	High_vs_Rest
588.072080077246	-0.519980421077679	0.0981603319427868	-5.29725613989113	1.17555742346312e-07	1.93026651450354e-06	WDR62	High_vs_Rest
2175.88398879134	0.273834212345367	0.0601093722922156	4.55559926685225	5.22364393037458e-06	4.98175000744864e-05	DLG1	High_vs_Rest
8769.01938983709	0.113622809201316	0.0471130548367636	2.4117054093604	0.0158781050177327	0.0437571356575789	RAB7A	High_vs_Rest
1326.56437962825	0.421886963205066	0.0691948574601814	6.09708551604205	1.0801974042313e-09	3.25808464497681e-08	BCAP29	High_vs_Rest
202.063539060386	-0.105339268167137	0.137496306492016	-0.766124348025698	0.443602316819324	0.578819371525814	SEC31B	High_vs_Rest
2281.24088026019	-0.143019117178534	0.0432812463288812	-3.30441309595788	0.000951754781632298	0.00430352850199611	SART3	High_vs_Rest
113.773387107749	0.00167353130058448	0.127239937786301	0.0131525630214876	0.989506075588221	0.992719575961056	ARHGAP15	High_vs_Rest
10.058894211018	-0.400715077646678	0.136470193387181	-2.93628277135803	0.00332171376532202	0.0121564693083968	TUBA3D	High_vs_Rest
4.71022475556207	-1.30592343191536	0.340778215021627	-3.83217991746475	0.000127012794586079	0.000772918724875887	PAX2	High_vs_Rest
1360.87302474262	-0.115688189611876	0.0718379887969526	-1.61040407101129	0.107309672432661	0.200946560786423	EXOSC7	High_vs_Rest
1035.47761288507	0.436788719461268	0.0734916891107269	5.94337570338295	2.79211486643715e-09	7.57791037393924e-08	KIFAP3	High_vs_Rest
1064.07650499621	0.111705121284347	0.0467676487332523	2.38851266441633	0.0169167252734857	0.0459839556045147	MKRN2	High_vs_Rest
2611.91849654592	-0.0584453781890412	0.066158420929512	-0.883415555690355	0.377011789114786	0.514894308036014	MCM6	High_vs_Rest
1825.99720486768	-0.027516169204861	0.0720971404115982	-0.381654099563074	0.702717950578781	0.796899252239883	REXO2	High_vs_Rest
933.840348401025	0.432024932994027	0.0700203777272877	6.16998860926828	6.82949126237665e-10	2.1737097947221e-08	RBM7	High_vs_Rest
1452.49269698225	-0.0493043400443253	0.0722169462716746	-0.682725351731797	0.49478040701931	0.625623219308927	RBMS2	High_vs_Rest
4160.47095077388	-0.24709583373007	0.0629759086735653	-3.92365650507542	8.72150628509827e-05	0.000562453260424573	BAZ2A	High_vs_Rest
2681.57181923815	-0.480884156312805	0.0650119932058454	-7.39685298972756	1.39449784352864e-13	1.2810678440113e-11	PTPN23	High_vs_Rest
838.860705917779	0.300909518552104	0.104868309380871	2.86940373434676	0.00411246495094575	0.0144964504535519	MLH1	High_vs_Rest
2509.62654406592	-0.0494410052663796	0.0645904937876975	-0.765453279067461	0.444001677227239	0.579057558704727	UNG	High_vs_Rest
103.178958463761	0.372583173329316	0.0991877498482669	3.75634263202137	0.000172414603421465	0.00100756382674524	FMO4	High_vs_Rest
460.836600952837	0.0523676427212395	0.0578427192211848	0.905345451015033	0.365282404664723	0.503501687269704	KLHL20	High_vs_Rest
128.304920740025	-0.284141966663704	0.194005338995555	-1.46460900578728	0.143027623531225	0.250977357992366	RGS11	High_vs_Rest
197.739890774042	-0.481188591909549	0.108188935360758	-4.447669166029	8.68070896780599e-06	7.76079623432085e-05	SLC46A1	High_vs_Rest
1905.58768070704	-0.35001045325699	0.0858282426852813	-4.0780335505694	4.54182136837109e-05	0.000321891118572589	PLXNA2	High_vs_Rest
1336.51726255576	-0.116305784830567	0.0782715782378896	-1.48592614904328	0.13729865613042	0.243298664659435	SPAG5	High_vs_Rest
1288.25129073139	0.134530610193361	0.0565385606282398	2.37944879916462	0.0173385515449236	0.0468838718939794	ANKRD13A	High_vs_Rest
5700.06531849136	0.21581974985714	0.0906806742457707	2.37999718961293	0.0173127700889977	0.0468382747063035	TPD52	High_vs_Rest
615.412042950326	-0.191894367088348	0.112533989708144	-1.70521251033598	0.0881547976238232	0.172477967906034	ACACB	High_vs_Rest
3506.62477608525	-0.159412849972754	0.0857280752574155	-1.85951742756483	0.0629538313370702	0.131613271326372	TRAF4	High_vs_Rest
858.13599251656	-0.0919572286181775	0.111496500789252	-0.82475439109962	0.409511045125398	0.54660452543319	PAG1	High_vs_Rest
466.45683310873	0.115374388031928	0.0538930242253945	2.14080374390204	0.0322898679305666	0.0773964505166707	GPATCH1	High_vs_Rest
53.8840439865356	-0.231475791205772	0.175233202636918	-1.32095851540983	0.186515196949875	0.307044223377259	ICAM3	High_vs_Rest
1022.7849616063	0.206679856798614	0.0622318884143268	3.32112462058974	0.000896554954917848	0.00409308122710249	NT5C2	High_vs_Rest
2422.4535731639	-0.302129932703981	0.105530371922381	-2.8629666246813	0.00419694769246679	0.0147464118855518	AP002956.1	High_vs_Rest
2361.48100186218	-0.0388306041482108	0.104026676384027	-0.373275447202246	0.708943448315778	0.801644516305472	GPC4	High_vs_Rest
943.576952923357	0.168276682096125	0.0972320459858014	1.73067099833216	0.0835104607088738	0.165174450800125	MBNL3	High_vs_Rest
2320.19102096458	-0.266350615244584	0.0857622645350697	-3.10568542806689	0.00189838553028365	0.00763375804737595	CAMSAP3	High_vs_Rest
1698.0293808801	-1.01982074948798	0.172079121704149	-5.9264641717624	3.09526878945867e-09	8.21667393056803e-08	RAP1GAP	High_vs_Rest
2313.12929689897	-0.363870698455362	0.0887532811953505	-4.09979995730483	4.13507407589762e-05	0.000297289569385828	XAB2	High_vs_Rest
3890.97611003408	-0.211659970640258	0.0745446030520018	-2.83937350223202	0.00452022133218734	0.0156450103445983	ARHGEF1	High_vs_Rest
2288.98543343338	-0.271340315152695	0.0833157319658245	-3.25677166545205	0.00112687040541614	0.00495433046946594	STXBP2	High_vs_Rest
1335.59218092269	-0.213015152010834	0.0576984418773473	-3.69187009354	0.000222611167598125	0.00125258533768159	MAP2K7	High_vs_Rest
1.29653904991372	-1.3505255889464	0.566656044166528	-2.38332512791395	0.0171570337989691	0.046476799776953	NMRK2	High_vs_Rest
2141.78468731657	-0.242076959972365	0.0769157168134181	-3.14730161794623	0.0016478488318053	0.00681056095096863	DGKD	High_vs_Rest
390.81680630308	0.352449981957397	0.188572650355303	1.86904082481379	0.0616171347842731	0.129488856679501	CTTNBP2	High_vs_Rest
1.10906741968226	-0.529561071093812	0.362238132973786	-1.46191420198197	0.143764722679818	0.252032180462951	ACTL6B	High_vs_Rest
87.9328651657878	0.283385156346515	0.128094151285375	2.21231924723225	0.0269446141229274	0.066894484006732	RARB	High_vs_Rest
4022.43356701099	0.0777233021517594	0.0764786880231849	1.01627399947286	0.30949892642377	0.446616192142013	TOP2B	High_vs_Rest
12576.5765200517	0.243758457123042	0.069044503484065	3.53045419725989	0.000414846836266292	0.00213871462872232	TM9SF3	High_vs_Rest
1816.09300029781	-0.504155135385483	0.0835739997157206	-6.03243995860412	1.6150235741975e-09	4.63051800026964e-08	NFKB2	High_vs_Rest
929.250379934438	0.498832535557865	0.0864387796803451	5.77093449725427	7.88331166208642e-09	1.86209258225145e-07	UBE2T	High_vs_Rest
1694.31710952162	-0.432616806530512	0.141668247245517	-3.05373162258985	0.00226014173218211	0.00883696066274453	PPP1R12B	High_vs_Rest
4099.02026968813	0.0900747692750476	0.0783833753713448	1.1491565507139	0.250491433365342	0.382060364264578	DNAJC10	High_vs_Rest
2951.8899124604	-0.279618932528327	0.0583908736161223	-4.78874377469703	1.67828602739588e-06	1.87262013892507e-05	GTF3C1	High_vs_Rest
2788.2953494112	-0.294267167358019	0.0626714319474561	-4.69539562467208	2.66091212978453e-06	2.76626002010923e-05	IL4R	High_vs_Rest
1673.84024002106	0.333915398385536	0.0688908698196398	4.84701963060919	1.25330030472094e-06	1.46427484619046e-05	USP33	High_vs_Rest
12.1402512627526	-0.228569112392094	0.197415882480226	-1.15780508397033	0.246943588211514	0.378140250871533	PAK3	High_vs_Rest
503.173999277904	-0.0136276246355843	0.303414439939617	-0.0449142256983429	0.964175677820192	0.97669824497249	CAPN6	High_vs_Rest
2.69164535748756	-0.361328979045423	0.295648324272681	-1.22215804853392	0.221647864853187	0.348909637883995	DCX	High_vs_Rest
2815.57198291455	-0.164700553586211	0.060176505172815	-2.73695777302493	0.00620102522203323	0.0203726727918118	SNRPA	High_vs_Rest
1.14305666027907	-1.07118012490816	0.366432868902003	-2.92326430245709	0.00346382356887764	0.0125699735869324	SPAG6	High_vs_Rest
1380.27826420691	0.068608679038163	0.093009547191978	0.737652005729585	0.460725944066182	0.594734719275928	EXOSC5	High_vs_Rest
2628.99603490892	0.206625914088053	0.0486034091292172	4.25126380618109	2.12567607071597e-05	0.000167408280400551	DYNC1I2	High_vs_Rest
187.592037912224	-0.489916176715672	0.148494695787972	-3.29921667650135	0.000969550432925377	0.00437185663157966	APBB1IP	High_vs_Rest
545.210101227485	-0.25289504709728	0.079105583918825	-3.19693041336742	0.00138898430314399	0.0059032769614334	LRCH4	High_vs_Rest
432.289053094558	0.306335789495548	0.0766872585291009	3.99461130011972	6.4800475401767e-05	0.000435829878315833	FAM76B	High_vs_Rest
1201.61040410766	-0.090078533786706	0.0897551422673027	-1.00360304168913	0.315569987882164	0.453285368896284	SIRT6	High_vs_Rest
3.43199080630308	-0.9709010013306	0.612708803144202	-1.5846042954635	0.113056268401393	0.209503823649018	TYR	High_vs_Rest
926.584920253987	0.0244019036165179	0.0668941262442982	0.364783950199182	0.715272686653209	0.80565656323298	POLD3	High_vs_Rest
3.385619568355	-0.418026989397117	0.254682015611563	-1.64136830939286	0.100720984126748	0.191143030549718	ACTN2	High_vs_Rest
6942.04334072161	-0.102338463762126	0.0589102188840068	-1.73719374500422	0.0823529786284141	0.163214186840765	CAPZB	High_vs_Rest
503.763683084658	0.129723510318882	0.0819469205892854	1.58301873195517	0.113417194959964	0.21004912502577	GPR137B	High_vs_Rest
15.7220854822298	0.0223403962886539	0.142432590748133	0.156848907762683	0.875363927025376	0.919515862938614	NAALAD2	High_vs_Rest
651.467956612184	-0.416720019898512	0.0765106173890371	-5.4465645961213	5.13519593445189e-08	9.45189935714577e-07	JADE1	High_vs_Rest
1107.88253777604	0.167027868217447	0.0718686983313242	2.32406975631347	0.0201217556790411	0.0529990302795064	SLC25A43	High_vs_Rest
2884.31061248752	0.5229295415095	0.065145070270052	8.02715446221412	9.97594517808757e-16	1.41595510162856e-13	UBE2A	High_vs_Rest
995.522357526676	-0.538349965896112	0.137149418218256	-3.92528071128522	8.66286564476976e-05	0.00055970247378859	FGFR1	High_vs_Rest
0.624663794130892	-0.47905867062206	0.376826005442777	-1.27129938938041	0.203622159500783	0.32726076471426	FKBP6	High_vs_Rest
11.4751258931901	-0.816578914381716	0.228663630699602	-3.57109222784302	0.000355495679052398	0.00187485309028444	SMC1B	High_vs_Rest
3095.15864109555	-0.538436371448757	0.175331372092167	-3.07096422633205	0.00213368713380528	0.00841457842130218	FBLN1	High_vs_Rest
133.086054437205	-0.00730356015314265	0.126596554990586	-0.0576916184937717	0.953994270050848	0.970315024186644	ITGA8	High_vs_Rest
176.715113465209	-0.471729217332831	0.181616119255598	-2.59739729747744	0.00939332059514394	0.0286278684546847	CST7	High_vs_Rest
44.9991054307323	-0.629518859968384	0.17364005925194	-3.62542412551815	0.000288487591623756	0.00156782407934884	MAP2	High_vs_Rest
530.748880078738	-0.120629262385407	0.0932727403857551	-1.29329600359667	0.195908702337838	0.318060400222434	PIAS2	High_vs_Rest
35.4562898198334	-0.180321982873073	0.154618604377876	-1.16623729465557	0.243518517761698	0.374287522299942	AMPH	High_vs_Rest
2938.79927115579	-0.155585999803809	0.0778107839211991	-1.99954289062779	0.045549646017846	0.101818236607247	ARAF	High_vs_Rest
967.55810562933	0.163470583667282	0.0670129938814799	2.43938636671567	0.0147122289069672	0.0411670662337747	MCCC1	High_vs_Rest
297.984732336886	-0.402281224565605	0.128892633751192	-3.12105674977632	0.00180203303580677	0.007321049633609	LAMP3	High_vs_Rest
446.806885843607	-0.113305140345613	0.19556704882996	-0.579367235040338	0.562341407387638	0.682959250213315	FAP	High_vs_Rest
3244.37311144066	0.598460759209215	0.096316623235431	6.21347322098669	5.18260680400912e-10	1.70641526012881e-08	NEBL	High_vs_Rest
966.467118644628	0.209295645678881	0.0721645659065505	2.90025503582892	0.00372859150524387	0.013364568118557	ACER3	High_vs_Rest
3259.02466173061	0.302718573533763	0.0511114882811509	5.92271099343826	3.16677101110242e-09	8.37122102012057e-08	UBE2K	High_vs_Rest
739.898324824993	0.0709911363567706	0.0706305892506013	1.00510468778464	0.314846443065963	0.452591761907322	PIK3C3	High_vs_Rest
331.747281730485	0.0801287113229744	0.112462813596045	0.712490722584876	0.476160954361622	0.609040038099563	N4BP2	High_vs_Rest
564.839162928256	0.281541214522305	0.0910184792404566	3.09323136215578	0.00197989714519352	0.00790403636704014	TIGAR	High_vs_Rest
728.504748212821	-0.138317601129862	0.0521926616121953	-2.65013503541161	0.00804596051163873	0.0252392449698095	TULP3	High_vs_Rest
1705.18993771738	0.103334577187146	0.0634454322023382	1.62871578930371	0.103373198674145	0.195094003966357	SYNJ2	High_vs_Rest
39.7019818784642	-0.343562475068658	0.177968675415835	-1.93046598939899	0.0535491253659453	0.115857601242221	ADCY2	High_vs_Rest
4347.35811428657	0.142334700648758	0.0650782406641844	2.18713196908981	0.028732891450109	0.0704637116919928	PPP2R5C	High_vs_Rest
215.380190914695	0.276698189921602	0.0713914486441659	3.87578898000431	0.000106279761726375	0.000666310245124967	PMS2P1	High_vs_Rest
16.0083192918242	0.113542007387713	0.350324574170389	0.324105174912705	0.745858409207584	0.828430817026068	RBFOX1	High_vs_Rest
12213.2284866086	-0.0448169148480548	0.0528120098540711	-0.848612180674281	0.396097126870042	0.533947399686632	GNB1	High_vs_Rest
1076.90489402403	0.154331534429836	0.15183883085164	1.01641677273339	0.309430961791469	0.446559018322305	HOXA9	High_vs_Rest
681.808367219987	0.10482313775489	0.157363531396269	0.666120903774883	0.505333824252007	0.634587470196905	EDN1	High_vs_Rest
864.454498345235	0.205596092998105	0.0508019330351634	4.04701318856899	5.18753195384644e-05	0.000360996315957821	MLLT10	High_vs_Rest
97.8332078112966	-0.0815833646614741	0.122792786263163	-0.66439867637362	0.506435179800668	0.635489328004422	ZCWPW1	High_vs_Rest
9.99340007242836	-1.07997946227591	0.305034639132346	-3.54051417028523	0.000399348189825706	0.00207032929605265	ADCYAP1R1	High_vs_Rest
29.4820330719666	0.274256049023715	0.426082460591005	0.643668947656995	0.519790130133902	0.646940277304548	FGF20	High_vs_Rest
35.8737723990706	-0.285725153385199	0.186980302360162	-1.52810295939534	0.126486976830835	0.228322905587741	P2RY10	High_vs_Rest
225.284342138388	-0.308764337777998	0.158409756249218	-1.9491497562324	0.0512775431419897	0.112034071862716	ITM2A	High_vs_Rest
3680.1222181812	-0.0208339123566605	0.0426677673391183	-0.488282224637513	0.625349950292328	0.736836966607968	NRDC	High_vs_Rest
4260.47408888501	0.288604417514155	0.0799749040343282	3.60868726257271	0.000307750331494318	0.00165537947172857	VDAC3	High_vs_Rest
2673.61129945457	0.0648332460288363	0.0951051379153583	0.681700772954418	0.495428178610166	0.626191011151478	PCM1	High_vs_Rest
455.096958810436	-0.322070725591084	0.0816822757062986	-3.94296954640612	8.0478878020224e-05	0.000525572942262644	TNRC6C	High_vs_Rest
1722.90477663805	-0.11375010964129	0.0803821432548629	-1.41511665446179	0.157034295889899	0.269448413389824	CBFA2T2	High_vs_Rest
19.6589156895072	-0.287648427939792	0.245282686418824	-1.17272210338005	0.240907264636621	0.371216021954128	BRINP1	High_vs_Rest
2518.88585006373	0.423732692686377	0.0765945887837813	5.53214919506299	3.16330656245357e-08	6.25711172522988e-07	ITCH	High_vs_Rest
2.83934686601606	-0.142077447763471	0.207052195337402	-0.686191457820326	0.492592383734563	0.623682485292566	PKD2L2	High_vs_Rest
1342.02669662954	-0.0150382384130866	0.121828606431021	-0.123437662578872	0.901760534681337	0.937523902857626	TP53INP2	High_vs_Rest
6549.96679832427	-0.247590093336036	0.0703622799309512	-3.51879009007389	0.00043351957085502	0.00221900612047461	SDF4	High_vs_Rest
175.777267296923	-0.756547678892423	0.222879847061951	-3.39441940967474	0.000687742783782676	0.00326810060578979	MYH7B	High_vs_Rest
5.67420025588757	-2.60509723962712	0.57414641850753	-4.53733952812763	5.69683489145062e-06	5.37187344152308e-05	BPIFB2	High_vs_Rest
181.380279673259	-0.477613766134698	0.173740852823008	-2.74900093083606	0.00597772164648988	0.0197633341496255	TP73	High_vs_Rest
2501.84341525855	-0.256491575093128	0.0706671052089319	-3.62957523638181	0.000283887980944693	0.00154629391176617	TOLLIP	High_vs_Rest
542.729015083379	0.0531155615977829	0.0563502877656394	0.942596102058793	0.345887534376748	0.484607159205814	UBE2D4	High_vs_Rest
4.68089090367849	0.777368164273758	0.1910589271594	4.06873510613405	4.72690494005327e-05	0.000333209786713822	CLUL1	High_vs_Rest
93.9029004484219	-0.213242474813004	0.156921500032451	-1.35891177925846	0.174174545777471	0.291385183830535	RUNX1T1	High_vs_Rest
19095.8138243776	0.390200853526834	0.108260761516108	3.60426850931374	0.000313033309271688	0.00167921000598415	CDH17	High_vs_Rest
579.553320373192	-0.00697276195224841	0.0774814265265998	-0.089992689407372	0.928293024264642	0.955181177369261	THOC1	High_vs_Rest
240.744404864562	0.142316692847772	0.0929414510646076	1.53125103188717	0.125707362786455	0.227241064850049	FKBP7	High_vs_Rest
61.2392910679138	-0.751319195523374	0.208047084177215	-3.61129404189775	0.000304672988493154	0.00164078719320104	OSBPL6	High_vs_Rest
151.485515719455	-0.411472911516781	0.196208034177409	-2.0971257025323	0.0359824492765949	0.0843882748013121	SLC1A3	High_vs_Rest
11475.3091764607	0.278305129150392	0.048155954600516	5.77924643918097	7.5035947824407e-09	1.7952792072491e-07	XRCC5	High_vs_Rest
508.575475194424	0.175495467955319	0.107652912931295	1.63019711382378	0.103059843732337	0.194657336479809	LXN	High_vs_Rest
93.7574713822293	-0.934882423349276	0.179401338045763	-5.21112291320147	1.87701037955755e-07	2.88651034943185e-06	SP140	High_vs_Rest
859.167602535705	-0.165602274288761	0.0503854612607258	-3.28670751731004	0.00101366056597096	0.00453699494797512	MKNK1	High_vs_Rest
2777.35035732989	-0.362895276247566	0.179920225547268	-2.01697877569761	0.0436977282695518	0.0984718528738333	TNS1	High_vs_Rest
1606.34736376394	-0.504718623071672	0.0835707043266991	-6.03942047800147	1.5466871481698e-09	4.46038667878765e-08	REXO1	High_vs_Rest
2993.11669710489	0.203102426767424	0.0498300625528874	4.07590150126463	4.583641949903e-05	0.000324563051329087	SAR1A	High_vs_Rest
195.703149724545	0.216836712092251	0.0926122257213955	2.3413400380265	0.0192146578921511	0.0510156614578431	CDC14A	High_vs_Rest
336.172351563368	-0.171021553616957	0.111866053446957	-1.52880653555951	0.126312411710807	0.228086194441692	RAPGEF3	High_vs_Rest
7277.51179614239	0.364797633600969	0.128427213254583	2.84050104612817	0.00450427252305508	0.0156090667379182	CEACAM1	High_vs_Rest
665.249147395332	0.202723772796857	0.0586386433097943	3.45717024396088	0.000545879872104627	0.00269307574291793	SENP1	High_vs_Rest
0.852713004832572	-0.805004761919784	0.366621213405077	-2.19573972395956	0.0281105781546518	0.0692273792616709	DUSP13	High_vs_Rest
2279.66515226116	-0.509756118441443	0.0729657998676827	-6.98623354182155	2.82363904820692e-12	1.78302337492986e-10	CIC	High_vs_Rest
383.375950928064	-0.473651040319296	0.122982174758318	-3.85137961050132	0.000117454267327192	0.000723427876457348	LIPE	High_vs_Rest
8112.73433130999	0.26280340699206	0.100930236019061	2.6038124684701	0.00921931863176831	0.0282016923303654	FDFT1	High_vs_Rest
1733.53167646971	-0.185059313454298	0.101356871856446	-1.82581910890464	0.0678775139526306	0.140030146958713	PAFAH1B3	High_vs_Rest
294.424739466061	0.189769718198537	0.0921412982302641	2.0595511659093	0.0394414688172868	0.0907763696069619	OPHN1	High_vs_Rest
0.263964989329295	0.0108950285349159	0.581042184359328	0.0187508391441992	0.985039871598368		AFM	High_vs_Rest
2398.69534349171	-0.156788225951176	0.0659224285019053	-2.37837454587469	0.0173891529621208	0.0469884409430087	KIF22	High_vs_Rest
18.0349054235682	-0.961370551982619	0.269210126962907	-3.57107870654168	0.000355514034098684	0.00187485309028444	SCGN	High_vs_Rest
1727.07294186337	-0.0369738607675755	0.0782207135288107	-0.472686314143082	0.636436992059099	0.745243589984162	CARMIL1	High_vs_Rest
2301.55061417135	-0.113298499824711	0.0964178366833517	-1.17507821915563	0.239963423726254	0.370086999246942	PGM1	High_vs_Rest
4173.28935717763	0.194036877664748	0.048396085325349	4.00935068116171	6.08859393587645e-05	0.000414724589103906	DDX1	High_vs_Rest
9790.92225309027	-0.32430261122031	0.068363629261763	-4.7437886888445	2.09757656713995e-06	2.27285548935969e-05	DNM2	High_vs_Rest
6928.14320760251	-0.0251485315112684	0.0968455573122976	-0.259676666738279	0.795113192599401	0.862860473164593	EPB41L2	High_vs_Rest
8.31276358654349	-0.0504580253992533	0.313287508983871	-0.161059805936441	0.872046297096016	0.917070347478406	RIMS1	High_vs_Rest
325.38441614084	0.0183291592390962	0.164180502342297	0.111640292102908	0.911108623223666	0.943451914617381	MOXD1	High_vs_Rest
1985.64871535766	0.348008912446899	0.0607930989521096	5.7244805487058	1.03750693442012e-08	2.37069205972285e-07	STX7	High_vs_Rest
399.125613596541	-0.196455305387542	0.0588023745438175	-3.34094170365774	0.000834947523687904	0.00385708788614659	RABL2B	High_vs_Rest
3406.4232227507	-0.236911387883662	0.0782193148713576	-3.02880929439609	0.00245519613705675	0.00946282731822106	KEAP1	High_vs_Rest
42.2132132472943	0.27787446619104	0.316072017778266	0.879149214613415	0.379320376292483	0.517329685637818	DDX43	High_vs_Rest
1494.16220645825	-0.342287536086529	0.119317112134618	-2.86872125852616	0.00412134827735244	0.0145245145083744	PTPRH	High_vs_Rest
14.6180529229438	-0.895074466877973	0.367688683527398	-2.43432693737303	0.0149195124690235	0.041606676511101	DCT	High_vs_Rest
2947.01166164984	-0.00344647567974851	0.0716800853138642	-0.0480813557162704	0.961651405001311	0.975081599034345	SLC35C2	High_vs_Rest
416.204950859058	0.0659131198881569	0.135637883226597	0.485949192955499	0.627003188955731	0.73794010697326	CRYBG3	High_vs_Rest
2.72513314572155	-0.641303923489962	0.348456333554486	-1.84041402533349	0.0657074759071055	0.136320948500981	EPHA6	High_vs_Rest
6.64669704922889	-0.145549728665158	0.233413850316362	-0.62356937460174	0.532910428511848	0.658019812782959	SCTR	High_vs_Rest
364.885748228447	0.149307252645656	0.0895903818367994	1.66655448480662	0.0956030256931304	0.183618879653208	RFX3	High_vs_Rest
1782.1931617209	0.145031578432749	0.0939900956715274	1.5430517162106	0.122818228492961	0.223299581665165	RIF1	High_vs_Rest
2003.42649537355	0.105781611493917	0.0626922109967015	1.68731665085927	0.0915424809605711	0.177491698942512	RAB21	High_vs_Rest
423.022561985501	-0.552287120774343	0.252438278396296	-2.18781051860655	0.0286834073724206	0.0703576339954049	SLC4A4	High_vs_Rest
2494.61630921645	-0.0013894885445243	0.0794694298113036	-0.0174845666795845	0.986050044971279	0.990766483324139	SMARCA2	High_vs_Rest
1.89889242892375	0.0439881051557187	0.352285163682476	0.124865051641421	0.900630386532767	0.936796899062712	RDH8	High_vs_Rest
1951.16902122439	0.499196283216144	0.152341443830028	3.27682520702057	0.00104981337943347	0.00466131008715137	SESN1	High_vs_Rest
99.201901151237	-0.45653819756262	0.146221026821933	-3.12224724094291	0.00179476144693366	0.0072980943596438	MID2	High_vs_Rest
716.684689428272	-0.657320266818244	0.140830549160263	-4.66745511352244	3.0495334260703e-06	3.11174864816954e-05	COL5A3	High_vs_Rest
5682.79078929441	-0.216908499589205	0.0588078827963087	-3.6884255864219	0.000225645997707665	0.00126672107389427	SRCAP	High_vs_Rest
1645.51838023713	0.128012492478213	0.062907274255962	2.03493942461004	0.0418569684541789	0.0951734071288192	PUM3	High_vs_Rest
1.98629145943013	-0.182226559506322	0.288063887137566	-0.63259078156957	0.527000908529821	0.653077383402472	CPB2	High_vs_Rest
69.6112576453686	-0.325013690906391	0.217881418105779	-1.49169990599474	0.13577783378018	0.241183806438553	CHRNA3	High_vs_Rest
30.890406411925	-0.793790152165638	0.181908108866646	-4.36368756242502	1.27888192890454e-05	0.000107862873607554	KCNN2	High_vs_Rest
678.418670612496	0.0412722165019822	0.0476635787516487	0.865906790529333	0.386541278952784	0.524751853613437	CNOT4	High_vs_Rest
3142.28151304623	0.0526809969037203	0.0526127783885892	1.00129661495212	0.31668342894771	0.454575623572266	PSEN1	High_vs_Rest
1050.56828303721	0.102913865898536	0.0578300612945963	1.77959116062969	0.075142893879816	0.151672063682852	CPOX	High_vs_Rest
1394.46378560219	0.42943184428985	0.0645135489434879	6.65645978747844	2.80501831454505e-11	1.34734949834321e-09	CLDND1	High_vs_Rest
255.329981233336	0.0759111137832921	0.136666276287297	0.555448760627041	0.578587748400376	0.697276039337437	MOK	High_vs_Rest
39030.4144015027	-0.0218109412513237	0.0732539323330966	-0.297744306096034	0.765898324802451	0.842678033958072	HSP90AA1	High_vs_Rest
659.804758992811	0.326478631673319	0.0933409206804319	3.49770100073335	0.000469286935316699	0.00237469589398252	RBL1	High_vs_Rest
3588.458875819	-0.0500869959837732	0.067352774514017	-0.74365156216912	0.457087300456428	0.591564498187951	DLGAP4	High_vs_Rest
62.0260469777422	-0.656757720203192	0.181809727002882	-3.61233544007675	0.000303451676332635	0.001634768733329	IGSF9B	High_vs_Rest
54.3057303438166	-0.489851047560275	0.11596318902463	-4.22419434719266	2.39797053140414e-05	0.000186090587802353	CROCCP3	High_vs_Rest
521.662746252264	0.0185389045140768	0.0947775689554812	0.195604347298514	0.844919857361964	0.897783013742389	NDC80	High_vs_Rest
355.104387599935	0.031646949747161	0.0668417415729656	0.473460879420903	0.63588440485628	0.744905574287866	AP4E1	High_vs_Rest
835.979339920556	0.33997853251376	0.070791989792741	4.80250002167083	1.56696802434166e-06	1.76845137704175e-05	RSBN1	High_vs_Rest
777.772147212562	0.0686544073923928	0.0798220481056333	0.860093282767416	0.389737623700519	0.527746043547551	MAGI3	High_vs_Rest
890.738606625969	-0.14522797342649	0.177709825318975	-0.817219718526068	0.413802875837081	0.550548490584182	CXCL2	High_vs_Rest
14.6432833902666	-0.65726053105809	0.342316763543087	-1.920036063251	0.0548533443035234	0.118054018100131	AFP	High_vs_Rest
76.4685171287179	-0.115889634638042	0.220087701311468	-0.526561156972761	0.598498371928385	0.7140877758738	COL4A4	High_vs_Rest
1838.86505458889	0.172994798098807	0.108917410864929	1.58831170081101	0.112215872938833	0.208375399628889	TCF7	High_vs_Rest
686.906192666823	0.427625159364381	0.0737314451117804	5.79976641873872	6.64073551291911e-09	1.60713960070723e-07	OSTM1	High_vs_Rest
11.2172718472942	-0.427659714756631	0.366100231696074	-1.16814926004106	0.24274656325524	0.373337768848721	CDH7	High_vs_Rest
7.63194138835409	-0.306415069272948	0.176842693004125	-1.73269850208514	0.0831492709060801	0.164555494065721	IMPG2	High_vs_Rest
3189.60766279164	0.564166895185914	0.0769150057936293	7.33493925359157	2.21822075840318e-13	1.89935152438272e-11	PCNP	High_vs_Rest
845.380844205983	-0.115064072130416	0.0546079201820091	-2.10709493690485	0.0351093511302443	0.0827136937655325	EXD2	High_vs_Rest
166.014133720447	0.202059730261276	0.123904259466354	1.63077307536909	0.102938210679914	0.194494394586802	ARG2	High_vs_Rest
346.253769586077	-0.0700523175364581	0.12889709972169	-0.543474738281254	0.586802979385375	0.704136199625445	MEF2C	High_vs_Rest
952.870551386343	-0.157095570933114	0.174436757304067	-0.900587544512048	0.367807659509716	0.505986437509328	PTPRC	High_vs_Rest
2.91666401337326	-0.387690811826179	0.271531663269101	-1.42779227718264	0.153351656361276	0.264512299756066	CACNA1S	High_vs_Rest
449.616918473406	-0.169193726169239	0.23614947377602	-0.716468783367746	0.473701936256651	0.606860790837822	PKP1	High_vs_Rest
1049.72395101977	0.268367439057131	0.0569902928087563	4.70900263589973	2.48931852467021e-06	2.6128723088727e-05	UBA5	High_vs_Rest
1241.68915849314	0.276259927067496	0.0917676775746255	3.01042735709249	0.0026088034321678	0.0099640480178918	STK17B	High_vs_Rest
822.678007808548	0.185083215457358	0.0772535592685487	2.39578884403206	0.0165846413646082	0.0453001083043347	CDC14B	High_vs_Rest
305.928878753466	0.177053139285881	0.0689022444102248	2.56962804044171	0.0101807761486446	0.0305287644122375	ZNF510	High_vs_Rest
6.49158775919923	-0.969025469631396	0.339581980710946	-2.8535833014539	0.00432291927369847	0.0150930954364808	LRP2	High_vs_Rest
460.634348595875	0.311225850971122	0.087747167956213	3.54684781537825	0.000389869731592192	0.00202619086961405	ZNF506	High_vs_Rest
528.868348136932	-0.177967101309808	0.0672049811659788	-2.64812366914107	0.00809399100107997	0.0253596158341483	JMJD4	High_vs_Rest
483.865367339423	0.0933951854090673	0.0542196915020873	1.72253258588666	0.0849730851292485	0.167479946983338	DUSP12	High_vs_Rest
1914.86434443947	-0.300825782005163	0.0733667784036353	-4.10029973444026	4.12615371059929e-05	0.000297041588807365	AACS	High_vs_Rest
2044.90458333959	0.127049002466072	0.055693752688405	2.28120743051532	0.0225361752741655	0.0580206620548211	DELE1	High_vs_Rest
1.14854128119028	-0.833418328807373	0.579970174289401	-1.43700204899072	0.150717411340162	0.261112031632312	SLC13A1	High_vs_Rest
914.226373286388	-0.305570405784712	0.106171198020599	-2.87809134192332	0.00400089275378883	0.0141601854062547	CADPS2	High_vs_Rest
32.8856612278524	-0.2971520769034	0.176201856923369	-1.68642988270341	0.0917130297766032	0.177740178870827	PCDHB4	High_vs_Rest
3.41907846591664	-1.27740551290071	0.29146335297547	-4.3827311387865	1.1720071554496e-05	0.000100026937887912	PCDHA6	High_vs_Rest
23.7181690399879	0.00337442187098552	0.16669764517344	0.0202427686814329	0.983849710391891	0.989407473732119	PCDHGA2	High_vs_Rest
432.141026859152	0.36917038241207	0.0751373526165573	4.91327375208479	8.95680784846872e-07	1.09774023844904e-05	HSPB11	High_vs_Rest
798.909046426433	-0.520607575359045	0.0789168151316442	-6.59691568255257	4.19799348441926e-11	1.94241959903159e-09	PHLPP1	High_vs_Rest
5700.02963450743	-0.18364227103151	0.090337331051435	-2.03285030556139	0.0420676489619856	0.0955283668774983	ATP8B1	High_vs_Rest
17.2433360184697	-0.806629140952057	0.161096485666543	-5.00711817278074	5.52510084463149e-07	7.32110713264669e-06	IL12RB2	High_vs_Rest
222.494197453146	-0.198728449826929	0.0986618397857983	-2.01423823292148	0.0439845273945214	0.0990036758483727	SMARCD3	High_vs_Rest
874.322034760962	0.186440770191856	0.0550475290625307	3.38690534102031	0.000706857720033156	0.00334320677722574	WDR70	High_vs_Rest
343.227419950417	-0.280084715339405	0.164584520611506	-1.70176827261011	0.0887988162960093	0.173511763703786	FYB1	High_vs_Rest
2.97051480011427	-0.339695534010043	0.177737455075434	-1.91122087275229	0.0559762026212755	0.119962602502645	MPP4	High_vs_Rest
562.13437540717	0.248715037299916	0.0798312215614603	3.11551085446483	0.0018362659040191	0.00742565947582674	STRADB	High_vs_Rest
3694.55293841699	0.25041386335193	0.0772642907259072	3.24100384536327	0.00119109577167072	0.00518891577012917	BZW1	High_vs_Rest
27.1753716688969	-0.20682779905372	0.191423959158823	-1.08046975918054	0.279933046190488	0.414097473614492	PGR	High_vs_Rest
144.317400591128	-0.0945101579867399	0.14850535853968	-0.636409075848176	0.524509826904964	0.651091421595312	C1QTNF3	High_vs_Rest
1886.04323230867	0.122097500041139	0.0948933567302484	1.28668122035374	0.19820542132706	0.32080608311155	ME2	High_vs_Rest
776.29689949228	0.257289689241241	0.0667263498773948	3.85589335718189	0.000115307751101946	0.000713680463017547	C5orf22	High_vs_Rest
1048.91530435106	0.204457220296229	0.0624592704483553	3.27344874233338	0.0010624365827915	0.00470981664656164	CCNT2	High_vs_Rest
1132.20300562733	0.293571155614501	0.0891075100600606	3.29457253846086	0.000985714998836317	0.00443395854580048	FAM135A	High_vs_Rest
3.08135444608644	-0.580577010231928	0.330423114451092	-1.75707141794967	0.0789056368064358	0.157941596732994	COL19A1	High_vs_Rest
510.61589876682	-0.223025592124629	0.179853995727388	-1.2400369045049	0.214961744423912	0.340870845292006	EPB41L3	High_vs_Rest
895.776714391337	0.2066218183862	0.094573255027448	2.18478065840319	0.0289049328604434	0.0708018061592485	COBLL1	High_vs_Rest
3463.92618737913	-0.090178768718874	0.0735376714724659	-1.22629350254364	0.220088245562212	0.346957205206389	DLG3	High_vs_Rest
7.82493002980571	-1.4297254539455	0.303699911100484	-4.70769138115569	2.5053802549981e-06	2.62480570493931e-05	KCNK2	High_vs_Rest
138.893809356501	-0.593528679316725	0.179025243032059	-3.31533514081274	0.000915333135255168	0.00416252664048064	SERTAD4	High_vs_Rest
1942.30692720694	0.291647663120648	0.101061341821033	2.88584792033654	0.00390360733943284	0.0138783018019291	TRAF5	High_vs_Rest
1009.27359446422	0.44800959278485	0.0795444929729069	5.63218867882461	1.77936857451507e-08	3.80896085482132e-07	MRPL22	High_vs_Rest
1052.35008582033	0.0483796360677498	0.0577526245023417	0.83770454563131	0.402196659854132	0.539860138530509	GEMIN5	High_vs_Rest
1.52340156842301	-0.0634905738538055	0.424277368567016	-0.149644026661716	0.881045471000418	0.923237206226244	OPRK1	High_vs_Rest
7580.84216370332	-0.28137157279124	0.0597635991022555	-4.70807610347919	2.50065745790908e-06	2.62252063072184e-05	NFE2L1	High_vs_Rest
52.4003625369696	-0.558619730927168	0.125972791365431	-4.43444750943625	9.23087061131073e-06	8.18062406681939e-05	SEMA5B	High_vs_Rest
2309.07445250435	0.0948124848307462	0.0451137062792868	2.10163368630783	0.0355853766279588	0.0836412962514532	GSK3B	High_vs_Rest
4615.36419406615	-0.172373075275193	0.074145399784727	-2.32479797500127	0.020082765345981	0.05292778521114	ITGB5	High_vs_Rest
1363.16582673855	-0.0786633684560451	0.0765769128924571	-1.02724653534308	0.304304390663894	0.440816078972935	ERC1	High_vs_Rest
5784.90376935199	0.240650777726355	0.0663815569410273	3.62526564328924	0.000288664572846399	0.00156851538030523	XPO1	High_vs_Rest
1636.63097615264	0.460200767955003	0.0633413956243823	7.26540303412349	3.7192765016111e-13	2.93239951188009e-11	RNF13	High_vs_Rest
9.8759410194284	0.166762640469464	0.295044065130959	0.565212658642852	0.571929127588773	0.691644412431771	TRPM3	High_vs_Rest
632.927622380909	0.215308741632666	0.0541187383810772	3.97845086699118	6.93657414313693e-05	0.000462096091438149	PALB2	High_vs_Rest
654.178020435524	0.180207454436401	0.0851691644275858	2.11587674538736	0.0343552917078436	0.0812958277045774	DOP1A	High_vs_Rest
1042.64854285018	0.309005822676435	0.0561213790490019	5.5060268994215	3.67022473649355e-08	7.08632239258037e-07	LYRM2	High_vs_Rest
989.504478425618	0.315246655372711	0.0734727831730004	4.29065895911994	1.78143716656697e-05	0.000144041788859444	BCKDHB	High_vs_Rest
1972.34415965702	-0.138583025149121	0.0838472877763163	-1.65280271818483	0.0983710207156494	0.187642766677772	KAT6A	High_vs_Rest
1180.2404455792	0.156465999667217	0.0751506104416299	2.08203231813727	0.0373395178442373	0.08694710370026	TUT7	High_vs_Rest
378.912284663048	-0.0594379873437117	0.0939844149101826	-0.632423869431058	0.527109940750982	0.653151840129344	ULK2	High_vs_Rest
1946.25162687729	-0.112777620688147	0.0596480351786034	-1.8907181158685	0.0586619828531582	0.124472179316572	GRHL2	High_vs_Rest
3861.09236516224	0.223967086442515	0.0672885958478644	3.32845534403618	0.000873290039876911	0.00400252642276676	TNPO1	High_vs_Rest
4539.96502085894	-0.462390332640056	0.0750608581297152	-6.16020578716251	7.2650472809282e-10	2.29841003837397e-08	PLOD1	High_vs_Rest
65.9930027439019	-0.00902160471402606	0.190304260761608	-0.0474062150680238	0.96218947568337	0.975449829040281	P2RX5	High_vs_Rest
542.13361899455	0.213437282769769	0.0832508709358442	2.56378438291955	0.0103537842422858	0.0309532961550688	ITGAE	High_vs_Rest
2073.02325583302	0.722544979313357	0.0659092326908745	10.9627278275597	5.7732490822599e-28	5.05319662727804e-25	DIS3	High_vs_Rest
698.007655990636	0.859292442652798	0.0861775266296402	9.9711894302296	2.03773702632927e-23	1.05260809343665e-20	PIBF1	High_vs_Rest
730.298388982952	0.63847724253823	0.0661228187724088	9.65592898778007	4.6393502601883e-22	1.96746478393126e-19	TDRD3	High_vs_Rest
5.99120671037828	0.544234438590449	0.224736350879891	2.42165736188051	0.015449910228866	0.0428231975857093	AC000061.1	High_vs_Rest
503.686275527942	0.745177806533022	0.0810932178594041	9.1891507847793	3.95954830307644e-20	1.21131424300911e-17	NUFIP1	High_vs_Rest
1391.47683921247	0.654301769388443	0.0805204223589293	8.12591079654073	4.44015498537332e-16	6.94848246418984e-14	PDS5B	High_vs_Rest
921.218965065364	-0.175484008858863	0.141430851868427	-1.24077601556212	0.214688503815472	0.340564093852731	OXCT1	High_vs_Rest
339.536786330142	0.272857216226439	0.0814225056668836	3.35112772557939	0.000804831715316072	0.00373054535887164	RRAGB	High_vs_Rest
47.6516713767354	-0.0215745090299841	0.350420862626864	-0.0615674217232812	0.950907321403667	0.96830046850535	EPYC	High_vs_Rest
980.563622145739	-0.06224549353935	0.0762898658460981	-0.815907759818582	0.41455289364448	0.551093181400564	CYLD	High_vs_Rest
376.654786488296	-0.473149500269055	0.160747559874884	-2.94343192915231	0.00324595197037678	0.0119249092440915	SLC27A5	High_vs_Rest
298.195921770522	-0.309785500134858	0.0610160087293748	-5.07711839213958	3.83202113058448e-07	5.34278698339456e-06	ZNF324	High_vs_Rest
49.4201403290765	-0.323447224785789	0.130183144066152	-2.48455533245864	0.0129713347881621	0.0371367217131555	ZNF671	High_vs_Rest
152.761117719116	0.107071981830681	0.0779949376601985	1.37280681340066	0.16981241206111	0.285817483256535	ZNF416	High_vs_Rest
239.112361914149	0.171767286381594	0.0957975196843386	1.7930243595824	0.0729690290960244	0.148195559575619	ZNF586	High_vs_Rest
234.97419493068	-0.26656139033473	0.0602173262247737	-4.42665603151715	9.57051610043383e-06	8.44016127413014e-05	ZNF446	High_vs_Rest
543.989438508395	-0.155897200653034	0.136833012258066	-1.13932448084248	0.254567841301846	0.386867461264202	ZNF264	High_vs_Rest
40679.5595377158	0.154243916081864	0.124121038469383	1.24268953904952	0.213982260255158	0.339762208145126	RPS5	High_vs_Rest
15445.6685050745	-0.13963285033297	0.107900183917554	-1.2940927926468	0.195633370781411	0.317703835145197	FAT1	High_vs_Rest
2195.73835845807	0.00321126965070731	0.0399344145213966	0.080413590362937	0.935908318361948	0.959663882576798	YTHDC1	High_vs_Rest
2363.11581037046	0.450940425566451	0.0696606639392988	6.47338684511237	9.58301861839713e-11	3.98891567590084e-09	CHMP2B	High_vs_Rest
1396.51983369012	-0.235140609169192	0.0674197438385161	-3.48771139997804	0.000487173624542835	0.00244808058655848	SMAP2	High_vs_Rest
1484.29413577541	0.0306160939299687	0.0664145975486222	0.460984407946681	0.644809791663172	0.75182077836472	PPIE	High_vs_Rest
2415.94686360076	0.411401730047945	0.0693674645533036	5.93075922115928	3.01537121742029e-09	8.02896548739835e-08	ZMPSTE24	High_vs_Rest
6102.83370653006	0.110722124481713	0.0378657472255473	2.92407076564993	0.00345486194734309	0.0125461219270233	STARD7	High_vs_Rest
1583.25812641276	0.0760120465702318	0.0589628143088629	1.2891522811659	0.197345150846106	0.319807946058465	NOA1	High_vs_Rest
1199.8477231868	0.105374770758481	0.0726613864470687	1.45021690214022	0.146998043153828	0.256147118275569	REST	High_vs_Rest
20.5255486230689	0.109436625181832	0.168690046883714	0.648743818639589	0.51650397647565	0.644086827445064	HAL	High_vs_Rest
1464.65106473494	-0.29397927813132	0.063597427992513	-4.62250262960207	3.79138004437401e-06	3.77699605432264e-05	SSH1	High_vs_Rest
22102.7040351709	-0.112100587219424	0.110367117828933	-1.01570639357619	0.309769222501421	0.446944832685553	GSTP1	High_vs_Rest
16405.8748017917	-0.0732861371024722	0.0576324967449075	-1.2716113519574	0.203511241354864	0.327119209061296	APLP2	High_vs_Rest
110.250783801383	-0.108156160797985	0.131363578070933	-0.823334461395256	0.410317821608731	0.54737995592257	FAM234B	High_vs_Rest
12.2637806266362	-1.85090435526632	0.376271781744766	-4.91906235084574	8.69597683431551e-07	1.07035246113001e-05	SLCO1A2	High_vs_Rest
3190.69746139869	-0.0335446027337888	0.0498361758532355	-0.673097446974576	0.500885298029859	0.630685144492342	WBP11	High_vs_Rest
8719.07337955413	0.101116018789379	0.0641645388327026	1.57588631709831	0.115052004884643	0.212340460019628	EIF3I	High_vs_Rest
9.15171435377958	-1.56393122402778	0.239318958539017	-6.53492407611664	6.36418178847167e-11	2.76600507799645e-09	NKAIN1	High_vs_Rest
1535.15129273163	-0.680467080314694	0.143115440756845	-4.75467270838244	1.98768159635358e-06	2.16644230719824e-05	COL16A1	High_vs_Rest
2810.1225399501	-0.344765484013122	0.0482414813035772	-7.14666039882895	8.89144818287736e-13	6.38199390073954e-11	TXLNA	High_vs_Rest
37.4762063699682	-1.64257813177702	0.404598286480894	-4.05977530469494	4.91199618087767e-05	0.000344484753303929	APOB	High_vs_Rest
1222.68416666695	-0.219234723163885	0.0667213934009745	-3.28582351160375	0.00101684699852179	0.00454616765083493	NCOA1	High_vs_Rest
1117.74779508336	0.12450902668271	0.0653801697791336	1.90438518442709	0.0568600373076626	0.121443628989191	AGBL5	High_vs_Rest
99.5207607676341	-0.544384350646247	0.153416962982676	-3.54839738750219	0.000387582983255717	0.00201563621098987	EFR3B	High_vs_Rest
365.403820521313	-0.42269984143763	0.104565606220703	-4.04243667411491	5.28986015475004e-05	0.000366740359683551	KIF3C	High_vs_Rest
6284.3734711336	0.316045592497954	0.0477039840250012	6.62514041452633	3.46918248929747e-11	1.62669553925243e-09	RAB10	High_vs_Rest
6.72298582680296	-1.13286007943585	0.222019637409592	-5.10252197802621	3.35156809632809e-07	4.77647719200806e-06	GCKR	High_vs_Rest
8136.70196246385	0.0400507716597187	0.044503895621901	0.899938558187907	0.368152949117413	0.506388235650239	HADHA	High_vs_Rest
582.909216118958	-0.102498731881921	0.118369949781612	-0.865918521305684	0.38653484543081	0.524751853613437	MAPRE3	High_vs_Rest
3630.45889019499	-0.553185168171012	0.0745586335732102	-7.41946494536856	1.17594418017326e-13	1.10086305793388e-11	CAD	High_vs_Rest
6647.39213759	0.10732850511495	0.0770954038179643	1.39215179893696	0.163876435362844	0.278261275161374	CD59	High_vs_Rest
2257.36577330853	-0.262668691359009	0.0993520664920542	-2.64381709040764	0.00819769417589006	0.0256183024379942	CD82	High_vs_Rest
694.147307433054	-0.364949616410153	0.0911673688678306	-4.00307282026793	6.25250464626299e-05	0.000423782364817696	BCORL1	High_vs_Rest
1925.38618782671	0.0674530815579331	0.0942905954871347	0.715374435906884	0.474377704570241	0.607454849067675	ATRX	High_vs_Rest
532.041154601943	0.351821432499275	0.0718868039448916	4.89410313426899	9.87550431777514e-07	1.19316388440604e-05	AK6	High_vs_Rest
100.280443797249	-0.724429492481804	0.221617329715698	-3.26883052607456	0.00107992963582862	0.00477728244067945	FCN1	High_vs_Rest
512.672261015285	0.562289038629696	0.0632112286061739	8.89539803336106	5.8210283176579e-19	1.45571906578889e-16	MYNN	High_vs_Rest
2439.84441049559	0.164958836878641	0.0877202021551918	1.88051136255706	0.0600384192779566	0.126771466290184	MECOM	High_vs_Rest
1574.87335941651	0.473864900520024	0.0797340206518232	5.94307043149453	2.79732170016316e-09	7.58550832806722e-08	SCAMP1	High_vs_Rest
4420.78132151226	0.00550729914944935	0.0674321037480808	0.0816717682429727	0.934907729017101	0.959012388219573	PREP	High_vs_Rest
223.045974624001	0.0581984706767235	0.0816009638440833	0.713208128128542	0.475716977353447	0.608699827678353	HACE1	High_vs_Rest
1685.70690589796	0.108873896458354	0.0704240205357796	1.54597672257352	0.122110189625774	0.222345684779436	SEH1L	High_vs_Rest
307.961573792358	0.101828157639399	0.059628978797252	1.70769581658661	0.087692798798031	0.171723329198058	WDR47	High_vs_Rest
2376.25091137838	0.210178356693632	0.0632313002185518	3.32396069616115	0.000887487027866211	0.00405815066725647	WDFY1	High_vs_Rest
204.580135425706	0.384315861085319	0.110454540470421	3.47940301456629	0.000502532228577322	0.00251385783814437	OVGP1	High_vs_Rest
2241.45275673571	0.379280462225303	0.0883740048368788	4.29176501535017	1.77258479334994e-05	0.000143473277262925	SLC25A24	High_vs_Rest
911.515459038278	-0.165098417279634	0.0483557531400519	-3.41424559765335	0.000639588931302616	0.00306749577250311	MAP3K4	High_vs_Rest
154.316609306311	-0.484353763905603	0.157631905538422	-3.07268863020593	0.00212139711345705	0.00837764419664514	PILRA	High_vs_Rest
733.053634275797	-0.361278130451962	0.124321758237426	-2.90599276887641	0.0036608990917925	0.013166867981096	IGSF9	High_vs_Rest
1339.72458491405	0.0519497788747376	0.204313412840082	0.2542651417379	0.79929072786618	0.865902868564372	ABCB1	High_vs_Rest
852.97259823872	-0.39828852840978	0.0953975960988435	-4.17503736673935	2.97937145811764e-05	0.000224539571024365	ZNF213	High_vs_Rest
843.814328162437	-0.213251010363088	0.138823236573623	-1.53613339975684	0.124505666169937	0.225521587779646	AKR1B1	High_vs_Rest
4223.26795303014	0.425779483410252	0.0752388450941339	5.65903799928806	1.52223851150852e-08	3.32402879401478e-07	CPNE3	High_vs_Rest
1713.39638757162	0.110966042501213	0.0576916368493064	1.92343376893712	0.0544255967969776	0.117358283416964	RRN3	High_vs_Rest
8785.72854857769	-0.137681727545065	0.055342830322192	-2.48779700538474	0.012853707652393	0.0368770215903582	CTTN	High_vs_Rest
803.710283722107	-0.174001097317736	0.252305225592381	-0.689645237863001	0.490417311544825	0.621828074796887	WNT11	High_vs_Rest
1663.1307605248	0.202751100732742	0.0556740276639998	3.64175378071031	0.00027078700190623	0.00148288120091507	MTIF2	High_vs_Rest
930.046676711277	0.232833711627713	0.0798453073986317	2.91606005679556	0.00354482259278305	0.0128171488683235	DDHD2	High_vs_Rest
1808.16004691229	0.0974297375483798	0.113398620068014	0.859179216554339	0.390241647964345	0.528178099194902	TTC39A	High_vs_Rest
1759.63847013207	0.219281893580367	0.0626336155808141	3.5010256321134	0.000463471264726344	0.00235130889575384	EPS15	High_vs_Rest
553.218138692558	-0.113718324999097	0.0931111881115546	-1.22131751624577	0.22196582384723	0.349270567262233	ORC1	High_vs_Rest
2162.66493191835	0.478211973880575	0.0782499126981342	6.11134194775884	9.87968179073053e-10	3.01857687253793e-08	MGST2	High_vs_Rest
2056.9005531516	-0.31597726518107	0.0661666880511409	-4.77547349712967	1.79284903103018e-06	1.98428777547456e-05	CHERP	High_vs_Rest
1579.27080322865	0.0907297830946082	0.048849160159899	1.85734581306251	0.06326197042524	0.132143756162717	ATG16L1	High_vs_Rest
1413.48828220725	-0.086382260609924	0.0575980443055745	-1.49974294529239	0.133681001591226	0.238372947775424	USP40	High_vs_Rest
2210.75573582809	-0.0318952502504875	0.0637979135789037	-0.499941901878032	0.617115986714726	0.72979263431717	POMGNT1	High_vs_Rest
449.482771111089	-0.260227513750228	0.0863141644992431	-3.01488771002945	0.00257074411919749	0.00984254522429074	RAD54L	High_vs_Rest
2855.57971193746	-0.429223686247555	0.0715161057829293	-6.00177654457814	1.95170179710264e-09	5.47136331198437e-08	MAST2	High_vs_Rest
6513.39928844504	0.0427623256852579	0.0580911329551605	0.736124835407589	0.461654729892476	0.595680794950999	DNAJA1	High_vs_Rest
4902.2813723037	-0.156122429209787	0.0644094082666694	-2.42390721186888	0.0153545280753588	0.0426086463808502	B4GALT1	High_vs_Rest
2591.29525648713	0.458953949368112	0.0697032912501954	6.58439423930108	4.56743709177843e-11	2.0737743913824e-09	CHMP5	High_vs_Rest
1689.76155790254	-0.0809039434870399	0.0469383161815433	-1.72362261939964	0.0847759924141441	0.16717513742848	NFX1	High_vs_Rest
18.4612941486378	-0.379173448004087	0.209443562748131	-1.81038482648458	0.0702361306796142	0.143766433527	AQP6	High_vs_Rest
1174.64534890004	0.553590269448985	0.063078318585149	8.77623693633649	1.69035511862004e-18	4.00474359306147e-16	DIMT1	High_vs_Rest
892.105900379537	0.404000544035654	0.0652281004497987	6.19365796719135	5.87837164649511e-10	1.89976913416473e-08	IPO11	High_vs_Rest
50.0675626357513	-0.0913429694350322	0.133780163341131	-0.682784107551979	0.494743273432984	0.625601370274623	FOLH1	High_vs_Rest
7676.44293173746	0.0550538474716455	0.058142302373958	0.946881104183864	0.343699367613189	0.482360906533564	EIF2AK1	High_vs_Rest
3.69258105581123	-0.0192038362878136	0.210344468836302	-0.0912970823243217	0.92725653627628	0.954553999785799	NME8	High_vs_Rest
1117.15627871587	0.403127512777647	0.142883554506598	2.82137097001623	0.00478188697787417	0.0164011384209007	EPDR1	High_vs_Rest
422.255293283114	0.270176123912154	0.127410377062995	2.12051898864228	0.0339623019049003	0.0804928268539609	SNX10	High_vs_Rest
2109.38632645561	0.180066517681299	0.054008444862522	3.33404374333784	0.000855931958210225	0.0039378618781142	SEPHS1	High_vs_Rest
1880.46594368198	-0.296102430834495	0.0817263903268705	-3.62309444538309	0.000291099470827267	0.00157805135719381	MRPL28	High_vs_Rest
7.14396246271092	-1.00403857785729	0.355966312134393	-2.82059999396298	0.00479339318441086	0.0164316600566565	HBQ1	High_vs_Rest
1388.2310272071	-0.0374919034242593	0.0675608800739515	-0.554935095327666	0.578939055752056	0.697498265915244	ITPKC	High_vs_Rest
44910.164925491	0.600259451167411	0.162227662048552	3.70010541721154	0.000215509926115219	0.00121697451109149	CEACAM6	High_vs_Rest
15.4820685969767	-0.642857115425884	0.175399344174215	-3.66510558207885	0.000247236565255196	0.00136802410782439	FAT2	High_vs_Rest
1674.80215409717	0.261771299278604	0.0406142704048962	6.44530350216623	1.15369311464341e-10	4.69069290869856e-09	RBM22	High_vs_Rest
11786.2772242206	0.379811730311908	0.0779130664038264	4.8748143006377	1.08910856815313e-06	1.29403510492101e-05	TMED2	High_vs_Rest
177.995017114993	0.416356934300138	0.149499111670427	2.78501276461095	0.0053525615907502	0.0179859329560455	ERO1B	High_vs_Rest
1807.68748367238	0.423866312635484	0.0592213368823895	7.15732428461149	8.22669347200939e-13	5.93187897718572e-11	ZFAND6	High_vs_Rest
562.143403909013	-0.65500302777292	0.21469896936456	-3.05079726144713	0.00228234628964612	0.00891095496317723	HSD17B2	High_vs_Rest
1319.65352285646	0.231201222351114	0.0816055217994786	2.8331565959375	0.0046090800758545	0.015900165665664	TXLNG	High_vs_Rest
15.5897739554733	0.350770867664121	0.170981136280505	2.05151793522217	0.040216534849367	0.0921734013893706	PPEF1	High_vs_Rest
280.087467029597	0.0409836684969919	0.110418763622882	0.371165797843611	0.710514045854128	0.802523421954623	LAT2	High_vs_Rest
9722.81358397523	-0.227198513071103	0.0764317691362614	-2.9725664555279	0.00295321270837075	0.0110229486425921	HUWE1	High_vs_Rest
819.176773383406	0.191140688114442	0.0518804116381496	3.68425542664524	0.000229372142882449	0.00128397872130502	ZW10	High_vs_Rest
256.683578872055	0.0588363411204767	0.0550618604924764	1.06854982004315	0.285272569996739	0.419886896515193	ALG9	High_vs_Rest
9.641589959525	-0.739149013306449	0.22037025723061	-3.35412329501869	0.000796168783671621	0.00369964288062126	MYBPC2	High_vs_Rest
85.0305852998402	-0.110905269702059	0.182616267401517	-0.60731319985975	0.543643080029951	0.667193513212999	NOX4	High_vs_Rest
655.782223395179	-0.164200903457248	0.0615573570276938	-2.66744563746258	0.00764302528369242	0.0241701853361249	ACOX3	High_vs_Rest
1199.31580481579	0.208675328300753	0.0577256285016452	3.61495117016882	0.000300404237081619	0.00162112305368074	MTMR2	High_vs_Rest
2897.74851670957	-0.108325875838822	0.0883664081528413	-1.22587166439376	0.220246973413682	0.347120598822843	PPP1R15A	High_vs_Rest
84.8946339861707	-0.43083899665319	0.131122337745004	-3.28577879301581	0.00101700843448859	0.00454616765083493	HSD17B14	High_vs_Rest
2618.7155254298	-0.344783439165036	0.141073194545906	-2.44400391069929	0.0145252690887816	0.0407275048215636	TRIP6	High_vs_Rest
400.707379781654	-0.978563051935484	0.196125233696085	-4.98948061651192	6.05418485301108e-07	7.89600019529715e-06	ACHE	High_vs_Rest
82723.4310322736	0.125473793993539	0.086093105074364	1.45741977693986	0.145000541160671	0.25352212794301	FTL	High_vs_Rest
4422.79556985689	-0.205219675352893	0.0523719467684542	-3.91850385589458	8.91003043406164e-05	0.000573086464538237	SRRT	High_vs_Rest
3023.64772108825	-0.207278766830575	0.0829085177526381	-2.50009012884541	0.0124161713965241	0.0358469452725375	BAX	High_vs_Rest
747.830257021651	0.0607856505848259	0.0593999991880073	1.02332746491179	0.306153042164336	0.442944228779936	NLK	High_vs_Rest
2110.56923226913	-0.308557891202572	0.0653589459913887	-4.72097409960109	2.34717829238064e-06	2.49863472949034e-05	PIGS	High_vs_Rest
1666.87407281977	-0.629055047185315	0.170076505278834	-3.69865929543885	0.000216741306071546	0.0012236850259914	ADAMTS2	High_vs_Rest
8.82715080724255	-0.844640262831766	0.450300985348375	-1.87572377213057	0.0606932198925036	0.127871313105963	TMPRSS11E	High_vs_Rest
2546.17774855954	-0.268158298767716	0.0491203248865886	-5.45921264541416	4.78250689798807e-08	8.90642980825082e-07	ATXN7L3	High_vs_Rest
843.2840721672	-0.170824198995883	0.0653988193276348	-2.61203796570223	0.00900042584313806	0.0276632284741787	PGS1	High_vs_Rest
3870.01316493842	-0.285236949015773	0.063509145067027	-4.49127363806797	7.07985201102403e-06	6.48694785889407e-05	PSMC5	High_vs_Rest
755.556946258776	0.158361197072006	0.0456611761257036	3.46818042172289	0.000523995357254578	0.00260263141662859	UIMC1	High_vs_Rest
34.8089687187889	-0.612919798591227	0.129933506778171	-4.71718045475086	2.39135572324101e-06	2.52857781340014e-05	CETP	High_vs_Rest
8779.55324860926	-0.418312786597542	0.16485313112234	-2.53748766401717	0.01116513029858	0.0329259013297384	MMP2	High_vs_Rest
56.1100024594633	0.100680717680212	0.303360004260431	0.331885272502102	0.739975891540445	0.824346485502543	MT3	High_vs_Rest
1422.9302756278	0.276899340515449	0.114245495894874	2.42372216380632	0.0153623535580695	0.0426266080146858	LPCAT2	High_vs_Rest
116.831108443196	-0.875005764703459	0.200824915800325	-4.35705779442952	1.31822468874305e-05	0.000110589083978417	GNAO1	High_vs_Rest
1407.64019782414	0.146279968503484	0.0410535591781556	3.56314949134347	0.000366431863820805	0.00192085643470197	OGFOD1	High_vs_Rest
2063.39861358644	-0.294048731327947	0.0643479344744057	-4.56966853294887	4.88496203525856e-06	4.70719124559625e-05	SH3BP2	High_vs_Rest
2533.00811391553	0.0348106231076827	0.0527360772523761	0.660091249128969	0.509195274020778	0.638063432927492	NOP14	High_vs_Rest
5679.30000687968	-0.208667724618657	0.0423721151329639	-4.92464735271904	8.45126247266787e-07	1.04513061426124e-05	ADD1	High_vs_Rest
479.865924586838	0.118757089367164	0.0787670150212621	1.50770077214564	0.131631127822301	0.235611045085249	L2HGDH	High_vs_Rest
446.156731679275	0.250286904292232	0.0947883269500861	2.64048234994198	0.00827881048021441	0.0258333648476487	TXNDC16	High_vs_Rest
3951.57204779761	0.166518621002215	0.0642252273805234	2.59272917814086	0.0095217717620157	0.0289298069830407	RTRAF	High_vs_Rest
636.236752670596	-0.592960215546374	0.129545345995778	-4.57724058698102	4.71149495395082e-06	4.56938153274824e-05	NID2	High_vs_Rest
1076.01359630013	0.308864068099191	0.0565840483283475	5.45850071219553	4.80171939039436e-08	8.93165159334865e-07	GMCL1	High_vs_Rest
7389.64857416124	-0.15169545691835	0.0403072143313343	-3.76348153636665	0.000167564103901403	0.000981767369641726	SF3B2	High_vs_Rest
1011.5397813646	0.182363423699926	0.0655340865929482	2.7827262601925	0.00539042650213258	0.0180886410098187	KLHL42	High_vs_Rest
31359.043006166	-0.083336260940136	0.0858628204611929	-0.970574463924129	0.331760227317391	0.469811009067951	GNAS	High_vs_Rest
2314.62421928808	0.239826991392973	0.0584612261371054	4.10232571637348	4.09017928555331e-05	0.000294855980983264	DNM1L	High_vs_Rest
46.7343036683555	-0.165241025733309	0.177519990675909	-0.930830522828175	0.351941238157344	0.490823599820214	PTHLH	High_vs_Rest
98.8063749083617	0.22404893551362	0.244058789484487	0.918012155951715	0.358612501841414	0.49711319048977	PHACTR3	High_vs_Rest
1258.70826953038	0.396020563465879	0.0674310756937761	5.87296820332991	4.2806060140216e-09	1.09039527487325e-07	ERGIC2	High_vs_Rest
132.680763107087	-0.399368855686439	0.198684068941504	-2.01006984512693	0.0444237970773878	0.0998284015053836	TFAP2C	High_vs_Rest
1784.66640592617	0.32962284188112	0.0852496673845122	3.86655868572931	0.000110381911138603	0.000688041729109806	AURKA	High_vs_Rest
55.0299537555965	-0.341453946787169	0.157511641622093	-2.16780133373505	0.0301738053283135	0.0733001777731216	CASS4	High_vs_Rest
377.982369090872	0.345550435442561	0.103527504082971	3.33776457283878	0.000844552746910666	0.00389346847917412	PIR	High_vs_Rest
374.647319923625	-0.0269547011526727	0.0776368472363915	-0.34718953837216	0.728448929770854	0.815695692609195	AAMDC	High_vs_Rest
250.479453382409	-0.39009539694959	0.100890665283016	-3.86651625158089	0.000110401110199276	0.000688041729109806	RFX2	High_vs_Rest
696.680538294632	0.281406920073625	0.0611522954207162	4.60173928284457	4.1897745418893e-06	4.11918239672174e-05	METTL2A	High_vs_Rest
920.333024830653	0.37460379095127	0.156501955370506	2.39360454036773	0.016683726143133	0.0455233989236335	SULT2B1	High_vs_Rest
515.915554720337	0.401110165213419	0.0740111215379072	5.41959312166317	5.97348290412804e-08	1.07189320221569e-06	ALG6	High_vs_Rest
1766.72551050372	-0.426554015773574	0.0693169059574558	-6.1536793929518	7.5705652673652e-10	2.38310201373304e-08	CNOT3	High_vs_Rest
8.41913780251351	-0.659931411395026	0.195425249002704	-3.37689942708425	0.0007330784917414	0.00344405893466103	GP6	High_vs_Rest
540.843062980937	0.208099235400404	0.0736888717656288	2.82402526208129	0.00474246467884145	0.0162869216164798	PTPN4	High_vs_Rest
3850.29320234509	0.3120959996065	0.0602447737505841	5.18046595873346	2.21332318382869e-07	3.31787885454053e-06	DDX18	High_vs_Rest
8323.11670054727	-0.20344420951893	0.0591306205426838	-3.44058979343998	0.000580447801195036	0.00283213227247686	KHSRP	High_vs_Rest
4174.24180554673	-0.281277922010014	0.0762281973395337	-3.68994587077999	0.000224301773746864	0.00126002131480393	GNA11	High_vs_Rest
398.008422760985	-0.638364931067369	0.109812404199371	-5.81323153537719	6.12782118779102e-09	1.50029250681659e-07	ASAP3	High_vs_Rest
1672.11092073695	0.18714507711212	0.070771380084505	2.64436099576775	0.00818453156175506	0.0255873191299635	EDEM2	High_vs_Rest
222.075882665807	-0.43531873130594	0.113482388657174	-3.83600254151347	0.000125053113791112	0.000763796009993783	DNMT3B	High_vs_Rest
26.6333185231264	-0.55239023078081	0.14300479689412	-3.86273917223766	0.000112122702440988	0.000697254066294754	REM1	High_vs_Rest
4468.23474595556	0.238268249524032	0.0853635075506397	2.79121906257994	0.00525099199849928	0.0177226604405219	TPX2	High_vs_Rest
666.344642308024	-0.452158290682454	0.199623115667192	-2.26505978113418	0.0235090112515203	0.0600104459280141	FER1L4	High_vs_Rest
1299.71293700421	0.264162351710983	0.0971668973963433	2.71864553453288	0.00655498121553888	0.0213353432601622	PDRG1	High_vs_Rest
2988.49431863357	-0.030676600851055	0.106226334413296	-0.288785271754754	0.772745703582522	0.84781125697153	EPB41L1	High_vs_Rest
150.726752514315	-0.00968399629545755	0.294091783758146	-0.0329284829780265	0.973731618975483	0.983311967244094	SLC15A1	High_vs_Rest
2048.13355329033	0.380808295091416	0.0813938137620201	4.67859014697144	2.88854171098591e-06	2.96185972382578e-05	DOCK9	High_vs_Rest
3419.94989909411	0.617973859450907	0.0737464112012807	8.37971433978301	5.30563133326832e-17	9.95121686376695e-15	ANKRD10	High_vs_Rest
767.271754727767	1.06636012716747	0.0759685043746927	14.0368714106566	9.27162220895292e-45	9.73829386013689e-41	TGDS	High_vs_Rest
30.0287342701669	-0.844163809738925	0.175377235956845	-4.81341723247736	1.48371066951716e-06	1.691451635184e-05	DOCK3	High_vs_Rest
90.760403469413	-0.378149949851068	0.112551720072596	-3.3597882787323	0.000780022246663986	0.00362996617816899	C3orf18	High_vs_Rest
2618.43761736441	0.0153848796141843	0.0672715402232832	0.228698191882032	0.819103500219624	0.879564861365878	COQ9	High_vs_Rest
8.94476103687706	-0.231354370332832	0.281231718372973	-0.822646789883094	0.410708882440053	0.54769864737513	TMEM40	High_vs_Rest
387.662545618261	0.295786881257439	0.0749812910113525	3.94480912862191	7.98635667972438e-05	0.000522529275286784	KIF9	High_vs_Rest
56.216830707277	0.0983837537841438	0.15245188395605	0.645342984495401	0.518704942846753	0.645819217208044	ARHGAP28	High_vs_Rest
2709.37550488474	0.40604324302806	0.0896553282726252	4.52893599132623	5.92814526534113e-06	5.55444119271184e-05	CRLS1	High_vs_Rest
1220.55095719366	-0.289553820703131	0.0648256245576577	-4.46665686106261	7.94514120156704e-06	7.17544853142383e-05	PPP1R13B	High_vs_Rest
1553.38333667861	-0.246748821935318	0.101744213152015	-2.4251877752168	0.015300470532802	0.042477341540845	ATRN	High_vs_Rest
890.31388469608	-0.0567008952895578	0.114650686383459	-0.494553474367498	0.620915350794707	0.733212513249183	SMOX	High_vs_Rest
261.699323912297	-0.931234531920951	0.185389992332949	-5.02311111944227	5.08411093088596e-07	6.81413591800156e-06	SIGLEC1	High_vs_Rest
5728.6799754641	0.198593742087291	0.0697932819415567	2.84545641876519	0.00443478275597547	0.0154102343009249	FKBP1A	High_vs_Rest
2699.72123562296	-0.0439722198476542	0.0723904720022087	-0.607431042117153	0.54356489289426	0.667149414763946	NSFL1C	High_vs_Rest
314.794422358016	-0.431724567674836	0.19420373292064	-2.22304978994023	0.0262124427914068	0.0654583985066754	SLC4A11	High_vs_Rest
161.741143337906	-0.371656467499374	0.14662038213056	-2.53482129904986	0.0112504701782481	0.0331372513849875	C20orf194	High_vs_Rest
414.488388426728	-0.206273807098459	0.0825991933094158	-2.49728597621721	0.0125147984946138	0.0360854045173207	ZNF343	High_vs_Rest
162.351111070169	-0.858427199702208	0.144962029739735	-5.92173827341842	3.18556326081675e-09	8.40619498031566e-08	EBF4	High_vs_Rest
520.107413451869	-0.5080105862893	0.147358918706216	-3.44743698413057	0.000565932410953113	0.00277678764701535	CPXM1	High_vs_Rest
4657.82597800371	-0.0978328091524067	0.0850248887346188	-1.15063730877395	0.249881477476826	0.381314608712033	MAVS	High_vs_Rest
1418.04884765657	-0.374672902875038	0.141740307484838	-2.64337582952623	0.00820838668959365	0.0256466301030338	LZTS3	High_vs_Rest
4.17808092995597	0.779902850124384	0.351653904150311	2.21781371092363	0.0265675368740662	0.0661616286178634	F11	High_vs_Rest
4007.15826916118	0.288649942980807	0.0739700214789002	3.90225576807685	9.53003782530353e-05	0.000607140096796026	XRN2	High_vs_Rest
619.819537218125	0.311717299157581	0.114128771788498	2.73127708528444	0.00630894043798623	0.0206518505299134	KIZ	High_vs_Rest
6153.83985937286	0.130752293851786	0.0507954314594845	2.57409554550347	0.0100502514911328	0.0302034739614301	DYNLL1	High_vs_Rest
2081.6449572294	0.0546731964891664	0.193986245165296	0.281840583297951	0.778065750831344	0.851172294331908	TESC	High_vs_Rest
4461.99143823311	0.252977060469362	0.0766964540073604	3.29841925214801	0.00097230840568849	0.00438241136650613	SNX5	High_vs_Rest
22338.1919864188	0.259258984512064	0.0811585646678754	3.19447473686884	0.00140085545270202	0.00594731276133667	RPL6	High_vs_Rest
63.4653190993647	-0.62010980238926	0.166830537873088	-3.71700415460502	0.00020159912946616	0.00114829872911762	SIRPG	High_vs_Rest
1863.36982379746	0.173605207226072	0.0520290285155879	3.33669899629318	0.000847797120925728	0.00390385609825657	MAPKAPK5	High_vs_Rest
93.0471372766857	-0.140065825519052	0.159170897662138	-0.879971323755179	0.378874844472571	0.516856279735506	P2RX7	High_vs_Rest
772.920090919424	0.169792780808608	0.108867689949188	1.55962509067525	0.118848503644193	0.217803672782862	ESF1	High_vs_Rest
863.131286848634	0.311193423059268	0.0871366244634354	3.57132749834545	0.000355176443277307	0.00187369993766415	RBBP9	High_vs_Rest
5027.06289525088	0.10755845739079	0.0532507552552862	2.01984848618861	0.0433991060368472	0.0979939685575818	ANAPC5	High_vs_Rest
644.33485507581	-0.296906162264509	0.0871251311035912	-3.40781309024935	0.000654857342786265	0.00313146644173387	SLC23A2	High_vs_Rest
1326.79171150812	-0.428182410833579	0.0656283957424372	-6.52434675554174	6.82985380712572e-11	2.95210827794967e-09	SLC8B1	High_vs_Rest
3340.09707889687	0.40434043322108	0.0819642819228872	4.93312969668285	8.09223823216388e-07	1.00864883977644e-05	TMEM230	High_vs_Rest
96.0280097510852	0.0308259631411196	0.106450618772345	0.289579933838091	0.772137620022814	0.847353338450141	DZANK1	High_vs_Rest
1158.65373717812	-0.16980252286512	0.0513809547515766	-3.30477554740085	0.00095052488835267	0.0042996036795855	KDM2B	High_vs_Rest
5.30912047702782	-0.417779950828969	0.171633310745211	-2.43414258581286	0.0149271136513525	0.041624190367621	CFAP61	High_vs_Rest
5.63520491486787	-0.255397122720134	0.385315901505376	-0.662825286271169	0.507442456902111	0.636490298665233	LHX5	High_vs_Rest
454.418372706449	0.202526686439868	0.0785926200955685	2.57691735170039	0.00996857826511899	0.029989488364894	TASP1	High_vs_Rest
3705.61451559661	-0.095777483830749	0.103058864572275	-0.929347361124677	0.352709098053238	0.491524641973267	OAS1	High_vs_Rest
6074.3321770873	-0.357739435074214	0.0612689299940709	-5.83883927969418	5.25657470515588e-09	1.30626710535853e-07	GCN1	High_vs_Rest
85419.0019666954	0.0127421020525027	0.0935008059956343	0.136277991583277	0.891601521728	0.930430996842168	RPLP0	High_vs_Rest
4958.22012619415	-0.0873344441909461	0.0665687842242309	-1.31194290550309	0.189539399395672	0.31059267122355	PXN	High_vs_Rest
18.5487483601301	-0.0632949537946809	0.112641295527525	-0.561916067266946	0.574173206070355	0.693586265028825	SIRT4	High_vs_Rest
3.02681466894371	-1.17639266977825	0.265905754789791	-4.42409631453157	9.6846809944826e-06	8.52176202558354e-05	RPH3A	High_vs_Rest
1462.54441359801	0.0335979458454573	0.0926451533059083	0.362651953680934	0.716864895050931	0.806864437247346	KIF16B	High_vs_Rest
922.796270162246	0.34936517229349	0.0835485890376358	4.18158075818746	2.89489391273017e-05	0.000219327018971213	TRMT6	High_vs_Rest
59.5576758583803	-1.27953943762202	0.268980034522127	-4.75700525466605	1.96486056831166e-06	2.14751149869929e-05	CHGB	High_vs_Rest
9600.33551520593	-0.140209577553495	0.0696257181694639	-2.01376131176464	0.0440345994121859	0.0990951455133536	PEBP1	High_vs_Rest
6.17203925483722	-0.252647733777488	0.578496515050033	-0.43673164350115	0.662305977798714	0.765985001300697	TBX5	High_vs_Rest
914.779607448746	-0.00952001883870321	0.0425175749962187	-0.223907850801695	0.822829006761887	0.882359782500238	BRAP	High_vs_Rest
5589.14154776002	-0.249233990547198	0.0623512582085653	-3.99725679493922	6.40807734006379e-05	0.000432003673481836	ERP29	High_vs_Rest
18.7906990088587	-0.780423277719573	0.312571497581613	-2.49678324401861	0.0125325536408092	0.036123377718798	NOS1	High_vs_Rest
9720.91833592354	-0.265900794322974	0.066193094135652	-4.01704736415635	5.89318828558636e-05	0.000403295727684639	FUS	High_vs_Rest
3539.59582787584	0.40891793353515	0.0751475555054249	5.44153340431188	5.2823885050079e-08	9.67478262920709e-07	IGBP1	High_vs_Rest
4149.85679719478	0.0239130373971328	0.108961071125789	0.219464044819517	0.826288585216442	0.884774059453133	FXYD5	High_vs_Rest
480.341010234518	0.192449642344102	0.0881782037544483	2.18250808192941	0.0290720554425756	0.0711448017237928	ZNF302	High_vs_Rest
2963.89869445476	-0.253715864384276	0.0877802236211888	-2.89035336113034	0.00384809012116956	0.0137195428511035	GRAMD1A	High_vs_Rest
16937.3155514629	0.141894561816783	0.138396381585703	1.02527652956674	0.305232726949006	0.44185616879511	FXYD3	High_vs_Rest
8577.77456956025	-0.0445467293753301	0.102337927296511	-0.435290517915823	0.663351566639527	0.766800244499487	HEPH	High_vs_Rest
455.524427312398	-0.362210292667177	0.152465824072457	-2.37568186097261	0.0175165581663693	0.0472759527042651	CDIP1	High_vs_Rest
38.2647970596213	-0.221455791698316	0.094562918520278	-2.34188829155931	0.0191864565918686	0.0509622563609356	CMTM1	High_vs_Rest
26.8959480575195	-0.665554341122439	0.190704749236434	-3.48997255593928	0.000483070153125731	0.00243155599440763	KCNH4	High_vs_Rest
15375.617601523	-0.27464607906445	0.0469440220786568	-5.85050165927982	4.900925739919e-09	1.22952364701312e-07	GANAB	High_vs_Rest
1223.54608189403	-0.231116914292145	0.0609329493285322	-3.79297107458284	0.000148855501681396	0.00088649345265182	GMIP	High_vs_Rest
373.093515870798	0.173777513930109	0.0935167735486845	1.85824967367636	0.0631335669234412	0.131907426155613	RBM41	High_vs_Rest
2506.4684885697	0.129628050151018	0.0897024885821346	1.44508867256594	0.148432980287587	0.258129000588921	BIRC5	High_vs_Rest
148.11197768183	-1.01389218924719	0.177483935199331	-5.71258569463483	1.11272350933527e-08	2.51881593241052e-07	LAG3	High_vs_Rest
7593.22946914415	-0.185046672652744	0.0675920755841996	-2.73769774124233	0.00618709118706281	0.0203311339351704	MLF2	High_vs_Rest
257.974535512353	0.332557519618242	0.122573031586214	2.71313775399552	0.00666493938431411	0.0216150926306852	OTUB2	High_vs_Rest
3770.24890126559	-0.0686465961318629	0.0488709938533348	-1.40464907134641	0.16012565696887	0.273546188728061	DDX24	High_vs_Rest
378.626276215764	-0.0451797422633426	0.0736198784048585	-0.61368944424066	0.539420565032002	0.663839896247229	ZBTB25	High_vs_Rest
1205.27250738542	0.216981272042994	0.0594860603328696	3.64759862779312	0.00026470271502455	0.00145360448770017	NECAP1	High_vs_Rest
2059.77904876954	-0.721309907267876	0.1763671665865	-4.08981967124876	4.31708698167602e-05	0.000307902695320533	ARHGAP4	High_vs_Rest
42.9603996401096	-0.923262500449368	0.159571845265016	-5.7858734347279	7.21365140029038e-09	1.73116645562186e-07	ANKRD24	High_vs_Rest
1786.75872787247	0.322099191373426	0.0587693286147366	5.48073627801592	4.23559442291796e-08	8.02547085184275e-07	DHX32	High_vs_Rest
1482.30975829775	-0.157638986294693	0.068498684036854	-2.30134328142536	0.021372235138872	0.0555734551267417	RCOR1	High_vs_Rest
885.619427435693	-0.0180569857209624	0.069787830858236	-0.258741180215825	0.795834943971174	0.863197793003053	GPATCH2L	High_vs_Rest
4244.47736055836	-0.656844201304288	0.128028630037619	-5.13044778430641	2.89053735634942e-07	4.18955069450645e-06	LTBP4	High_vs_Rest
2230.2113189092	-0.563635865191272	0.127466704284148	-4.42182818137996	9.78692710484937e-06	8.59253477497363e-05	BLVRB	High_vs_Rest
2200.75556728581	-0.520245556231055	0.0938441925498472	-5.5437160477961	2.96118902378837e-08	5.93179060009991e-07	SLC9A1	High_vs_Rest
2165.6001407459	0.320735104398656	0.052995359404182	6.0521356587563	1.42938015737761e-09	4.18196553008063e-08	SPTLC1	High_vs_Rest
6094.55589280336	0.127152633382094	0.057910559820746	2.19567266791543	0.0281153808368252	0.069233795730569	PAPOLA	High_vs_Rest
392.455644451952	-0.0200099603807723	0.0640783437850217	-0.312273370359013	0.754832776230125	0.834796626140706	CCNK	High_vs_Rest
973.389537632511	-0.282013032597085	0.0924430252137647	-3.05066858148529	0.00228332458014427	0.00891095496317723	PCBP4	High_vs_Rest
1009.90913501613	0.426324758731909	0.161481014096985	2.64009215644298	0.00828834856837478	0.0258554463310058	RGS1	High_vs_Rest
985.306636360185	-0.290751379343927	0.122994556093438	-2.36393697882893	0.0180818882034373	0.0485141872912581	YPEL3	High_vs_Rest
1673.20209536473	0.432973111407551	0.0773208853196937	5.59969159195947	2.14733488639961e-08	4.48393123064625e-07	MRPS33	High_vs_Rest
2988.47256038489	0.189955406453289	0.0690584773217792	2.75064573996019	0.00594779273892415	0.0196823093051355	NDUFB2	High_vs_Rest
4192.23173902825	-0.227545701797194	0.0660075326384024	-3.44726870861419	0.000566285050256136	0.00277738099827831	NUDC	High_vs_Rest
2905.67002408285	-0.232601288016375	0.0696307144341368	-3.34049836924179	0.00083628171843493	0.00386211885503219	MAEA	High_vs_Rest
1393.63451271862	-0.420911263592244	0.127895277716587	-3.2910618054638	0.000998099816788793	0.00448135155699842	ICAM1	High_vs_Rest
3783.1389755849	-0.308373275877383	0.0632198150615191	-4.8777946531053	1.07278521924279e-06	1.27801369596749e-05	STRN4	High_vs_Rest
226.103214012643	-0.273780343696598	0.164739868348505	-1.66189487973499	0.0965338535200615	0.18500071307731	IRAK3	High_vs_Rest
20397.330550506	-0.729671738224114	0.241602291360664	-3.02013583610786	0.00252661342061236	0.00970305775545345	LYZ	High_vs_Rest
411.187989986967	-0.619045743261407	0.299950096344891	-2.06382911959332	0.0390339210823768	0.0900540967422531	SI	High_vs_Rest
1105.12316645478	-0.154798789927655	0.0519530304762535	-2.9795911520197	0.00288633340395519	0.0108318625051116	MUL1	High_vs_Rest
1028.07702061127	-0.248759120467618	0.0693187680160156	-3.58862581646206	0.000332425557299827	0.00177027705095784	TFAP4	High_vs_Rest
744.159962898034	-0.0168836499945601	0.047624307642374	-0.354517489710187	0.722951099171376	0.811462584507892	PDCD7	High_vs_Rest
3253.88936831724	0.255737079149683	0.0489963315557531	5.21951482956798	1.79392451253812e-07	2.78045063404211e-06	SPG21	High_vs_Rest
1.42716186667951	-1.11466815489231	0.502665979110671	-2.21751262511223	0.026588081286657	0.0662023264593096	FETUB	High_vs_Rest
2701.46283475194	0.0348498506835732	0.0520343516047852	0.669746996143379	0.503019087310025	0.632613507928113	DNAJB11	High_vs_Rest
399.531787618805	-0.0851450698012705	0.174445391103519	-0.48809010810004	0.625486017363367	0.73695275228536	P3H2	High_vs_Rest
5.48194170499284	-1.01471531791927	0.210106112692281	-4.82953734623331	1.36850646648557e-06	1.57665955242999e-05	THPO	High_vs_Rest
126.706651687707	-0.679338060426004	0.13964650669982	-4.86469784658697	1.14631790793333e-06	1.35181426942287e-05	CHRD	High_vs_Rest
31.5153595658015	-0.490409906987835	0.113614742830946	-4.31642843849539	1.5857405728779e-05	0.000130257261343542	FLT3LG	High_vs_Rest
1762.82608425031	-0.452593052835168	0.0856291483617508	-5.28550220916753	1.25360359849419e-07	2.03718666263806e-06	RAB11FIP3	High_vs_Rest
1616.15022118635	-0.264165527427997	0.0681851012946339	-3.87424118190445	0.000106957447016127	0.00067002567703343	GNPTG	High_vs_Rest
479.147418614401	0.120855428271431	0.0959905408193099	1.25903476779994	0.208017774122958	0.332479746412054	ZNF268	High_vs_Rest
3571.98982497154	-0.313761051344373	0.0651691915145724	-4.81456105335009	1.47523797162689e-06	1.68362001035724e-05	GOLGA3	High_vs_Rest
5588.38501327432	-0.112517123155309	0.0596112926436887	-1.88751355934943	0.0590912843280175	0.125108403960568	PABPC4	High_vs_Rest
190.687938919362	-0.572433289769631	0.175653217836619	-3.25888302428977	0.00111851776299349	0.00492310304678376	CD209	High_vs_Rest
192.729853370828	-0.563509758220723	0.194146902187473	-2.90249162810017	0.00370207054781582	0.0132891595991885	CERS4	High_vs_Rest
612.400111676824	-0.314020161047767	0.0881137709303836	-3.56380345242364	0.000365519690796962	0.00191814293871765	MCOLN1	High_vs_Rest
1619.22609873574	0.0152868140798295	0.0556800312411644	0.274547512619352	0.783663895948303	0.855147851549073	USP48	High_vs_Rest
4926.47745376923	-0.12122441357905	0.0895340386356206	-1.35394778819707	0.175753035782819	0.293332007811071	EFNB1	High_vs_Rest
1295.22955616598	-0.295000876759672	0.0843269135838852	-3.49830041468572	0.000468233394421599	0.00237164993702373	PDPR	High_vs_Rest
5817.45727883296	-0.270817840933151	0.057643246811139	-4.69817118075345	2.62501383066632e-06	2.73797371083402e-05	AARS	High_vs_Rest
7592.89807017308	-0.301567813382725	0.0551091827825538	-5.47218808474501	4.44512686748764e-08	8.37635454178981e-07	GLG1	High_vs_Rest
1212.38134465176	-0.00400919802824765	0.0803092949330336	-0.0499219677073587	0.960184571428711	0.974315391289688	KIF4A	High_vs_Rest
1268.05134608609	-0.179569738636779	0.0648610488585069	-2.76852967685593	0.00563098570846457	0.0187798856555587	TNRC6A	High_vs_Rest
654.161015090421	-0.420358400874346	0.0983906318197559	-4.27234171688632	1.93430850324326e-05	0.000154617100297299	PLEKHG2	High_vs_Rest
18.8210077722868	-0.248503321225901	0.251365647922116	-0.988612896313096	0.322852574049426	0.460716661758861	DLL3	High_vs_Rest
275.142519497299	-0.426711215889523	0.118064867344851	-3.61420992955642	0.000301264891638585	0.0016252108775093	NAT14	High_vs_Rest
605.706291973706	-0.594430482479504	0.0867105918302606	-6.85533877618002	7.11437173795729e-12	3.96767882235458e-10	PITPNM2	High_vs_Rest
1482.73833604336	0.34559683591709	0.0602808321967883	5.73311321895625	9.8603765079209e-09	2.26954319769604e-07	EXOC1	High_vs_Rest
789.985521071763	0.315792847772288	0.074949654835469	4.21339962759699	2.51555403475466e-05	0.000194080381610164	RBM27	High_vs_Rest
1631.66588306326	0.402937166138418	0.102639085927039	3.92576728932335	8.64537078810193e-05	0.000558915948980492	OSBPL8	High_vs_Rest
2120.46873141763	-0.402885253948704	0.0866229695827822	-4.65102103852122	3.3029562738308e-06	3.34434936338074e-05	DTX2	High_vs_Rest
48.3419095007631	-0.123393982103969	0.124006484114223	-0.995060725940032	0.319706730506082	0.457657599411533	NLRC4	High_vs_Rest
1140.23311941207	0.243156309742955	0.0750679927237155	3.23914761698613	0.00119887507348359	0.00521991896717809	PUS7	High_vs_Rest
4.17859053911322	-0.399286696479503	0.164477163059219	-2.42761176720772	0.0151986030314857	0.0422503733146991	LAMB4	High_vs_Rest
184.197566882558	-1.11746120019047	0.231843702642021	-4.81989024267736	1.43637223171285e-06	1.64462532780785e-05	NRCAM	High_vs_Rest
6599.3066156892	-0.341772795843271	0.0918460462181325	-3.72114870390357	0.000198318607926689	0.00113227384232107	LAMB1	High_vs_Rest
11.7128824351754	0.34256511741453	0.163475289889876	2.0955161948041	0.0361251303532193	0.0846510639867585	SLC26A4	High_vs_Rest
5318.79986966737	0.460813137537582	0.302097750315007	1.52537758741029	0.127164945674847	0.229323381114544	SLC26A3	High_vs_Rest
3672.33998491104	0.374926814896077	0.0569817426501658	6.5797709487038	4.71173549920975e-11	2.1239883487854e-09	DLD	High_vs_Rest
410.48592134806	-0.199163472871806	0.0831192734521571	-2.39611662373882	0.0165698172432718	0.0452635406446028	WDR7	High_vs_Rest
2005.98730186144	0.240714968899784	0.0691038989737564	3.48337752969916	0.000495129601900119	0.00248234427301078	TXNL1	High_vs_Rest
6.59633479772381	-0.575808084849083	0.238895752690447	-2.41029017202828	0.015939837262346	0.0438888738322723	IL5RA	High_vs_Rest
360.405246572204	-0.189181307074303	0.140948076098943	-1.34220567112602	0.179529318191819	0.298206052515773	ABCC6	High_vs_Rest
4424.53529875962	0.308413295368379	0.0719389668895456	4.28715213330646	1.80978353530228e-05	0.00014595925056917	CMTM6	High_vs_Rest
14392.6078236589	0.0723246978162126	0.0855773902460975	0.845137922624495	0.398033837096205	0.535870378419202	ITGA6	High_vs_Rest
129.420866221281	0.215445662548328	0.135277003384704	1.59262592427212	0.111244134243447	0.206887957859354	RAPGEF4	High_vs_Rest
3295.29585490354	0.220419964681193	0.0970151959157989	2.27201483850529	0.0230856141154929	0.0591583651434455	MAP3K20	High_vs_Rest
24.3830127512676	1.86480544951101	0.34097550248018	5.46903057828738	4.52503685135149e-08	8.51247230961704e-07	SMPX	High_vs_Rest
3110.82079219724	0.199451097217912	0.0672263247098109	2.9668600519047	0.00300857867684867	0.011191159734093	FH	High_vs_Rest
7131.90598652159	0.0985640584087154	0.0597450676466337	1.6497438582157	0.0989953357793903	0.188593895429782	SEL1L3	High_vs_Rest
40.7224893391401	-1.3077642285524	0.297003575852943	-4.40319354673332	1.06668922436608e-05	9.24151153691918e-05	TF	High_vs_Rest
5802.80467283631	0.0252705330743615	0.054549340949672	0.4632600987366	0.643177942807396	0.750688351918161	CDV3	High_vs_Rest
19.8570424819931	-0.451644529934387	0.139080090420942	-3.2473701201044	0.00116476811668767	0.00509589938800772	MYO15A	High_vs_Rest
2286.45905417956	-0.179320308718311	0.0578748519576971	-3.09841498772875	0.00194558780243593	0.0077808696096911	ALKBH5	High_vs_Rest
20.8616941671402	-1.07153419222935	0.261795545950096	-4.09301918541274	4.2579247516982e-05	0.0003045102336042	APOH	High_vs_Rest
354.012382400178	-0.801609741279783	0.144894300995983	-5.5323759165794	3.15921923162916e-08	6.25295213496451e-07	NLRP1	High_vs_Rest
498.953649284791	-0.088269945001872	0.138678324717809	-0.636508590520465	0.524444983590222	0.651062226496253	PITPNM3	High_vs_Rest
1049.45177039177	-0.169429749419352	0.0742693338170452	-2.28128812676204	0.0225314028470733	0.0580131151913123	SPAG7	High_vs_Rest
558.451695110673	0.159902568027219	0.0845348519228955	1.89155791238703	0.0585499080143857	0.124278046583583	ORC6	High_vs_Rest
74.4713324746034	-0.58471143945217	0.235164514540122	-2.48639315585349	0.0129045312878115	0.0369891549967197	ZFHX4	High_vs_Rest
1.16822958662788	-1.16734536342744	0.49901724544273	-2.33928861995895	0.0193205012691997	0.0512405517206028	CPA1	High_vs_Rest
486.696967022659	0.0100219371088956	0.0496969965106002	0.201660820825619	0.840181893719805	0.894863775398196	ZC3HC1	High_vs_Rest
24.4405012781777	-0.682831498098336	0.182867174768051	-3.73402989882924	0.000188440109057165	0.00108432210306634	ESR1	High_vs_Rest
39.8190685534359	0.291209771273202	0.132364440060899	2.20006046290998	0.0278026055180701	0.0685707654879766	RGS17	High_vs_Rest
264.335151149454	-0.059267991899278	0.106015389425516	-0.559050834227404	0.576127027672162	0.695173571339121	ANGPT2	High_vs_Rest
1308.44274321291	-0.0161657327604409	0.0798696021278046	-0.202401568679071	0.83960280215259	0.894414425634001	TMEM101	High_vs_Rest
328.675685590502	-0.44630956578226	0.154634525275603	-2.88622198042002	0.00389897053115587	0.0138679942924395	CD200	High_vs_Rest
1527.47620871538	-0.706476309898808	0.203303756691936	-3.47497912185323	0.000510893112222994	0.00254799651252715	CCDC80	High_vs_Rest
6.8683360983065	-1.76016258629818	0.356523858217749	-4.93701205607157	7.93285688393974e-07	9.9152844273281e-06	CMA1	High_vs_Rest
7698.22982639925	0.0570643528549268	0.083868117812446	0.680405788794969	0.496247556651406	0.626849489279847	PSME1	High_vs_Rest
567.208201278588	0.491131261959237	0.0708730449432331	6.92973276867978	4.21636330856672e-12	2.55005005475888e-10	PPP2R3C	High_vs_Rest
782.281615347039	0.188464695422241	0.0748673166530556	2.51731601782404	0.0118252711334213	0.0345045183270771	HAUS4	High_vs_Rest
9.89088918369704	-0.533719923993414	0.180197800037317	-2.96185593765787	0.00305790822790582	0.0113505346049373	JPH4	High_vs_Rest
4.14984213230684	-0.511110031200443	0.239449546999175	-2.13452076901279	0.0328001753937918	0.0783098595740552	MYH7	High_vs_Rest
8.59850257014983	-0.403211336726571	0.272228135265092	-1.48115232958537	0.138565985920795	0.245003883977569	CEBPE	High_vs_Rest
2102.56879931794	-0.198123197844461	0.145396253833726	-1.36264307105899	0.172995027586987	0.289935286381892	SLC7A8	High_vs_Rest
1110.35453388876	0.0046601810396099	0.0679184582449808	0.0686143525637861	0.945296594099	0.964988359090922	OSGEP	High_vs_Rest
159.945114819123	-0.575211062279108	0.14055620536067	-4.09239180015641	4.26946476902083e-05	0.000305058582475842	SLC22A17	High_vs_Rest
592.693478130719	-0.357396655954502	0.0612948398714069	-5.83077885029637	5.51692613106092e-09	1.36665363513938e-07	RNF31	High_vs_Rest
1378.02220985487	0.234648813608624	0.0697695226615934	3.36319935492109	0.000770447046700066	0.00359389880703465	SCFD1	High_vs_Rest
617.356913273334	0.437791759836782	0.0904372283972737	4.84083565579481	1.29294268403733e-06	1.50334405808178e-05	G2E3	High_vs_Rest
3497.87305524966	-0.0390512737786062	0.0731495028659858	-0.533855627838654	0.593441423472532	0.709565480819571	HECTD1	High_vs_Rest
11684.4067538452	0.137932743440288	0.0610552047776039	2.25914799471583	0.0238741805136814	0.0607801105264686	HNRNPC	High_vs_Rest
11.6152568100394	-0.092617549009096	0.110869293051083	-0.835376022163528	0.403506025942559	0.541018462084594	RPGRIP1	High_vs_Rest
4653.03451723263	-0.190669519534659	0.062800185072653	-3.03612989856759	0.00239636100489611	0.00927633111354746	SUPT16H	High_vs_Rest
2072.94113367846	-0.0607121758775134	0.0444284200663584	-1.36651665278292	0.171776857656421	0.288256936417197	TOX4	High_vs_Rest
276.883137377037	0.242292578734565	0.0778952236796164	3.11049339470564	0.00186775072985492	0.00752549964798645	GEMIN2	High_vs_Rest
29.8000951229045	-0.617861815063113	0.135100835125484	-4.57333823650484	4.80014302830679e-06	4.63964744852598e-05	TGM1	High_vs_Rest
1214.42376753534	-0.0940990238841608	0.0612104946065023	-1.53730213240533	0.124219339542592	0.225145320045273	TINF2	High_vs_Rest
2.88351102430647	0.146952366721562	0.289780632744574	0.507115901189615	0.612073498506127	0.725544952897753	DAZL	High_vs_Rest
3.1620903935486	-0.905263415197556	0.630216708469387	-1.43643194956887	0.150879467276824	0.261320948380846	TBL1Y	High_vs_Rest
770.757632828768	-0.192713696322357	0.16588528358436	-1.16172870889029	0.245345680341055	0.376393447326944	SEMA6A	High_vs_Rest
1274.99702045676	0.216476820050811	0.0786510400670445	2.7523707234676	0.00591655011056272	0.0195953851149707	TRPM7	High_vs_Rest
519.252610003886	-0.649141991991269	0.130762969114857	-4.96426470265514	6.89618356997514e-07	8.80464928241153e-06	TYRO3	High_vs_Rest
487.574036300877	-0.0142736816550502	0.0926955754919823	-0.153984497957885	0.877621958636203	0.920997399474681	WDR76	High_vs_Rest
30.4817039825071	-0.456772028470502	0.15046689788483	-3.03569778397453	0.00239979770967862	0.00928735271824776	CAPN3	High_vs_Rest
1609.53380890334	0.283686209146819	0.0638474937492304	4.44318472798689	8.86370010959053e-06	7.90085404393769e-05	SNAP23	High_vs_Rest
27.8455689647631	0.222220201743316	0.201670306238065	1.1018984692818	0.270505814153467	0.403485832140863	TBX15	High_vs_Rest
2169.27632167307	-0.666954207547438	0.17936879889242	-3.71834015539937	0.000200536121680576	0.00114369107586515	PHGDH	High_vs_Rest
1036.34600369733	0.861066784712378	0.25133336360578	3.42599475198595	0.000612552217458279	0.00295944807913376	COL9A3	High_vs_Rest
15628.6308386755	-0.171137931701841	0.0766970535926064	-2.23134949369605	0.0256579876006519	0.0643543094242251	EZR	High_vs_Rest
26148.7397526593	0.133045104275054	0.077153212396182	1.72442728102969	0.0846307361473332	0.166951386464814	MYL6	High_vs_Rest
1155.98154094304	-0.389689039482171	0.0594045421709887	-6.55991991926306	5.38366820769557e-11	2.40282415332135e-09	AGO1	High_vs_Rest
3.50636330055782	-0.816920938770723	0.256948249458474	-3.1793208962988	0.00147620566105045	0.00620699764874562	TEKT2	High_vs_Rest
303.041106886314	-0.303726621762226	0.10565666847149	-2.87465643348561	0.00404467351156849	0.0142894564804937	CLSPN	High_vs_Rest
1239.19566666378	0.0314179523145505	0.054614076313367	0.575272062357682	0.565107312917678	0.685521207217298	RFFL	High_vs_Rest
1372.58184615688	-0.520231785552697	0.166122318437355	-3.13161886040542	0.00173845399924278	0.00710212440245561	UNC13D	High_vs_Rest
664.779202956971	0.0166614914752444	0.0560878206804094	0.297060774926205	0.766420110390399	0.843163804147806	MFSD11	High_vs_Rest
3077.13028110077	-0.0881968699242681	0.128582455212441	-0.685916828843806	0.492765557326381	0.623826545253285	DPYSL2	High_vs_Rest
100.843607185447	-0.308071487882696	0.172226419612088	-1.78875859218683	0.0736537022343722	0.149268597723506	TGFB2	High_vs_Rest
513.415466465943	0.284416523160815	0.0642344054407101	4.42779101338984	9.52030767628241e-06	8.40529265563628e-05	GPATCH2	High_vs_Rest
1967.44971964227	-0.0275162982482332	0.0643322206328743	-0.427721878361093	0.668853619342649	0.771377554552626	NUP50	High_vs_Rest
775.346363803691	-0.198175121991535	0.0974964998812501	-2.03263832273887	0.0420890767626502	0.0955701382713201	CDC45	High_vs_Rest
5103.9218487853	-0.370064619985037	0.112557065379053	-3.28779556164501	0.00100975135731086	0.00452399619918461	COMT	High_vs_Rest
894.131333979831	-0.441450627968008	0.15781930093204	-2.79719036493581	0.00515491508022255	0.0174526027912123	ADA2	High_vs_Rest
3.3857692938618	-0.252417923529517	0.215511076073686	-1.17125267122332	0.241497229381205	0.371906441415462	AC016026.1	High_vs_Rest
14.4320421647328	0.0582275677379912	0.237587773317982	0.245078132282762	0.806395934593608	0.871108110975521	VNN3	High_vs_Rest
2041.64366791994	0.452670271393298	0.0706814424850419	6.40437228610742	1.50989280294336e-10	5.93966569547383e-09	ECHDC1	High_vs_Rest
1531.97178127848	0.0582804863637197	0.0542211461537937	1.07486636668307	0.282434561942544	0.416780454587625	LRRFIP2	High_vs_Rest
822.774660828996	-0.180730532898248	0.058048497153528	-3.11344034317112	0.0018491989007431	0.00746454744586407	SEC22C	High_vs_Rest
448.972600971238	-0.271193276897209	0.0817779957723333	-3.31621329596045	0.00091246158248411	0.00415246453842783	XYLB	High_vs_Rest
1697.94962458297	-0.24913682168575	0.0715586553600375	-3.48157494620675	0.000498474264991271	0.00249633249998012	HDAC6	High_vs_Rest
266.006652449935	-1.77832916893486	0.289159565444735	-6.14999253508955	7.74865938272765e-10	2.43187507121263e-08	GABRP	High_vs_Rest
2.83421632662922	-0.779892758947912	0.504491911942086	-1.54589744748463	0.122129337119936	0.222367699794822	KRT31	High_vs_Rest
1396.1888126989	-0.0435648720217082	0.100977566524813	-0.431431193293839	0.666154872898885	0.769165996520478	CDC6	High_vs_Rest
390.36198135973	0.075539431396732	0.0718876058817345	1.05079909770546	0.293350870298004	0.428892257010491	UPRT	High_vs_Rest
1185.60122518161	0.193354745676158	0.0480390375602109	4.02495044647413	5.69873142561438e-05	0.000391469429302614	CDC23	High_vs_Rest
1644.22266294994	-0.264094872541589	0.0551327485932655	-4.79016336533325	1.66645581249575e-06	1.86337908629315e-05	AAAS	High_vs_Rest
3531.75596407367	-0.0363201694424737	0.080650065332636	-0.450342715689982	0.652463343141711	0.758219433612219	CBX5	High_vs_Rest
28.2632778295614	-0.445200727448181	0.268910671767345	-1.65557106574542	0.0978087137304988	0.186796325210499	FMO2	High_vs_Rest
1517.04825344603	0.321745411436701	0.08354144375203	3.85132692214076	0.00011747954439328	0.000723427876457348	SUCO	High_vs_Rest
1360.97182492766	0.173411951804339	0.0737441522945582	2.35153495441476	0.0186961329245152	0.0498531901879898	MSH2	High_vs_Rest
782.255461205884	0.175786449871908	0.0824801845569659	2.13125674749792	0.0330679962481114	0.0788213923989686	MAP3K1	High_vs_Rest
1902.8739890156	-0.0187320961772379	0.0701302013672809	-0.267104554272353	0.789388661147308	0.858985278611447	DHPS	High_vs_Rest
1774.68948392656	-0.369206277060501	0.0786255694274741	-4.69575329945387	2.65625975210931e-06	2.76415933913356e-05	HOOK2	High_vs_Rest
519.98515534135	0.0150865916574228	0.246328203943121	0.0612458963931974	0.951163378277175	0.968403666702443	NXPE1	High_vs_Rest
6161.23274892576	0.0502995422952761	0.0462998023843699	1.08638783979468	0.277307439223145	0.411197995761002	ARCN1	High_vs_Rest
3180.8010949392	0.295539445934004	0.091465584274744	3.23115462802122	0.00123291222128025	0.00534522070618337	EPB41L4B	High_vs_Rest
919.574463925144	0.878973265820081	0.0987800206004682	8.89828996265582	5.67136923258636e-19	1.42963875615037e-16	TMEM38B	High_vs_Rest
1419.8959768566	0.186086562491645	0.0612276119898404	3.03925886448948	0.00237160974782592	0.00919746746510705	PSMD5	High_vs_Rest
515.927818806823	-0.377779433569485	0.134313955912394	-2.81265957065468	0.00491336382641236	0.0167626780175675	PTGS1	High_vs_Rest
2968.36894481875	-0.45902192417132	0.065136047187527	-7.04712588483906	1.82651068571258e-12	1.20016608486782e-10	NUP188	High_vs_Rest
2161.6063846929	-0.347434993525186	0.137131650714809	-2.53358718949386	0.0112901649068204	0.0332231132063795	CRAT	High_vs_Rest
[truncated: 194,693 more rows]
