# Supplementary material for: MICU2 up-regulation enhances tumor aggressiveness and metabolic reprogramming during colorectal cancer development
Source: PLoS Biol. 2024 Oct 28;22(10):e3002854. doi: 10.1371/journal.pbio.3002854 (PMC11542858; doi:10.1371/journal.pbio.3002854)
Supplement: S4 Data — (ZIP) [file pbio.3002854.s011.zip]

Archive with 2 entries (1 files):
- S4_Data/
- S4_Data/PLOS_BIOLOGY_DEA_TCGA_RATIO_M2-M1_GROUP.tsv
