# Supplementary material for: MICU2 up-regulation enhances tumor aggressiveness and metabolic reprogramming during colorectal cancer development
Source: PLoS Biol. 2024 Oct 28;22(10):e3002854. doi: 10.1371/journal.pbio.3002854 (PMC11542858; doi:10.1371/journal.pbio.3002854)
Supplement: S4 Data — (ZIP) [file pbio.3002854.s011.zip › S4_Data/PLOS_BIOLOGY_DEA_TCGA_RATIO_M2-M1_GROUP.tsv]

baseMean	log2FoldChange	lfcSE	stat	pvalue	padj	Gene_Name	Condition
5241.42254396384	0.580747704467414	0.0831911382651331	6.98088422130432	2.93327977929438e-12	1.03328255915249e-10	TSPAN6	High_vs_Rest
43.1530030837144	0.335688603894197	0.185397876697819	1.8106388804082	0.0701967695563505	0.132047426384133	TNMD	High_vs_Rest
1779.82738132477	0.678003540449511	0.0609008978350627	11.1328989317324	8.67669528250671e-29	2.56251734010032e-26	DPM1	High_vs_Rest
506.210750062816	0.166742902376108	0.0389351204238621	4.28258345064516	1.84735812884878e-05	0.000116979127255014	SCYL3	High_vs_Rest
361.827808400024	0.311595710698058	0.0506842160633186	6.14778593613422	7.85719734831213e-10	1.58507472906073e-08	C1orf112	High_vs_Rest
249.97492810083	-0.552492533864876	0.113525058781633	-4.8667011476964	1.13476423287369e-06	1.00594486430679e-05	FGR	High_vs_Rest
754.392244074527	-0.358157160432706	0.112245224241768	-3.19084542662824	0.00141857152712275	0.00495701326490264	CFH	High_vs_Rest
3057.64850811132	0.126740662363202	0.0406672703037328	3.11652740438713	0.00182994671323982	0.00617428089269532	FUCA2	High_vs_Rest
1691.99071509589	0.231880159794811	0.0425099669035096	5.4547245430969	4.90488193354159e-08	6.34788154541493e-07	GCLC	High_vs_Rest
1183.4573808599	0.154297048005435	0.0389024781784413	3.96625241450409	7.30115416431788e-05	0.00038295429730347	NFYA	High_vs_Rest
318.657029489274	-0.138692153713418	0.0500535783187514	-2.77087389896877	0.0055906073046837	0.0160062260840298	STPG1	High_vs_Rest
1362.55076436387	-0.160302338262679	0.0444108276084976	-3.60953278501856	0.000306749004475552	0.00133596995678458	NIPAL3	High_vs_Rest
2111.79716821423	0.0523191020287571	0.0579946093674922	0.902137329647807	0.366983921042552	0.489361653905668	LAS1L	High_vs_Rest
947.019318101901	0.34924973139948	0.0617532147298971	5.65557166419702	1.55328400933275e-08	2.28544687585037e-07	ENPP4	High_vs_Rest
1485.04024248161	-0.314636248982023	0.089234669995885	-3.52594175555904	0.000421979762508792	0.00175550007291411	SEMA3F	High_vs_Rest
6208.50804155706	0.464782429489089	0.113498085580402	4.09506845082277	4.22043675213085e-05	0.000238918827167754	CFTR	High_vs_Rest
1680.97292233092	0.123430232201869	0.0442542043009928	2.78911877755984	0.00528516776911776	0.0152382031492716	ANKIB1	High_vs_Rest
409.311010276076	-0.311280059637475	0.0767680572677516	-4.05481225806969	5.01745846134202e-05	0.000277279708832964	CYP51A1	High_vs_Rest
982.402941963026	0.252692703046507	0.0469697571239353	5.37990227157758	7.45262849921943e-08	9.18429223619781e-07	KRIT1	High_vs_Rest
299.959772621665	0.136512252802041	0.0513323453325259	2.65938078452734	0.00782844295276568	0.0213007982136093	RAD52	High_vs_Rest
12.0012322561376	-0.179658362020325	0.111186277962981	-1.61583214504348	0.106130609521544	0.184874796073175	MYH16	High_vs_Rest
952.527708673068	-0.11933950362867	0.0507879416192657	-2.349760589301	0.0187854894903094	0.0446283003457731	BAD	High_vs_Rest
3767.31211341367	-0.222810681119031	0.0594083419717655	-3.75049485853224	0.000176485924047117	0.000825817335325362	LAP3	High_vs_Rest
5985.11221981406	0.0188212836435197	0.0603561742896374	0.311836922486174	0.755164462111424	0.828479682639025	CD99	High_vs_Rest
510.268962519332	-0.546344405522222	0.076715598669562	-7.12168600646001	1.06614724874778e-12	4.25187823703768e-11	HS3ST1	High_vs_Rest
7378.31832845539	-0.144950415274549	0.095420223790955	-1.51907435882884	0.128743780064332	0.215603707234053	AOC1	High_vs_Rest
5.84578999556725	-0.625622413725253	0.187904187384012	-3.32947563561579	0.000870096764365028	0.0032594574482247	WNT16	High_vs_Rest
39.7544564543099	-0.250807693309509	0.131946308083526	-1.90083145904121	0.0573240920617249	0.111797155450501	HECW1	High_vs_Rest
983.727170469523	-0.141963021707313	0.0506236512893784	-2.80428254563889	0.00504286915970679	0.0146426339055366	MAD1L1	High_vs_Rest
12426.5265929712	-0.106329583312228	0.0429102983615838	-2.47795022109242	0.0132139579408634	0.0331351009826108	LASP1	High_vs_Rest
821.982652164835	-0.0574365212668748	0.0429150633673131	-1.33837670878571	0.180773667480968	0.282073378976494	SNX11	High_vs_Rest
7285.22476974237	0.37733967549724	0.108776022965383	3.46896002639595	0.000522477186454923	0.00210571024420522	TMEM176A	High_vs_Rest
2574.88520979622	-0.0436768090844421	0.0390210450871645	-1.11931417999896	0.263006128499108	0.378218411320309	M6PR	High_vs_Rest
223.090015739624	0.388091733127462	0.181971478012307	2.13270638545462	0.0329488197731923	0.0709863439671918	KLHL13	High_vs_Rest
87.1590070601887	-0.417118438160315	0.123063258602408	-3.38946362137165	0.000700295000763462	0.00270496886002449	CYP26B1	High_vs_Rest
2344.55523295926	0.241895524482587	0.0557209781717084	4.34119307340886	1.4171112945378e-05	9.24180023679736e-05	ICA1	High_vs_Rest
862.204766605101	-0.0575494895781751	0.0933799046677726	-0.616294156466801	0.537700394876373	0.648309770305537	DBNDD1	High_vs_Rest
684.173352349232	-0.0128102340636099	0.0485065997793992	-0.264092600220773	0.791708565711272	0.856589002975243	ALS2	High_vs_Rest
1250.25005288711	-0.120105325111468	0.0658297075696105	-1.82448516856109	0.068078756555748	0.128757733653178	CASP10	High_vs_Rest
2811.5419971786	0.0132436114656476	0.0424336558543892	0.312101590093791	0.75496331813262	0.828342174677809	CFLAR	High_vs_Rest
559.034630927395	-0.205366504972915	0.10454437975155	-1.96439546019566	0.0494842489123997	0.0989745361712195	TFPI	High_vs_Rest
435.211225243159	0.311374221154677	0.0361211433885838	8.62027588121942	6.67929922857616e-18	7.1555812846792e-16	NDUFAF7	High_vs_Rest
2170.53213191017	0.010092639301483	0.0422220162176288	0.239037360259197	0.811076613018335	0.871018591625731	RBM5	High_vs_Rest
25.453564412956	0.136936468141134	0.0826393350691641	1.6570373905662	0.0975119158462379	0.172837827805968	MTMR7	High_vs_Rest
175.041744354764	-0.934533390950195	0.156680605238297	-5.96457608476079	2.45269963223099e-09	4.3817111359017e-08	SLC7A2	High_vs_Rest
5455.84209125327	-0.149525316373143	0.0602422552017737	-2.48206704533766	0.013062269572992	0.0328304317367036	ARF5	High_vs_Rest
249.986223111126	-0.0784234583867	0.0606987258687508	-1.29201160756282	0.196353124815907	0.300850356051429	SARM1	High_vs_Rest
4857.11848795029	-0.0679819736050087	0.0441385709116457	-1.5401942609581	0.123513008411958	0.20849657269623	POLDIP2	High_vs_Rest
2424.79514057417	-0.670817141847803	0.0820432130188423	-8.17638799316332	2.92479150991971e-16	2.3910352937204e-14	PLXND1	High_vs_Rest
4432.27670995347	-0.00916646754453656	0.0432004719530168	-0.212184430635519	0.83196315275316	0.886392670335535	AK2	High_vs_Rest
167.029482204554	-0.345992805332001	0.134927646013677	-2.56428401112792	0.0103388905578139	0.0269290886911055	CD38	High_vs_Rest
7687.12779253606	-0.114022438516332	0.0530273031810559	-2.15025904913578	0.0315347296793986	0.0684889034285175	FKBP4	High_vs_Rest
4111.79312649306	-0.0565195589725438	0.0471347899913392	-1.19910492829031	0.230487148039656	0.341321303114063	KDM1A	High_vs_Rest
2088.46718628245	0.225906581033964	0.0598637976710057	3.77367607507098	0.000160859595848314	0.000763692870543001	RBM6	High_vs_Rest
517.381659065952	-0.162011137430582	0.0631021323809888	-2.56744314839339	0.0102451587809036	0.0267167922325655	CAMKK1	High_vs_Rest
616.985791367578	0.164737137873767	0.0603465813791681	2.72985037609165	0.00633630765557491	0.0178282411436835	RECQL	High_vs_Rest
820.503734899068	0.243523636129598	0.0498232422951233	4.88775167796405	1.01994064812407e-06	9.16046419912417e-06	VPS50	High_vs_Rest
286.641548661261	-0.370880924348222	0.181999138766189	-2.03781691969809	0.0415682456315694	0.0859036896106732	HSPB6	High_vs_Rest
301.449515749423	-0.0284115067238832	0.0837780091240466	-0.339128454124703	0.734512963920021	0.812704333172206	ARHGAP33	High_vs_Rest
2576.6849145633	0.164684286626137	0.0563655989200613	2.92171625568452	0.00348108516148948	0.0106666836045798	NDUFAB1	High_vs_Rest
584.173912359671	0.102824205792426	0.117548061451631	0.874741824940569	0.381714397202351	0.503782786902422	PDK4	High_vs_Rest
3.2043773458561	-0.106747412251414	0.170862642562614	-0.624755714007501	0.532131400591744	0.643382374773942	SLC22A16	High_vs_Rest
21.8535469832698	-0.757585216179939	0.116362966355295	-6.51053543845539	7.48833990824935e-11	1.95292568712991e-09	ZMYND10	High_vs_Rest
3.45698630771376	-0.522205505089778	0.247239423366146	-2.11214497259373	0.0346740166191789	0.0740703514146959	ABCB5	High_vs_Rest
22.1352313548982	-1.86941309077117	0.238027653487185	-7.85376431428721	4.03732650807873e-15	2.65766340537825e-13	ARX	High_vs_Rest
1421.9516347399	0.273877071427151	0.0498739159584861	5.49138895881206	3.9878501595889e-08	5.29913676253115e-07	SLC25A13	High_vs_Rest
942.080263190356	0.009462782527188	0.0390093094011473	0.24257754552583	0.808332677798284	0.869068310110635	ST7	High_vs_Rest
1691.55923598024	0.110469367575147	0.0538404578434917	2.05179101366985	0.0401899770165876	0.0835929082264943	CDC27	High_vs_Rest
1.54656574134075	-0.780524958465012	0.235722218513502	-3.31120656927087	0.000928946072474809	0.00344838751532886	SLC4A1	High_vs_Rest
4.92305827118729	-0.192422887068386	0.194192196735214	-0.990888873515134	0.321739845963175	0.442493523676992	CALCR	High_vs_Rest
1275.62465363118	0.150203552733043	0.048091129745802	3.12331096247857	0.0017882869991345	0.00604928535812889	HCCS	High_vs_Rest
1037.39779265532	-0.288647318617487	0.045848873344744	-6.29562511704722	3.06163491028889e-10	6.87441887870481e-09	DVL2	High_vs_Rest
888.444707586702	0.0194198450377371	0.104760360655426	0.185373980351328	0.852935715389247	0.901442343861316	PRSS22	High_vs_Rest
5475.07580115927	-0.146433819228611	0.0395186350517741	-3.70543717000258	0.000211026437764066	0.000965104447932703	UPF1	High_vs_Rest
1534.08030150052	0.235510180383995	0.0666936847409632	3.53122160364526	0.000413645040046254	0.00172630320850366	SKAP2	High_vs_Rest
25040.2518602042	-0.103496771950374	0.0715329708703232	-1.44684011709783	0.147941708042669	0.240949178907729	SLC25A5	High_vs_Rest
548.291439476382	-0.324704396543646	0.0828469020525758	-3.91933057843954	8.87952538211039e-05	0.000454470883803814	MCUB	High_vs_Rest
523.00720697077	0.121133022638476	0.0837052603124099	1.44713751783789	0.147858412015504	0.240873352019692	HOXA11	High_vs_Rest
1399.24611495341	0.0409481742247018	0.0599533671972655	0.68300040746618	0.494606585062762	0.610658069882776	POLR2J	High_vs_Rest
1019.81373994409	-0.061267747473166	0.0452777839429774	-1.35315252067827	0.176006909817787	0.276241610458501	DHX33	High_vs_Rest
63.0800141250832	-0.333333324589647	0.126293987311571	-2.63934437169447	0.00830665527906052	0.0223746206892563	MEOX1	High_vs_Rest
59.785489289665	-0.318778590135872	0.132343913848191	-2.40871363757261	0.0160088536352539	0.038986868722301	THSD7A	High_vs_Rest
1206.63863540564	0.068704836487481	0.0441100473904985	1.55757793409853	0.119333332829318	0.20284813887869	LIG3	High_vs_Rest
990.778407115809	0.238601601141188	0.049566240625681	4.81379257594058	1.48092521941114e-06	1.27188081065591e-05	RPAP3	High_vs_Rest
610.417312580873	-0.288598717152209	0.108885837378154	-2.65047065900703	0.00803797086634561	0.0217787222861841	ACSM3	High_vs_Rest
200.466884540385	-0.0327795967277441	0.0650733151134361	-0.503733314809651	0.614448794106986	0.715737705273905	REXO5	High_vs_Rest
2072.05820158943	0.0474804694313743	0.0421959946000137	1.12523640884528	0.260488868568834	0.375277010705715	CIAPIN1	High_vs_Rest
2655.94198381273	-0.15340592257339	0.0726705159346617	-2.11097885573452	0.0347741293209249	0.0742503424346096	SPPL2B	High_vs_Rest
740.828121830103	-0.249569005246474	0.069039023281304	-3.61489768228019	0.000300466264707933	0.00131191863207984	FAM214B	High_vs_Rest
179.569528513111	-0.382938587557617	0.0990749831904231	-3.86513906160958	0.000111025924035037	0.000551128383058237	COPZ2	High_vs_Rest
226.230305623396	-0.490627436583286	0.124647109742642	-3.93613167281842	8.2805551404619e-05	0.000427552620278189	PRKAR2B	High_vs_Rest
989.040012583813	0.150084160472405	0.039608349804217	3.78920508464167	0.000151130110692146	0.000721866429566275	MSL3	High_vs_Rest
3121.76879495072	-0.176985158945048	0.048320985564385	-3.66269762253142	0.000249573077164765	0.00111784459838985	CREBBP	High_vs_Rest
707.971122524624	0.0446933282284158	0.15899816498617	0.281093358733439	0.778638794864147	0.846527276663564	TSPOAP1	High_vs_Rest
12.0191297293184	0.12490408561811	0.146202140820198	0.854324600976392	0.392925159972798	0.515271338927922	MPO	High_vs_Rest
9.23814962848705	-1.0041262894514	0.239917725165548	-4.18529430769876	2.84796861352474e-05	0.000169996553329512	PON1	High_vs_Rest
511.70765560495	0.202424051071263	0.0586112051141093	3.45367495306002	0.000553003473658512	0.0022094527572789	GCFC2	High_vs_Rest
401.278999657534	-0.434807050263094	0.0751687726497687	-5.78441066596865	7.27669800169836e-09	1.15518021255049e-07	WDR54	High_vs_Rest
442.021640593571	0.147830676301972	0.0689153058111033	2.14510658498963	0.0319443260677787	0.0692118893437039	CROT	High_vs_Rest
49.3938709744079	-0.000842558413064595	0.109126633377966	-0.00772092372854892	0.993839655367674	0.99590894844354	ABCB4	High_vs_Rest
2594.22575543483	0.078244974779371	0.0504130385188269	1.55207813451177	0.12064352913614	0.204703783264144	KMT2E	High_vs_Rest
2847.93965692758	-0.307841027841994	0.0621482356600723	-4.95333495106393	7.29522387435979e-07	6.82511498428261e-06	RHBDD2	High_vs_Rest
129.963700414392	-0.578460287130565	0.199617635860299	-2.89784158918402	0.00375740319021994	0.0114029986467127	SOX8	High_vs_Rest
2169.96354268691	0.00271507710435046	0.0604542819746348	0.044911245583723	0.964178053210665	0.976148392228289	IBTK	High_vs_Rest
921.037898880942	0.332987994035373	0.0504014027935877	6.60672075733847	3.92926179909182e-11	1.08607976642351e-09	ZNF195	High_vs_Rest
1911.31119708693	0.362128150500598	0.0692817626310894	5.22688997433355	1.72385009906134e-07	1.90723098033847e-06	MYCBP2	High_vs_Rest
1533.7576258704	0.592839091545137	0.0511969261308577	11.5795837044954	5.22994077729448e-31	1.82391402724753e-28	FBXL3	High_vs_Rest
413.073353491755	-0.567792535577926	0.112243696488003	-5.05856946397532	4.2241337483557e-07	4.23602179683685e-06	ITGAL	High_vs_Rest
932.101807546995	-0.0189109047594435	0.0703887325234246	-0.268663805718481	0.788188406848218	0.85376114710553	PDK2	High_vs_Rest
4976.67216890684	-0.368620933600131	0.0803055723937133	-4.59022858081251	4.42760863869465e-06	3.31752154245328e-05	ITGA3	High_vs_Rest
880.017195935369	0.163115598759558	0.057504752281957	2.83655858492825	0.00456026111407966	0.0134473149657722	ZFX	High_vs_Rest
4995.58937709054	0.291262693299117	0.0518812177085949	5.61402962696585	1.97668347581067e-08	2.83711198353877e-07	LAMP2	High_vs_Rest
12.8726141466258	-0.374119003669545	0.12457049082086	-3.00327149073814	0.00267094044574478	0.00851842007097964	ITGA2B	High_vs_Rest
20.708924338552	-0.252793496914693	0.219887366796194	-1.14964993486415	0.250288082513094	0.363952445038336	ASB4	High_vs_Rest
3679.97534127032	0.166807673910963	0.0415286510527248	4.01668895286735	5.90215433531305e-05	0.000318702723472628	GDE1	High_vs_Rest
1537.47392451838	-0.31335517730387	0.0915859148084157	-3.42143415785455	0.000622918057521945	0.00244439786469768	REX1BD	High_vs_Rest
47.7707074090505	-0.366166017302755	0.0929597314204704	-3.93897456143169	8.1830605031875e-05	0.000423251955530913	CRLF1	High_vs_Rest
1022.4950397366	-0.161595750680708	0.0778466470675424	-2.07582158985604	0.0379104547980874	0.0796705256228542	AC003665.1	High_vs_Rest
2758.93910464821	0.00412881118869275	0.0685807639825387	0.0602036336274118	0.95199345175029	0.968658803627724	TMEM98	High_vs_Rest
626.064920719276	-0.0580704151558406	0.0969196683566653	-0.599160275106813	0.549066010427751	0.658404130463603	YBX2	High_vs_Rest
603.339636108765	-0.237860996015871	0.0560790210921303	-4.24153259781582	2.21998638365517e-05	0.000137079664021443	MAP3K14	High_vs_Rest
10.9150050837498	-0.940470120047275	0.169715003373075	-5.54146717352911	2.99947809613262e-08	4.10902176963726e-07	ABCC8	High_vs_Rest
1469.60658467032	-0.512404331274041	0.0788280654004599	-6.50027789811839	8.01717726522364e-11	2.08091136269645e-09	TMEM132A	High_vs_Rest
10303.7516167224	-0.188133850593544	0.0451117396471585	-4.17039670970423	3.0406985104936e-05	0.000180123199441636	AP2B1	High_vs_Rest
77.4626152695709	1.3303407079165	0.226930428504951	5.86232845317822	4.56421052732578e-09	7.67302305163045e-08	TAC1	High_vs_Rest
1221.15651143778	0.142122039546078	0.0342097909704246	4.15442583875904	3.26105360258639e-05	0.000191618317261135	ZNF263	High_vs_Rest
939.165897286763	-0.964302006492055	0.111291919426842	-8.66461834298704	4.53028072600296e-18	4.90137500857521e-16	CX3CL1	High_vs_Rest
2056.07541964767	-0.507728268919607	0.0693948769628975	-7.31650939003852	2.54504222221609e-13	1.16362028073484e-11	SPATA20	High_vs_Rest
7.95559081730569	-0.239300446874268	0.14451147714276	-1.65592693124206	0.0977366169691389	0.173161205073897	CACNA1G	High_vs_Rest
2032.01671490694	-0.123313855672183	0.0758992708991505	-1.62470408755354	0.104225625990598	0.182186438691681	TNFRSF12A	High_vs_Rest
32.6251228507907	-0.200193618260926	0.255512668789182	-0.783497817190823	0.433334835001658	0.553996668006566	DLX6	High_vs_Rest
478.77569468625	-0.319286087260049	0.0636470500175984	-5.0165103829913	5.26184340497757e-07	5.15334221210412e-06	MAP3K9	High_vs_Rest
3189.74038626397	0.296139720334213	0.0375713136883172	7.88206988956837	3.22001822344103e-15	2.15866334153055e-13	RALA	High_vs_Rest
3990.36805815185	-0.064320617597457	0.0554668837083548	-1.15962198157112	0.246202747321007	0.359350777501214	BAIAP2L1	High_vs_Rest
2195.63212933038	0.411026929047303	0.0585154151259618	7.02425041610858	2.1521851263605e-12	7.89182693650447e-11	KDM7A	High_vs_Rest
286.403386081619	-0.00599615760506153	0.112012596387229	-0.0535311009516532	0.957308751190315	0.971865085674674	ETV1	High_vs_Rest
1002.88098140686	0.150981784936886	0.0458871961658537	3.2902813323172	0.00100087259433938	0.00367091132105992	AGK	High_vs_Rest
1302.77553216742	-0.41496123865463	0.0811898190848254	-5.11100090297143	3.20456452479557e-07	3.31603643471744e-06	ALDH3B1	High_vs_Rest
1026.55543882605	-0.243743037369124	0.066186851745316	-3.68265041986037	0.000230821587615411	0.00104398362102765	TTC22	High_vs_Rest
596.810168526793	0.107336432400131	0.0587133944174226	1.82814217207446	0.0675282171604205	0.127841881205412	PHTF2	High_vs_Rest
32.3990588902375	-1.26752004377347	0.153497345711013	-8.25760235724079	1.48627733910102e-16	1.29928383281092e-14	CCL26	High_vs_Rest
2245.38222815071	-0.0588548318184039	0.0394549779059436	-1.4916959770883	0.13577886422276	0.224712375148957	FARP2	High_vs_Rest
5364.52221555766	0.0525659335046672	0.0626587678659369	0.83892382973658	0.401512054561643	0.523437849862395	USH1C	High_vs_Rest
2009.13356202111	0.354199204002641	0.0605366101914134	5.8509917037423	4.8865060114867e-09	8.15213435463395e-08	GGCT	High_vs_Rest
747.273409920679	0.31498335973082	0.0608427416689017	5.17700798962871	2.25472564349025e-07	2.42501364976697e-06	DBF4	High_vs_Rest
60.6005566294718	-0.352346450254429	0.0814532969617581	-4.32574816977457	1.52015014321547e-05	9.83686577080333e-05	TBXA2R	High_vs_Rest
1489.05649891414	0.397220433371927	0.0582459652461959	6.81970728260649	9.1226198181919e-12	2.89224103365539e-10	IFRD1	High_vs_Rest
1.77757686628038	0.9546599381457	0.395086368220393	2.41633226285641	0.0156777478107426	0.0383085814498929	LGALS14	High_vs_Rest
742.953530724875	-0.162070909357192	0.0439858108324648	-3.68461797770411	0.000229045916225834	0.00103695390494618	COX10	High_vs_Rest
2540.19299035416	0.320029703460734	0.057592372463294	5.55680708699234	2.74754131410855e-08	3.79401429482336e-07	GTF2IRD1	High_vs_Rest
1824.22530287321	-0.302991898614535	0.0467956590150025	-6.47478644370403	9.49461308653801e-11	2.40163893675069e-09	PAF1	High_vs_Rest
1821.70478377826	0.22527225781563	0.0409589868019201	5.49994703006349	3.79905360640319e-08	5.08328878877998e-07	VPS41	High_vs_Rest
589.434207027538	-0.278530298030028	0.100114646920151	-2.78211337300304	0.00540061703993938	0.0155219207262224	ARHGAP44	High_vs_Rest
2550.6207130276	-0.340905308882019	0.045356905310488	-7.51606192151717	5.64508245442644e-14	2.9467689971498e-12	ELAC2	High_vs_Rest
510.625864066272	-0.531883336577694	0.131071011019082	-4.05797843811749	4.94993367155776e-05	0.000274056283771333	SCIN	High_vs_Rest
3141.42856595765	0.0881165863537545	0.0756806583414001	1.16432108658801	0.244293914216747	0.35720085173298	ARSD	High_vs_Rest
824.672787643756	0.0223359416048011	0.0885130642366072	0.252346269982183	0.800773426753437	0.863562557400825	PNPLA4	High_vs_Rest
3.82489853933606	-0.496028003326209	0.177243734924797	-2.79856438105793	0.00513303353727409	0.0148662519143846	MYH13	High_vs_Rest
3768.23656205956	0.0247393770687854	0.0401734986701655	0.615813356757945	0.53801771093373	0.648477704236692	ADIPOR2	High_vs_Rest
15.644793971847	0.264614101270657	0.0663813456906305	3.98627202443119	6.71195569058774e-05	0.000355520005572544	CDKL3	High_vs_Rest
2.0583716436624	0.181949670329391	0.168827207473554	1.07772718066128	0.281155524853083	0.398066874653786	UPP2	High_vs_Rest
129.322188985011	-2.44772475465636	0.271979561299762	-8.99966432388867	2.26408859590021e-19	2.92210048625199e-17	PRSS21	High_vs_Rest
777.897514502489	-0.180018165547755	0.0483362358150361	-3.72429012132046	0.000195865579372206	0.000904366535656526	MARK4	High_vs_Rest
3661.12861689802	-0.0506467985206627	0.140359835895404	-0.360835407063347	0.718222492449138	0.799808742016021	PROM1	High_vs_Rest
2233.38821902958	-0.363685333898503	0.0643563590664336	-5.65111729709693	1.59408262145074e-08	2.33708481647577e-07	CCDC124	High_vs_Rest
35.8811904025774	-0.0867289024570393	0.101052229531257	-0.858258178561142	0.390749917060833	0.512957063154262	CEACAM21	High_vs_Rest
3164.12933138764	-0.106137131256903	0.0387704436644298	-2.73757845475157	0.00618933551374771	0.0174832604732954	PAFAH1B1	High_vs_Rest
2269.32020134497	-0.446890044961807	0.167789355043258	-2.66339926538602	0.00773555689821122	0.0210795533031721	NOS2	High_vs_Rest
15.2674683425669	0.176179848011743	0.150211045481693	1.17288211027874	0.240843084536994	0.353142405222504	DNAH9	High_vs_Rest
5445.19354557312	-0.0913233686397764	0.0431155186674158	-2.11810901184388	0.0341658364969011	0.0731659558427889	KIAA0100	High_vs_Rest
307.169437691278	-0.179936236232224	0.217212996281893	-0.828386143150972	0.407451851503217	0.529580786455414	SLC13A2	High_vs_Rest
579.94018198902	-0.340219258392408	0.103809349106569	-3.27734699543434	0.00104787505429691	0.0038185237916809	GAS7	High_vs_Rest
1032.09230645858	-0.0760709429671598	0.07660622483342	-0.993012553908978	0.320703836629148	0.441351839225704	TRAPPC6A	High_vs_Rest
85.6737113638758	-0.440589072385528	0.130675113690056	-3.37163718434214	0.000747228142218645	0.002859968821741	MATK	High_vs_Rest
5299.95276028997	-0.0618455887791002	0.191140913935343	-0.323560181364522	0.746271038169127	0.821803123156986	CEACAM7	High_vs_Rest
98.9300112981137	-0.512197269575292	0.131847754204017	-3.8847629424369	0.000102429782909773	0.000514692388618667	CD79B	High_vs_Rest
7.88506515876773	-0.212234736557947	0.166749654528621	-1.27277467025588	0.203098011926236	0.308882348734209	SCN4A	High_vs_Rest
300.272070332792	0.155937802997577	0.0416979149153805	3.73970265213569	0.000184238064859831	0.000857545398585119	ST7L	High_vs_Rest
9.22870313863282	0.413132907558331	0.274036517427005	1.50758341055176	0.131661181229086	0.219404068882265	TKTL1	High_vs_Rest
86.6719219502478	0.0614558449051709	0.0890246171675996	0.690324169431393	0.489990351886741	0.606466197823421	PAX6	High_vs_Rest
1548.64851057623	-0.235174955192473	0.0703149445524225	-3.34459419244996	0.000824030432058231	0.00311034722207633	RPUSD1	High_vs_Rest
1724.1109445655	-0.193732140258444	0.0692746578158043	-2.79658025556131	0.00516465821856379	0.0149393651920019	RHBDF1	High_vs_Rest
1199.15521056961	0.115041039546514	0.0548552659315677	2.09717403776747	0.0359781718538751	0.0763290467068168	LUC7L	High_vs_Rest
211.417427322248	-0.822050953161154	0.151066140830516	-5.44166249724635	5.27856115534159e-08	6.76472993723253e-07	CACNA2D2	High_vs_Rest
209.553963567827	-0.589476270012073	0.122139667136479	-4.82624755603265	1.3912955197196e-06	1.20691848974459e-05	BAIAP3	High_vs_Rest
1500.77366074002	-0.228063947046744	0.0539833399856961	-4.22470982912828	2.39248845706887e-05	0.000146216548470604	TSR3	High_vs_Rest
1587.83813034988	-0.383813803457453	0.0632926430468795	-6.06411401042567	1.32683014102224e-09	2.53031679365859e-08	PIGQ	High_vs_Rest
596.83839912257	0.00717277952846799	0.0434189861510865	0.165199148213839	0.868787235681368	0.912371321120791	CRAMP1	High_vs_Rest
1473.84678200554	-0.0548980314661734	0.0453518550487828	-1.21049142107026	0.22609038070247	0.336205041842072	TEAD3	High_vs_Rest
141.633928594706	-0.319780622257418	0.150467235798566	-2.1252508598318	0.0335656862366866	0.0720973873811467	SELE	High_vs_Rest
1392.05287251771	-0.0975321210108765	0.0437383255580464	-2.22990065958146	0.0257540386036767	0.0579097543393682	DNAJC11	High_vs_Rest
37.0119358775643	-0.00606774879597743	0.111422505212403	-0.0544571205288427	0.956570970726509	0.971489258945995	FMO3	High_vs_Rest
1030.43103783387	0.124907159308373	0.0499057689017806	2.50286013134478	0.0123194219204731	0.0312098368931182	MYLIP	High_vs_Rest
6260.92252103147	0.358320258629017	0.128532683175888	2.78777544960048	0.00530713157409027	0.0152907705450718	NOX1	High_vs_Rest
553.332983197746	-0.283128862022587	0.0727958734389578	-3.88935318236139	0.00010051175329498	0.000506296296330062	E2F2	High_vs_Rest
6532.73936875017	0.0556401888915132	0.0516249484037369	1.07777713318713	0.281133226632898	0.398052495809599	PSMB1	High_vs_Rest
77.1669665375944	-0.0825561095871693	0.126034520003232	-0.655027762116697	0.512449879839465	0.626389200227352	SYN1	High_vs_Rest
864.753832965999	0.234360081309335	0.050694006631367	4.62303331069367	3.78168966503636e-06	2.89517399811355e-05	JARID2	High_vs_Rest
283.887675042879	-0.131284396865638	0.0856715022535508	-1.53241618755666	0.125419765382697	0.211106528485089	CDKL5	High_vs_Rest
12.2383659531074	-0.462824223482659	0.116642254764534	-3.96789503441068	7.25102558590948e-05	0.000381090060781284	CAMK1G	High_vs_Rest
278.853728239264	-0.0998679659865367	0.0742014832917942	-1.34590255552992	0.178333944572389	0.279105479374204	CDK11A	High_vs_Rest
2675.00025116673	-0.179996249303931	0.0420581174850107	-4.27970294600278	1.87142923154024e-05	0.000118343350826297	NADK	High_vs_Rest
0.396152554432616	-0.365083048847837	0.430872482726636	-0.847311126803755	0.396821726327057	0.518767340582771	TFAP2B	High_vs_Rest
42.134559774437	-0.339304415971483	0.117718595704264	-2.88233489315396	0.00394739947198474	0.0118795235004685	DLEC1	High_vs_Rest
893.847564258028	-0.0564470309829977	0.0568329537468392	-0.993209524784501	0.320607857596575	0.44130696958897	CYTH3	High_vs_Rest
191.280605736915	0.0191134123378099	0.0955294252004472	0.200078795593135	0.841418956725407	0.892970352013599	ADAM22	High_vs_Rest
5186.5991523152	0.203204956032276	0.0480842084579388	4.22602269121323	2.37858016994973e-05	0.000145502174158037	SYPL1	High_vs_Rest
3742.11318809239	-0.24909803836659	0.0464269437483141	-5.36537661658237	8.0780485157715e-08	9.8557236988027e-07	CYB561	High_vs_Rest
2462.02564911756	0.250659482636253	0.0523591004627435	4.78731453407248	1.69027818317873e-06	1.42921587312265e-05	SPAG9	High_vs_Rest
816.130955609235	0.0624239594271475	0.106436093832186	0.586492393506748	0.55754467164261	0.665820167782159	CELSR3	High_vs_Rest
93.6396298088586	0.133153278690483	0.111140397600434	1.19806372449007	0.230892209697184	0.341703682223534	AASS	High_vs_Rest
2099.92839725939	0.0995082931176996	0.0715323667017334	1.39109465694902	0.164196724901372	0.261562614107429	PLEKHG6	High_vs_Rest
545.282783200153	0.246158637842638	0.0467657644541153	5.26365046559132	1.4122282616741e-07	1.5997120550864e-06	SS18L2	High_vs_Rest
868.401593319234	-0.304195302629132	0.0581308363136309	-5.23294213398066	1.66832979880629e-07	1.85080160624257e-06	MPND	High_vs_Rest
3829.57613962634	0.139453162943809	0.0796793071679569	1.75018041572392	0.0800871870719647	0.147313329962583	MGST1	High_vs_Rest
678.207416054012	0.0407159564013849	0.0461195997676532	0.882834122726749	0.377325901107468	0.499555659711038	CRY1	High_vs_Rest
4.60120608532207	-0.16343333975073	0.147664034143312	-1.10679178378747	0.268383961343274	0.384216036541124	PGLYRP1	High_vs_Rest
3501.64842755925	-0.0689560328939319	0.0572561215704687	-1.20434341346477	0.228456873487158	0.338957828769224	NFIX	High_vs_Rest
1025.63954753551	-0.212113311412639	0.113296697222386	-1.87219324669535	0.0611798730619775	0.117976388159867	ST3GAL1	High_vs_Rest
113.518527468564	-0.551811533117529	0.112966548852405	-4.88473392099898	1.03568619152088e-06	9.26886834027774e-06	MMP25	High_vs_Rest
6097.91803767147	-0.140775608839809	0.0795252249901943	-1.77020069867349	0.07669371299979	0.142132019874448	IL32	High_vs_Rest
2003.08093705206	-0.33078103121159	0.0700656977539906	-4.72101244710363	2.34673575724402e-06	1.90705730277575e-05	PKD1	High_vs_Rest
152.680720097707	-0.669722813974484	0.159503004799633	-4.19881001499493	2.68321318790395e-05	0.000161574384140094	MAPK8IP2	High_vs_Rest
3818.89544196857	-0.266319819508778	0.0666029201046009	-3.9986207675357	6.37126697395649e-05	0.000339559216290427	MED24	High_vs_Rest
524.872560922852	-0.256924760709859	0.0709459636590791	-3.62141477060591	0.000292996333541269	0.00128323390863726	RHOBTB2	High_vs_Rest
967.805930182416	0.0888149905255377	0.0470437117117384	1.88792481064746	0.0590360452154656	0.114549845176288	HEATR5B	High_vs_Rest
3340.9601759145	0.0481799986271577	0.045936078663304	1.04884874872104	0.294247736895787	0.412181979377881	SEC62	High_vs_Rest
26252.7831112892	0.227504209836666	0.0611935662767297	3.71777988568024	0.000200981265422236	0.000924970917179801	RPS20	High_vs_Rest
14520.6607386465	0.0443648817863417	0.0378435613596792	1.17232311633362	0.241067354125727	0.353413085414319	CSDE1	High_vs_Rest
4015.84921929915	0.0247602382984826	0.0344484170194232	0.718762731086365	0.472287124367883	0.590439955420179	UBE3C	High_vs_Rest
600.784561062771	-0.00298034117078056	0.0670860360519515	-0.044425656159988	0.964565111175604	0.976359336582432	REV3L	High_vs_Rest
8.13060549496044	0.0545659729754327	0.184729185862659	0.295383605577091	0.767700855734514	0.838640722872767	TENM1	High_vs_Rest
4.55607336938853	0.321642943744608	0.458795199946145	0.701059958304629	0.483265597784297	0.600341537252826	PAX7	High_vs_Rest
28.5965560781213	0.0674120462353035	0.104207248129929	0.646903621821505	0.517694321630877	0.630988074498194	MASP2	High_vs_Rest
1268.67749430422	0.639704378821389	0.0968220266172902	6.60701289955392	3.92151882687323e-11	1.08485426314395e-09	IYD	High_vs_Rest
378.670698184548	0.0793710813274088	0.0485619712701269	1.63442873613811	0.102168858483992	0.17928909152734	FAM76A	High_vs_Rest
122.377978269178	-0.321233206883525	0.10768805547498	-2.98299756149055	0.00285440268526541	0.0090095348380869	TRAF3IP3	High_vs_Rest
569.80444831139	-0.352433274086322	0.0456061847011125	-7.72775175989947	1.09462534074544e-14	6.63290349728596e-13	POMT2	High_vs_Rest
1711.1283252374	0.160523813972076	0.039663200565652	4.04717248438817	5.18400419914146e-05	0.000284944311257812	VTA1	High_vs_Rest
1509.71467223998	0.26254108181216	0.11851994222972	2.21516376799519	0.026748825795286	0.0597655402958741	MLXIPL	High_vs_Rest
3841.29826381555	0.0108942173990673	0.0394236834619807	0.276336872722038	0.782289337714864	0.849221386186532	BAZ1B	High_vs_Rest
1399.97355410472	0.155341497222317	0.0314049766522342	4.94639747523154	7.55995154971141e-07	7.036636334544e-06	RANBP9	High_vs_Rest
507.113998975511	-0.164121113718752	0.0977469217050978	-1.67904125118032	0.0931440045299272	0.166653472025856	ETV7	High_vs_Rest
376.437971978009	0.19246095861792	0.0391660515349076	4.91397399215453	8.92485942145498e-07	8.14290958959469e-06	SPRTN	High_vs_Rest
1831.04904471459	-0.0369425965790468	0.0424503688022676	-0.870253842814044	0.384161697255184	0.506322815100108	EEF1AKNMT	High_vs_Rest
674.157155127787	-0.382839099575222	0.0718199158723739	-5.33054230048861	9.79199213493166e-08	1.16812622331634e-06	DYRK4	High_vs_Rest
5365.64087752439	0.0717946873234484	0.0303834245668911	2.36295573480823	0.0181298349364634	0.0432997412856726	ZNF207	High_vs_Rest
11832.5358266245	-0.40680772543816	0.0693303875485925	-5.86766841816707	4.41965988142287e-09	7.45294702843645e-08	UQCRC1	High_vs_Rest
1124.99830750608	0.427885803373358	0.0500497270275737	8.54921352793042	1.23930058336473e-17	1.26958599137071e-15	STARD3NL	High_vs_Rest
18754.2101706094	0.140054876750184	0.055519932262087	2.52260532467946	0.0116489059980448	0.0298036709925782	CD9	High_vs_Rest
0.875073116523672	-0.199281594550721	0.305337408174693	-0.652660267675768	0.513975322616854	0.627645335296171	HHATL	High_vs_Rest
4483.21214725978	-0.010500895630545	0.0460735662984282	-0.227915841429085	0.819711667128798	0.877532096917779	NCAPD2	High_vs_Rest
223.481493926797	-0.497738620111309	0.0799569143614409	-6.22508539863493	4.81293779142137e-10	1.02786792624349e-08	IFFO1	High_vs_Rest
85.8332684362911	-0.524963356414189	0.128128544856472	-4.09716162001408	4.18246900354317e-05	0.00023712756268877	GIPR	High_vs_Rest
133.178504834826	-0.0845456428419685	0.0636645604429818	-1.32798596666175	0.184182742960392	0.286372542199182	PHF7	High_vs_Rest
185.106604793732	-0.499141407442282	0.114925300914745	-4.34318120961511	1.40434204262101e-05	9.17257239314642e-05	SEMA3G	High_vs_Rest
2197.34625997791	-0.230460720508053	0.0507438145094097	-4.54165148474042	5.58152578091483e-06	4.06879204247164e-05	NISCH	High_vs_Rest
1470.99210706256	-0.570443652570027	0.100092949903111	-5.69913918135306	1.20413890197515e-08	1.81992076922772e-07	STAB1	High_vs_Rest
220.650962048649	0.114562132598292	0.111571828593206	1.02680160433678	0.304513893788933	0.423726578640383	FUZ	High_vs_Rest
2.63476461589297	-0.153768238274171	0.194454339373226	-0.790767841796708	0.429079478936695	0.549765790411168	SLC6A13	High_vs_Rest
1912.35875273512	0.0560849275828645	0.0645026474754685	0.869498071442643	0.384574762460587	0.506737805497928	IDS	High_vs_Rest
3804.71637797569	-0.0949521972484268	0.0862349065139808	-1.10108772754375	0.270858477773515	0.386631434033291	PRSS3	High_vs_Rest
442.737654309394	0.173051751085956	0.0412205039752595	4.19819590730433	2.69049832196527e-05	0.00016192384062909	ZNF200	High_vs_Rest
1092.42685338357	-0.408035759849462	0.0995762089468138	-4.09772338357854	4.172334532669e-05	0.000236639222577777	CD4	High_vs_Rest
194.85112734803	0.0542955971751274	0.0586934841404823	0.925070269217131	0.354929356851233	0.477306238515696	LRRC23	High_vs_Rest
125.408117803728	-0.322739260710911	0.112336142489333	-2.87297795312454	0.00406622491599975	0.0121893479900045	BTK	High_vs_Rest
419.071881213336	-0.134730306048791	0.057498654125129	-2.34319060330682	0.0191196127176514	0.0452482778017648	HFE	High_vs_Rest
1236.47352239845	-0.118044899114159	0.0431572658292499	-2.73522654519403	0.00623373570054605	0.017587944206498	SCMH1	High_vs_Rest
788.763378038952	-0.229378815265325	0.090862667583046	-2.52445609805237	0.0115877477547191	0.0296703543618842	FYN	High_vs_Rest
836.177710010419	-0.0283911917950202	0.0626564753869075	-0.453124623108831	0.650459005704318	0.745389139895793	HIVEP2	High_vs_Rest
29.698982315161	-0.242735811975909	0.134623035450126	-1.80307784001673	0.0713759908190696	0.133950522729032	FMO1	High_vs_Rest
1401.96805468237	-0.0560006674791435	0.0415800649905923	-1.34681529458441	0.178039727591109	0.278711539558366	ELOA	High_vs_Rest
2991.11740598294	-0.0505436589256209	0.0498785758695965	-1.01333404261106	0.310900632283216	0.430857938174103	LYPLA2	High_vs_Rest
431.42139424487	-0.0415489744416936	0.0530632409459966	-0.783008608237456	0.433622057034884	0.554276370894151	CLCN6	High_vs_Rest
1942.75375217918	-0.446260985519675	0.107806488842762	-4.13946312796215	3.48119544687148e-05	0.000202664800460559	AC080038.1	High_vs_Rest
35.7038135023391	-0.125638326050381	0.101880981567697	-1.23318723590131	0.21750591641026	0.325851336795592	NME1-NME2	High_vs_Rest
120.342710857325	-0.376081144146534	0.132961613986321	-2.82849412602064	0.00467675593290739	0.0137340690667894	SLC6A7	High_vs_Rest
1072.91343926981	-0.192827139582424	0.0632511670607009	-3.04859417688486	0.00229914835921396	0.00750255639177306	TSPAN9	High_vs_Rest
1111.92764594501	-0.143838143176062	0.0451096564600103	-3.18863308798581	0.00142947190763264	0.0049883913216961	BTBD7	High_vs_Rest
638.576589601388	-0.304887979641388	0.0658637208629117	-4.62907311714107	3.67306070811174e-06	2.82946302363739e-05	APBA3	High_vs_Rest
528.343727224013	-0.0188340545908846	0.0412817420705563	-0.45623206885733	0.648223107082822	0.743508529678844	MKS1	High_vs_Rest
415.170510560426	-0.160108523101713	0.0477074453206943	-3.3560489777947	0.000790645654307617	0.00300126746636317	ABHD5	High_vs_Rest
298.853526714657	-0.299167260315837	0.132144766945534	-2.26393573677528	0.0235780675650189	0.0539157513195068	ANOS1	High_vs_Rest
1148.5618539228	-0.0186656530818856	0.0428996983285635	-0.435099868044006	0.66348993920983	0.756094916905436	AKAP8L	High_vs_Rest
760.270812480082	0.339942950186168	0.0594685248767093	5.71635080727058	1.08835937441307e-08	1.66791636064237e-07	MBTD1	High_vs_Rest
1570.89385328107	0.24888192577748	0.0465869945469792	5.3423048255775	9.17721599289293e-08	1.10321780226995e-06	UTP18	High_vs_Rest
1818.8461638418	0.0371942542325806	0.0398746998102631	0.932778288226947	0.350934453578082	0.473195675271335	RNF216	High_vs_Rest
1902.05202288282	-0.117108527457047	0.0524144165260515	-2.23428085665783	0.0254645991160126	0.0573614023377395	TTC19	High_vs_Rest
13216.4294245951	-0.074110854037414	0.0330937714821516	-2.23942000921183	0.0251286006496875	0.0567253674767977	PTBP1	High_vs_Rest
24.1181225832085	-0.505930364368924	0.118656167851942	-4.26383536168318	2.00947530621944e-05	0.000125810961589927	DPF1	High_vs_Rest
2315.67520843134	0.323869405568376	0.106535070095327	3.04002621182471	0.00236557559771743	0.00768185232732765	SYT7	High_vs_Rest
1561.59313846887	-0.055948515014548	0.0503350840009952	-1.11152124060113	0.266344052473839	0.381962934870177	LARS2	High_vs_Rest
1677.99984185939	0.292887409507442	0.0610234675673648	4.79958647358279	1.58993576116352e-06	1.35379932785617e-05	PIK3C2A	High_vs_Rest
2570.58761678802	-0.387250191883209	0.0782209505793745	-4.9507221404865	7.39386064522287e-07	6.906106083657e-06	PLAUR	High_vs_Rest
1981.2053234187	0.124484473814216	0.0690887231878549	1.80180596876481	0.0715759383349098	0.134233547511156	ANLN	High_vs_Rest
1984.13324562878	-0.120068119742244	0.0467251888240856	-2.56966580048044	0.0101796666398757	0.0265739459403323	WIZ	High_vs_Rest
1748.67849936554	-0.082454159683952	0.0463591160784217	-1.77859645866568	0.0753059451192038	0.13997955845417	RABGAP1	High_vs_Rest
5914.41596617934	-0.153980635506111	0.123042015500375	-1.25144760413683	0.210771218526137	0.317861129455178	DCN	High_vs_Rest
620.95439632511	-0.0946097454935682	0.0545670786897575	-1.73382463868873	0.0829492025604174	0.151701018596129	QPCTL	High_vs_Rest
2512.50501966342	-0.156186053298311	0.0418032524978948	-3.73621773344495	0.000186808928789893	0.000867786637890079	PPP5C	High_vs_Rest
901.072752699393	0.0482532303195522	0.0534376478425366	0.902981928803057	0.366535485998357	0.488922782470628	CEP68	High_vs_Rest
1164.25415156496	0.311006260166685	0.0532898273964222	5.83612811978381	5.3427818616823e-09	8.80486866029793e-08	MAP4K3	High_vs_Rest
20.9906237387134	-0.359378079512211	0.10577377623077	-3.39761037488296	0.000679771597980968	0.00263656797503692	ZBTB32	High_vs_Rest
965.071713550175	-0.550115828453456	0.11165938577097	-4.92673163706835	8.36164721718474e-07	7.68249773188762e-06	TYROBP	High_vs_Rest
1264.6215719483	-0.141475609591689	0.0544942209052608	-2.59615803733843	0.00942726933400388	0.0248968616214707	TMEM159	High_vs_Rest
20.4694813514107	0.568422718489874	0.320076745808603	1.77589508120585	0.0757502118524147	0.140669769724458	GABRA3	High_vs_Rest
951.107648100216	0.137248224303987	0.0605333354085168	2.26731640306535	0.0233709041414816	0.0535241707116144	BRCA1	High_vs_Rest
1300.56627112638	0.0472618485262759	0.0443522213285296	1.06560273895176	0.286603260555187	0.404087053783499	ERCC1	High_vs_Rest
91.2957711720625	-0.893830648174451	0.159388308792062	-5.60788087249577	2.04818920243873e-08	2.92563307882235e-07	CD22	High_vs_Rest
1718.43552641745	-0.346116303884446	0.102393283092334	-3.3802637578515	0.00072416299372527	0.00278502009154174	SEMA3B	High_vs_Rest
825.598268165295	0.250004125124113	0.0511801915287523	4.88478291418008	1.03542870485504e-06	9.26886834027774e-06	MBTPS2	High_vs_Rest
563.128909905773	-0.142509014333344	0.0581910355080166	-2.44898570869582	0.014325913217791	0.0354466063178825	PRICKLE3	High_vs_Rest
177.462784593456	-0.186200612557752	0.147710922339079	-1.26057443558789	0.207462213998457	0.313830755354964	LTF	High_vs_Rest
1410.60687986243	-0.329742995565073	0.0598862387640056	-5.50615637867148	3.66752775764779e-08	4.93347948096881e-07	EXTL3	High_vs_Rest
41.3061842820817	-0.457448541016813	0.226198973564724	-2.02232810258937	0.0431424672388981	0.0885429387732773	NR1H4	High_vs_Rest
2026.32219226702	0.318814922269765	0.0828122753470663	3.84985101464259	0.000118189694106957	0.000582368037308621	ELOVL5	High_vs_Rest
844.870422344765	-1.03791970863612	0.115204606357131	-9.0093594471266	2.0726351108374e-19	2.69623508743935e-17	ALOX5	High_vs_Rest
492.009749123429	-0.185546805351837	0.2937885958744	-0.631565717517374	0.527670694051246	0.639434330498424	KDM5D	High_vs_Rest
1929.14814672841	0.0114748353974069	0.0560742263792302	0.20463653514901	0.837856108479409	0.890673809850574	CALCOCO1	High_vs_Rest
1204.63646113759	-0.118346334247834	0.0388669203161732	-3.04491154135998	0.00232748755298697	0.00757918912903734	UBR7	High_vs_Rest
1071.4597438173	0.020186875077102	0.052313284207005	0.385884300385768	0.699582358303172	0.7854547869681	MAP4K5	High_vs_Rest
232.46822454838	-0.333211515851004	0.0889089467201188	-3.74778386364128	0.00017840388119859	0.000833110546075807	EHD3	High_vs_Rest
3575.76420380937	-0.113235393634553	0.0458554972458419	-2.46939626512982	0.0135341252620272	0.0337987121459416	PSMC4	High_vs_Rest
1993.65179231986	-0.246587398486696	0.0492499854239853	-5.00685221252077	5.53273739233329e-07	5.38042708974993e-06	MAN2B2	High_vs_Rest
3.64468104372191	-0.405588567813287	0.248659073324005	-1.6311030295074	0.102868581560695	0.180237190845681	SLC7A14	High_vs_Rest
46.841685438388	-0.210677329366054	0.147672539472882	-1.42665203779977	0.153680216753835	0.248333655327265	CLDN11	High_vs_Rest
8539.68741835818	-0.209015490958601	0.0598910155561893	-3.48993065182714	0.000483145905273115	0.00196673644033727	SLC25A39	High_vs_Rest
14215.0599813697	-0.142955460808237	0.0564276755209575	-2.53342813590014	0.0112952898494333	0.0290713819458367	MVP	High_vs_Rest
2879.79834143481	0.0475644968914991	0.0401750308982367	1.18393180610066	0.236440058478608	0.348139507592784	NUB1	High_vs_Rest
1531.26930989526	0.0520053647689129	0.0500674298298411	1.03870649932817	0.29894125755192	0.417407458261651	PGM3	High_vs_Rest
267.938407534955	0.0378391052604049	0.0524062393141839	0.722034356129875	0.470273355109955	0.588608840531726	RWDD2A	High_vs_Rest
1624.32901712942	0.324568997467701	0.0532676344820614	6.09317460074191	1.10693214166818e-09	2.14718635906308e-08	CLK1	High_vs_Rest
495.670660597437	-0.213897710449461	0.0437385172445707	-4.89037406671604	1.00644532051063e-06	9.05911326111462e-06	POLR3B	High_vs_Rest
1200.89333386251	-0.000955147595346862	0.0481359702035977	-0.019842699571795	0.984168855247129	0.989754376559542	ANGEL1	High_vs_Rest
1356.68679221621	0.237393819950124	0.0441265421113743	5.379841895405	7.45512831447818e-08	9.18429223619781e-07	RNF14	High_vs_Rest
799.607970523771	-0.0703479214534236	0.0539463382429445	-1.30403515316675	0.19222159693454	0.295868550601375	DNASE1L1	High_vs_Rest
1120.36591125223	-0.100310886316594	0.0648545054932163	-1.54670651720698	0.121934030863629	0.206426430477768	DDX11	High_vs_Rest
1112.27440444493	-0.133603023746527	0.0542866579404745	-2.46106555118982	0.0138525053941033	0.0344703834696747	HEBP1	High_vs_Rest
17099.6187044386	-0.282052462365624	0.084787208256628	-3.32659216130725	0.000879149423363118	0.0032882164939113	GPRC5A	High_vs_Rest
95.9997590032737	-1.05852035358393	0.113103937623268	-9.35882848844489	8.06256617828621e-21	1.25860497360276e-18	MAMLD1	High_vs_Rest
263.839364202514	-0.429578374001978	0.0902460368330807	-4.76008021046428	1.93516036800498e-06	1.61093009608784e-05	CD6	High_vs_Rest
2322.05344495943	-0.198962027213462	0.0559215472774386	-3.5578777215582	0.000373863269320011	0.00158274874170776	TACC3	High_vs_Rest
1313.80405075244	0.275146355690552	0.0562872634528273	4.8882524893246	1.01734999119257e-06	9.14474210997192e-06	UFL1	High_vs_Rest
1056.00743038827	-0.159178602859072	0.0504970018565666	-3.15223868758007	0.00162023770207136	0.00554953843373768	POLA2	High_vs_Rest
1284.90337468507	-0.162247022669862	0.0608250829290904	-2.6674361111683	0.00764324195886056	0.0208731054561285	ZC3H3	High_vs_Rest
12514.2385660398	-0.195220480010794	0.0523074727148207	-3.73217190352766	0.000189835874165248	0.000880226255570745	CAPN1	High_vs_Rest
227.025626511539	-0.492894840878217	0.11643089663054	-4.23336807619268	2.30217252271416e-05	0.000141594408329485	ACPP	High_vs_Rest
4292.82358713521	0.00823115224726382	0.0418469984299117	0.196696359502341	0.8440651591391	0.894689473301358	MDH1	High_vs_Rest
2521.0441876907	0.0941860863440632	0.0480150247090249	1.96159612360587	0.0498095239439457	0.0994435026906764	SLC30A9	High_vs_Rest
2659.07526385042	0.194304963040454	0.0898026608074066	2.16368826150003	0.0304882825087248	0.0665911704444677	MTMR11	High_vs_Rest
1693.5741953251	-0.088972090821057	0.0381921124936807	-2.32959333778089	0.0198276546101244	0.0466645253377197	COX15	High_vs_Rest
1634.5139319867	-0.331448662659405	0.0515522817985071	-6.42936939154076	1.28134401679317e-10	3.13374777004735e-09	CCDC88C	High_vs_Rest
479.664833579188	0.397210271219967	0.0511751503103905	7.76178025488512	8.37454176046996e-15	5.2116292256114e-13	YAF2	High_vs_Rest
2005.794983861	0.0132420754590378	0.0404382459248013	0.327464140844849	0.743316860624064	0.819671689591284	ZMYND11	High_vs_Rest
226.135957684411	-0.581666338001463	0.0976397063217478	-5.95727250637895	2.56482374679633e-09	4.55718439390121e-08	WAS	High_vs_Rest
9362.65369924171	0.298708860168489	0.174379904748773	1.71297753946383	0.0867166717646849	0.157161982186527	DPEP1	High_vs_Rest
2063.04635552811	-0.0734379317731805	0.0656783978679188	-1.11814438471636	0.263505332633194	0.378753532440977	BID	High_vs_Rest
117.35550115323	0.268440842616239	0.085320041199555	3.14628121180091	0.00165360928953162	0.00564849637693295	MATR3	High_vs_Rest
220.696440259274	-0.786698746640441	0.224312886587096	-3.50714913712718	0.000452935222254352	0.00186370308220687	NPC1L1	High_vs_Rest
1251.44384434415	-0.177834979944408	0.0500819010098607	-3.55088318052053	0.000383940791720143	0.00161944763692353	XYLT2	High_vs_Rest
1.89573412130598	-0.498956692115014	0.234038710668661	-2.13194086862583	0.0330117079330009	0.0710891289141191	STMN4	High_vs_Rest
3732.69027521984	0.0829778197080861	0.0437392985947549	1.8970999164133	0.0578147522552929	0.112553192495576	NUDCD3	High_vs_Rest
38.9937865329379	-1.12963918442056	0.201726050379372	-5.59986765366263	2.14515515259965e-08	3.05086664696407e-07	ISL1	High_vs_Rest
2349.81893882133	-0.00241485978598272	0.0698608703203802	-0.0345667005708379	0.972425254717886	0.981768161894687	CHDH	High_vs_Rest
1008.86535895806	0.206542587077222	0.0722843952765656	2.85736065560172	0.00427180151971672	0.0127087936672433	IL20RA	High_vs_Rest
8879.56379776595	-1.31457781822631	0.264280948506312	-4.97416792869922	6.55284869359209e-07	6.255547055135e-06	CLCA1	High_vs_Rest
847.556918193624	-0.210441197487817	0.259643018980062	-0.81050204359231	0.417651690989497	0.538848060751024	CLCA4	High_vs_Rest
1345.1571507297	-0.0181191695358107	0.0336278967377655	-0.53881364264635	0.590015449107167	0.694274209831381	GLT8D1	High_vs_Rest
3738.72657977924	0.00247598290375182	0.0343259434487364	0.0721315324500706	0.942497232309768	0.962432875291699	ATP2C1	High_vs_Rest
25.717806857415	-0.648408465029406	0.167645039004117	-3.8677462147477	0.000109845896923317	0.00054601488899775	IGF1	High_vs_Rest
2967.0386455261	-0.21882392293313	0.137745331827444	-1.58861226024889	0.112147958514135	0.193029212223584	SLC38A5	High_vs_Rest
2313.91796738268	-0.320486833917714	0.0482333316642542	-6.64450957169164	3.04228339053542e-11	8.67990723311856e-10	RALBP1	High_vs_Rest
556.18280643814	0.147082515373821	0.0463039515884095	3.17645709120511	0.00149085842525066	0.00516685917079683	RUFY3	High_vs_Rest
31.9929862930236	-0.686669747216463	0.184445772470898	-3.72288146276059	0.000196962007007099	0.000908513931856861	CNTN1	High_vs_Rest
334.575844821823	-0.700540658580475	0.124748242539666	-5.61563549368423	1.9584112178094e-08	2.81581739220298e-07	SLC11A1	High_vs_Rest
857.963573207126	-0.154428479930249	0.106067832586783	-1.45594075191362	0.145408998892318	0.237544117291471	WWTR1	High_vs_Rest
2281.58961597188	0.0892077887426782	0.0476798958993336	1.87097280856113	0.061348850041145	0.118239637959246	AGPS	High_vs_Rest
875.813384386211	0.263066480039379	0.045979745842294	5.7213556799916	1.05677402923717e-08	1.62567650053745e-07	CXorf56	High_vs_Rest
48.8681635873555	-0.410847984510356	0.201378230321399	-2.0401807278505	0.0413323285244689	0.0855131835714193	ATP1A2	High_vs_Rest
767.576850301276	0.170946403239586	0.0422984680607654	4.0414324933472	5.312567517446e-05	0.000290988451724168	TTC27	High_vs_Rest
20.3589322404939	0.0971090541464432	0.114694374871518	0.846676694085705	0.397175352569357	0.519146826472435	ZNF582	High_vs_Rest
916.539290799236	-0.958663986934952	0.189977248313138	-5.04620419259254	4.50673759002917e-07	4.49877806566188e-06	VSIG2	High_vs_Rest
1484.5038944739	-0.255559691607449	0.0682788314441361	-3.74288320702355	0.000181920797366808	0.000847963540349594	PHLDB1	High_vs_Rest
182.504075175703	-0.859588345774396	0.211332750129811	-4.06746396498599	4.75275552637472e-05	0.000264434541184005	MARCO	High_vs_Rest
38.6490967478516	0.211995051430709	0.214133252662526	0.990014623113265	0.322166971577834	0.442895146450749	CYP24A1	High_vs_Rest
381.895339809299	0.0170165140047456	0.0689963293488557	0.246629265141158	0.805195153720281	0.866775277616597	PRDM11	High_vs_Rest
1334.92504352782	-0.630657108125335	0.133607088939207	-4.72023687614579	2.35570153931894e-06	1.91292068025646e-05	SYT13	High_vs_Rest
210.397630108859	-0.170798836518512	0.0966430614493106	-1.76731607998673	0.0771753083623237	0.142919498290232	SNAI2	High_vs_Rest
39244.8221701364	-0.751991826623267	0.110363605074408	-6.81376642341708	9.50760303176778e-12	3.00268056442593e-10	CD74	High_vs_Rest
110.564350841767	0.110614977379377	0.110990986794854	0.996612252703258	0.318952756250652	0.439582496233452	HGF	High_vs_Rest
397.357124533865	-0.06704945507231	0.0396970687896212	-1.68902785814352	0.0912140914266372	0.163737835130217	ZRANB1	High_vs_Rest
865.729465655385	-0.356158311697703	0.0507956243609259	-7.01159432881536	2.35617551234462e-12	8.51600282752827e-11	NCDN	High_vs_Rest
975.18500606333	-0.399405921556286	0.0943874448269343	-4.23155772771075	2.32078411582361e-05	0.000142551892233332	ADGRA2	High_vs_Rest
1095.76734400819	0.0435662905975332	0.0446914891557865	0.974822979061381	0.329648076553166	0.450530003313614	ZFP64	High_vs_Rest
351.852523586146	0.0664003204677991	0.0602517802884794	1.10204744407354	0.27044104603019	0.38630058261271	MNAT1	High_vs_Rest
450.341001261865	-0.34348602803252	0.0851002027325991	-4.03625393363419	5.43114314217947e-05	0.000296541862902944	SAMD4A	High_vs_Rest
520.042505523257	-0.36541055590639	0.109728256089824	-3.33014092201796	0.000868020407450986	0.00325205085680665	RUNX3	High_vs_Rest
934.485018250796	0.369704203552061	0.0520251882349608	7.10625402992046	1.19234864421582e-12	4.70367909201961e-11	MRE11	High_vs_Rest
1525.95591496534	0.2303548720824	0.124059652674116	1.85680732709693	0.0633385709109476	0.121332614480377	PLEKHB1	High_vs_Rest
9430.50076669189	-0.150800218709073	0.0726112760345197	-2.07681543342361	0.0378185972193546	0.0795177370251827	SERPINB1	High_vs_Rest
1.36868556948571	0.543416204927154	0.24505333782838	2.21754255519559	0.0265860384110062	0.0594626124847927	CYP3A43	High_vs_Rest
28.543415438869	0.208601179062404	0.218821584598044	0.953293430561643	0.340441419098484	0.461915922390899	SLC7A9	High_vs_Rest
890.338263171216	0.378689640146295	0.052581017213909	7.20202195034984	5.93261389431819e-13	2.48387338580972e-11	SPAST	High_vs_Rest
222.642637130895	0.223727547104942	0.163464772907629	1.36865908859376	0.171105864316134	0.270414397278023	NRXN3	High_vs_Rest
1525.39261822539	-0.22661731724347	0.056948070120347	-3.97936781289629	6.90987669288774e-05	0.000364824573596788	OSBPL5	High_vs_Rest
1690.01139509448	0.030377163666184	0.0448922329211832	0.676668583617056	0.498616253687709	0.614059056628366	AQR	High_vs_Rest
352.07596733684	-2.30268966036293	0.219531012249989	-10.4891315207018	9.69150890869759e-26	2.44390034649942e-23	CPS1	High_vs_Rest
784.607857722781	-0.233304691436997	0.124301664424545	-1.87692331005446	0.06052860553991	0.11699579875055	FHL1	High_vs_Rest
3951.53509676928	0.414084515448521	0.0503374224443428	8.22617637814822	1.93284338774668e-16	1.65437263543373e-14	RTF2	High_vs_Rest
298.2352273691	-0.144444002456677	0.232200419051457	-0.622066071399584	0.533898423606089	0.64510184374534	NLRP2	High_vs_Rest
1216.69777222056	-0.204119107962093	0.0567222535666515	-3.59857190304053	0.000319969390619747	0.00138362176009716	SLC45A4	High_vs_Rest
5038.6894941385	-0.128272600600774	0.0294060004601202	-4.36212332835722	1.28806223253168e-05	8.51144045693481e-05	RNF10	High_vs_Rest
200.031626782612	-0.376195095798455	0.0579398002439622	-6.49286145645036	8.42211353664194e-11	2.16374393384166e-09	ZNF839	High_vs_Rest
1730.76689048093	0.18751680349545	0.0427068686087911	4.39078793655338	1.12940648411435e-05	7.5683163046273e-05	ZDHHC6	High_vs_Rest
228.742822792566	-1.13591495347569	0.136595944326376	-8.31587613437178	9.10769059376242e-17	8.11326937621521e-15	GRAMD1B	High_vs_Rest
5711.8770654499	-0.341205497849603	0.0503892188871079	-6.77139883065146	1.27543135531714e-11	3.92225053377173e-10	RNH1	High_vs_Rest
4020.01806258797	0.0990461140462629	0.0391528584331034	2.52972881189487	0.0114150717180898	0.0293014549418543	NDUFS1	High_vs_Rest
1743.66474395451	0.409737897584096	0.0705693808152825	5.8061710737777	6.39176554712451e-09	1.03219141953614e-07	RB1CC1	High_vs_Rest
3208.26827492361	0.109853631149487	0.0409209803415989	2.68453077693774	0.00726316957629042	0.0199933852590438	ERP44	High_vs_Rest
2627.04379445466	-0.174023425081343	0.0475233972488193	-3.66184732480729	0.000250403081576731	0.00112094958626907	ALAS1	High_vs_Rest
1451.4661185033	-0.178881339852413	0.115234215006059	-1.55232835875184	0.120583675710484	0.204637058401464	BIRC3	High_vs_Rest
2249.7897286836	0.756992708971703	0.0624132682169657	12.1287144640493	7.440832914754e-34	3.12724852065981e-31	AKAP11	High_vs_Rest
323.798627679187	0.248480445140017	0.0541577853321286	4.5880835712942	4.47333570100511e-06	3.34805687101254e-05	GLRX2	High_vs_Rest
178.634268585056	0.0324047687242643	0.0568667443861608	0.569836889276018	0.568788332859601	0.675360177036598	SNAPC1	High_vs_Rest
1496.67309230923	0.301175722876105	0.0532594856360386	5.65487479421526	1.55959920479072e-08	2.29370933743605e-07	DERA	High_vs_Rest
4908.66217348248	0.244431394956306	0.0458511930480789	5.33097131627522	9.76888494169926e-08	1.16579390665739e-06	STRAP	High_vs_Rest
253.273013056854	0.521775415778829	0.178697610910498	2.91987908019747	0.00350167226440681	0.0107221950468694	ABCC2	High_vs_Rest
794.692188694769	-0.276072397193204	0.060780057644257	-4.54215425080779	5.5682273202369e-06	4.06000062304284e-05	DEF6	High_vs_Rest
782.932278938199	-0.367268683410406	0.084180888490652	-4.36285111734346	1.28378313128422e-05	8.48829742028226e-05	PLEKHO1	High_vs_Rest
789.553018189061	0.215785193713076	0.0548171149596424	3.93645659520648	8.26935686835521e-05	0.000427243588429347	GCLM	High_vs_Rest
1814.95607083855	0.0923194695963387	0.0450577879631832	2.04891260245117	0.0404706617924975	0.0840937702930977	UBR2	High_vs_Rest
1585.62153149491	-0.615194685421398	0.10050796540022	-6.12085502847174	9.30745564959117e-10	1.83874809423459e-08	EHD2	High_vs_Rest
523.32189591147	0.134553211992497	0.0826612052648498	1.62776736150148	0.103574223631028	0.181241069663305	DEPDC1	High_vs_Rest
618.640335874187	0.113493515716734	0.0505576794059963	2.24483237858566	0.0247788953265668	0.0561175645316416	CCDC28A	High_vs_Rest
206.470589260955	0.242827448982755	0.116604285709439	2.08249162974889	0.0372975866482266	0.0785840661676306	RRAGD	High_vs_Rest
364.203762226877	0.236017287482331	0.0449862947797792	5.24642646472006	1.55077703851438e-07	1.73863108333031e-06	HSF2	High_vs_Rest
1837.85207137335	0.357519767001653	0.0463146269716325	7.71937053969219	1.16905590814495e-14	7.0319249139097e-13	PHF20	High_vs_Rest
77.5043748795043	-0.101645082528451	0.100776332171333	-1.00862057924118	0.313156633936988	0.433379803010905	HSD17B6	High_vs_Rest
1001.88896557697	-0.280940786316336	0.0651081264098954	-4.31498803310116	1.59611549381406e-05	0.00010267633068723	NR1H3	High_vs_Rest
2227.77294059662	-0.945843818762658	0.114896808395084	-8.23211568688909	1.83935485935248e-16	1.59096915565417e-14	TYMP	High_vs_Rest
1668.62560070332	-0.233607710505191	0.0537482941856022	-4.34632789830508	1.38435576116344e-05	9.0674416992034e-05	NCAPH2	High_vs_Rest
3240.02475949519	0.363766302581882	0.0618964496823975	5.87701402016491	4.17732841198622e-09	7.08072285427777e-08	TOMM34	High_vs_Rest
2831.7566616498	0.236926872843847	0.0514168857969014	4.60795843956238	4.06641914794427e-06	3.08791643520753e-05	SEC63	High_vs_Rest
2260.29491217353	-0.142777162289424	0.0397346824655848	-3.59326294888822	0.000326562741691254	0.00140767650205427	KPNA6	High_vs_Rest
9089.46339821894	-0.325383580723851	0.088655308190471	-3.67020979753161	0.000242351475123491	0.00108907005585994	VIM	High_vs_Rest
208.519554360711	0.204326721600794	0.108921735098383	1.87590402793563	0.0606684594643891	0.117169402507459	RTEL1-TNFRSF6B	High_vs_Rest
534.852052259164	-0.309052584513539	0.0889004681751357	-3.47638871715162	0.000508215091112133	0.00205657414107369	FAS	High_vs_Rest
3140.65259493175	-0.039189950617958	0.064411046726949	-0.608435239130515	0.54289884553462	0.652681163059847	RNASET2	High_vs_Rest
11789.8442076955	-0.132086031614087	0.0560629782648458	-2.35602951719944	0.0184714498756672	0.0439842427416373	CD44	High_vs_Rest
68.7295311565023	-0.489423976862283	0.183512121981472	-2.66698445627312	0.00765352115162937	0.0208907352533484	KCNG1	High_vs_Rest
232.42063870268	-0.599521188782862	0.105928967697981	-5.65965289581776	1.51679462540535e-08	2.23980006351524e-07	AGPAT4	High_vs_Rest
480.935132933109	-0.351962054227742	0.134965973462363	-2.60778361537096	0.00911305416480274	0.0241996699433277	SLAMF7	High_vs_Rest
1391.25317670446	-0.189685617050043	0.0722580591305839	-2.62511364590136	0.00866200505520184	0.0231934860507741	BTN3A1	High_vs_Rest
1567.52444850043	0.590565432984748	0.0502366127388406	11.7556777972841	6.60287659027682e-32	2.40506111536061e-29	MIPEP	High_vs_Rest
407.409940673035	-0.117413043331569	0.0713661103011647	-1.64522127990564	0.0999241866817853	0.176217907784296	PRKCH	High_vs_Rest
4.08217260780031	-0.706979662961619	0.188973025903914	-3.74116707704671	0.000183167698253837	0.00085292663127234	INSRR	High_vs_Rest
3346.22922585123	0.0666803145827888	0.0603262089308722	1.10532910594793	0.269017010442349	0.384954194260818	IFNGR1	High_vs_Rest
1235.24886975439	-0.251680623022665	0.0611928313591953	-4.11291024507964	3.90702317633678e-05	0.000223657227177743	B4GALT7	High_vs_Rest
278.179653685244	-0.209533740942539	0.07099830876946	-2.95124974910205	0.00316490894206842	0.00985112466187685	SH2D2A	High_vs_Rest
555.390132205607	0.0510592176676427	0.0544856363003894	0.937113359310769	0.348700250254275	0.470744619850745	VRK2	High_vs_Rest
2579.89973339538	-0.150097627880792	0.065128616449154	-2.30463406201747	0.0211870766313033	0.0493081603100514	TNFRSF1B	High_vs_Rest
1580.43031993971	0.0397880659595885	0.0447550949474015	0.889017574565521	0.373993634732863	0.496467274096486	VEZT	High_vs_Rest
148.939414015519	-0.395296608002358	0.10453081784443	-3.78162742963195	0.000155806430727872	0.000741693594198958	POU2F2	High_vs_Rest
1368.8728689361	-0.0910456775694753	0.0467315346585838	-1.94827065352436	0.0513825866623032	0.102012109736169	BRD9	High_vs_Rest
2579.08142355326	-0.0430168976979896	0.0321963803899003	-1.33607868887906	0.1815235548214	0.282992509235838	SNX1	High_vs_Rest
657.644564205497	0.376471385345185	0.0523089808112561	7.19706978623017	6.15202806212083e-13	2.57239520321996e-11	TBPL1	High_vs_Rest
948.251450198193	-0.186031770393488	0.0837397373892256	-2.22154709572118	0.0263139285780301	0.058994884875187	ARNTL2	High_vs_Rest
3461.67138596204	0.221157421258431	0.0520151592981027	4.25178782960101	2.12070726498104e-05	0.000131893427358392	BCLAF1	High_vs_Rest
3014.6558585568	0.0125826974007073	0.0404501404704202	0.311066840667923	0.755749808772317	0.829010882756369	SLC39A9	High_vs_Rest
61.328377919769	-0.623542464609945	0.128170299079743	-4.86495287197542	1.1448408323107e-06	1.01432897742728e-05	ANK1	High_vs_Rest
37.282258604492	-0.017335697235347	0.21085662615717	-0.0822155677594178	0.934475294073457	0.957513443031189	IBSP	High_vs_Rest
518.145160606096	0.180913999104254	0.0486797503353139	3.7164118110321	0.000202072127780679	0.000929469411099513	TFB1M	High_vs_Rest
1180.63738637526	-0.142167516273648	0.0480202863276989	-2.96057202373747	0.00307068314316881	0.00960251214340933	RABEP1	High_vs_Rest
2468.03777760414	0.0373015847462421	0.0563342815470821	0.662147163713569	0.507876912032645	0.622267705199232	HMGB3	High_vs_Rest
2103.65798171789	0.116893207899963	0.0417952270919459	2.79680757907616	0.00516102603352272	0.0149341297052645	NUP160	High_vs_Rest
1634.49388915095	-0.244609323709273	0.0570682063728517	-4.28626268909054	1.8170411119836e-05	0.000115304378112749	BAK1	High_vs_Rest
4.27298244621928	0.0452271094337583	0.186614181808053	0.242356229283142	0.808504147432464	0.869167146360957	MUSK	High_vs_Rest
122.043590239716	-0.343839202016038	0.106693900228548	-3.22266972413141	0.00127001899889424	0.00451314502132803	IKZF2	High_vs_Rest
16889.9177318331	-0.478169189477556	0.0696798675700155	-6.86237224829802	6.7726298686874e-12	2.22465282921153e-10	GRN	High_vs_Rest
556.35709220659	0.0714138834672794	0.0543634580487097	1.31363761671107	0.188968183507754	0.292191641514607	FAM13B	High_vs_Rest
543.647626418686	-0.313102785575698	0.0868845493943706	-3.60366472241823	0.000313761743791465	0.00136148348042567	ARHGAP31	High_vs_Rest
245.714017046507	0.530705924409547	0.0696918668041372	7.61503384463855	2.63622382704008e-14	1.5003591926741e-12	CENPQ	High_vs_Rest
5441.69126873942	-0.0953072663731286	0.0439495743768949	-2.16855948491809	0.0301161439031846	0.0659205070032748	SARS	High_vs_Rest
2228.11222034461	-0.128065471954718	0.0383185761282096	-3.34212501858696	0.000831396053413243	0.00313381918167103	RANBP3	High_vs_Rest
590.349398368335	0.0767306330982389	0.0587848735849853	1.30527852521975	0.191798023743279	0.295341388245205	ARID4A	High_vs_Rest
1300.26160865783	-0.0960962401550704	0.0482463804490588	-1.99178133697582	0.0463950548233086	0.0938326478376912	EIPR1	High_vs_Rest
2937.83710450011	-0.320670392460251	0.0687585969797793	-4.6637134343296	3.10553767177725e-06	2.43787681887457e-05	PNPLA6	High_vs_Rest
599.549737647006	0.779556407150538	0.051064721721799	15.2660463205414	1.28746012718706e-52	4.68950198771624e-49	IFT88	High_vs_Rest
1135.4987657603	-0.111280597315538	0.0462673872482821	-2.40516277088177	0.0161652638905712	0.0393210418387406	ALG1	High_vs_Rest
752.284004757844	-0.00182888483147067	0.0364772557791846	-0.0501376759957449	0.960012676375977	0.973508204730236	ZCCHC8	High_vs_Rest
2761.61102437024	0.000363440658699117	0.039062632929852	0.0093040492009788	0.99257654989198	0.995174044189336	ABCF2	High_vs_Rest
2561.07174565403	-0.0745768632107886	0.0447325084639652	-1.66717373497766	0.095479863757427	0.169971267645722	CHPF2	High_vs_Rest
12.9638409064489	0.068804385863167	0.0934602852542639	0.736188485579526	0.461615998619569	0.579907862301081	LRRC7	High_vs_Rest
1637.77746978518	-0.543581730352502	0.0787498211423868	-6.90264082466494	5.10445774862072e-12	1.71273627344201e-10	FUT8	High_vs_Rest
1642.09942547027	0.239437271227433	0.0596467452054326	4.01425543678492	5.96337388204049e-05	0.000321320385603306	UBA6	High_vs_Rest
1105.84605571462	-0.169063736213915	0.0556392142581066	-3.03857159861459	0.00237702612483307	0.00771218765009033	GAB2	High_vs_Rest
2357.60476764701	-0.0281658925693508	0.0448637096506893	-0.627810156330174	0.530128312002786	0.641444887021567	ATP6V0A1	High_vs_Rest
995.963192779276	-0.0687017369738971	0.0413300132985959	-1.66227231715484	0.0964581857361995	0.17147075781162	PIAS1	High_vs_Rest
672.725815076514	0.280234236418246	0.0787237519823012	3.55971646881425	0.000371255404818084	0.00157348848321995	SLC4A7	High_vs_Rest
149.340450701679	-0.297271359928109	0.104658695406385	-2.84038854845093	0.00450586148017635	0.0133085098696406	APBA2	High_vs_Rest
2924.23341359654	-0.211096990890262	0.0596805586522672	-3.53711486047295	0.00040452369939562	0.00169405926336066	MAP2K3	High_vs_Rest
3.15917526620818	0.258161791628082	0.13766103823925	1.87534392396058	0.0607454242868966	0.117262778175306	EFCAB1	High_vs_Rest
50072.6557416316	-0.0836553414425223	0.0595395881351387	-1.40503728800823	0.160010190512787	0.25638245918471	TMSB10	High_vs_Rest
298.856615386129	0.0811606575558949	0.044885710776236	1.80816246757229	0.070581218188609	0.132686861719175	ASTE1	High_vs_Rest
1354.68426235458	-0.0644378871071539	0.051062878082435	-1.26193214184141	0.206973205073801	0.313336825008282	RNF19A	High_vs_Rest
452.377516361994	0.27891241435607	0.0524889466344728	5.3137361718913	1.0740008284102e-07	1.26738283502315e-06	PEX3	High_vs_Rest
2032.28471214797	0.21270457312438	0.0440741995243644	4.82605640986845	1.39263078618568e-06	1.20720673619871e-05	GABARAPL2	High_vs_Rest
4.64939048381268	-0.477933238234217	0.327656298783342	-1.45864199775462	0.144663667991776	0.236571705864206	MYOC	High_vs_Rest
2863.68547385885	0.410222561664801	0.0669667210082586	6.12576747806139	9.02475215214815e-10	1.7897726863383e-08	SH3YL1	High_vs_Rest
2212.96099844761	0.117749929601583	0.0379792739103875	3.10037337415704	0.00193276834613301	0.0064679473175717	FAM136A	High_vs_Rest
5556.13397692392	-0.33378245578092	0.0547657883550965	-6.0947256637064	1.09625287166897e-09	2.13025261642277e-08	VCL	High_vs_Rest
563.409082964397	0.219629015307697	0.066125980128121	3.32137255103304	0.000895758822039974	0.00334222236559463	DEPDC1B	High_vs_Rest
872.785332961099	0.21305168505008	0.0903979703874944	2.35681934159391	0.0184322116523931	0.0439099456717354	DAPK2	High_vs_Rest
1439.53281522585	0.068880151655782	0.0426927663386055	1.61339162492959	0.106659451533759	0.185579859889586	NSMAF	High_vs_Rest
2223.93262124002	0.13928612721692	0.0424360514760338	3.28225936137304	0.00102978838834094	0.0037613953143836	ADSS	High_vs_Rest
14.6719208157516	-0.142079221530778	0.156822810380112	-0.905985686561813	0.36494342852062	0.487374240182628	STAP1	High_vs_Rest
6218.77040758541	-0.390892765864909	0.104784378591047	-3.7304488619481	0.000191138937661892	0.000885516768574358	TIMP2	High_vs_Rest
1542.3930103802	0.083938013608661	0.0447460957858355	1.87587346190842	0.0606726575076482	0.11717060727044	RFC1	High_vs_Rest
1148.6955936005	0.262587883808583	0.0457321118125347	5.74187093928626	9.36361778476919e-09	1.45684916098863e-07	TBC1D23	High_vs_Rest
2276.05783982031	0.175455882029511	0.0293972941640545	5.96843645031963	2.3953790746126e-09	4.29569566870626e-08	CUL3	High_vs_Rest
69.5451372088111	-0.00564896924418034	0.107348272221099	-0.0526228240781135	0.958032431178954	0.972341768032773	MYOM2	High_vs_Rest
101.058188408411	-0.413105582739882	0.219422026704712	-1.88269878345358	0.0597412004135989	0.115733130360395	OTC	High_vs_Rest
6.46840597102185	-0.416675503574035	0.128961126452437	-3.23101631504212	0.00123350898804211	0.00440057586744984	CYP46A1	High_vs_Rest
1213.68734315761	0.144821614681418	0.0456211010704359	3.17444365180541	0.00150124036084276	0.0051973451799712	AC118549.1	High_vs_Rest
107.663001820334	-1.8728562915746	0.214507053826866	-8.73097764461502	2.52480584747308e-18	2.8152443976824e-16	SLC18A1	High_vs_Rest
82.4326403992168	-0.0312704594631022	0.123567302377695	-0.253064191427608	0.80021860948359	0.863176915170643	USP2	High_vs_Rest
1.89989700528922	0.162068084994594	0.233681209572674	0.693543504379166	0.487968534091851	0.604580085588989	CASR	High_vs_Rest
251.032880762111	-0.192366599915508	0.0655745994204108	-2.9335535651878	0.00335105825398539	0.010332429616455	TUBG2	High_vs_Rest
592.70905070848	0.00367713064363882	0.0537442359737853	0.068419070008408	0.945452041728579	0.963985575396001	RPL26L1	High_vs_Rest
243.704965054713	-0.372902159853479	0.0917952166466189	-4.06232670367813	4.85860142617406e-05	0.000269534019164758	FLT4	High_vs_Rest
3112.87233435075	0.0563484154744349	0.0353207546083237	1.59533441737838	0.110637473070554	0.190900449613079	NSUN2	High_vs_Rest
811.917816328717	-0.133879935631118	0.032116108471687	-4.16862260099613	3.06445911742939e-05	0.000181334113334964	FBXO42	High_vs_Rest
445.950637808785	0.101875548922484	0.0614735493800986	1.65722574911976	0.0974738425375889	0.172789028609054	MFAP3	High_vs_Rest
729.344555562631	0.022911526113684	0.0553832119007379	0.41369081581523	0.67910055403188	0.769077602280757	MRI1	High_vs_Rest
807.324561826692	-0.101117172255294	0.0503624250249517	-2.00778997844517	0.0446656142261489	0.0910929554287429	METTL1	High_vs_Rest
12.2342617606433	-0.940411012863526	0.232709471056757	-4.04113768379528	5.31925151247129e-05	0.000291208588981018	HOXC8	High_vs_Rest
544.701049033556	0.127065101376418	0.0590655233013711	2.15125667689579	0.031455945727043	0.0683474660927325	AGA	High_vs_Rest
1044.80660579862	0.18665154844764	0.0616685729709556	3.02668830257429	0.00247248768603202	0.00798159441885787	PI4K2B	High_vs_Rest
1310.00578509799	0.0921330801480331	0.0619294112780972	1.48771122228669	0.136827066758515	0.226173099156799	BOD1L1	High_vs_Rest
2829.45773854976	0.10884509463733	0.044830735696176	2.42791230050268	0.0151860149183638	0.0372821044749346	MAT2B	High_vs_Rest
22.5263510157576	-0.480979840362401	0.163224559970173	-2.94673693989613	0.00321146277906583	0.00996857994729059	TLL1	High_vs_Rest
1643.95396140095	-0.0806614824723457	0.0478559916931391	-1.68550435626872	0.0918913050514003	0.164755018715544	EDC4	High_vs_Rest
3333.08577102766	0.00117867149676393	0.0566953998836575	0.020789543758094	0.983413538810155	0.989254233327253	TRIO	High_vs_Rest
3705.54158666104	-0.243852739963903	0.126858494874448	-1.92224210294505	0.0545753013257628	0.107310912191768	VCAN	High_vs_Rest
1161.98382638873	-0.0427218144662105	0.043725761781255	-0.977039912533328	0.328549393249451	0.44945505482408	CLEC16A	High_vs_Rest
560.130838479957	-0.277440467111046	0.143098487775656	-1.93880781987023	0.0525247435781558	0.10387890308278	MSR1	High_vs_Rest
21321.2884183376	0.211675817447343	0.0496344480545387	4.26469570518347	2.0017482279214e-05	0.000125422993898546	CDH1	High_vs_Rest
2165.45922313272	0.25159579946407	0.0456747285203038	5.50842462812292	3.62059200499473e-08	4.87434279703233e-07	MTREX	High_vs_Rest
60.0326205341385	-0.449307764470825	0.125447864034113	-3.58162945164729	0.000341457872523056	0.00146284265251579	DNAH5	High_vs_Rest
1031.9717764753	0.381382253427402	0.0596634606494839	6.39222481022313	1.63489288142999e-10	3.91204806124365e-09	ZFYVE16	High_vs_Rest
1483.84551392091	-0.228054698734625	0.0620257521980473	-3.67677441470521	0.000236201743593251	0.00106464534008991	RIPOR1	High_vs_Rest
12.7567917627023	-0.101950010620239	0.202705559118813	-0.502946298381894	0.615002028777083	0.716224253343648	C6	High_vs_Rest
1019.41867166735	-0.084036251299401	0.0791940467449837	-1.0611435423929	0.288624672285272	0.406185885071512	RAI14	High_vs_Rest
61.9838351728513	-0.288013623300669	0.125393814316695	-2.29687265572177	0.0216260352890968	0.0501654922730903	SOX30	High_vs_Rest
1300.9100738107	-0.194067031797836	0.0508002676623473	-3.82019703297107	0.000133345108679627	0.000646931974653771	PNKP	High_vs_Rest
95.6846546489479	-0.781643871665704	0.230498547276465	-3.39110107591343	0.000696124230124037	0.00269107836225545	BEST2	High_vs_Rest
576.306711438319	0.0848585860272969	0.0637099871387072	1.331951077663	0.182876265092297	0.284705785356684	PHLPP2	High_vs_Rest
486.622964908729	0.137864372394027	0.056007759196241	2.46152273135897	0.0138348630518442	0.034437564740278	SPDL1	High_vs_Rest
1125.09667894717	0.3295878242446	0.0560158545771796	5.88383104627081	4.00877069229154e-09	6.81969490579665e-08	STAU2	High_vs_Rest
471.398498468288	-0.292679136043196	0.054627542952302	-5.3577210364147	8.4278231526514e-08	1.0225051761296e-06	PQLC2	High_vs_Rest
436.21291380722	-0.256166572174269	0.044162922365169	-5.80048960655524	6.61215724981889e-09	1.06515842242537e-07	CTNS	High_vs_Rest
319.980013594128	-0.76488084248197	0.095225559145617	-8.03230613025153	9.56573216630223e-16	7.12690526990272e-14	RTN4R	High_vs_Rest
1128.63879587631	-0.303317531960972	0.042055636912465	-7.21229195963195	5.50178502074684e-13	2.33324083505981e-11	PHF23	High_vs_Rest
0.592858877625056	-0.176387082514641	0.297449036242538	-0.592999341140295	0.553181593189178	0.662081014528208	CDH10	High_vs_Rest
681.954414555698	-0.133394484983604	0.0432265181624144	-3.08594100691623	0.00202909075482256	0.00674552815379709	INPP4A	High_vs_Rest
519.067067337154	-1.1507196589684	0.140198215076036	-8.20780534434277	2.25268026921162e-16	1.89838983509757e-14	RAB27B	High_vs_Rest
4235.07919841668	0.0786696220995626	0.0526588459595705	1.49394884498536	0.135188990292711	0.224064183213289	PSMA4	High_vs_Rest
10.1614214397362	-0.218594384337071	0.132392513886107	-1.65110834382313	0.0987164538734966	0.174548154847948	MYO16	High_vs_Rest
1753.0510010128	0.0384542508340982	0.0307281504176208	1.25143395588323	0.210776195232038	0.317861129455178	LSG1	High_vs_Rest
849.734989458197	-0.383549644281882	0.065922386751295	-5.81820020760015	5.94846291235049e-09	9.69197371732971e-08	PARP3	High_vs_Rest
4354.44697855472	-0.628796107974456	0.143667000516496	-4.37676088255394	1.20455995599389e-05	8.02273150698733e-05	TNC	High_vs_Rest
347.718816014044	-0.163027481375912	0.0422648443024778	-3.85728337738971	0.000114654212441807	0.000567602602730489	THAP3	High_vs_Rest
88.568394497953	0.00804030775173045	0.102101245790439	0.0787483804872769	0.937232762870712	0.959303021680351	RIPOR3	High_vs_Rest
746.376569779301	-0.0205117912331238	0.0430369963328601	-0.476608336568842	0.633641045936341	0.731409181967786	TDP1	High_vs_Rest
1349.10384754413	-0.227449469943129	0.0519737838294358	-4.37623457798567	1.20747065401908e-05	8.03885113323587e-05	AIFM2	High_vs_Rest
204.044642357094	-0.0124077642286939	0.0571752844680832	-0.217012724013997	0.828198428897393	0.883271549746709	SPATA7	High_vs_Rest
988.362086216568	0.0457201886360056	0.0334308731033169	1.36760378631779	0.171436130647966	0.27081819751839	MED17	High_vs_Rest
3624.71690456329	-0.290108082761276	0.0499505468855626	-5.80790603606238	6.32589997530504e-09	1.02357183114733e-07	RETSAT	High_vs_Rest
5926.75314977595	-0.415656001758214	0.0736375722200618	-5.64461849062662	1.65547934255627e-08	2.41844580248127e-07	CAPG	High_vs_Rest
3091.05872483399	-0.228732006053824	0.0576443017179541	-3.96798988342297	7.24814099975258e-05	0.000381069990850512	AP2S1	High_vs_Rest
10.1588942569667	0.362378096882187	0.139478880348117	2.5980857888861	0.00937450697585074	0.0247814763069381	USH2A	High_vs_Rest
0.886226309686464	1.17476118780637	0.315229260633792	3.72668826949764	0.000194012166034083	0.000897432880898731	ZPBP	High_vs_Rest
370.627691320844	0.286075242205229	0.15923089829253	1.79660634508051	0.0723981363854983	0.135527393044164	TG	High_vs_Rest
248.727545931918	-0.63542947143657	0.114951886869268	-5.52778635255661	3.24296634577826e-08	4.41490542970526e-07	ADAM28	High_vs_Rest
232.478162686844	-1.08853047943677	0.154607955495864	-7.04058517522982	1.91434144033558e-12	7.16392021656177e-11	BARX2	High_vs_Rest
961.898302959727	0.2055174602753	0.0552758951852734	3.71803042875104	0.000200782090105413	0.000924184004189225	DCUN1D1	High_vs_Rest
1551.41611493209	-0.321974921078672	0.055560975472765	-5.79498322948808	6.83280086239791e-09	1.09531969619134e-07	JADE2	High_vs_Rest
236.521525723273	-0.667532475945257	0.242290680920305	-2.75508935552013	0.00586761083671244	0.0166972238237072	ZIC2	High_vs_Rest
611.898714611904	-0.365294863998025	0.10076895014497	-3.62507363103909	0.000288879134187239	0.00126825174459972	LCP2	High_vs_Rest
752.359215879126	0.0975357792336102	0.0488240225880452	1.99770060030843	0.0457491291027808	0.092836193150707	TRIT1	High_vs_Rest
36.3131817844843	-1.26759381893501	0.156075628039563	-8.12166406028295	4.59834685063302e-16	3.62362996291951e-14	ADRB1	High_vs_Rest
49.0137768597543	-0.377139628406889	0.25337160736789	-1.48848417675817	0.136623252018448	0.225881755480571	GUCA2B	High_vs_Rest
1522.74073260244	-0.148998003190753	0.0562970068179897	-2.64664165312499	0.00812954491807481	0.0219832336471441	CUL7	High_vs_Rest
14546.1902152388	-0.0363921386251501	0.0387617404837119	-0.938867506231884	0.347798774147128	0.469797397119757	CTNNA1	High_vs_Rest
1133.64075749935	0.0333870943205645	0.0657914591530156	0.507468518716296	0.611826119913684	0.713336553082135	PHKA2	High_vs_Rest
164.34951452981	-0.131141971648828	0.109504523698338	-1.19759410131856	0.231075073606165	0.341883064627762	CNTLN	High_vs_Rest
107.971436256231	0.0457591823323057	0.123394746345442	0.370835742100426	0.710759878110019	0.794088007777338	EPHA3	High_vs_Rest
23465.6264280248	-0.227579681594244	0.0447270649305487	-5.08818725189381	3.61502338773745e-07	3.6883814720451e-06	HSPA5	High_vs_Rest
12760.0339681427	0.0378887329274988	0.0566092046324265	0.6693033963914	0.503301960680959	0.618271984569976	DSG2	High_vs_Rest
613.589555767813	0.179421848968301	0.0559608135854801	3.20620515450932	0.00134498060666591	0.00474018124479591	GEMIN8	High_vs_Rest
1204.82381830636	0.367786529575859	0.061468867342923	5.98329765089128	2.18664643300544e-09	3.96036703683892e-08	OFD1	High_vs_Rest
94.9409265181142	0.254790725546888	0.105121317839334	2.42377788619723	0.0153599967490033	0.037641579832984	GPM6B	High_vs_Rest
1.81541468250224	0.120491419495491	0.602907679128581	0.199850530465368	0.841597480807624	0.893058253191193	MAGEC2	High_vs_Rest
87.56480194073	-0.151684895948354	0.106918666553761	-1.41869423588522	0.155988178427078	0.25129512335724	PREX2	High_vs_Rest
587.223322626398	-0.120191539698994	0.0409244842282233	-2.93691031092103	0.00331499962453598	0.0102356897138117	WDR37	High_vs_Rest
930.693238155635	0.087270748960664	0.0546377917476976	1.59725981173721	0.110207805105985	0.190323758539325	YTHDC2	High_vs_Rest
1464.14210564703	0.342455836168177	0.0516526388154041	6.62997755820461	3.35737910221237e-11	9.45266125413436e-10	CTPS2	High_vs_Rest
1679.96655984254	0.184233311732497	0.0472461140496028	3.89943840754974	9.64160593751833e-05	0.000488810002004773	ATP6V1H	High_vs_Rest
3337.08329206299	0.0441445677327268	0.0371466137432201	1.18838740020506	0.234680818138879	0.346148769599998	POLR2B	High_vs_Rest
506.072921953154	-0.0551863946515625	0.0602859253824874	-0.915410923883632	0.359975945748805	0.482351581996212	FAM214A	High_vs_Rest
602.030611343169	0.0315719275277987	0.0745792132131839	0.423334145904042	0.672051484711344	0.763064275831508	ARAP2	High_vs_Rest
3784.61792726818	0.0528367623782673	0.0511650130995591	1.0326736802638	0.301756634570152	0.420478874202105	TPR	High_vs_Rest
92.2863014831019	-0.151950550769024	0.175839396107988	-0.864143952562862	0.387508816699059	0.509681994424192	CP	High_vs_Rest
896.973214494493	-0.052345939890751	0.0469599153178293	-1.11469408614706	0.264981536125477	0.380441672897359	KIAA0556	High_vs_Rest
770.513625688357	0.12378285290787	0.0399527240230668	3.09823312263773	0.00194678223094728	0.00650813994630221	DTNBP1	High_vs_Rest
1076.60065333966	0.0511449299498839	0.081431523302864	0.628072862638996	0.529956209527204	0.641355008148288	XK	High_vs_Rest
18.7528398750669	-0.487481653532743	0.103966381203348	-4.6888392948801	2.74759052660493e-06	2.19098790180401e-05	ANO2	High_vs_Rest
489.28272469335	0.203075303468201	0.054111049350601	3.75293596973915	0.000174775508678182	0.000819083734880367	C12orf4	High_vs_Rest
1020.00939694844	0.603533665827906	0.0780202848234682	7.73559936615825	1.02917080328552e-14	6.28273319800857e-13	SCML1	High_vs_Rest
1325.79006719996	0.148949825378989	0.0623403407135406	2.38930079101471	0.0168804756198236	0.0407634456809271	WWC3	High_vs_Rest
208.186849601694	0.358522857280263	0.14308453835375	2.50567155197357	0.0122219092935059	0.0309966972405101	ARHGAP6	High_vs_Rest
22.1250123298392	0.205917554357122	0.146938941523623	1.40138177274142	0.16109993990341	0.257744179107544	FAM184B	High_vs_Rest
8127.13957912634	-0.194375571424555	0.0352008660204124	-5.52189742467815	3.35358260219643e-08	4.54473521559335e-07	MAP4	High_vs_Rest
1396.85410531621	0.176169506714411	0.0478512942013025	3.68160380309246	0.000231771388703874	0.00104726804472645	GOPC	High_vs_Rest
17.612217622644	0.40368729908459	0.222637027004431	1.81320827229945	0.0697997044417786	0.131398524808222	ROS1	High_vs_Rest
814.975449566407	0.0400881413637529	0.0442428128207287	0.906093867182212	0.364886171123013	0.487337480617421	USP28	High_vs_Rest
144.727595592739	-0.20908073956548	0.124381268393902	-1.68096645311048	0.0927694308232348	0.166075113654832	HDAC9	High_vs_Rest
1879.02723951395	-0.127434196971002	0.0419775379184941	-3.03577111212275	0.0023992141967213	0.00777578757621218	TSPAN17	High_vs_Rest
1302.1544164619	0.0565585700715495	0.0518260028834591	1.09131646132797	0.275133656862867	0.391400431317415	NOP16	High_vs_Rest
230.704039196419	0.0867525555932926	0.095783096084733	0.905718849561392	0.365084682913236	0.487523160831876	CC2D2A	High_vs_Rest
1013.31748235252	0.0834960102589009	0.0740690373508976	1.12727278826838	0.259627163813499	0.37432808568123	RRM2B	High_vs_Rest
919.46729482598	0.342071325248238	0.0507921709092864	6.73472543355489	1.64239777651667e-11	4.98990583037715e-10	ZNF800	High_vs_Rest
47.9157645069214	-0.109118312372819	0.180342995010234	-0.60505988805735	0.545139205126421	0.65467829514065	TNFRSF17	High_vs_Rest
492.555208838853	-0.205997418525744	0.0585622889731222	-3.51757798641185	0.000435504359779255	0.00180147683561937	SNX29	High_vs_Rest
66.3989474343442	-0.264563397788862	0.161426531141695	-1.63890901896812	0.101232209121672	0.177981063454374	LMO3	High_vs_Rest
1592.6119321731	0.279395847546959	0.0518856546653112	5.3848380510799	7.25099047707888e-08	8.96312103392157e-07	MRPS10	High_vs_Rest
4.41738022432525	-0.566157593780304	0.1860814118968	-3.04252632226529	0.00234601298332774	0.00763193387113723	GUCA1A	High_vs_Rest
1325.16234437029	0.0916491742680766	0.0516283210633894	1.77517247085276	0.0758694137585346	0.140859212880573	RSF1	High_vs_Rest
1750.11014342084	-0.138334843268248	0.0634520836625735	-2.18014658122004	0.0292465978346397	0.0643550792197045	VPS13D	High_vs_Rest
1427.17823126356	0.0462352988549352	0.0766587330033193	0.60313152909706	0.546421193254489	0.655870464854351	CELF2	High_vs_Rest
9307.73350389591	-0.0431338879209164	0.0334981581917382	-1.287649538044	0.197867986784964	0.302528256274646	FAM120A	High_vs_Rest
1365.6091185277	-0.0213613816829341	0.0405569707927658	-0.526700620519332	0.598401504642737	0.701501864010806	R3HDM1	High_vs_Rest
634.406357336412	-0.410761728923941	0.130796814650459	-3.14045666954244	0.00168684658973148	0.00574765667857577	COL9A2	High_vs_Rest
874.157504501854	-0.240531894932114	0.0905466292079103	-2.65644228875502	0.00789699663004129	0.0214623896141613	KITLG	High_vs_Rest
265.543125093079	0.262844657084931	0.0504687865123065	5.20806374095874	1.90821379458769e-07	2.08864990364519e-06	ERCC8	High_vs_Rest
81.8877595157482	0.0977563178603062	0.110500815355674	0.884666032061876	0.376336781193923	0.498608590756948	ADAMTS6	High_vs_Rest
3038.2087462843	-0.0475075911662441	0.0534029571181421	-0.889606001801439	0.373677482391041	0.496148044866063	H6PD	High_vs_Rest
3554.97955618886	0.102665930954542	0.0439539396619882	2.33576174841338	0.0195036622562719	0.046027575846599	VAMP3	High_vs_Rest
285.379734726896	-0.230603871939491	0.102121039000432	-2.25814263345396	0.0239367683976858	0.054625488451997	PER3	High_vs_Rest
28.5907553161428	-0.266008487877881	0.190265475574236	-1.3980912042768	0.162085680837686	0.258980064319375	UTS2	High_vs_Rest
103.657092542214	-0.248455669951675	0.110703187318601	-2.24434070932958	0.0248104881680017	0.0561697115416735	TNFRSF9	High_vs_Rest
851.058980069454	-0.337263083520952	0.0926698218006451	-3.63940576303778	0.000273267917373563	0.00120943281589579	EPN3	High_vs_Rest
2035.183382187	-0.280859645247871	0.0940450702298359	-2.98643665809894	0.00282249303328245	0.00893117438388662	LTBP1	High_vs_Rest
5100.4204444234	0.179703476563715	0.0576837285803545	3.11532352339855	0.0018374325978801	0.00619634969897187	RCN1	High_vs_Rest
1684.14867460287	-0.303744260184717	0.122339331057614	-2.4828013816887	0.0130353746880217	0.0327728854224041	ELN	High_vs_Rest
1285.23629363268	-0.0338977033677423	0.0478660827920525	-0.708177928722644	0.478834770609637	0.596238137658112	RFC2	High_vs_Rest
2526.70394172451	-0.0634064978951294	0.0374942971075573	-1.69109712106989	0.0908182549778674	0.163152347363242	ARID1B	High_vs_Rest
4960.34734867557	-0.0727034099176942	0.0435568041126594	-1.66916309400587	0.0950850619912148	0.169415647708897	CLPTM1L	High_vs_Rest
2035.21415012862	-0.0901754308329834	0.0562027888775371	-1.6044654123743	0.108611502527262	0.188187223882067	NEDD4L	High_vs_Rest
132.878728965704	-0.416229211096927	0.101368279353259	-4.10610906836455	4.02379543933653e-05	0.00022928569805724	FOXP3	High_vs_Rest
79.1379153214681	0.0170302530799241	0.0879072866029044	0.193729709311281	0.846387527858838	0.896458141522679	PPP1R3F	High_vs_Rest
5825.22975277143	0.142358601196019	0.0450603956708945	3.15928431334152	0.00158157118253341	0.00543983490775472	HEXB	High_vs_Rest
364.868714738321	0.0841755777601736	0.0397961838123004	2.11516707625006	0.0344157099511188	0.073604893242274	PTCD2	High_vs_Rest
7.33433873314151	-0.0777976610511233	0.199753266196386	-0.389468780824024	0.696929400474343	0.78330783441389	NEXMIF	High_vs_Rest
967.406067801845	-0.110409109607901	0.0473729498835805	-2.3306361516273	0.0197725535229778	0.0465582423208057	JKAMP	High_vs_Rest
1823.57632143733	-0.247118613445682	0.0857313465491282	-2.88247675316836	0.00394562248762778	0.0118752659189693	DKK3	High_vs_Rest
853.8232940445	0.146201309176279	0.0514816246813078	2.83987364581682	0.00451314063109816	0.0133275260347008	ARHGEF5	High_vs_Rest
4578.97955823588	0.462315127951482	0.0578816275574171	7.98725169731756	1.37980195776961e-15	9.963142682732e-14	NFE2L3	High_vs_Rest
1584.24128459745	0.272022774780229	0.0455225772026005	5.97555743756724	2.29304728746607e-09	4.13480066984118e-08	MCUR1	High_vs_Rest
5248.37937988885	-0.245045953275626	0.0737286888258627	-3.32361740291342	0.000888580116070625	0.0033192152877196	LIMA1	High_vs_Rest
2088.81773318168	0.0737319335209271	0.0420502951128941	1.75342249853363	0.0795295119213104	0.146451885170453	LETMD1	High_vs_Rest
137.452256771581	-0.0195964218280455	0.108181128371511	-0.181144550098871	0.856254117050928	0.903770756024163	SLC4A8	High_vs_Rest
122.885748490452	-0.172099595526406	0.119223346189254	-1.44350583193007	0.148878030835656	0.242101275204846	LAMC3	High_vs_Rest
119.063349765911	-0.329352648189702	0.13529744083707	-2.43428586787772	0.0149212055508871	0.0366924432052495	PTGER3	High_vs_Rest
43.8947860891098	-0.0760909622870479	0.137595572924295	-0.553004436624668	0.580260372175971	0.685530327255033	TNIP3	High_vs_Rest
1652.72614419211	0.0758943516959099	0.0326653198307688	2.32339227318454	0.0201580888261295	0.0472928124166734	MAPK9	High_vs_Rest
32.5100294890025	-0.369781800989154	0.106355987068035	-3.47683107630423	0.000507377376114532	0.00205369121419763	COL23A1	High_vs_Rest
3601.62366119693	-0.41258640258131	0.0585159219631669	-7.05083998917448	1.77840910307284e-12	6.69343366440113e-11	BCAR1	High_vs_Rest
2111.31464989807	-0.0590745614027708	0.0468712693470452	-1.26035761833907	0.207540383234828	0.313927876150596	FAM160A2	High_vs_Rest
3536.75624333527	-0.107719486247581	0.0467569170507493	-2.30381926444518	0.0212327912537908	0.0493935114165322	HERPUD1	High_vs_Rest
363.63399752093	-0.420595603665776	0.0909654332188445	-4.62368603966198	3.76980321698497e-06	2.8887725352782e-05	HOMER3	High_vs_Rest
583.732809951624	-0.18468112165112	0.0616600589625944	-2.99514993592781	0.00274309966551246	0.00871612806385861	RAD51	High_vs_Rest
420.892540927526	0.25403752637148	0.0725835167935759	3.49993411167925	0.000465373170526565	0.0019057917896567	POLQ	High_vs_Rest
1655.84669534925	0.0768216039220264	0.0451655250682683	1.70089030971985	0.0889635865916343	0.160570323973879	PIK3CB	High_vs_Rest
8609.78654642052	-0.167056726159401	0.094591177960377	-1.76609203692737	0.0773804092117036	0.143258856654321	CYBA	High_vs_Rest
498.360011784407	-0.00145871345566589	0.056381039355343	-0.0258724115827718	0.979359105045883	0.986369786525365	THOC3	High_vs_Rest
3029.20660181249	0.198798885207721	0.0474126321361474	4.1929518833053	2.75347863103268e-05	0.00016530237353323	HEBP2	High_vs_Rest
471.785240629406	0.0444746914254049	0.0647743221874247	0.686609908425088	0.492328582861901	0.608739697634324	MPHOSPH9	High_vs_Rest
1067.78535192568	0.110418878683893	0.0525537650419083	2.10106504445193	0.0356352568675621	0.075738783106355	PLEKHA5	High_vs_Rest
8868.54062361586	0.065690127043093	0.0799268886158379	0.821877695738005	0.411146508336957	0.53289035628008	PRSS8	High_vs_Rest
1044.02074361	0.229094182869544	0.0396593137145019	5.77655439321867	7.62458614250577e-09	1.20631845040359e-07	SIKE1	High_vs_Rest
2161.18991978605	-0.109202695373988	0.0486554361091794	-2.24440893159285	0.0248061023750891	0.0561636610304697	RRP12	High_vs_Rest
1251.97896588056	-0.0814294262679145	0.0645568550730205	-1.26135986915424	0.207179220064686	0.313532877488715	FNIP2	High_vs_Rest
3128.26680582211	0.300217930391388	0.077524079437346	3.87257652809693	0.000107690846037718	0.000536359968825354	MSMO1	High_vs_Rest
2378.42690529029	0.181760462369883	0.0405138228596447	4.4863814259042	7.24430036813633e-06	5.13365012253016e-05	TTC17	High_vs_Rest
2.12437926799494	-0.34637451130823	0.207173564912529	-1.67190496265522	0.0945430640547799	0.168693996070432	ALX4	High_vs_Rest
35.0115133560085	-0.19055228368427	0.196504998639087	-0.969707055820244	0.332192532453553	0.453106235491371	FSTL4	High_vs_Rest
1328.50198593893	-0.0517579018632199	0.062983759862986	-0.821765832586263	0.411210183170451	0.532902127794661	FOXN3	High_vs_Rest
8.98677304926475	-0.193587315952	0.164508266736652	-1.17676345263486	0.239289933702611	0.351404497900774	METTL24	High_vs_Rest
1743.0024248019	-0.329523771984993	0.0578060393601744	-5.70050769145099	1.19451142809487e-08	1.80787043563278e-07	AKR7A2	High_vs_Rest
2133.75358422463	-0.0206525823237759	0.0509302527484076	-0.405507163410291	0.685104753970408	0.774078170698901	MRTO4	High_vs_Rest
56.1256870789507	0.105560029830051	0.122742345710769	0.860013137428486	0.389781800714504	0.511993708820085	NNAT	High_vs_Rest
691.266182677303	-0.0707663168943021	0.0576392557469684	-1.22774515349331	0.219542650394434	0.328332443669267	USE1	High_vs_Rest
22.7175886613644	-0.1403599612436	0.079128564177667	-1.77382166228179	0.0760926537805867	0.141169743986146	MCF2L2	High_vs_Rest
123.717948323685	0.110152319899067	0.0671592679680345	1.64016558297652	0.100970743247346	0.177690729285726	NRIP2	High_vs_Rest
3082.44448507787	-0.354903688810342	0.109496541458604	-3.24123195201117	0.00119014301970411	0.00426536224685033	LAMA3	High_vs_Rest
1405.22201587301	0.0233675174164954	0.0537142334871048	0.435033991913992	0.663537754391205	0.756094916905436	AP5M1	High_vs_Rest
777.030218256516	0.21321610042832	0.0394335898543105	5.40696652818216	6.41011168143382e-08	8.0296630164602e-07	ANAPC4	High_vs_Rest
5291.15252370831	0.103192434288065	0.0923148993596183	1.11783076192363	0.263639280612184	0.378896225209497	KCNQ1	High_vs_Rest
1642.6190118266	-0.0290109667374247	0.0384637579355593	-0.754241610661875	0.450704155985963	0.570021092917327	TRAPPC3	High_vs_Rest
4339.48453847137	-0.136534569795802	0.0359444080424726	-3.79849265105353	0.000145578744782033	0.000699144800973425	THRAP3	High_vs_Rest
2546.20246325498	-0.343334405746126	0.0752961035626825	-4.55978980984464	5.12048464658395e-06	3.76958741711913e-05	PHPT1	High_vs_Rest
1243.16949441144	-0.318792923000993	0.104001485434515	-3.06527278595192	0.002174715474169	0.00715419193920804	ENTPD2	High_vs_Rest
1252.793917424	0.61651922763282	0.0671126684207018	9.18633161429545	4.06466663038672e-20	5.76830742326137e-18	LY75	High_vs_Rest
1060.70630354087	0.148937311718922	0.0569874228655664	2.61351196860166	0.00896169447956184	0.0238769724015764	ARID4B	High_vs_Rest
221.113413897546	-0.0262447286844382	0.0702575132087634	-0.37355049283419	0.708738772561645	0.792686646304191	OPN3	High_vs_Rest
544.42167680835	0.0216031894491406	0.0436051444799431	0.495427539727047	0.620298358844446	0.720728035714136	SDCCAG8	High_vs_Rest
57.7277163150673	0.0676325201330304	0.165974179142211	0.407488203783077	0.683649456284268	0.772860075726288	PTPRN	High_vs_Rest
162.686046464042	-0.155514309685702	0.0761685639012734	-2.04171250868368	0.0411800572412153	0.0852788778573291	HHAT	High_vs_Rest
1999.63625576832	-0.132678002604059	0.0553719718016206	-2.396122050329	0.0165695719189825	0.0401436484109144	KIF1B	High_vs_Rest
208.137024666449	-0.213415496152538	0.140106487160579	-1.52323779203698	0.127699224270102	0.21423930245765	FOXC1	High_vs_Rest
1368.87934505465	-0.137525236471523	0.0407040590618624	-3.37866148097199	0.000728396399896361	0.0027981442466521	TBC1D22A	High_vs_Rest
3656.41546447841	-0.187350595620454	0.0768895180299488	-2.43662075690837	0.0148252185289901	0.0364810324138534	SYNE2	High_vs_Rest
1302.16370494005	-0.228168729293585	0.0683869767717605	-3.33643538674171	0.000848601517726408	0.00319015435186778	PLEKHH1	High_vs_Rest
7372.1115536977	0.541592200606194	0.0810455584961295	6.68256485186734	2.34795997622615e-11	6.91561760473008e-10	ATP9A	High_vs_Rest
4.11620225878675	-0.224723235191389	0.26405711569231	-0.85104025544703	0.394746991384045	0.516838240736151	CBLN4	High_vs_Rest
285.68013830077	-0.42460610279898	0.20229558472254	-2.0989390518896	0.0358222737791107	0.0760622954224241	CHRDL2	High_vs_Rest
1384.03240001051	-0.215605303912077	0.0457137532855847	-4.71642095465537	2.40029558781594e-06	1.94335613632458e-05	FAM168A	High_vs_Rest
349.438254564629	-0.394086742447505	0.0659048902875185	-5.97962822983622	2.23647450107142e-09	4.04168175822069e-08	RELT	High_vs_Rest
964.032794283074	0.0423461024637913	0.112767864720785	0.375515689408866	0.707276980285636	0.791518586956738	GALC	High_vs_Rest
3242.76468294063	0.214126426905531	0.0521018485802351	4.1097664044642	3.96059559881348e-05	0.000226234962398159	NOP58	High_vs_Rest
4273.11890016545	-0.222222372369162	0.0388277283408655	-5.72329059321445	1.04480328392156e-08	1.60952731454495e-07	SZRD1	High_vs_Rest
565.584185045795	0.252991110286222	0.119367618874458	2.11942830620002	0.0340542867246579	0.072960435749803	KCNH2	High_vs_Rest
2632.37913007678	0.12956079047808	0.0319260289412034	4.05815551682566	4.94618268319207e-05	0.000273894866081761	CUL1	High_vs_Rest
437.40784417103	0.0454687097967377	0.0478833207443418	0.949573026472075	0.342329249600364	0.463882170155388	FAM114A2	High_vs_Rest
1536.81638744015	0.044405945432267	0.0749370130192081	0.592576934189848	0.553464319390087	0.662322673514121	CYFIP2	High_vs_Rest
2229.77847673341	0.0712734267850439	0.0392017679094358	1.818117666267	0.0690461504051118	0.130309205675324	TAB2	High_vs_Rest
993.071595416894	0.0544456739593171	0.0497854085221674	1.0936070542652	0.274127354030956	0.390307632029309	GINM1	High_vs_Rest
2577.16166412739	0.141410240079974	0.053445222423946	2.64589113238708	0.00814760335798124	0.02202116689598	EIF2AK2	High_vs_Rest
2218.12441372832	0.0514080711069796	0.0482318539914979	1.06585310023624	0.286490052688056	0.403944813213757	USP36	High_vs_Rest
2303.40457867176	0.0991639387302779	0.0668196339067221	1.4840539065016	0.137794620130495	0.227485684500069	KMT2C	High_vs_Rest
89.5266327515202	0.0949473091155796	0.165229319862566	0.574639592988426	0.565535069082847	0.672837723549172	MCOLN3	High_vs_Rest
8.67194618636757	0.0833558489710236	0.163086763633956	0.511113514755332	0.60927157307271	0.711116912040075	CCDC85A	High_vs_Rest
4593.86829542832	0.227392868704792	0.0357133443848307	6.36716814461592	1.92550056783083e-10	4.50820077783572e-09	PUM2	High_vs_Rest
2034.09008552583	-0.241178332574888	0.0580632708456046	-4.15371592165729	3.27119245625085e-05	0.00019214627402622	MRPL43	High_vs_Rest
4.77345229107046	-0.703390254371143	0.141727346012178	-4.96298190972055	6.94190501466964e-07	6.55064853744675e-06	ITIH4	High_vs_Rest
2.05852062124105	-0.640620411859507	0.203004129655786	-3.15570137881305	0.00160112695193605	0.00549614070558822	ITIH1	High_vs_Rest
422.927349080452	-0.0370043160465182	0.0593584392391014	-0.623404464821949	0.53301876469641	0.644205174173342	HPF1	High_vs_Rest
3060.86535755235	0.143030127467625	0.034990127600223	4.08772809010028	4.35618302875251e-05	0.000245706111577021	ZFR	High_vs_Rest
205.21512705333	0.283949929069373	0.0620028594616061	4.57962635167178	4.65807324911288e-06	3.47205450778578e-05	ZNF280C	High_vs_Rest
2.34497245929718	0.297099668375978	0.186310176036642	1.59465078449363	0.11079034936086	0.191083770860615	NPFFR2	High_vs_Rest
1.5615672359998	-0.529119725224184	0.25436898062993	-2.08012676669085	0.0375139070889307	0.0789840014251333	PHF21B	High_vs_Rest
416.16895426173	-0.0908631315794644	0.0695377553479627	-1.30667334780639	0.191323674125854	0.294832542903857	TRAF1	High_vs_Rest
1513.24010027044	0.0987984043653821	0.0449375692550502	2.19857028324421	0.0279084919285163	0.0618549241025369	RC3H2	High_vs_Rest
897.413173123984	0.140579076025997	0.0813486529636215	1.72810576333529	0.0839692644215807	0.1531990442046	IL17RB	High_vs_Rest
1234.79102254391	-0.229423885935515	0.0477857859532931	-4.80109056194574	1.57803879627321e-06	1.34471712553752e-05	TRAF3IP2	High_vs_Rest
645.372711278537	0.376242100590246	0.114229126372569	3.29374926113938	0.000988606437011268	0.00363364684584633	GYG2	High_vs_Rest
954.212220586596	-0.287163551195198	0.110023051390653	-2.61003078505415	0.00905340749821233	0.0240732940006077	DCBLD2	High_vs_Rest
6.15374471003704	-1.00919434071115	0.455803142274098	-2.21410132382166	0.0268218095976545	0.0598959511056068	SERPINB3	High_vs_Rest
962.776622617261	0.0871124949521738	0.0812854901562437	1.07168566966539	0.28386123951697	0.401118115170711	SOAT1	High_vs_Rest
4246.99267298335	-0.0317694473881136	0.0583389216640668	-0.54456692859446	0.586051405366364	0.69065883616433	PKP2	High_vs_Rest
12.2046487161114	-1.18102727032952	0.195173339073172	-6.0511711073752	1.43796612634121e-09	2.71540354572106e-08	MSH4	High_vs_Rest
69.5084068346611	0.502563792054013	0.221357217354361	2.27037454690028	0.0231848674742519	0.0531538097448022	F7	High_vs_Rest
11536.6091006156	0.146126482735447	0.0428965967501344	3.40648195442194	0.000658059005181588	0.00256083693113281	GDI2	High_vs_Rest
739.289282312746	-0.00152630540962529	0.0824231128444065	-0.0185179297038509	0.985225674182596	0.990513326925318	PRDM1	High_vs_Rest
1656.65295556811	0.268709945786599	0.0429645398556411	6.25422608247295	3.99491948056026e-10	8.74825988054285e-09	ATG5	High_vs_Rest
749.249672388102	-0.170319334541127	0.0845356733379875	-2.0147628547319	0.0439295028085078	0.0898488246236901	TMCC3	High_vs_Rest
1519.23608125404	-0.0826791845396136	0.0418068767669516	-1.97764556774955	0.0479687048564728	0.0964907702402217	PITHD1	High_vs_Rest
1142.7571023834	-0.0292073178953647	0.0343141866435104	-0.851173253756504	0.394673117918045	0.51680344124583	MTA3	High_vs_Rest
423.998407710937	-0.42651720394471	0.0703640145688997	-6.06158142848812	1.34789617789937e-09	2.56601234052829e-08	USP13	High_vs_Rest
2354.61556456304	0.130366978507408	0.0518270626014787	2.51542286912645	0.01188896883978	0.0303043446470468	ATP11B	High_vs_Rest
6590.33049854425	-0.120631316721755	0.0845646045063864	-1.42649891672638	0.15372437937649	0.248380531555034	LAMC2	High_vs_Rest
226.192356012697	-0.356782845213631	0.117776756124373	-3.02931458595163	0.00245109306401228	0.00792044420639945	CDK14	High_vs_Rest
12883.9880425818	-0.156814117386051	0.0335485504301934	-4.67424420355639	2.9503810485156e-06	2.33396215087931e-05	SEC61A1	High_vs_Rest
1777.72005301845	0.108064255945075	0.0550533321797668	1.96290127529811	0.0496576465733734	0.0992365868061648	PPP1R12A	High_vs_Rest
61.6596930752756	-0.312788641520426	0.151988568871534	-2.05797477956916	0.0395925544641475	0.0826176397481657	RASGRF1	High_vs_Rest
13.8535926767384	-0.00982531502840992	0.18279664376594	-0.0537499749776077	0.957134366044971	0.971748235860084	CAMK2B	High_vs_Rest
703.722661367901	-0.352289494512782	0.0680446207605129	-5.17733056008477	2.25083206030215e-07	2.42241551545715e-06	CROCC	High_vs_Rest
1820.25050407368	0.0883063517175502	0.0456168141398594	1.9358290003946	0.0528886477999426	0.104470694876941	POLR3E	High_vs_Rest
1846.1169801664	-0.271723574786908	0.0886595557904853	-3.06479738550718	0.00217817505065422	0.00716413509687433	ATP2B4	High_vs_Rest
3046.15596664893	0.134919465438452	0.0491114531336905	2.74720980198195	0.00601046726985871	0.0170429453301044	ZC3H11A	High_vs_Rest
757.569785831538	0.226392911334499	0.0475061732745278	4.76554720638567	1.8834179312004e-06	1.57425310098449e-05	RIOK2	High_vs_Rest
917.527407593436	-0.0484134469540647	0.0401191384347353	-1.20674194020448	0.227531541893797	0.337807885612881	YIPF1	High_vs_Rest
2121.33242806067	0.0810527246198736	0.0560743576135294	1.4454507919377	0.148331305407996	0.241437044671085	NDC1	High_vs_Rest
97.8960199414869	-0.00341814215546372	0.117236308494374	-0.0291560029427894	0.97674017086745	0.984642236717656	DGKG	High_vs_Rest
1050.43522689016	-0.192729088828534	0.0567590726662024	-3.39556444063077	0.000684872499471751	0.00265289971377561	FLYWCH1	High_vs_Rest
396.604914668446	-0.0911710401710277	0.0651798909663671	-1.3987602436781	0.161884891885632	0.258734850850509	UNKL	High_vs_Rest
1138.67910032764	0.0543703438783529	0.101495476788072	0.535692285005776	0.592171236493674	0.695890359719516	TBXAS1	High_vs_Rest
1781.78931169935	-0.188844569496212	0.0634836244661152	-2.97469735044837	0.00293277740209288	0.00922493847585961	PARP12	High_vs_Rest
5691.84419361977	-0.00544464290727147	0.0394275063557413	-0.138092499640892	0.89016731340557	0.927397578191354	ALDH18A1	High_vs_Rest
1781.77637756754	0.387360898112493	0.057770585827476	6.70515786821503	2.01188741495928e-11	6.00671158808698e-10	TARBP1	High_vs_Rest
653.164246837899	-0.125076783287771	0.0499863658577707	-2.50221797767134	0.0123417911318186	0.0312616749253035	GATB	High_vs_Rest
2047.70620677932	-0.157610553393452	0.0790847299506295	-1.99293281385477	0.0462688045676197	0.0936459808196399	MXD1	High_vs_Rest
629.795878026214	0.0706462283868815	0.0566719028838205	1.24658295896132	0.212550453339344	0.319889310502726	CDK17	High_vs_Rest
300.276799513903	0.12393261945911	0.0440806793611008	2.81149522319919	0.00493118229498095	0.0143692460439169	DNAJC25	High_vs_Rest
976.058871155933	-0.112735411541241	0.112479280460041	-1.00227714011106	0.316209760083849	0.436738502425479	SLC2A3	High_vs_Rest
183.494181868664	-0.463475958087629	0.127389056978118	-3.63827136397785	0.000274474141091463	0.001213951874428	PSD	High_vs_Rest
1134.14537899547	-0.38309643026575	0.055912962512268	-6.85165680823464	7.29995193423659e-12	2.37259305967701e-10	CTDP1	High_vs_Rest
5359.21165984157	-0.0525159307877066	0.0454994872599814	-1.15420928784612	0.248414375667151	0.361918139776922	YBX3	High_vs_Rest
328.905503786291	-0.256680875867419	0.0839615328983699	-3.05712469754589	0.00223471289426009	0.00731924848632574	STYK1	High_vs_Rest
4114.69396582041	-0.0050042166028569	0.0552443474037894	-0.090583323688853	0.927823683217458	0.95353677293983	WNK1	High_vs_Rest
1.82611966757359	0.146354207700615	0.183823023837136	0.796169079615851	0.42593376695092	0.546837970869627	RPS17P5	High_vs_Rest
2289.78616069439	0.129414453384122	0.0487844695814718	2.6527797574594	0.00798319419972073	0.0216571559297621	CCAR1	High_vs_Rest
2565.92354324563	0.03800055815243	0.0612611749513553	0.620304102600131	0.535057594417372	0.64605002063316	OGFR	High_vs_Rest
448.726004063887	-0.567273544115478	0.102686294068093	-5.52433554315738	3.30734860125665e-08	4.49508714122701e-07	GNA15	High_vs_Rest
44.3454272357861	-0.689697842486835	0.18153400211118	-3.79927635851068	0.000145119199106719	0.000697039939211204	CREB3L3	High_vs_Rest
598.725636673073	-0.00461593191125161	0.0472551895166072	-0.0976809522609025	0.922185641107816	0.949758644898079	PIGV	High_vs_Rest
655.304522549263	-1.11075757983338	0.147803706529313	-7.51508609571368	5.68734936917066e-14	2.95940773047861e-12	PTPRU	High_vs_Rest
1504.41775006242	-0.0867789746015787	0.046795627595072	-1.85442484824623	0.063678402596097	0.121848308606412	SNRNP40	High_vs_Rest
101.828768155512	0.00962741157781092	0.181120198061061	0.0531548202844017	0.957608552881332	0.972079134841018	RIMBP2	High_vs_Rest
1420.16483890478	-0.544496173941265	0.163296609125663	-3.33439975794142	0.000854837058127048	0.00320962872975843	COL11A1	High_vs_Rest
994.559639442503	0.288289908567575	0.0682611417569634	4.22333850778531	2.40709865981814e-05	0.000146917721590315	QSER1	High_vs_Rest
1147.47796771005	0.104455999523786	0.0630607426936707	1.6564346543015	0.097633828066393	0.173007143333648	MPC1	High_vs_Rest
1833.25874171557	-0.148937519708445	0.0560997839478256	-2.65486797323428	0.00793394542565366	0.0215449468972646	ACAA1	High_vs_Rest
400.935934353781	-0.234702001026955	0.13173898832661	-1.78156826622259	0.0748196632232617	0.139233549034115	BCAT1	High_vs_Rest
2024.74339517794	-0.248826631443351	0.0461002868999758	-5.39750722122906	6.75731549315804e-08	8.43236834780003e-07	HDAC7	High_vs_Rest
192.068113440844	-0.271648786217786	0.0984539747810951	-2.75914493875719	0.00579528253666129	0.016522956350394	LZTS1	High_vs_Rest
47.600617499149	-0.269958424292497	0.128178290662718	-2.10611658882901	0.0351942261973797	0.0750142571872259	PRDM6	High_vs_Rest
228.64645436399	0.080498043284784	0.0903551634253405	0.890906952443272	0.372979090164309	0.495401342480709	SPAG4	High_vs_Rest
5983.93780399831	0.185575059967829	0.041417350817569	4.48061153851272	7.44294707672919e-06	5.24381455124299e-05	NCKAP1	High_vs_Rest
4487.60425976007	0.190162444395265	0.0570474038385318	3.33341101609996	0.000857881080416077	0.00321958300838006	MRPS35	High_vs_Rest
311.239168728884	-0.102306082622251	0.0964920060063976	-1.06025449005038	0.289028837427256	0.40658012995796	GUCY1B1	High_vs_Rest
1350.26260700131	-0.0469032628122683	0.0381940808983807	-1.22802438778562	0.219437813125235	0.328190628672451	SFSWAP	High_vs_Rest
1948.0545490426	-0.18354717311906	0.0711683142436776	-2.57905747901519	0.0099070300553069	0.0259683264888785	TNK2	High_vs_Rest
967.67877476695	0.0851434959650873	0.0552561852543776	1.54088624781317	0.123344473402926	0.20831934709401	MON2	High_vs_Rest
3482.87823011288	-0.345728818078221	0.0800743143335844	-4.31759948187551	1.57735321562483e-05	0.000101668881467977	CDH3	High_vs_Rest
0.620999749298689	-0.786373348182687	0.235387960615171	-3.34075432799346	0.000835511181138766	0.00314715931748719	ARSF	High_vs_Rest
2384.34481346136	0.207200546478498	0.0404446908452658	5.12305922355076	3.006178756317e-07	3.13349926834925e-06	GPBP1	High_vs_Rest
1136.61369865723	0.0459105574057684	0.0826702024962869	0.555345892709413	0.578658094079643	0.684017039739278	DGAT2	High_vs_Rest
123.425245419145	0.214161551566226	0.0709846690649244	3.01701134043956	0.00255280261390866	0.0081972744920319	ZNF112	High_vs_Rest
7174.23589560446	-0.131532315972652	0.0397869655657982	-3.30591474122672	0.000946668881925785	0.00350227957197733	CS	High_vs_Rest
223.464277451513	-0.392787131076428	0.160146910197669	-2.45266755750461	0.0141801321178463	0.0351336324606786	LTK	High_vs_Rest
418.510186357598	-0.248866785590957	0.0879149099668901	-2.83076881594582	0.00464362716411653	0.0136526803313065	MRPS24	High_vs_Rest
1325.01620661905	0.21029410463982	0.0463749575463864	4.5346479170245	5.76996539216755e-06	4.18939104066526e-05	ELMO2	High_vs_Rest
2046.93005372316	0.094136253583213	0.0411272052720304	2.28890470336026	0.0220848899337323	0.051038904603991	WAPL	High_vs_Rest
6233.48037077836	0.264281606905378	0.0632706649372154	4.17700062371131	2.95378215946547e-05	0.000175600380430317	VMP1	High_vs_Rest
1024.13834271293	0.101278520849314	0.0467312190336986	2.16725612863384	0.0302153296927267	0.0661139325848996	APPBP2	High_vs_Rest
1660.79974090497	-0.359729850529741	0.0695183929163653	-5.17459963383384	2.28400205880828e-07	2.45408572572446e-06	POLD1	High_vs_Rest
6.26652345677907	-0.391146512485695	0.221784152707828	-1.76363598440228	0.0777932852366967	0.143840514226253	SEZ6	High_vs_Rest
13013.3523126237	0.101483853539717	0.0455027692742746	2.23027862168143	0.0257289515306569	0.0578669356598419	EIF4B	High_vs_Rest
13.2259194899201	-0.523563936424403	0.127469443373595	-4.10736818619276	4.001930259201e-05	0.000228158743925438	SLC6A16	High_vs_Rest
632.607234400602	-0.177054913546628	0.0638419191001254	-2.77333319615512	0.00554852774164974	0.0158899132023029	BICRA	High_vs_Rest
976.968856499428	-0.127051838325747	0.0725749507662605	-1.75062934227732	0.0800097775852348	0.14721224273442	SPHK2	High_vs_Rest
44162.6317513254	-0.156739577268536	0.0683692451319534	-2.29254509050124	0.0218742087468051	0.0506519962660003	RPL18	High_vs_Rest
101.797413801011	-0.25128789125797	0.0895236325454028	-2.80694475987139	0.00500138174313876	0.014538910730121	CA11	High_vs_Rest
2170.31675288517	-0.273768862101001	0.0592648491313511	-4.61941380284688	3.84825705374968e-06	2.93927219795019e-05	ISOC2	High_vs_Rest
7056.12320931812	-0.109118478170446	0.039088149270856	-2.79160001703648	0.0052448145525435	0.0151431663432694	U2AF2	High_vs_Rest
7667.42355290325	-0.182606867961505	0.0680094492958934	-2.68502200579547	0.00725250309005556	0.0199690539474384	EPN1	High_vs_Rest
1739.48303506775	-0.0460417365993391	0.0356961578302657	-1.28982331427002	0.197112011170327	0.301653795349688	MED29	High_vs_Rest
59.7194033690079	-0.248471582758866	0.110345158928428	-2.25176695717144	0.024337002827252	0.055338532751819	AHRR	High_vs_Rest
884.363953375587	0.0850489994691318	0.0513538568361898	1.6561365534905	0.0976941683162304	0.17310470924505	ZNF275	High_vs_Rest
1220.67647803951	0.0407858573531304	0.0412651108978215	0.988385986750942	0.322963647823056	0.44369346676648	MTMR1	High_vs_Rest
1505.32937266673	-0.347405123774549	0.0969167854710839	-3.58457125962149	0.000337632375247416	0.00144948461568371	GPC1	High_vs_Rest
462.553351405521	-0.224573184650229	0.0577373430240442	-3.88956562404868	0.000100423810700489	0.000506008816843439	ADCK1	High_vs_Rest
1233.02497686369	-0.217210618438504	0.0610792109913741	-3.5562119240404	0.000376240616739078	0.00159188434408111	HAGH	High_vs_Rest
2164.66943486428	-0.120991333852909	0.0313813152720178	-3.855521440199	0.000115483208259953	0.000570833916341646	RNF4	High_vs_Rest
1236.48129318734	0.137998752265693	0.0426836220058331	3.23306096766658	0.00122471422362843	0.0043720550668613	CASP8	High_vs_Rest
537.337855550092	-0.358786280453834	0.104329558962091	-3.43897054701634	0.000583930760022809	0.00231356274777226	LIMCH1	High_vs_Rest
1160.88842085468	0.130598457579341	0.0552520408919336	2.36368567515499	0.0180941571172232	0.0432302790333658	INTS13	High_vs_Rest
2195.42128409122	-0.164785444606822	0.062602244410971	-2.63226097015051	0.00848186834209791	0.0227781279586019	TM7SF3	High_vs_Rest
67.2681004976715	0.535398393318826	0.259051250341706	2.06676629667913	0.0387561807186933	0.0811720621211476	DLX3	High_vs_Rest
245.014807114181	0.0175576798611745	0.066017544816727	0.265954753541909	0.790274055813805	0.855432197381151	SPA17	High_vs_Rest
21.3285447041759	-0.796695897713343	0.13893544988093	-5.73428810570755	9.79227587983665e-09	1.51562978230786e-07	TSPAN32	High_vs_Rest
35.0071656499715	-1.0803037175276	0.207318626733167	-5.21083770691777	1.87989849424798e-07	2.06385909036963e-06	CCN5	High_vs_Rest
6.98910648715155	-0.0571889248794866	0.215413368738762	-0.265484566785831	0.790636197357119	0.85576768322254	DMRT3	High_vs_Rest
68.2565695912106	-0.11689430637007	0.100151505084231	-1.16717473463587	0.243139811854631	0.355846658878456	ST3GAL6	High_vs_Rest
2592.5658502295	-0.0540157327964021	0.0726677291501343	-0.743324904027254	0.457284997436611	0.57618929107764	ATP2C2	High_vs_Rest
96.9384899783326	-0.569335138778682	0.168151075350885	-3.38585487836244	0.0007095689705604	0.00273595506856163	NGFR	High_vs_Rest
151.107834329778	-0.189740696092885	0.0922443174399272	-2.05693642013722	0.0396923421010836	0.0827837103166894	CDON	High_vs_Rest
1147.48398914946	0.208152921896776	0.0536390187204357	3.88062509088132	0.000104188341093416	0.000522248042465501	TAF2	High_vs_Rest
1951.54474849573	-0.269318205768039	0.077135321256871	-3.4915030025113	0.000480311067123562	0.00195718550682966	HIPK2	High_vs_Rest
2712.08492340485	0.0320986367890492	0.0343635586256517	0.93408942707954	0.350257765350365	0.472497019205616	TNPO3	High_vs_Rest
13.6234185633106	0.010251852371678	0.104837295837344	0.0977882183033772	0.922100462974548	0.949709302121701	BORCS8-MEF2B	High_vs_Rest
1404.97671499717	-0.0818808864292545	0.0526360021750349	-1.5556061069564	0.1198017856501	0.203499773935519	RFXANK	High_vs_Rest
1713.44433261611	-0.296479224817609	0.0640648378595086	-4.62779950318106	3.69571541735939e-06	2.84530161606096e-05	TMEM161A	High_vs_Rest
841.738278239728	-0.46931267564825	0.0653388701341955	-7.18274856428275	6.83236866082812e-13	2.83517353720592e-11	LPAR2	High_vs_Rest
9828.17998301264	0.0731792096050659	0.0690813027831031	1.05932005704683	0.289454043552227	0.407003622532775	CTSA	High_vs_Rest
1476.6084643003	0.0779859651582462	0.0504797030601681	1.54489746235814	0.122371067376872	0.207016633850171	SUGP2	High_vs_Rest
18379.4439927085	-0.0168281782665382	0.0804125841273349	-0.209272944641233	0.834235171203894	0.888264823385931	SLC12A2	High_vs_Rest
178.254498625173	-0.218589124555267	0.0805078387899347	-2.71512846252924	0.00662500665243804	0.0185134232444143	SNX24	High_vs_Rest
112.038307004448	-0.278402820002285	0.167693832469122	-1.6601852071903	0.0968771996231849	0.172019735567503	EYA2	High_vs_Rest
6679.13058971078	0.0337745410995124	0.0477371475884448	0.707510666340857	0.479249186571362	0.59657116376067	CNN2	High_vs_Rest
832.429622208586	-0.411779239113654	0.0845119918679072	-4.87243561549546	1.10230784874004e-06	9.80090997539662e-06	ABCA7	High_vs_Rest
216.090863841423	0.0222679682377625	0.152930272631881	0.145608634932365	0.884230350952714	0.923400363344838	SNCAIP	High_vs_Rest
616.656145434014	0.104792294144228	0.0414444120750685	2.52850236973846	0.0114550313143766	0.0293879195921032	DDX20	High_vs_Rest
2238.35444495894	0.141452052835959	0.0467417377517072	3.02624719661375	0.00247609780350845	0.0079916745293506	BTBD1	High_vs_Rest
1702.9906203981	0.262258144927422	0.0616942841380983	4.2509309993836	2.12883750711843e-05	0.000132298675181718	FAR2	High_vs_Rest
1344.93108191466	-0.768041748200663	0.128822540524745	-5.96201367456444	2.49148291615531e-09	4.44131554961411e-08	BCAS1	High_vs_Rest
42.4492967719823	-0.241121558940124	0.153838470457211	-1.56736841066806	0.11702860329433	0.199814149645558	CHI3L2	High_vs_Rest
3566.43886230557	-0.339549466718684	0.0626243656910459	-5.42200249011437	5.8935061122909e-08	7.46237610556664e-07	SBNO2	High_vs_Rest
507.135911927642	0.304044924833126	0.0488206304907665	6.22779594971905	4.7304259866638e-10	1.01354787382231e-08	PMS1	High_vs_Rest
2360.31259037168	-0.346478338810364	0.0523913440471254	-6.61327448478343	3.75910493177615e-11	1.04344604465272e-09	HMG20B	High_vs_Rest
381.635685499572	-0.00491793395248274	0.102799176017975	-0.0478402078983865	0.961843591956714	0.974507251561534	CALCRL	High_vs_Rest
887.929612866133	0.214388904950715	0.0374618198046887	5.72286413389567	1.04743028803586e-08	1.61281633172342e-07	TAF11	High_vs_Rest
1865.1402314535	0.0556147355773567	0.0390888728815817	1.42277664914615	0.154800912581415	0.249775238285375	ANKS1A	High_vs_Rest
6778.88762158206	-0.191638557620853	0.0465521384279279	-4.11664349034253	3.84430025656741e-05	0.00022047559658991	AP3D1	High_vs_Rest
980.233335373422	-0.151848950071908	0.050104110280972	-3.03066852640183	0.00244012969825709	0.00789112476751147	ZNF76	High_vs_Rest
2044.02073433309	-0.426665871593177	0.066773203583637	-6.38977686698459	1.66127989143812e-10	3.96361553137733e-09	SLC9A3R2	High_vs_Rest
1328.1636447216	-0.142336970245838	0.0772621417621992	-1.84226021955136	0.0654370956285289	0.124624346069508	NTHL1	High_vs_Rest
838.167082132346	0.041296489792492	0.0467650764651133	0.883062595295854	0.377202452380947	0.499432561652418	UHRF1BP1	High_vs_Rest
3438.66809408371	0.0171041273023289	0.0389406710982641	0.439235555524142	0.660490864412431	0.753298975374206	GNAI3	High_vs_Rest
8563.92512645694	0.617016237008925	0.0459296814890443	13.4339324159281	3.8254544674071e-41	2.91641972908232e-38	IPO5	High_vs_Rest
2895.16782386815	0.0998108540046729	0.0743772723662898	1.34195367521854	0.179611016441026	0.280648633983304	OAT	High_vs_Rest
1740.22196828262	0.114300655875431	0.0476746797741041	2.39751281848183	0.0165068034021009	0.0400270751629316	WDR3	High_vs_Rest
1745.04199513016	0.0486841858029693	0.0614942518122017	0.791686773450739	0.428543336397158	0.549392188564062	PKN2	High_vs_Rest
1997.39780883628	-0.31520157789035	0.0704162726299854	-4.47626047386279	7.59618017327849e-06	5.34144097898789e-05	WDR18	High_vs_Rest
1642.56047460218	-0.329104127722268	0.0561440047524547	-5.86178576275999	4.57915590208588e-09	7.69420239785645e-08	TRAM2	High_vs_Rest
169.320889126672	-0.604040320073038	0.115933197766704	-5.21024462111851	1.88591808253984e-07	2.06977457588956e-06	NTN1	High_vs_Rest
27.5197775110147	0.03141818365829	0.135732267016897	0.231471737331101	0.816948339618611	0.875597474410252	GLP2R	High_vs_Rest
479.913688712239	-0.00435037439399142	0.0658353411427001	-0.0660796210436861	0.947314435435595	0.965317396961886	MCM10	High_vs_Rest
1010.12084127963	-0.382901373778408	0.0845868858416087	-4.52672267064426	5.99054730236119e-06	4.33418939894073e-05	DGKA	High_vs_Rest
12084.9865558342	0.0287687227444186	0.0502792890288249	0.57217839194038	0.567201124827462	0.673988229450988	ERBB3	High_vs_Rest
1.23618913518433	-0.0202397707250263	0.280601039020731	-0.0721300633656276	0.942498401424239	0.962432875291699	ROPN1	High_vs_Rest
231.134834444298	-0.128542532809291	0.0816040552476731	-1.57519785529233	0.115210782104436	0.197240127809013	ANKRD44	High_vs_Rest
7107.109874871	0.138508504845966	0.032745991809011	4.22978499639921	2.33914766559645e-05	0.000143437970021666	KARS	High_vs_Rest
649.395758718539	0.144919869433518	0.0423015650353729	3.42587488931756	0.000612822588675243	0.00241142121017307	ADAT1	High_vs_Rest
1404.20278238757	-0.138537551730554	0.0433862155932022	-3.19312366465676	0.00140742658700916	0.00492772171049174	PDIA5	High_vs_Rest
576.917005258632	0.0506127360796976	0.0337603601829521	1.49917642481953	0.133827869295337	0.222370379200149	TBC1D22B	High_vs_Rest
2931.21902015846	0.112181301846532	0.0473694962081863	2.36821817469838	0.0178739921383525	0.0427728454835735	NDUFB4	High_vs_Rest
2699.11909705547	-0.169101853098929	0.0562605542482814	-3.00569120511454	0.0026497794152386	0.00846225706676589	SPEN	High_vs_Rest
3125.35162972624	-0.153867129857392	0.128835960433227	-1.19428713334379	0.232365668942834	0.343374114644969	MYLK	High_vs_Rest
3166.8602005991	0.288946292596486	0.0437812673874003	6.59976994360929	4.11796295691459e-11	1.13441228280314e-09	ZC3H15	High_vs_Rest
808.075587761733	-0.08572221996265	0.0496510371445908	-1.72649404508943	0.0842585697137547	0.153658457518709	MAP2K4	High_vs_Rest
389.216823658748	0.265524815770234	0.0487281895107512	5.44910078614043	5.06251206187228e-08	6.50827597233421e-07	TMEM206	High_vs_Rest
6.2834372395397	-1.1390013641723	0.234741509093262	-4.85215149451808	1.22129272377142e-06	1.07566948067369e-05	SNAP91	High_vs_Rest
2646.13153454269	0.0275737777184829	0.0623025901573737	0.442578352662911	0.65807074538368	0.751170833774428	SLK	High_vs_Rest
898.106030555404	0.384987700190956	0.0602195107424459	6.39307253487192	1.6258508592382e-10	3.89609962482066e-09	CYB5R4	High_vs_Rest
4812.70035811868	-0.0268828212213886	0.135328936252739	-0.198647990339498	0.842538110772068	0.893593592394769	COL17A1	High_vs_Rest
913.097824768059	-0.153155439537842	0.0972464491630283	-1.57492063572507	0.115274764801757	0.197302633515961	GSTO2	High_vs_Rest
184.537977984487	0.164030051692936	0.0527353147907189	3.11044036323463	0.00186808613773873	0.00628614968117766	SEC61A2	High_vs_Rest
144.238003224747	0.145551047028783	0.113788241600531	1.27913961039805	0.200847897157337	0.306056605987627	PRKCQ	High_vs_Rest
1868.12731243216	-0.066190297027293	0.12379321041731	-0.534684388620055	0.592868118417843	0.696534518079552	TLE2	High_vs_Rest
830.049208555622	0.017915477504272	0.0428834137841464	0.417771719258394	0.676114029862529	0.766581291057243	ASB1	High_vs_Rest
1475.00227993581	-0.417914114538377	0.0831160583807696	-5.02807908218935	4.9541757093936e-07	4.88885575271948e-06	FAM107B	High_vs_Rest
1072.75855156086	-0.178748631603158	0.0965475392482647	-1.85140535942112	0.0641112586412788	0.122519253863729	ME1	High_vs_Rest
1800.97644471024	-0.260260925041577	0.0536533482150436	-4.85078627336446	1.22973002267615e-06	1.08251905487029e-05	TBC1D1	High_vs_Rest
1900.07142933979	0.21784008940667	0.0354928730895096	6.13757271374731	8.37918700275198e-10	1.68039116069903e-08	CDK13	High_vs_Rest
3301.45705746327	-0.111516198391308	0.0604036358634599	-1.84618354172232	0.0648655598526223	0.123751544147626	MTHFD2	High_vs_Rest
459.79120258673	-0.472385307400473	0.107631190370481	-4.38892579162658	1.1391192794043e-05	7.62405231062305e-05	SLC9A7	High_vs_Rest
882.017395317809	-0.146283658318691	0.0379687787832658	-3.85273540541588	0.000116805590473816	0.000576501184419246	FOXJ2	High_vs_Rest
19428.2341291656	0.00348232974553737	0.0481899025238264	0.0722626434825347	0.942392893125749	0.962432875291699	YBX1	High_vs_Rest
914.256898212753	-0.151218848509947	0.0699717716113354	-2.16114077188022	0.0306844669141276	0.0669750445688083	AC011529.1	High_vs_Rest
2490.29813444075	0.200656539954673	0.0444556910297339	4.51362998317729	6.37273614715922e-06	4.57335893993375e-05	PPP2R5A	High_vs_Rest
44.4106670671981	0.524076729701165	0.239711078645578	2.18628497548932	0.0287947626577354	0.0635228741215263	CTNNA2	High_vs_Rest
3294.10290564333	-0.0275033179305332	0.0292142620064589	-0.941434629581008	0.346482174283039	0.468425380952928	ELAVL1	High_vs_Rest
472.469267881177	-0.478802911134617	0.0933552686885184	-5.12882580555953	2.91554964128711e-07	3.05067182702439e-06	TIE1	High_vs_Rest
2159.06192082037	-0.0306715805244037	0.0486606551496448	-0.630315815314863	0.528487977580801	0.640216284729086	DIP2B	High_vs_Rest
2419.38343887079	0.074533153104369	0.0376244278019236	1.98097771736899	0.0475937725048377	0.0958601038494465	SMARCD1	High_vs_Rest
1585.79809129722	-0.108282262021054	0.0376726835849258	-2.87429117644228	0.00404935450422748	0.0121450996667507	KDM4A	High_vs_Rest
1479.1479252457	-0.274335631455014	0.0383938010564391	-7.14531054249458	8.97926584571038e-13	3.64756249013727e-11	NFYC	High_vs_Rest
39.0851851201219	-0.52389300658185	0.102674434781581	-5.10246788985325	3.35252642669917e-07	3.45171235301671e-06	ZMYND12	High_vs_Rest
908.28183641564	0.126292830545686	0.176751973783238	0.71452005792347	0.474905657720368	0.592786706445916	SLC9A3	High_vs_Rest
929.567773243009	0.123637042459797	0.0706376108397972	1.75030045594549	0.0800664822892348	0.147291774545774	NGEF	High_vs_Rest
947.477712046885	0.297237664043182	0.0759304268198735	3.91460546834942	9.05521502872059e-05	0.000462524242866187	ASPM	High_vs_Rest
288.914591143028	-0.336470221641996	0.130540939096358	-2.57750728599886	0.00995157835200478	0.0260643694052337	CD84	High_vs_Rest
3978.80233401214	-0.221542659381566	0.0498898493613916	-4.44063596537959	8.96934131528176e-06	6.18235801088239e-05	ELOVL1	High_vs_Rest
536.120236111478	-0.604168160182794	0.103987040845977	-5.81003320478824	6.24604529465172e-09	1.01164949036202e-07	SPI1	High_vs_Rest
961.028468133381	0.0731072923131012	0.0579029138678698	1.26258399499422	0.20673872273916	0.31303966784458	ZNRD1	High_vs_Rest
14.2640947569335	-0.259723622717206	0.14008587633459	-1.85403146636186	0.0637346583591122	0.121927495934198	MPPED2	High_vs_Rest
547.012685917808	-5.5954127326578	0.291315441645445	-19.2074017808774	3.20931178371511e-82	5.26038294468743e-78	CLDN18	High_vs_Rest
770.706652545711	0.205361378795698	0.0488198260238418	4.20651598994653	2.59337742215443e-05	0.000156856270577613	ZBTB11	High_vs_Rest
640.152631175585	0.0407060687063925	0.045854859148174	0.88771548888322	0.374693812120565	0.497114919621852	ATXN3	High_vs_Rest
1549.80643164073	-0.0445050715152704	0.0456567925395465	-0.974774377256604	0.329672189600603	0.450530003313614	GOLGA5	High_vs_Rest
540.407424600041	-1.04084094177973	0.124936917377931	-8.330931830431	8.02085080866003e-17	7.22361349476629e-15	FGFR2	High_vs_Rest
413.014561161136	0.21099378963282	0.0639663724069432	3.2985111034672	0.000971990358793893	0.00358140810857383	LRRC40	High_vs_Rest
968.191456915651	0.0246263523205547	0.0451577784113569	0.545340209082591	0.585519554420526	0.690201439518651	ISOC1	High_vs_Rest
242.086004120289	-0.0741964761858547	0.0995414979661534	-0.745382355116691	0.456040607639185	0.574930707980916	EML1	High_vs_Rest
542.737240171669	0.318427300747327	0.0479818296546535	6.63641430598186	3.21405648237635e-11	9.13025993113185e-10	TRMT11	High_vs_Rest
1616.32476483917	0.0994699701974272	0.0478010064425407	2.08091790529547	0.0374414209527575	0.0788465768403222	THUMPD1	High_vs_Rest
512.346823445756	-0.0221006607169496	0.0486578776673285	-0.454205193001855	0.649681145716306	0.744706014856182	MSANTD3	High_vs_Rest
366.835068007681	-0.594109824373205	0.158424254291233	-3.75011911547992	0.00017675058995168	0.000826803344719747	KIF26A	High_vs_Rest
852.978662570783	-0.0292192676471629	0.0568367310423578	-0.514091277089584	0.607188175747457	0.709417733885278	ATG2B	High_vs_Rest
3078.80147808778	0.270708731528983	0.0587344596975305	4.60902735673527	4.04557104578043e-06	3.07493415309006e-05	ARFGEF1	High_vs_Rest
0.604157900369508	0.116019655277961	0.352717805366657	0.328930531752872	0.742208196233652	0.818650285484789	ACSM2B	High_vs_Rest
292.521010885194	-0.194136587084138	0.0595004137451097	-3.26277709455582	0.00110326259049214	0.0039916090888676	ZFAT	High_vs_Rest
1430.53956473856	0.136512356850191	0.0625022198093225	2.18412013631921	0.0289534214016042	0.0638213461798945	MTFR1	High_vs_Rest
83.2582739769746	0.0145838647802721	0.110547781372536	0.131923631566388	0.895044696703015	0.930762442815576	STAG3	High_vs_Rest
498.77545789148	-0.429159492789514	0.0663476324325508	-6.468346752626	9.90809292715556e-11	2.49276364035314e-09	FECH	High_vs_Rest
649.6480683405	0.0795219421395022	0.0660570199884057	1.20383786845758	0.228652250010513	0.339201649916039	MYO9A	High_vs_Rest
566.753420557736	0.0613845527401075	0.295633077267124	0.207637634149587	0.835511916913835	0.889101884256678	DDX3Y	High_vs_Rest
4955.78716036447	-0.57075601544414	0.0732702585829911	-7.78973660639754	6.71490267743409e-15	4.21701033662154e-13	PFKP	High_vs_Rest
2587.14459986454	0.291325411894212	0.0641530101287439	4.54110276835916	5.59607435180302e-06	4.07849064919535e-05	IDI1	High_vs_Rest
1641.29954348642	-0.0466955532020549	0.0566676705715976	-0.824024575759767	0.409925594121577	0.531805011139877	SP100	High_vs_Rest
6496.37784678632	-0.0315284493230278	0.0639142366016382	-0.493293059565694	0.621805531653345	0.721967448418926	KLF6	High_vs_Rest
749.390128790187	-0.17466026123318	0.0609401863371115	-2.86609332414882	0.00415571716914942	0.0124220589257825	PLPP1	High_vs_Rest
3821.63321190639	-0.0849529841479849	0.0675216702749719	-1.25815880741733	0.208334328993667	0.314824490454105	NEO1	High_vs_Rest
7045.44823438505	0.240196462276313	0.0685300732460413	3.5049789223768	0.000456643434099589	0.00187463065439746	TRAM1	High_vs_Rest
634.154994565636	-0.238564347128776	0.0826584482045049	-2.88614596947846	0.00389991234935116	0.0117592831711212	PHKA1	High_vs_Rest
3938.499871479	-0.212586234310351	0.0462961119099329	-4.59188094939655	4.39268935125069e-06	3.29597487554818e-05	TNFRSF1A	High_vs_Rest
194.399278852094	-0.172589963950327	0.0737861559296012	-2.33905617898015	0.0193325261901042	0.0456763152118196	CACNB1	High_vs_Rest
620.919791099011	0.080484721432348	0.0564423875940825	1.42596238152027	0.15387920104197	0.248606178530278	EVI5	High_vs_Rest
508.702061190562	-0.1313896640327	0.0550088609526561	-2.38851817247737	0.0169164716949356	0.0408332063252616	STOML1	High_vs_Rest
44250.4733880692	-0.443654533356565	0.0619252904114314	-7.16435127568924	7.81557639090436e-13	3.20663611072124e-11	PKM	High_vs_Rest
1037.67781116677	0.1481903459324	0.0435425215420273	3.40334782379027	0.000665654819789926	0.00258701793744557	DHX29	High_vs_Rest
1823.37896441937	0.131683445139532	0.0452329887506679	2.91122582824218	0.00360013709842302	0.0109876626847497	DNTTIP2	High_vs_Rest
422.881985140542	0.0427911880847355	0.0523876933955057	0.816817563653347	0.414032693490927	0.535501450249333	METTL22	High_vs_Rest
1243.15127019925	0.00105900755947269	0.0604361779350287	0.0175227421001236	0.986019590058344	0.991007578909545	TP53BP1	High_vs_Rest
90.0295191763362	-0.18254685407758	0.0996892313172913	-1.83115921013142	0.0670767829877475	0.127141433934914	TRO	High_vs_Rest
801.723326273786	0.36546879789348	0.0516013515439281	7.08254313033559	1.41532690419871e-12	5.47783312555396e-11	RRP15	High_vs_Rest
17737.64321884	0.00683965184202275	0.0370417977611877	0.184646865309257	0.853506024723334	0.901841563335386	RHOA	High_vs_Rest
2145.55457626828	0.0343547363345591	0.0346302562952913	0.992043952595013	0.321176085240815	0.441829392629643	DHX8	High_vs_Rest
30.4371140547705	0.0325147420446639	0.0578136081261049	0.562406379718451	0.573839173379858	0.679585122710109	PMS2P4	High_vs_Rest
1008.69150183601	-0.0925382146508322	0.057518806225129	-1.60883406183079	0.107652630705773	0.186881409648203	PRKCZ	High_vs_Rest
163.466152805471	0.3485570487781	0.322037523352962	1.08234917828526	0.279097401531234	0.395734040527549	ZFY	High_vs_Rest
4926.38670316996	0.0430079214877295	0.0397598456316903	1.08169236586398	0.279389246474381	0.396010821425249	IARS2	High_vs_Rest
175.465371144296	0.233440646062245	0.156067534101567	1.49576686404441	0.13471441913376	0.223481002380595	SYT1	High_vs_Rest
41.2840526425802	-0.0508946433692806	0.153206127861132	-0.332197178270913	0.73974037431022	0.816796935266182	NAV3	High_vs_Rest
3433.79280426577	-0.286833959572637	0.0795617434863292	-3.60517438411745	0.000311943391980197	0.00135553131971034	IDH3G	High_vs_Rest
699.576902190028	-0.385090216033507	0.0639649191943708	-6.02033459720836	1.7405688865807e-09	3.23099259569017e-08	ROGDI	High_vs_Rest
35.7294751980755	-0.388480971517687	0.13417722160712	-2.8952825737828	0.00378817357125035	0.0114815001860881	PDZD4	High_vs_Rest
2.38603452379242	-0.627294630220519	0.256813017467994	-2.44261228034789	0.0145813930634414	0.0359616067669843	ATP2B3	High_vs_Rest
1292.38856308593	-0.0816317198204682	0.0687491449755096	-1.18738523729346	0.235075700367981	0.346529784813376	ROCK1	High_vs_Rest
2172.6924197815	0.374566529950089	0.0457765494959132	8.18249811475041	2.78019097831524e-16	2.27900353623449e-14	CBFB	High_vs_Rest
497.847698343185	0.0874945341384623	0.0646111170499045	1.35417151309864	0.175681665108624	0.275974034839564	PDK3	High_vs_Rest
2170.58831795039	-0.28118187765664	0.0615213488315044	-4.57047647682019	4.86616544080814e-06	3.60910940001295e-05	HYAL2	High_vs_Rest
806.069117157294	0.05677279922632	0.0499482946909217	1.13663138206476	0.255692415353105	0.370155451278758	HDAC4	High_vs_Rest
1109.91413485074	-0.3580228454252	0.0492897968104617	-7.2636299719785	3.76837997157652e-13	1.65457816990912e-11	RASSF1	High_vs_Rest
1239.77340608908	-0.123125106063943	0.119149744960425	-1.03336441135344	0.301433394576716	0.420171338592308	FGFR3	High_vs_Rest
1457.30982013211	-0.361175516808228	0.0666155702732336	-5.4217882595137	5.90057506577574e-08	7.46844215468186e-07	IFI35	High_vs_Rest
441.864624799293	-0.196929138752997	0.0457405519162299	-4.30535117096219	1.66721047032834e-05	0.00010672621292385	HEATR6	High_vs_Rest
3444.74543375701	-0.104648321744987	0.0474566320395903	-2.20513587347887	0.0274445614274999	0.0610412926736075	COASY	High_vs_Rest
643.902580559677	-0.336999845875887	0.0595136228742319	-5.66256647806599	1.49125573851467e-08	2.20606252797779e-07	PLEKHH3	High_vs_Rest
871.861993359711	-0.0547539000834326	0.0499096390849148	-1.09706062971676	0.272614889150559	0.388643674543753	MEF2A	High_vs_Rest
2561.26439724836	-0.075447546331201	0.0477323344296855	-1.58063809852717	0.113960809436034	0.195472125101091	OTUD5	High_vs_Rest
1665.11723050267	-0.0162395017405671	0.0446889007286186	-0.363390047098819	0.716313535629839	0.798530500180416	TFE3	High_vs_Rest
603.556679392541	-0.120458264681126	0.049486058474053	-2.43418587771111	0.0149253283336139	0.0366998284902889	TBC1D25	High_vs_Rest
2021.59993739097	0.306773307209205	0.0764287290264075	4.01384807934212	5.97368027334197e-05	0.000321664235743588	ACSL4	High_vs_Rest
946.189835389026	-0.117208108293786	0.0388023060125836	-3.02064800622353	0.00252234398397098	0.00811935197196942	INPP5A	High_vs_Rest
1039.78214261794	0.0203218814309463	0.0445097061588305	0.456571907224657	0.647978775225907	0.743326458671508	GPKOW	High_vs_Rest
1721.90120120649	-0.0111014344323577	0.0499818654187954	-0.222109245810242	0.824228840502188	0.880671094467023	GRIPAP1	High_vs_Rest
1670.07187499587	0.0526247573109395	0.0464069507109073	1.13398438175277	0.256801099411949	0.371249499070493	FTSJ1	High_vs_Rest
840.70994309646	0.123258894403719	0.0587444889925753	2.09822055681338	0.0358856664957655	0.0761820955228717	PRR11	High_vs_Rest
263.846612892846	0.485298074412261	0.168021156978506	2.88831527611933	0.00387311447346669	0.0116936722514655	REEP1	High_vs_Rest
3168.41077359605	0.426799424087891	0.0777672932767361	5.48816097493736	4.06139867066894e-08	5.37725247261185e-07	ATP11A	High_vs_Rest
2915.45661950643	-0.00970920965226128	0.0439018082312426	-0.221157397461176	0.82496987981064	0.881175673648704	POLR1A	High_vs_Rest
8331.9220389904	0.0710368530541529	0.0389792855290521	1.82242573433542	0.0683904127824495	0.129272589046547	LAPTM4A	High_vs_Rest
1273.76992073419	-0.404013192546106	0.0535547051689405	-7.5439345856098	4.55999935072165e-14	2.43462375757911e-12	TTC7A	High_vs_Rest
2603.28999595783	-0.0821876593266565	0.0447411183113485	-1.8369603270692	0.0662157523412037	0.125807626825625	IP6K2	High_vs_Rest
1.58792470950823	-0.439902309937631	0.251400178464124	-1.74980905990251	0.0801512668320243	0.147422927076666	STON1-GTF2A1L	High_vs_Rest
570.022712053764	-0.074518440956531	0.051260640561141	-1.45371653847457	0.146024911021317	0.238420335791498	SRBD1	High_vs_Rest
1084.71663225277	0.208187917798335	0.0513255094400575	4.05622701205675	4.9871789496921e-05	0.000275838873509037	KIF2A	High_vs_Rest
111.411684512054	-0.459502707620378	0.107103800517365	-4.29025585834254	1.78467386290805e-05	0.000113470090329425	RASGRP2	High_vs_Rest
2561.15427238726	0.0754787326155702	0.0408772589600627	1.84647245279615	0.0648236356177872	0.123694468355231	PSME4	High_vs_Rest
263.855453546676	0.316681082440166	0.0597109608952735	5.30356701168467	1.13561489425548e-07	1.3271917099281e-06	IFT80	High_vs_Rest
1446.11833140735	0.0253788682585228	0.041322165130262	0.614170825234343	0.539102450150731	0.649283828239144	SIRT2	High_vs_Rest
2387.81590447545	0.0914000350080218	0.0450345477991631	2.02955374206556	0.0424019209750546	0.0873457190778081	ERLEC1	High_vs_Rest
724.220089168497	-0.215012664624634	0.0505924659276776	-4.24989493360526	2.13870810391351e-05	0.000132811382956038	PPP2R5B	High_vs_Rest
31.997827805387	-0.323678869441496	0.130691827611052	-2.47665730411842	0.0132619170235743	0.0332150786054559	PYGM	High_vs_Rest
1.58057803292701	1.6323313855747	0.574569731272693	2.84096306632621	0.00449775210813843	0.0132893474185664	PAGE1	High_vs_Rest
1795.26673439762	-0.301866352701241	0.089521397418059	-3.37200224088935	0.000746238412234947	0.00285651420246217	PITX1	High_vs_Rest
3.22440373509412	0.364134963940287	0.172931240287462	2.10566328752971	0.0352336109788728	0.0750652001760842	TRPC7	High_vs_Rest
559.065704103247	-0.0532571770337001	0.0693869613965753	-0.7675386839512	0.442761302475605	0.56297420148475	MAST4	High_vs_Rest
531.134656852234	-0.196813906091721	0.0901945702414594	-2.18210370718361	0.029101879674083	0.0641031603837035	ADGRF5	High_vs_Rest
99.1982476174543	-0.702215114639563	0.146656449388726	-4.78816388618736	1.68314173603035e-06	1.42465149472107e-05	SDK2	High_vs_Rest
1749.60040046437	0.188204815104152	0.0389126682056832	4.83659496463582	1.32082184074375e-06	1.1534145333847e-05	NUP133	High_vs_Rest
7700.10975007119	0.0840004740421053	0.0521682716424658	1.61018318984767	0.107357870103556	0.186527755868919	NUCKS1	High_vs_Rest
5373.14345138132	0.269672004584311	0.0428848757262803	6.28827762742128	3.21007464499598e-10	7.1733242680476e-09	VPS35	High_vs_Rest
2902.56023399016	0.247597397903849	0.0341816214543575	7.24358258529263	4.36984945502538e-13	1.88242319099398e-11	DNAJA2	High_vs_Rest
2518.06290863546	-0.367877338409582	0.0775683360180988	-4.74262253509919	2.10969141287756e-06	1.73899682919166e-05	BCL3	High_vs_Rest
1058.0759601046	0.0805730214613177	0.0831927024725118	0.968510687436081	0.33278938407475	0.453692987970492	KCNAB2	High_vs_Rest
114.4537586944	-0.308796390364477	0.130772179296563	-2.36133091935551	0.018209473474593	0.0434677753909638	ABCC9	High_vs_Rest
367.403767600045	-0.352440168116173	0.1811754573172	-1.94529752172296	0.0517391802372867	0.102533781074763	GAL	High_vs_Rest
130.067886831594	-0.208313308524797	0.0926593531466406	-2.24816277526916	0.0245658123745391	0.0557434712703145	CLEC2D	High_vs_Rest
483.208015690036	0.196464018344517	0.0562865760978811	3.49042404005655	0.000482254685162745	0.00196388485577703	FUNDC1	High_vs_Rest
277.422781073698	-1.11043123557361	0.155853184974432	-7.12485430282209	1.04190842250324e-12	4.16027307021939e-11	MAOB	High_vs_Rest
211.708085328272	0.100523946926328	0.101099064979371	0.994311341522687	0.320071315821985	0.440716476616108	RORA	High_vs_Rest
33.9935367980986	-0.507246819519733	0.120033440207458	-4.22587921035206	2.38009643450881e-05	0.00014556776364938	DRD4	High_vs_Rest
639.4737335908	-0.20071181348667	0.103370002018656	-1.94168336622887	0.0521754435990057	0.103273480984338	TGFBR3	High_vs_Rest
110.721813924113	-0.412274165312299	0.124552236952747	-3.31005026805507	0.000932792175835263	0.0034599222797275	PLA2G10	High_vs_Rest
580.988433426316	0.0463327038784369	0.117800182642865	0.393316061477628	0.694086056866342	0.781181020902646	HES2	High_vs_Rest
6013.52987729458	0.0875966452128742	0.048560931956015	1.80385016688346	0.071254798904445	0.133753711502835	ATP1B3	High_vs_Rest
648.51556820731	0.472263783553433	0.0732923554880804	6.44356127468488	1.1670212168647e-10	2.88299092172258e-09	NEDD4	High_vs_Rest
259.383711999555	0.125801347496606	0.0494781281396565	2.54256481048597	0.0110042191204896	0.0284316134306345	PIGB	High_vs_Rest
1777.04009094761	-0.0264112764516777	0.0623379870197565	-0.423678686373163	0.671800161110127	0.762944293349968	MAPK6	High_vs_Rest
389.439510859029	-0.389984737156674	0.0717544554013478	-5.43498985499023	5.479955021908e-08	6.97917193194204e-07	GNB5	High_vs_Rest
809.131001351342	-0.256570608507791	0.0652084621000226	-3.93462137037123	8.33279528400799e-05	0.000429708502438807	RAB27A	High_vs_Rest
2204.95499401856	-0.223032224620681	0.0567479731402211	-3.93022362348662	8.48668939252e-05	0.000436819990054311	HDHD5	High_vs_Rest
1996.86144552205	-0.0669030130348352	0.0405133965297548	-1.65138000675156	0.0986610046864002	0.174474399200221	UFD1	High_vs_Rest
1330.50131651153	0.177339194798227	0.0564440985359238	3.14185538254916	0.00167880934288872	0.00572622285699491	LRP6	High_vs_Rest
3069.90310857153	0.390435444241519	0.0884112355835061	4.41612925851201	1.00484011434715e-05	6.82708158104216e-05	GUCY2C	High_vs_Rest
25.8068466140219	0.791656214529848	0.180336314470273	4.38988795382277	1.13409080705365e-05	7.59504899628863e-05	SCT	High_vs_Rest
2102.94263171435	-0.159457292250874	0.0473003605290911	-3.37116441539177	0.000748511710423092	0.00286421278056377	PHRF1	High_vs_Rest
1415.33281166189	0.00700840490211161	0.0362853619538794	0.193146892430608	0.84684392916702	0.896684989240198	ELP1	High_vs_Rest
1289.51366503438	-0.39539646248104	0.0741281224050993	-5.33396030618793	9.60935377612021e-08	1.14947771911132e-06	NUCB2	High_vs_Rest
1534.59904335309	0.104720127524107	0.122953514852257	0.851705033808434	0.394377826034191	0.51652621986759	PFN2	High_vs_Rest
2169.59751458614	0.217740835447548	0.0485038495628004	4.48914544742738	7.15094609361759e-06	5.07188045956235e-05	PTPN3	High_vs_Rest
45.7630719194313	-0.715838385320964	0.122929668554464	-5.82315395248796	5.77473139531368e-09	9.4323490085288e-08	SPTB	High_vs_Rest
244.06431056508	-0.489769677365745	0.117294605912209	-4.17555158275839	2.97264882112882e-05	0.000176506744528609	DAPP1	High_vs_Rest
19.7489024406555	-0.23579516308758	0.153510062032877	-1.53602415349868	0.124532456586353	0.20984863077164	FGF10	High_vs_Rest
6518.10612265527	0.170821056661921	0.0423977204047118	4.02901512230684	5.60110156374779e-05	0.000304562657525435	SLC44A1	High_vs_Rest
780.783493079716	0.302228711608871	0.0488345166795087	6.18883388551459	6.06109131387537e-10	1.26155362191405e-08	TMEM260	High_vs_Rest
581.438659097211	-0.360281140436164	0.0583939314712685	-6.16983873766802	6.83596766945389e-10	1.40323539223568e-08	SMG6	High_vs_Rest
1402.38588226974	0.0942770257869584	0.0611871418156168	1.5407980008456	0.123365956162973	0.208344895931924	EXOC5	High_vs_Rest
166.933233694593	-0.353200097949895	0.0932267620809738	-3.788612733789	0.000151490847228719	0.000723404654603331	CLTCL1	High_vs_Rest
1.90391620615745	-0.405968773761357	0.170172016829927	-2.3856376701881	0.0170495396228793	0.0411150513400935	FGF22	High_vs_Rest
857.057582894424	-0.697063121966783	0.107560952692221	-6.48063358049074	9.13382469168443e-11	2.32472857952484e-09	FSTL3	High_vs_Rest
4775.73166091021	-0.230156065923604	0.0462803816448994	-4.9730805525665	6.58972628179615e-07	6.28160532043738e-06	DGCR2	High_vs_Rest
2118.38414098828	-0.245515952617514	0.0685591837163511	-3.58108045208478	0.000342176260710413	0.00146572875716827	RNF126	High_vs_Rest
947.320809747898	-0.315191744836882	0.0549279581133465	-5.73827529118174	9.5645557570736e-09	1.48318480051271e-07	MNT	High_vs_Rest
1030.05450145935	-0.0483530165382655	0.0409055217659908	-1.18206575666923	0.237179610420269	0.348949993894969	ZXDC	High_vs_Rest
1034.18987085985	-0.067680445249724	0.0409550634534852	-1.65255378804607	0.0984217096808269	0.174205522744823	JMJD6	High_vs_Rest
695.58163325515	0.144134041835931	0.0664617921851674	2.16867522070971	0.0301073499181162	0.065908457096206	POLB	High_vs_Rest
4376.31419672661	-0.829921867881967	0.131541470645339	-6.30920320268879	2.80475671524064e-10	6.33233709635114e-09	ST6GALNAC1	High_vs_Rest
1059.32394484777	0.0904958815032905	0.0679204982667484	1.33237952919427	0.182735505407306	0.284513670779496	WIPI1	High_vs_Rest
19.9161900872875	-0.027581044958852	0.181327674271203	-0.152106097812739	0.879103254813709	0.919669482362236	FRMPD1	High_vs_Rest
2669.37045110581	-0.199807979543391	0.0512925842160714	-3.89545550486781	9.8014354937664e-05	0.000495926313253049	GBA2	High_vs_Rest
2004.37080257871	-0.212508915094128	0.0537673703280936	-3.95237694901906	7.73787216258641e-05	0.000402895370447757	NDST1	High_vs_Rest
2121.77311634066	0.0966500469823946	0.0774327511229114	1.24818046086183	0.211964977734132	0.319257335174837	ASNS	High_vs_Rest
685.392813817448	-0.0943608230723068	0.0563483383680574	-1.67459814796948	0.0940131028998034	0.16787066502867	AP3M2	High_vs_Rest
2.83743886516375	-0.130856227943897	0.182260118776717	-0.717964131825277	0.472779403006108	0.59093559995855	CNGB1	High_vs_Rest
201.343403924984	-0.745682473372906	0.127675667135549	-5.8404431329992	5.20621545233801e-09	8.60666439528717e-08	ST6GALNAC2	High_vs_Rest
1.09342977413696	-0.986966073062498	0.366769872755059	-2.69096822388579	0.00712449805092939	0.0196595366250478	CHAT	High_vs_Rest
67851.0905380193	0.0742648652523279	0.0568595701396802	1.30611021275557	0.191515080425388	0.295044286221396	PABPC1	High_vs_Rest
234.837216871303	-0.263142137044871	0.0522948960458474	-5.03188947567984	4.85669246232727e-07	4.81461798018846e-06	TESK2	High_vs_Rest
1121.31524370607	0.0996962930404809	0.0387978842438649	2.56963221019574	0.0101806536228611	0.0265739459403323	CFAP20	High_vs_Rest
2813.68261313002	0.225672743669692	0.035372178744604	6.37995033608491	1.77145422079796e-10	4.19594019264441e-09	CSNK2A2	High_vs_Rest
491.374993278055	-0.293419754948941	0.0513420808922248	-5.71499537708407	1.09707006654705e-08	1.67953195349878e-07	AL162171.1	High_vs_Rest
769.318606038154	0.0286615272329115	0.0472963161582336	0.60599914667819	0.544515319856777	0.654120752520974	EIF2B3	High_vs_Rest
10.8259301474997	-0.279388182196093	0.125863142122648	-2.21977758924723	0.0264338689236089	0.0591990088163511	CAMK2A	High_vs_Rest
3206.03728119471	-0.029191054668916	0.057043767404465	-0.51173083400924	0.608839403243208	0.710739025607822	TCOF1	High_vs_Rest
6828.52735682792	0.0903079856992407	0.0505716977400379	1.7857416249592	0.0741411023511429	0.138237607625706	CDC42	High_vs_Rest
1436.97613110786	0.197165182391437	0.0558082277245385	3.53290527992783	0.000411019704094562	0.00171643922797808	OSBPL3	High_vs_Rest
5.68227347343546	-0.80724560775035	0.31482621264112	-2.56409909765218	0.010344400518612	0.0269391593423212	EPHA8	High_vs_Rest
4.59825407092036	-0.868911447304324	0.183093420730189	-4.74572731144049	2.07758448998203e-06	1.71425559402444e-05	SLC12A3	High_vs_Rest
851.022112266149	0.184791843637936	0.0459336980041579	4.0230125521618	5.74584329219763e-05	0.000311339231082351	RAD18	High_vs_Rest
1866.83184273413	-0.0820761425150015	0.0593317017118749	-1.3833438136256	0.16655946974184	0.264414166444407	ATP2B1	High_vs_Rest
91.4248140608749	-0.329312876932105	0.152781701027595	-2.15544711648828	0.0311268627150817	0.067751199357666	TRPM5	High_vs_Rest
2329.25488154904	0.069456457110753	0.0533221743939122	1.30258111002095	0.19271781029551	0.296437465142052	NCK2	High_vs_Rest
2991.06118785336	-0.0916322534556782	0.0582564543531929	-1.57291161079143	0.11573928623043	0.197994326629754	MAP4K4	High_vs_Rest
1924.23804006216	0.178142701220019	0.0639846217181464	2.78414869755331	0.00536684236696631	0.0154356752477531	MGAT4A	High_vs_Rest
28053.2265305299	0.11390325953052	0.0570312455876463	1.99720799286195	0.045802593151763	0.0929088923148998	RPL31	High_vs_Rest
14483.6230947738	-0.170685621365695	0.0464180487235888	-3.6771390883339	0.000235864447450939	0.00106341745514189	WDR1	High_vs_Rest
1467.77364894257	0.431881618697842	0.056723189265953	7.61384584129988	2.66058109466793e-14	1.51159739073491e-12	SNX13	High_vs_Rest
326.083276386816	0.26502171841263	0.264436862665025	1.00221170279253	0.316241356838761	0.436763741147972	AP001034.1	High_vs_Rest
270.491936247866	-0.447859663469121	0.106476136602223	-4.20619753647006	2.59703257053071e-05	0.000157019405619951	ARHGAP10	High_vs_Rest
860.818127140819	-0.259626263766917	0.0744855537288222	-3.48559218223889	0.000491049000531701	0.00199523653141178	RPS6KA2	High_vs_Rest
407.517533623555	0.265052237333212	0.041637600907256	6.36569426570929	1.9440833906164e-10	4.54571624188209e-09	ING3	High_vs_Rest
462.796141250457	-0.376708899754046	0.0825950844131815	-4.56091185608046	5.0931959001515e-06	3.75202579772509e-05	VASH1	High_vs_Rest
662.146168081487	-0.381975911033506	0.0849852406837467	-4.49461468791907	6.96960321569784e-06	4.95720400557619e-05	LMCD1	High_vs_Rest
3742.10962075073	0.0704504634041802	0.0449537826067213	1.56717542593728	0.117073692780075	0.199880724791231	BUD23	High_vs_Rest
3260.10852286096	-0.0688850026408717	0.0555286479188126	-1.24053088311437	0.214779098616312	0.322503133512273	SEL1L	High_vs_Rest
972.262481272336	0.0768011457766587	0.0586472985513412	1.30954276963712	0.190350559987968	0.293761042158251	TRIP13	High_vs_Rest
6213.43833835605	-0.105849558050058	0.0488796486365414	-2.16551388978126	0.0303483528692221	0.0663590089111863	ATP6AP1	High_vs_Rest
4522.82854257161	-0.175023974285118	0.053820804431021	-3.25197618533249	0.00114605623810132	0.00412585280007002	TCF3	High_vs_Rest
826.240743300548	-0.924929261475499	0.104185312882734	-8.87773176356013	6.82375519479539e-19	8.28504973317712e-17	TRIB2	High_vs_Rest
4796.52473025299	-0.0821798322493571	0.0429985543111043	-1.91122314612643	0.0559759105948565	0.109703013159597	DAZAP1	High_vs_Rest
2268.12227298107	-0.286650099791585	0.0627331227620791	-4.56935805473499	4.89220370544945e-06	3.62596025032883e-05	MBD3	High_vs_Rest
733.058483580245	0.0303993242672353	0.108142187691602	0.281105134972187	0.778629762771449	0.846527276663564	HLTF	High_vs_Rest
2556.81900701354	-0.179105212063316	0.0679537280448889	-2.63569368769588	0.00839654903333903	0.0225852766732411	FAM50A	High_vs_Rest
2267.59281206402	-0.0892558837532851	0.0753400614037209	-1.18470680923651	0.236133389284872	0.347734817282992	FAM3A	High_vs_Rest
5353.10752543886	-0.322695886130825	0.0713288416223998	-4.5240589751774	6.06648083187402e-06	4.38042675397564e-05	CPSF1	High_vs_Rest
20.0994784094248	-0.231847629702219	0.150263737950179	-1.54293798933107	0.122845822313952	0.207669747684405	MYO3B	High_vs_Rest
1318.09476896103	-0.184088706090382	0.109744861793373	-1.6774243739719	0.0934595264249445	0.167049840736257	CYBRD1	High_vs_Rest
15.764432867798	-0.335328907454554	0.24719896335514	-1.35651421390793	0.174935615994463	0.274999929887731	CDH19	High_vs_Rest
2247.3417794677	0.302811848983819	0.0419706146706934	7.21485380568568	5.39919506208982e-13	2.29865470812245e-11	PDCD2	High_vs_Rest
4.07900875270402	-0.382504636249325	0.260827668071051	-1.46650330111884	0.142511222533434	0.233742077204734	SLC6A15	High_vs_Rest
2236.18259012846	-0.159198554962943	0.0572764642245543	-2.77947595261467	0.00544466846545719	0.0156320828196372	RDH11	High_vs_Rest
1957.86890956626	-0.076256743546046	0.0434677329591792	-1.75432989840209	0.0793739955386073	0.146190141117289	PRKACA	High_vs_Rest
1684.00349675948	-0.323811781312687	0.0750135519093141	-4.31671042192685	1.58371704718123e-05	0.000102058997917624	ADGRL1	High_vs_Rest
10170.5440017246	-0.365034873432646	0.0521199845493517	-7.00374101390993	2.49216614589846e-12	8.94832317577692e-11	ACTN1	High_vs_Rest
871.736904897819	-0.252417383245769	0.0507442370354276	-4.97430640388861	6.54816670694708e-07	6.25463318871067e-06	ZFYVE26	High_vs_Rest
220.572286484994	0.70624680265667	0.158210754620084	4.46396203818508	8.04578254835718e-06	5.61902095228473e-05	RPS6KA6	High_vs_Rest
689.328092057119	-0.46712811668758	0.0515956412595505	-9.05363525453061	1.38286164791601e-19	1.83534293692238e-17	EPN2	High_vs_Rest
2819.55602626839	-0.245644351554081	0.0502200173763816	-4.89136333253455	1.00139915014063e-06	9.01864476371157e-06	PTPN18	High_vs_Rest
639.760464135966	-0.330724971072246	0.120332609821711	-2.74842348688574	0.00598826094216436	0.016990407668862	LIMS2	High_vs_Rest
5.50471583372163	0.299672542919462	0.179638070499955	1.66820174635274	0.0952756843538213	0.169687556601972	ASIC4	High_vs_Rest
196.912222888743	-0.241906655162274	0.15895480638261	-1.52185807191005	0.128044646871962	0.214643056543089	SPEG	High_vs_Rest
567.142877219756	0.0263568205618753	0.0663365025919756	0.397320020381411	0.69113148574233	0.778767138679582	LNX1	High_vs_Rest
2647.29836172952	-0.229747254877648	0.0602475400395821	-3.81338814376	0.000137074579302686	0.000662965308158844	ALDH3A2	High_vs_Rest
14594.1708627831	0.15857658770018	0.0794266182338347	1.99651692626928	0.0458776852289342	0.093009417264992	TFRC	High_vs_Rest
4802.88430998816	-0.582370253189813	0.0729635075330622	-7.98166470993628	1.44372759341439e-15	1.0356297148208e-13	SREBF1	High_vs_Rest
0.729503890912413	0.272676283890783	0.331801297981677	0.821805959016595	0.411187341698115	0.532893593024218	TRPC5	High_vs_Rest
2360.4619601543	0.0908118619858659	0.0585164805873485	1.55190232007049	0.12068559770775	0.204735834405685	AFF4	High_vs_Rest
848.767997505328	0.264501400453123	0.0476810310485806	5.54730874388248	2.9010021403188e-08	3.98744872804741e-07	UBE2D1	High_vs_Rest
1049.90867315026	0.0458254754654012	0.0491898201555004	0.931604858902437	0.351540771130169	0.473805491729302	MPP5	High_vs_Rest
549.466585576479	-0.00369393316208251	0.0778545368689164	-0.0474466011955344	0.962157288434936	0.974690936810202	RHOBTB1	High_vs_Rest
5332.35900171398	-0.0313188368751375	0.0541072029034156	-0.578829346086202	0.562704327726562	0.670151265572167	SMC1A	High_vs_Rest
3761.67561004352	-0.0595142674729197	0.0690210774862826	-0.862262219606	0.388543237816743	0.510729844578281	HSD17B10	High_vs_Rest
2977.40856832047	-0.162000269881166	0.0411013118984052	-3.94148659491943	8.0978161388488e-05	0.000419305968510095	MARK2	High_vs_Rest
1014.72406049522	0.459982754783076	0.0836953452910864	5.49591800097471	3.88683096681638e-08	5.17959726642986e-07	HMMR	High_vs_Rest
726.246313095067	0.0135364987347198	0.090899248168095	0.148917609413969	0.881618645848804	0.921477568174196	CHFR	High_vs_Rest
55.4647001238212	0.304474000393182	0.152126404228511	2.00145400094929	0.0453434861839379	0.0921715237850718	TRHDE	High_vs_Rest
2261.53163535295	-0.298703781757206	0.0546372119674114	-5.46703923939914	4.57614778830665e-08	5.97670425483141e-07	P4HA2	High_vs_Rest
119.557083060199	-0.580269253285353	0.139916750644211	-4.14724649202936	3.36497729728005e-05	0.000196948198106471	FCGR2B	High_vs_Rest
733.063195910372	0.0235087426744733	0.0477588822674739	0.492238125314836	0.62255101542846	0.722423624346045	NFATC3	High_vs_Rest
609.836814310367	0.223669745018362	0.047860962018594	4.67332321760408	2.96364808315489e-06	2.34332637390216e-05	TRNT1	High_vs_Rest
8804.16207817746	-0.284983847148999	0.0561193395258616	-5.07817535909647	3.81076893949054e-07	3.86643848264868e-06	ACADVL	High_vs_Rest
1374.60747596492	-0.256473572017185	0.0464476656043835	-5.52177528579565	3.35591513459107e-08	4.54601693975887e-07	STK10	High_vs_Rest
1326.78492967499	0.097547928646596	0.0342625330347204	2.84707288126493	0.00441232595313826	0.0130632158490294	FBXW11	High_vs_Rest
284.821039735692	-0.364747665064882	0.0978848875068834	-3.7262919165048	0.000194317347025262	0.000898717729991838	ACAP1	High_vs_Rest
170.433426408682	-0.224325360993023	0.0905387811543989	-2.47767153625001	0.0132242824111648	0.0331486791560488	CRMP1	High_vs_Rest
221.790408939713	-0.374401836488894	0.122938488505547	-3.04544037461467	0.00232339841735884	0.00756812866830858	EVC	High_vs_Rest
894.925008686231	-0.031886109702154	0.0491067939908742	-0.649321755928101	0.516130426340875	0.629694115168982	DERL2	High_vs_Rest
472.927937717314	-0.708353916290459	0.0983324264712954	-7.20366558326756	5.86150229924295e-13	2.46440896243085e-11	SIDT1	High_vs_Rest
1319.9911046345	-0.036689943383628	0.042908149223327	-0.855081005537324	0.392506304232026	0.514768029498091	NDE1	High_vs_Rest
689.162500110874	-0.205064492412227	0.101806651827368	-2.01425436090317	0.0439828349561179	0.0899354600506148	MRVI1	High_vs_Rest
239.084599752733	-0.392224319429933	0.100141633440706	-3.91669584321459	8.9770892477871e-05	0.000458891220522309	TMEM38A	High_vs_Rest
1330.68678839965	-0.21965479592571	0.0536828209804838	-4.09171485242113	4.28194970743375e-05	0.000241935324558934	AP1M1	High_vs_Rest
2525.59549994168	0.11400403345037	0.0503619749212967	2.26369266948983	0.0235930236701172	0.0539386639203419	PVR	High_vs_Rest
1281.35177054388	-0.0740808545687436	0.0458325333463929	-1.61633776620759	0.106021305731087	0.184734264084006	XRCC1	High_vs_Rest
4207.75407145005	-0.14173716525296	0.0692878472037078	-2.04562807148921	0.0407929774294891	0.0846283723995029	SCARB1	High_vs_Rest
2019.61822141479	-0.155982455483713	0.225036633435771	-0.693142503521469	0.488220126399219	0.604726359666101	CYP2W1	High_vs_Rest
3442.97672740116	-0.332147411337956	0.0611047055995876	-5.43570921549776	5.45789018886761e-08	6.95647574539105e-07	MCM2	High_vs_Rest
14.4127290159939	-0.0871925777839515	0.116126712642522	-0.750839972990198	0.452748969512726	0.571682332584785	MOV10L1	High_vs_Rest
23.661119889208	-0.791327786673476	0.164616331687869	-4.80710375793043	1.53132525461728e-06	1.31001838457369e-05	PANX2	High_vs_Rest
961.405984651654	-0.359779097940366	0.0656833924770135	-5.4774743564939	4.31439506649946e-08	5.67554169622734e-07	SELENOO	High_vs_Rest
12.4907195331028	-0.903014201982644	0.158073576759275	-5.71261953133262	1.11250220894005e-08	1.69865148642165e-07	TP63	High_vs_Rest
632.500214181637	-0.0339103499778437	0.052817714240975	-0.642026079037262	0.520856250241699	0.63380510747674	ALPK1	High_vs_Rest
9869.36179757653	-0.118161834824146	0.06614193060411	-1.78648905081709	0.0740201084897778	0.138051271349599	LLGL2	High_vs_Rest
1224.50811187846	0.135394040749238	0.046243741433807	2.92783491454818	0.00341331225326937	0.0104927984139794	PDE8A	High_vs_Rest
349.865382612292	-0.15873469169475	0.11554898063424	-1.37374376496847	0.169521244835043	0.268349290075927	CLCN4	High_vs_Rest
1271.9397606821	-0.0762122050966675	0.0575709844759497	-1.32379541170614	0.185571000392828	0.288162026189081	NLE1	High_vs_Rest
5699.70284957742	-0.4847537973573	0.0575498691037389	-8.42319548083571	3.66352465941826e-17	3.49121120305376e-15	SDHA	High_vs_Rest
2023.26496580768	0.304575684629405	0.0570427095264046	5.33943228079689	9.3238088000046e-08	1.11837943681577e-06	SMARCE1	High_vs_Rest
2.42649036267244	-0.366152194002284	0.136522865185362	-2.68198439510588	0.00731868736168673	0.0201242416617023	FNDC8	High_vs_Rest
2266.66133938271	-0.22546230334688	0.0959964213072346	-2.3486532130744	0.0188414457932969	0.0447288200445983	GSDMB	High_vs_Rest
1797.4840015299	0.173780669398619	0.0505538930658502	3.43753287550489	0.000587039452592459	0.00232307186563085	KDM5A	High_vs_Rest
14.7960707519755	-0.465086849151106	0.13629946314421	-3.41224270750816	0.000644307186614681	0.00251298967181469	ADAM11	High_vs_Rest
223.425166892817	-0.0530000838051869	0.0832787768743857	-0.636417653985601	0.524504237267288	0.636542940400424	PPP2R3A	High_vs_Rest
662.400932588962	-0.137848390141165	0.106594140853799	-1.29320794780112	0.195939147556681	0.300405814947298	FERMT2	High_vs_Rest
5.62879357168294	-0.610955056534368	0.196318515139614	-3.11206029701214	0.00185786548105591	0.00625688783644698	ABCB11	High_vs_Rest
524.926119003901	-0.443009072102819	0.180574921941242	-2.45332556337459	0.0141542169992672	0.0350853339637035	DHRS9	High_vs_Rest
0.834546648902087	-0.739164909972205	0.339247472012794	-2.17883689917173	0.0293437867308193	0.0645299534855919	CD5L	High_vs_Rest
532.203820944801	-0.514550339994057	0.160208888604223	-3.21174651716856	0.00131930726145509	0.00466050976778241	PTGS2	High_vs_Rest
1925.92521265251	0.102548725510583	0.0646887753630972	1.58526305274723	0.112906579903254	0.194029330173437	IGF2BP2	High_vs_Rest
1199.31931277763	0.00921815510758978	0.0419027404995141	0.219989313293165	0.825879477600977	0.881716310646624	MAP3K13	High_vs_Rest
4649.1141007944	0.278595286762145	0.102507313171567	2.71780888740941	0.00657157837615057	0.0183876307892598	ST6GAL1	High_vs_Rest
22.0139418236876	-0.712734690882641	0.135171073011882	-5.27283445341883	1.34332727282428e-07	1.5333201482495e-06	TBX21	High_vs_Rest
17.3672786506615	-0.083884982109185	0.116634898329536	-0.719209973263574	0.472011555330286	0.59019128342392	VDAC1P1	High_vs_Rest
461.279340194352	-0.16218061080937	0.0963289866599112	-1.68361171888942	0.0922567324431134	0.165319788069867	FRY	High_vs_Rest
4735.54950721874	0.0888624762010679	0.0397093400652268	2.23782304251599	0.0252325971449719	0.0569013551356172	PICALM	High_vs_Rest
1800.36509461907	0.0552783239949883	0.0346625327636747	1.59475720865148	0.110766539475913	0.191067976812924	NSF	High_vs_Rest
145.646780588847	-0.536862379276019	0.113802401438751	-4.71749605007204	2.38765034743978e-06	1.93455149999434e-05	GLI2	High_vs_Rest
1428.18959545804	0.00532163507868093	0.0397315060481356	0.133939928484806	0.893450076369943	0.929664510508157	CLASP1	High_vs_Rest
3790.3995790007	-0.315744949238315	0.0747825412492714	-4.22217464081419	2.41956517888626e-05	0.000147568717570696	MRPS34	High_vs_Rest
2728.49414010824	-0.417479349328501	0.0935693795566312	-4.461709068786	8.13085656796556e-06	5.66997957904801e-05	NOTCH3	High_vs_Rest
3268.10945578116	0.146522422972635	0.0400762049997364	3.65609525586564	0.000256086228747604	0.00114202404445708	CLNS1A	High_vs_Rest
179.527228675678	0.673680604181405	0.196581328278385	3.42698164714497	0.000610330318527937	0.00240363389019496	PPP2R2C	High_vs_Rest
958.274051915101	-0.0755838145383674	0.0920811606446796	-0.820839072935106	0.411737939158063	0.533401577243651	TEAD2	High_vs_Rest
744.689525675542	0.0516576976642853	0.0384343006829037	1.3440519730144	0.17893158099724	0.279832791211473	EED	High_vs_Rest
1592.31041214126	-0.116303599556562	0.144970134223285	-0.80225903203918	0.422403135257145	0.543496183233056	CDHR2	High_vs_Rest
1.65516543548546	-0.544027070592486	0.214298906172684	-2.53863671219164	0.0111285313938098	0.0287143263401711	SNCB	High_vs_Rest
2475.02049685038	0.123264449449391	0.0362443560702236	3.40092811169182	0.000671574862691887	0.00260693512714807	TSG101	High_vs_Rest
1349.0147884694	-0.152411028831281	0.0454241689251013	-3.35528491633139	0.000792832820658739	0.00300817656560588	NCBP3	High_vs_Rest
4365.05968750276	-0.845316074209836	0.105745995190866	-7.99383534746719	1.30804427115515e-15	9.50782866895968e-14	ATP2A3	High_vs_Rest
3995.62510729055	-0.417142217402742	0.114855044594582	-3.63190157537426	0.000281340431814957	0.00123947077486331	CA12	High_vs_Rest
5337.70564258598	-0.177761310006332	0.0666568135025907	-2.66681379840372	0.00765740837052724	0.0208996054618786	MGLL	High_vs_Rest
524.368227922401	-0.290125790359804	0.0836799697385252	-3.46708765868774	0.000526130281022006	0.00211822293852476	NTN4	High_vs_Rest
1042.81957093576	-0.0839273450134572	0.0501698042718455	-1.6728657054091	0.0943537364163312	0.168396351655062	BCS1L	High_vs_Rest
405.930328224453	-0.428944265563892	0.0932208771906351	-4.60137555546392	4.19709888394726e-06	3.17172189058458e-05	NUAK1	High_vs_Rest
1084.54731368304	0.136423662880532	0.0514773406374893	2.65016920437377	0.00804514678174095	0.0217945625815248	DPP8	High_vs_Rest
364.588755903416	-0.0788925938891965	0.0579753187420233	-1.3607962077837	0.173578100668513	0.2734245012789	SLC24A1	High_vs_Rest
645.261934063981	-0.223895287178285	0.090320230988044	-2.47890516586392	0.0131786340180401	0.0330645936307509	ZNF532	High_vs_Rest
247.471739473026	-0.333345020185033	0.082743816249526	-4.02863966510539	5.6100528597442e-05	0.000304939069554194	SCARF1	High_vs_Rest
3735.97281435963	-0.16228682953998	0.0726706193875277	-2.23318351911327	0.0255368447007868	0.0574885896841913	LMAN1	High_vs_Rest
4673.09748819098	0.0246667414220201	0.0503208731123166	0.490189058662868	0.624000122444767	0.723388217483003	HACD3	High_vs_Rest
51.3698530294702	-0.14624125188282	0.109553847034186	-1.33488011459046	0.181915587074463	0.283465955674258	IPCEF1	High_vs_Rest
2150.65852970938	-0.266895315527986	0.0618529106118623	-4.31500010084894	1.5960283043382e-05	0.00010267633068723	ZZEF1	High_vs_Rest
48713.6223946386	-0.334062169136491	0.0568364955319316	-5.87759970086138	4.16258013188138e-09	7.05937412743587e-08	ENO1	High_vs_Rest
1.47309437554122	0.275813563347774	0.272957881812718	1.01046198598879	0.312274003179767	0.43228606782818	SLC12A1	High_vs_Rest
4503.03324949982	-0.320418455226173	0.064166789081659	-4.99352484068366	5.92871561863184e-07	5.7247659483776e-06	MYDGF	High_vs_Rest
426.453211609568	-0.486224127074402	0.0707531227589409	-6.87212250307297	6.3253597276069e-12	2.0881968035288e-10	ANO8	High_vs_Rest
394.093301835148	0.374191479302079	0.0555395064718811	6.73739294913482	1.6125366159947e-11	4.90372684095903e-10	TUBE1	High_vs_Rest
3626.10930840207	-0.14196417719219	0.0618637273727951	-2.29478861395958	0.0217452414823868	0.0504032034416746	ARHGEF10L	High_vs_Rest
26.3448438862582	-0.234771291692145	0.101944351875058	-2.30293574262829	0.0212824587545359	0.0494914920118603	TXK	High_vs_Rest
11.7631225595939	-0.382538856906644	0.200970396511947	-1.90345873594324	0.0569807131265241	0.111247317926677	WSCD2	High_vs_Rest
11.6099136890333	0.545364715545207	0.243389200081292	2.24071041510082	0.0250448390270149	0.0565791408575289	KCNQ2	High_vs_Rest
107.845883857604	-0.435192932993929	0.155890936037171	-2.7916500090176	0.00524400438470414	0.0151421608155881	TACR2	High_vs_Rest
634.248496759281	0.184143331961253	0.0531639636191676	3.46368704335774	0.00053282601684343	0.00214057628482369	ACTR6	High_vs_Rest
258.470366710934	-0.0842337325604975	0.0624125007046067	-1.34962918661389	0.17713495721813	0.277586795139573	TIPIN	High_vs_Rest
5607.14090868179	0.037043435069211	0.0706513011501334	0.524313557799793	0.600060468537304	0.702970615334736	SRI	High_vs_Rest
2219.11224617824	0.146742298153499	0.0545975288871918	2.68770951990693	0.00719439517213374	0.0198315607098416	EIF4G3	High_vs_Rest
1176.63384831157	0.125814361624029	0.0499643171624551	2.51808428032657	0.0117995082911119	0.0301193283304826	NUP37	High_vs_Rest
520.012559599463	0.560683752822423	0.12366977956575	4.5337167640404	5.79547317132042e-06	4.2069796612539e-05	SEMA3A	High_vs_Rest
737.469346857295	-0.0735821132100862	0.0550785556190637	-1.33594848998941	0.181566110176188	0.283029016823385	GTSE1	High_vs_Rest
2325.53851363995	0.411418166354984	0.0872122496075302	4.71743554611234	2.38836029154583e-06	1.9346485563987e-05	SEMA3C	High_vs_Rest
3277.8823039534	-0.185887855707827	0.0713602123694093	-2.60492296106889	0.00918949198066427	0.0243631157387898	TTC38	High_vs_Rest
1831.24452277029	-0.12712263649656	0.0614476833379544	-2.06879461667256	0.0385653638166302	0.0808292153082778	ACAT1	High_vs_Rest
2002.99019805509	-0.0923913574905438	0.0582530393664699	-1.58603496908221	0.112731377225598	0.193789198123206	GRAMD4	High_vs_Rest
1486.04467082868	0.0626985593316539	0.0922959053033869	0.679321137005556	0.4969344065224	0.612655273208624	CELSR1	High_vs_Rest
7.73345807928516	-0.300601621843691	0.147679020247598	-2.03550660980622	0.0417999241518583	0.0863171725068484	WNT8B	High_vs_Rest
2227.53351654929	0.101148233982502	0.0596445133621144	1.69585144183187	0.0899140175627789	0.161971717976867	ZNF638	High_vs_Rest
788.288144578139	0.260426598565933	0.0621957525694468	4.18720873704591	2.82406080029934e-05	0.000168815392332992	SLC25A40	High_vs_Rest
549.100037124399	-0.179605005852094	0.0539862936180124	-3.32686305755521	0.000878295243689625	0.00328678934687595	TIMM21	High_vs_Rest
26.6685066329445	-0.551965887968236	0.181192372802866	-3.04629758653674	0.00231678410957277	0.007551085372839	ADD2	High_vs_Rest
2.77533242318982	0.536033550841635	0.202131914537913	2.65189963725938	0.00800403295309343	0.0217118914578658	FGF4	High_vs_Rest
1012.1886436442	0.0140788197415369	0.060212182040407	0.233820121849909	0.815124627556176	0.874111570840083	RASAL2	High_vs_Rest
427.404989431191	-0.20700379197551	0.0601353271657847	-3.44229925622305	0.00057679178458387	0.00228776627734161	VPS9D1	High_vs_Rest
614.053929473227	0.0230232015397402	0.059865750425547	0.384580521852362	0.700548227553543	0.786243007143697	ZNF37A	High_vs_Rest
1763.31395320966	-0.1728008869922	0.0328413963627515	-5.26167904322698	1.42745790514956e-07	1.61528909377332e-06	MARK3	High_vs_Rest
16343.0165319216	-0.0683690761358777	0.0436074837501432	-1.56782896549616	0.116921053090866	0.199651315888362	SLC25A3	High_vs_Rest
2921.77464198437	0.175058063457388	0.0599266522924087	2.92120545301284	0.00348679805318528	0.0106806404204373	FNDC3B	High_vs_Rest
4601.3691088558	-0.280151562209206	0.0583736307388162	-4.79928280395477	1.59234815113526e-06	1.35479774436844e-05	FOSL2	High_vs_Rest
158.074350129405	-0.125493596837394	0.245068957073735	-0.51207463538369	0.608598775638538	0.710635264932594	CACNG4	High_vs_Rest
3263.4515848372	0.22359720801359	0.075027962658838	2.9801849882332	0.00288074359084132	0.0090813093946495	FRYL	High_vs_Rest
2493.24041524082	-0.018471214874675	0.0419680550614824	-0.440125587130855	0.659846150872772	0.752699440389422	TMEM131	High_vs_Rest
2438.14712423753	-1.14334162678681	0.125362879847495	-9.1202565558297	7.49466972769707e-20	1.0366677764277e-17	FSCN1	High_vs_Rest
206482.55342271	-0.33672943088103	0.0581136156484446	-5.79432938604368	6.8594715965272e-09	1.09852075172132e-07	ACTB	High_vs_Rest
656.016853737365	-0.331109983560054	0.0762478995558746	-4.34254563717412	1.40841216819077e-05	9.19366142923731e-05	MOCOS	High_vs_Rest
964.6499841906	-0.220476864722048	0.0685918829636615	-3.21432879804235	0.00130749859047769	0.00462827111467873	PLD1	High_vs_Rest
21.7204845117632	-0.402788612264757	0.289764824879326	-1.39005351126556	0.164512628643084	0.262027645135438	ATP12A	High_vs_Rest
588.072080077246	-0.346234323870732	0.0715162780251571	-4.84133589487051	1.28969158028838e-06	1.12953965762794e-05	WDR62	High_vs_Rest
2175.88398879134	0.272038957566636	0.0428904060467459	6.34265288302805	2.25841904246456e-10	5.21744137068874e-09	DLG1	High_vs_Rest
8769.01938983709	0.0632979414245472	0.0343577111122595	1.84232125410593	0.0654281726372067	0.124614591877348	RAB7A	High_vs_Rest
1326.56437962825	0.257854892224811	0.0510537259986652	5.05065765878777	4.40291538789409e-07	4.40318402214594e-06	BCAP29	High_vs_Rest
202.063539060386	-0.112745405518659	0.0998977494465592	-1.12860806317737	0.259063207754118	0.373821625899838	SEC31B	High_vs_Rest
2281.24088026019	-0.0544191566835053	0.0317240581587966	-1.71539077412817	0.0862736057541364	0.156445477587792	SART3	High_vs_Rest
113.773387107749	-0.118387347565318	0.0923771560160679	-1.28156519069202	0.199995217660465	0.304941545364901	ARHGAP15	High_vs_Rest
10.058894211018	-0.122720453793085	0.0969374447173918	-1.26597574498544	0.20552176614251	0.311655673677188	TUBA3D	High_vs_Rest
4.71022475556207	-1.0771513702996	0.238060051350203	-4.52470443566793	6.04799668651554e-06	4.36900456979622e-05	PAX2	High_vs_Rest
1360.87302474262	-0.117151915355213	0.0521022690113483	-2.24849929913218	0.0245443697337018	0.0557018711395094	EXOSC7	High_vs_Rest
1035.47761288507	0.286369163867829	0.0539807998089139	5.30501891193803	1.12661315339676e-07	1.31808109902401e-06	KIFAP3	High_vs_Rest
1064.07650499621	0.051826428082464	0.0341448840322522	1.51783874953303	0.129055053911196	0.216005451716371	MKRN2	High_vs_Rest
2611.91849654592	-0.0934062995086249	0.0479598591644625	-1.94759328188014	0.0514636482579006	0.102129748604062	MCM6	High_vs_Rest
1825.99720486768	-0.0902510432169422	0.0522776241103186	-1.72637997140976	0.0842790766017439	0.15368730539903	REXO2	High_vs_Rest
933.840348401025	0.212671832252864	0.0521940306799383	4.07463898615149	4.60857831595918e-05	0.000257681075138622	RBM7	High_vs_Rest
1452.49269698225	-0.117722056670364	0.0522658299612236	-2.25237132477764	0.0242988162667722	0.0552708711391428	RBMS2	High_vs_Rest
4160.47095077388	-0.158834838603931	0.045931498028762	-3.45808095578485	0.000544037879082944	0.00217894315847246	BAZ2A	High_vs_Rest
2681.57181923815	-0.303230069310594	0.0477647799603964	-6.34840293542675	2.17561636358997e-10	5.04035728842449e-09	PTPN23	High_vs_Rest
838.860705917779	0.294925243464108	0.0757766712238168	3.89203218749218	9.94080525182467e-05	0.000501584543274305	MLH1	High_vs_Rest
2509.62654406592	-0.139662094612175	0.046560501363822	-2.99958313422917	0.00270349334638629	0.00860612923686495	UNG	High_vs_Rest
103.178958463761	0.30800743810123	0.0720278382477563	4.27622771409254	1.9008679378462e-05	0.000119893145552014	FMO4	High_vs_Rest
460.836600952837	-0.0265720281436796	0.0420867832417766	-0.631362772275344	0.527803351641485	0.639528718296476	KLHL20	High_vs_Rest
128.304920740025	-0.191683664484648	0.141023794585038	-1.35922923538312	0.174073959891661	0.27406978571428	RGS11	High_vs_Rest
197.739890774042	-0.158909349830419	0.0795870011717221	-1.99667467665412	0.0458605347655251	0.0929861486073381	SLC46A1	High_vs_Rest
1905.58768070704	-0.22486818382357	0.0625847216541885	-3.59302043502051	0.000326866942865972	0.00140861734205762	PLXNA2	High_vs_Rest
1336.51726255576	0.0127712428064115	0.0570377694427122	0.223908524670459	0.822828482402874	0.879690940551512	SPAG5	High_vs_Rest
1288.25129073139	0.0851568552460516	0.0411930076463944	2.06726481292767	0.0387092079420713	0.0810944053397865	ANKRD13A	High_vs_Rest
5700.06531849136	0.0453240797806298	0.0663117069664018	0.683500423290178	0.494290682815172	0.610405980714495	TPD52	High_vs_Rest
615.412042950326	-0.0822424175604244	0.081960004570885	-1.00344574150548	0.315645843671022	0.436088252158776	ACACB	High_vs_Rest
3506.62477608525	-0.167261437681967	0.0621012140493124	-2.69336824154759	0.00707340969384168	0.0195350056093949	TRAF4	High_vs_Rest
858.13599251656	-0.10863885842688	0.0809880088593273	-1.3414190564381	0.179784433846645	0.280883115377056	PAG1	High_vs_Rest
466.45683310873	0.217553143801781	0.0380570475655721	5.71650082489815	1.08739942540168e-08	1.66731187855556e-07	GPATCH1	High_vs_Rest
53.8840439865356	-0.146761647847825	0.127260521775236	-1.15323782898699	0.248812780460003	0.362289267524199	ICAM3	High_vs_Rest
1022.7849616063	0.0234016759454167	0.0458125159396555	0.510814031175271	0.609481283203477	0.711285704021943	NT5C2	High_vs_Rest
2422.4535731639	-0.230435861165187	0.076652444288004	-3.00624283159683	0.00264497679790931	0.0084485656619958	AP002956.1	High_vs_Rest
2361.48100186218	0.0686001882829461	0.0755969328763509	0.907446713415623	0.36417061615032	0.486540373258335	GPC4	High_vs_Rest
943.576952923357	0.0221937303054982	0.0709356674614715	0.312871240938878	0.754378487838742	0.828033067311646	MBNL3	High_vs_Rest
2320.19102096458	-0.049982742701433	0.0629082871215161	-0.794533518372299	0.426884903897274	0.547733761646433	CAMSAP3	High_vs_Rest
1698.0293808801	-1.15232087961268	0.119637129320235	-9.63179981131307	5.86923167936331e-22	1.06301189454634e-19	RAP1GAP	High_vs_Rest
2313.12929689897	-0.33469833529723	0.0638332181812423	-5.24332541635168	1.57708031050838e-07	1.76269508145536e-06	XAB2	High_vs_Rest
3890.97611003408	-0.0719770630531033	0.0545479744083365	-1.31951853086782	0.186995819138275	0.289852803583666	ARHGEF1	High_vs_Rest
2288.98543343338	-0.261267037303366	0.0600695940938425	-4.34940573920321	1.36506943055243e-05	8.96248869865206e-05	STXBP2	High_vs_Rest
1335.59218092269	-0.0863349573495859	0.0423355902646613	-2.03929971945265	0.0414201236356381	0.0856353741816024	MAP2K7	High_vs_Rest
1.09116514892978	-0.588007794048687	0.379336687615389	-1.55009471334044	0.121118784766053	0.205279080445239	NMRK2	High_vs_Rest
2141.78468731657	-0.00654175832227554	0.0564746519449744	-0.115835301271966	0.907783072451956	0.939390535449389	DGKD	High_vs_Rest
390.81680630308	0.623490318004189	0.135042358389275	4.61699814370025	3.89330751084933e-06	2.9722963861356e-05	CTTNBP2	High_vs_Rest
1.10906741968226	-0.691554501652207	0.26115877897311	-2.64802318486645	0.0080963972364915	0.0219167465141562	ACTL6B	High_vs_Rest
87.9328651657878	0.180086368001492	0.093390801136517	1.92830948883547	0.0538166422623242	0.105978084137893	RARB	High_vs_Rest
4022.43356701099	0.195187832989678	0.0549497559458909	3.55211464782264	0.000382148314153268	0.00161334012035704	TOP2B	High_vs_Rest
12576.5765200517	0.0851418751982377	0.0507472438801314	1.67776353331323	0.0933932709600934	0.166991284423136	TM9SF3	High_vs_Rest
1816.09300029781	-0.485133899765653	0.0589384441717416	-8.23119623504167	1.85353035694452e-16	1.59901137266724e-14	NFKB2	High_vs_Rest
929.250379934438	0.18225984200853	0.0646534772791967	2.81902613252288	0.00481695963000964	0.0140751912461874	UBE2T	High_vs_Rest
1736.90782656274	-0.259190075719785	0.106146050297011	-2.44182496658648	0.0146132297637618	0.0360297005201293	PPP1R12B	High_vs_Rest
4099.02026968813	0.114454531824424	0.0568428733109282	2.01352474211432	0.0440594547418668	0.0900647988559332	DNAJC10	High_vs_Rest
2951.8899124604	-0.097074389866297	0.043203890750168	-2.24688999487666	0.0246470582914796	0.0558884875777329	GTF3C1	High_vs_Rest
2788.2953494112	-0.16018224056685	0.0459883446173204	-3.48310516283558	0.000495633628348318	0.00201162084988418	IL4R	High_vs_Rest
1673.84024002106	0.145362128239741	0.0509790416406291	2.85140959032645	0.00435258621232748	0.0129163104202516	USP33	High_vs_Rest
12.1402512627526	-0.0155901397459367	0.142715323216675	-0.109239424292704	0.913012591336092	0.943461693644552	PAK3	High_vs_Rest
503.173999277904	-0.138077225499043	0.220579970372911	-0.625973542682098	0.531332295131252	0.642688189026371	CAPN6	High_vs_Rest
2.69164535748756	-0.142915751804968	0.211081115337381	-0.677065551679215	0.498364364323636	0.613864153876059	DCX	High_vs_Rest
2815.57198291455	-0.0884681460368254	0.0439077199512459	-2.01486540715524	0.0439187534640435	0.0898324437548059	SNRPA	High_vs_Rest
1.03667594011655	0.205786133869837	0.237859534800203	0.86515822896355	0.386951948484292	0.509072107521152	SPAG6	High_vs_Rest
1380.27826420691	0.000972386609478842	0.0676817033274285	0.0143670528617559	0.988537144684269	0.992783382211017	EXOSC5	High_vs_Rest
2628.99603490892	0.139093061349994	0.0354734725138075	3.92104441694717	8.81660082778575e-05	0.000451743995524339	DYNC1I2	High_vs_Rest
187.592037912224	-0.446444607270559	0.10720105854905	-4.16455409408377	3.11961659084799e-05	0.000184198975290308	APBB1IP	High_vs_Rest
545.210101227485	-0.157676183565315	0.0576211402716232	-2.73642942194544	0.00621099166538799	0.0175350224137191	LRCH4	High_vs_Rest
432.289053094558	0.277722838988587	0.0553009348226594	5.02202792555311	5.11287471673798e-07	5.02730230846144e-06	FAM76B	High_vs_Rest
1201.61040410766	-0.12104174250829	0.0651079569012214	-1.85909293224987	0.0630139669218331	0.120795501060262	SIRT6	High_vs_Rest
3.36660580842842	-1.06811822072164	0.437465256239185	-2.44160697446942	0.0146220555626004	0.0360487497520619	TYR	High_vs_Rest
926.584920253987	-0.0756708124833527	0.048529347360904	-1.55927941747501	0.118930261083708	0.202354897952257	POLD3	High_vs_Rest
3.05644054236268	-0.271394298929739	0.169884842600818	-1.59751920639229	0.110150019905459	0.190249628690239	ACTN2	High_vs_Rest
6942.04334072161	-0.195573667714478	0.0420249347458656	-4.65375303726601	3.25947168773243e-06	2.5434896659663e-05	CAPZB	High_vs_Rest
503.763683084658	-0.0623013354044818	0.0597033428623856	-1.04351502642129	0.296709825093047	0.414857181873251	GPR137B	High_vs_Rest
15.7220854822298	0.532739881996712	0.100281037984083	5.31246876484535	1.08149968323105e-07	1.27439693082963e-06	NAALAD2	High_vs_Rest
651.467956612184	-0.385507668687482	0.0544454028065658	-7.08062846108639	1.43502168115686e-12	5.53374390117934e-11	JADE1	High_vs_Rest
1107.88253777604	0.151380290627345	0.0521162894808161	2.90466363080333	0.00367647973254903	0.0111864078886599	SLC25A43	High_vs_Rest
2884.31061248752	0.266082792872434	0.0492711008549613	5.4003825418007	6.64989399380368e-08	8.3110938170578e-07	UBE2A	High_vs_Rest
995.522357526676	-0.437438611100916	0.0992702475485281	-4.40654296633112	1.05033481393151e-05	7.09354673883449e-05	FGFR1	High_vs_Rest
0.624663794130892	-0.0852042669111399	0.266064699853141	-0.320238900380885	0.748787236403195	0.823700972438472	FKBP6	High_vs_Rest
11.8530181023745	-0.324661142223976	0.165986128922083	-1.95595345425749	0.05047063748396	0.100487116093623	SMC1B	High_vs_Rest
3095.15864109555	-0.466587224611912	0.127006688004866	-3.67372169089265	0.000239043092491297	0.00107597290375528	FBLN1	High_vs_Rest
133.086054437205	0.152851290837228	0.091777232746069	1.66545979066661	0.0958210592809672	0.170476824343247	ITGA8	High_vs_Rest
176.715113465209	-0.150949467718019	0.132506309099191	-1.13918702244602	0.254625157204239	0.368933564794226	CST7	High_vs_Rest
49.2451881110204	-0.111548490310778	0.135755839858604	-0.821684654059535	0.411256395342264	0.5329409476266	MAP2	High_vs_Rest
530.748880078738	-0.232381978385116	0.0671214608734157	-3.46211145230235	0.000535955162262169	0.00215156528646564	PIAS2	High_vs_Rest
35.4562898198334	-0.178619105070756	0.112029058309663	-1.59439977239682	0.110846523379714	0.191140430773436	AMPH	High_vs_Rest
2938.79927115579	-0.161608874318824	0.0563366446231306	-2.86862796675098	0.00412256394518562	0.0123330800557652	ARAF	High_vs_Rest
967.55810562933	0.0185164869436305	0.049058655105233	0.377435681918141	0.705849854003824	0.79065023966218	MCCC1	High_vs_Rest
297.984732336886	-0.44481858559057	0.0925020357391564	-4.80874374316366	1.51881756623414e-06	1.30101587291057e-05	LAMP3	High_vs_Rest
446.806885843607	-0.0941229679010747	0.142195568122611	-0.66192617072225	0.508018538539546	0.622388210269952	FAP	High_vs_Rest
3244.37311144066	0.510408295245014	0.0692084093753336	7.37494619298284	1.64411440367757e-13	7.87973075750852e-12	NEBL	High_vs_Rest
966.467118644628	0.0813569102334684	0.0528424513297712	1.53961272019249	0.123654782996041	0.208692910635102	ACER3	High_vs_Rest
3259.02466173061	0.117000233238175	0.0382456576871259	3.05917691873186	0.0022194603714232	0.00727583498959955	UBE2K	High_vs_Rest
739.898324824993	-0.0243664433388275	0.0514148738970994	-0.473918177599617	0.635558256159048	0.732744979721669	PIK3C3	High_vs_Rest
331.747281730485	0.0610877388659644	0.0817896101390769	0.746888740050104	0.455130723334849	0.574063947283407	N4BP2	High_vs_Rest
564.839162928256	0.142370958260989	0.0665809900107466	2.13831242578414	0.0324913947330593	0.0701751540719025	TIGAR	High_vs_Rest
728.504748212821	-0.141598083339909	0.0376551379776695	-3.76039209905113	0.000169647238592837	0.000799622685197756	TULP3	High_vs_Rest
1705.18993771738	0.170498220202819	0.0455943910718929	3.73945602067542	0.000184418908413172	0.000858021665569204	SYNJ2	High_vs_Rest
39.7019818784642	-0.394710142614206	0.128335694090903	-3.07560687157405	0.00210074627562925	0.00694991062747787	ADCY2	High_vs_Rest
4347.35811428657	-0.010669513492014	0.0475743408220014	-0.224270337910384	0.822546955286116	0.879550617561568	PPP2R5C	High_vs_Rest
215.380190914695	0.208171208462028	0.0519375374811657	4.00810701773294	6.12073848822145e-05	0.000328127635520647	PMS2P1	High_vs_Rest
16.0083192918242	0.21799031766778	0.254638167774288	0.856078723677462	0.391954236359833	0.514187993771182	RBFOX1	High_vs_Rest
12213.2284866086	-0.170258633630001	0.0376246349323302	-4.52519031576572	6.03411803742577e-06	4.36186234846509e-05	GNB1	High_vs_Rest
1076.90489402403	0.307603386700404	0.109726352564862	2.80336837514554	0.00505718701484629	0.0146777073679231	HOXA9	High_vs_Rest
681.808367219987	0.28092037618212	0.113850257916378	2.46745489490638	0.0136077363987614	0.0339515042715729	EDN1	High_vs_Rest
864.454498345235	0.180866189041291	0.0366725586064333	4.93192173969456	8.14245410805875e-07	7.51904029775723e-06	MLLT10	High_vs_Rest
97.8332078112966	0.161592783742683	0.0889327484376216	1.81702226212008	0.0692137046473768	0.130550268455138	ZCWPW1	High_vs_Rest
9.99340007242836	-0.240876939306449	0.219796244711389	-1.0959101672676	0.273118089205303	0.389192224902632	ADCYAP1R1	High_vs_Rest
29.4820330719666	0.548523452181051	0.30900667655999	1.77511844820791	0.075878331486968	0.140867791528247	FGF20	High_vs_Rest
35.8737723990706	-0.206119773841199	0.135611666850626	-1.51992655667477	0.128529435125767	0.215323586584878	P2RY10	High_vs_Rest
225.284342138388	-0.372998403970817	0.114447472895739	-3.25912311153096	0.00111757159909018	0.00403749527897007	ITM2A	High_vs_Rest
3680.1222181812	-0.0218569562281674	0.0310205954189798	-0.704594993518221	0.481062315019223	0.598398148704567	NRDC	High_vs_Rest
4260.47408888501	-0.0202309615505248	0.0589776081225459	-0.343027840472746	0.731577515778681	0.810487619971889	VDAC3	High_vs_Rest
2673.61129945457	-0.0782441215146282	0.0691092119621261	-1.13218078014706	0.257558438776604	0.372100350341644	PCM1	High_vs_Rest
455.096958810436	-0.0625459978079269	0.0601588971619384	-1.03967992697012	0.298488629424446	0.416899759268553	TNRC6C	High_vs_Rest
1722.90477663805	0.190492277682919	0.057908236867994	3.28955409430199	0.00100346266045147	0.00367936265949375	CBFA2T2	High_vs_Rest
19.6589156895072	0.126638915586588	0.177861209382334	0.712009752021658	0.476458737206212	0.594178379822266	BRINP1	High_vs_Rest
2518.88585006373	0.470229262459035	0.0533207842376385	8.81887371279707	1.15616746914486e-18	1.3584760563981e-16	ITCH	High_vs_Rest
2.83934686601606	0.220350073732771	0.14649997599018	1.50409631294097	0.132556569533636	0.220627003576952	PKD2L2	High_vs_Rest
1342.02669662954	-0.0186563226650473	0.0885931039301076	-0.210584366473553	0.833211612505169	0.887463223118606	TP53INP2	High_vs_Rest
6549.96679832427	-0.29285487042154	0.0500584358158511	-5.85026011397677	4.90804851973312e-09	8.18390877791919e-08	SDF4	High_vs_Rest
165.465140955082	0.167152401039169	0.158506297233736	1.05454738364548	0.291632378769583	0.40927662317841	MYH7B	High_vs_Rest
4.07082705681945	-1.96454584668897	0.381402036892536	-5.15085305441749	2.59304301358009e-07	2.75097527738455e-06	BPIFB2	High_vs_Rest
181.380279673259	-0.479666200054069	0.125444966587438	-3.82371818577297	0.000131454158565651	0.000638940380511533	TP73	High_vs_Rest
2501.84341525855	-0.241403603504263	0.0508857894166996	-4.74402787637681	2.09509998614241e-06	1.72827296793459e-05	TOLLIP	High_vs_Rest
542.729015083379	0.0966380887022097	0.0407620414535129	2.37078628194863	0.0177502915620247	0.0425264969660377	UBE2D4	High_vs_Rest
4.68089090367849	0.640554396179225	0.14229720457862	4.50152480560723	6.74676892248647e-06	4.81647601953292e-05	CLUL1	High_vs_Rest
93.9029004484219	-0.145486309325783	0.114006879841771	-1.27611868272951	0.201913568243917	0.30745372153045	RUNX1T1	High_vs_Rest
19095.8138243776	0.328116413103595	0.0784330107291407	4.18339688931114	2.87185375962851e-05	0.000171297507183664	CDH17	High_vs_Rest
579.553320373192	0.0275056386073956	0.0563281527866366	0.488310680301966	0.625329797574132	0.724578026424474	THOC1	High_vs_Rest
240.744404864562	-0.0497035989956953	0.0677432285025504	-0.733705790148813	0.463128068839926	0.581473165557658	FKBP7	High_vs_Rest
61.2392910679138	-0.91924665482831	0.14792255208117	-6.21437800994596	5.15283470957683e-10	1.08910527046646e-08	OSBPL6	High_vs_Rest
151.485515719455	-0.499151539566788	0.141659275475507	-3.52360646975844	0.000425716020344316	0.00176823604275184	SLC1A3	High_vs_Rest
11475.3091764607	0.226205835747955	0.0347480938826692	6.50987753491641	7.52120970523206e-11	1.95993876436341e-09	XRCC5	High_vs_Rest
508.575475194424	-0.276181945353931	0.0775627511282751	-3.5607548898978	0.000369790153500977	0.00156843845414271	LXN	High_vs_Rest
93.7574713822293	-0.772567421811608	0.12883264467914	-5.99667439673929	2.01399304352992e-09	3.68019620696755e-08	SP140	High_vs_Rest
859.167602535705	-0.160910391358507	0.0362884922767522	-4.43419886754548	9.24152920596017e-06	6.35127485177749e-05	MKNK1	High_vs_Rest
2777.35035732989	-0.380417937136465	0.130332283912026	-2.91883120373495	0.00351346416314078	0.0107532800108376	TNS1	High_vs_Rest
1606.34736376394	-0.342618210592425	0.0609004979869594	-5.62586878461633	1.84576616023331e-08	2.67093767486838e-07	REXO1	High_vs_Rest
2993.11669710489	-0.0452870536113797	0.0368542855313577	-1.22881377181622	0.219141636827939	0.32777757624189	SAR1A	High_vs_Rest
195.703149724545	-0.0236083868189428	0.0677954768281704	-0.348229526857358	0.727667814628509	0.807446985720874	CDC14A	High_vs_Rest
336.172351563368	-0.271209281019467	0.0806171963255873	-3.36416166005251	0.000767765570800046	0.00292627496127975	RAPGEF3	High_vs_Rest
7277.51179614239	0.327952551662463	0.0930426483900791	3.52475512398927	0.000423874428311641	0.00176204051596655	CEACAM1	High_vs_Rest
665.249147395332	0.15701314129564	0.0426050740131335	3.68531553887782	0.000228419469090007	0.00103468937898419	SENP1	High_vs_Rest
0.852713004832572	-0.279254875579601	0.255340079905592	-1.09365860495873	0.274104735762278	0.390292379262433	DUSP13	High_vs_Rest
2279.66515226116	-0.366179901867786	0.0529407520663343	-6.91678692831877	4.62002152917034e-12	1.56622074218472e-10	CIC	High_vs_Rest
383.375950928064	-0.310858391267108	0.0895302042712052	-3.47210635558761	0.00051639171254918	0.00208335975392063	LIPE	High_vs_Rest
8112.73433130999	-0.177524895953024	0.0734972200707871	-2.41539606235508	0.0157181077892215	0.0383843123917058	FDFT1	High_vs_Rest
1733.53167646971	-0.208630449042136	0.0733565720960562	-2.84405940845964	0.00445427419152947	0.0131775125482104	PAFAH1B3	High_vs_Rest
294.424739466061	0.294457140385938	0.0659734862894144	4.46326481966112	8.07201876499235e-06	5.63254404329458e-05	OPHN1	High_vs_Rest
0.263964989329295	-0.292418170764935	0.421297061818637	-0.694090221048863	0.487625630814102	0.604292270417264	AFM	High_vs_Rest
2398.69534349171	-0.121616449773137	0.0478903103562799	-2.53947925725207	0.0111017628294186	0.0286565345727561	KIF22	High_vs_Rest
18.0349054235682	-0.256879703459244	0.195334303335561	-1.31507727558715	0.18848393295926	0.291621686344651	SCGN	High_vs_Rest
1727.07294186337	-0.0897408402181685	0.0567488357393917	-1.58136883424862	0.113793729131121	0.19525705461274	CARMIL1	High_vs_Rest
2301.55061417135	-0.299497115369411	0.0689297842726423	-4.34495941819274	1.39301413410233e-05	9.10947323840862e-05	PGM1	High_vs_Rest
4173.28935717763	0.136950333211135	0.035251442890483	3.88495681259357	0.000102348080421801	0.000514439554183914	DDX1	High_vs_Rest
9790.92225309027	-0.36319775052794	0.0480608727911791	-7.55703609682677	4.1235756162751e-14	2.22333973441991e-12	DNM2	High_vs_Rest
6928.14320760251	-0.0376732285383365	0.0704137308061528	-0.535026735652595	0.592631369929902	0.696306281819363	EPB41L2	High_vs_Rest
8.31276358654349	0.132049629833038	0.227361043320046	0.58079268068434	0.561380188658467	0.669060035795894	RIMS1	High_vs_Rest
325.38441614084	-0.12615190187944	0.119281497759791	-1.05759823819017	0.290238646087063	0.407861938272723	MOXD1	High_vs_Rest
1985.64871535766	0.180952165954437	0.0450583066975692	4.01595575193239	5.92053641654832e-05	0.000319484814497592	STX7	High_vs_Rest
399.125613596541	-0.143224516239188	0.0426919508765099	-3.35483652769763	0.000794118970133665	0.00301235918524899	RABL2B	High_vs_Rest
3406.4232227507	-0.294344698252321	0.0558322101967133	-5.27195139177292	1.34980831506633e-07	1.53911012815668e-06	KEAP1	High_vs_Rest
42.2132132472943	0.261808633065274	0.2298421632323	1.13908009471989	0.254669748967638	0.368965559316618	DDX43	High_vs_Rest
1494.16220645825	-0.443307222371111	0.0852303595320563	-5.20128302643587	1.9791743556597e-07	2.15480882521542e-06	PTPRH	High_vs_Rest
14.7412565035925	-0.620812567386328	0.265869883186805	-2.33502403485894	0.0195421651877562	0.0461084827396734	DCT	High_vs_Rest
2947.01166164984	0.151212668390482	0.051655897512679	2.9273069614823	0.00341911238324036	0.0105057027038509	SLC35C2	High_vs_Rest
416.204950859058	0.0882482646151714	0.0985887828243041	0.895114657946831	0.370725799113132	0.493115956709173	CRYBG3	High_vs_Rest
2.8583578193985	-0.0781670752370803	0.250253675328547	-0.312351357615261	0.754773513265241	0.828244805244063	EPHA6	High_vs_Rest
6.64669704922889	0.119220970215327	0.168456916757816	0.707723805646561	0.479116791086669	0.596514803206785	SCTR	High_vs_Rest
364.885748228447	0.130751417459423	0.0650834337242624	2.00898154841329	0.0445390905875644	0.0908691512139903	RFX3	High_vs_Rest
1782.1931617209	0.363946254995245	0.0664739007495589	5.47502479757306	4.37450348460789e-08	5.74769431793249e-07	RIF1	High_vs_Rest
2003.42649537355	0.0759486545792783	0.0456036073090969	1.66540892400256	0.0958312002202662	0.170485613806955	RAB21	High_vs_Rest
423.022561985501	-0.892835251698524	0.181005183321592	-4.93265018887456	8.1121360053943e-07	7.49596184230259e-06	SLC4A4	High_vs_Rest
2494.61630921645	0.0401465777173073	0.0577637313555569	0.695013579891341	0.487046791222625	0.603711873175032	SMARCA2	High_vs_Rest
1.89889242892375	-0.349090133834072	0.256139838799475	-1.36288886363892	0.172917538964582	0.272685335883055	RDH8	High_vs_Rest
1951.16902122439	0.654730887365791	0.108305945878051	6.04519799959085	1.4922662519111e-09	2.80501561182051e-08	SESN1	High_vs_Rest
99.201901151237	-0.269808196084618	0.10635235914581	-2.53692723181353	0.0111830196596032	0.028836761620476	MID2	High_vs_Rest
716.684689428272	-0.391185046942183	0.102861336589485	-3.80303289761229	0.000142935365947692	0.000688128710517033	COL5A3	High_vs_Rest
5682.79078929441	-0.0892998037771289	0.0431645400665299	-2.06882324332636	0.0385626764502109	0.0808292153082778	SRCAP	High_vs_Rest
1645.51838023713	0.214218913519518	0.0448691015041443	4.77430807255482	1.80326161319021e-06	1.51536842357348e-05	PUM3	High_vs_Rest
1.98629145943013	0.225969725271036	0.20460266149335	1.10443199331686	0.269405788859123	0.385375946693711	CPB2	High_vs_Rest
69.6112576453686	-0.496360027787884	0.157338088417724	-3.15473533954522	0.00160643759021833	0.00550975487366993	CHRNA3	High_vs_Rest
30.890406411925	-1.20553789353913	0.124223716008235	-9.70457117430945	2.88285992913115e-22	5.46276960675014e-20	KCNN2	High_vs_Rest
678.418670612496	0.060721869814653	0.0345735330920425	1.75631080725819	0.0790353529454662	0.145721987641073	CNOT4	High_vs_Rest
3142.28151304623	-0.0746810862842287	0.0381506374882634	-1.95753180552234	0.0502849761629585	0.100203154128874	PSEN1	High_vs_Rest
1050.56828303721	0.027980595736971	0.0421889683816907	0.663220666687694	0.507189237252772	0.621697486375276	CPOX	High_vs_Rest
1394.46378560219	0.169687139990625	0.0486177852426465	3.4902276840406	0.000482609184349578	0.0019650843722951	CLDND1	High_vs_Rest
255.329981233336	0.0569247350182339	0.0993945566687273	0.572714813829883	0.566837805534907	0.673767912213598	MOK	High_vs_Rest
39030.4144015027	-0.119141950110944	0.0530001720014674	-2.24795402753873	0.0245791215257304	0.0557650750963938	HSP90AA1	High_vs_Rest
659.804758992811	0.539290737701136	0.0641816402275023	8.40257020215644	4.36811058018766e-17	4.11481037470436e-15	RBL1	High_vs_Rest
3588.458875819	0.0910757728594947	0.0488269679399169	1.86527602884468	0.0621427233790662	0.11954314265014	DLGAP4	High_vs_Rest
62.0260469777422	-0.362738696503526	0.132146420441957	-2.74497557550453	0.00605154014092873	0.0171373176312997	IGSF9B	High_vs_Rest
54.3057303438166	0.0187940896842185	0.0849118498449733	0.221336476811323	0.824830449829629	0.881055451492829	CROCCP3	High_vs_Rest
521.662746252264	-0.0566081411231353	0.0688786765691911	-0.821852915049411	0.411160613515766	0.53289035628008	NDC80	High_vs_Rest
355.104387599935	0.0352877300593547	0.0485913361482272	0.726214441844323	0.467707319918456	0.586055399494183	AP4E1	High_vs_Rest
835.979339920556	0.13182781097281	0.0524740055542736	2.51224981932171	0.0119964131623693	0.0305425921317793	RSBN1	High_vs_Rest
777.772147212562	0.0202226424601251	0.0580925430310042	0.348110814314536	0.727756963026764	0.8074912425772	MAGI3	High_vs_Rest
890.738606625969	0.100893181071374	0.129227077149056	0.780743349592275	0.434953458985941	0.555502738525679	CXCL2	High_vs_Rest
13.3104966066291	-0.0936369294191522	0.242827901091381	-0.385610257298706	0.699785335473078	0.785601961147853	AFP	High_vs_Rest
76.4685171287179	0.31470445408553	0.15947405638323	1.97338966113251	0.0484511846324377	0.0973120165801111	COL4A4	High_vs_Rest
1838.86505458889	0.36922330362813	0.0776565559022139	4.75456707213568	1.98872111768006e-06	1.65174197313878e-05	TCF7	High_vs_Rest
686.906192666823	0.314315573603156	0.0537329938924562	5.84958236706933	4.92808800331206e-09	8.21314595447768e-08	OSTM1	High_vs_Rest
11.2172718472942	-0.490760330912481	0.264849370368759	-1.85297903570312	0.063885363554927	0.122165897920878	CDH7	High_vs_Rest
7.63194138835409	-0.0922977125260748	0.12674523921269	-0.72821443313694	0.466482332005907	0.584878138446326	IMPG2	High_vs_Rest
3189.60766279164	0.35565666774785	0.0569882593971817	6.2408761297496	4.35126734856161e-10	9.42784178589204e-09	PCNP	High_vs_Rest
845.380844205983	-0.19563739835197	0.0388423422806525	-5.03670445356788	4.73615190115203e-07	4.70486459465352e-06	EXD2	High_vs_Rest
166.014133720447	-0.0292964245950197	0.0903938902434462	-0.324097397690479	0.745864297034939	0.821548396794549	ARG2	High_vs_Rest
346.253769586077	-0.124753263561868	0.0935914832918079	-1.33295529864508	0.182546473700557	0.284273359975852	MEF2C	High_vs_Rest
952.870551386343	-0.158250400687419	0.126762458442465	-1.24840116412894	0.211884182919448	0.319182694012098	PTPRC	High_vs_Rest
2.15368534093826	0.0797672955219748	0.18040573070739	0.442154998121172	0.65837704828677	0.75146813818937	CACNA1S	High_vs_Rest
449.616918473406	-0.0815120066392021	0.171752532631336	-0.474589838009355	0.635079350764871	0.732475049848419	PKP1	High_vs_Rest
1049.72395101977	0.152040361231557	0.0419052596400908	3.62819279816845	0.000285412096154485	0.00125504752999817	UBA5	High_vs_Rest
1241.68915849314	0.0348223998473614	0.067373705263598	0.516854456959427	0.605257761880568	0.707565792381741	STK17B	High_vs_Rest
822.678007808548	0.140214430456814	0.0561750576117845	2.4960264647312	0.0125593231044753	0.0317293482193223	CDC14B	High_vs_Rest
305.928878753466	0.16102607397298	0.0499466728096761	3.22395997400221	0.00126431069939997	0.00449562106077499	ZNF510	High_vs_Rest
5.92489615955544	0.534735354540431	0.235014588976152	2.2753283397002	0.0228862406096284	0.0525657911539476	LRP2	High_vs_Rest
460.634348595875	0.290848135121554	0.0633201446919575	4.59329549129245	4.36300579206419e-06	3.27670231100683e-05	ZNF506	High_vs_Rest
528.868348136932	-0.088154131383557	0.0490237223947434	-1.79819334553448	0.0721463737336194	0.135179608123886	JMJD4	High_vs_Rest
483.865367339423	0.0684214153472425	0.0394291955240652	1.73529828437616	0.0826879854855361	0.151299259889866	DUSP12	High_vs_Rest
1914.86434443947	-0.298474300722932	0.0525067195426504	-5.68449720955212	1.31198064760646e-08	1.96210536449976e-07	AACS	High_vs_Rest
2044.90458333959	0.0596551704748926	0.0406441729671602	1.46774226463146	0.142174245585858	0.233294429812574	DELE1	High_vs_Rest
1.14854128119028	0.0969117922607709	0.413478408603296	0.234381748222677	0.814688626867576	0.873838385170725	SLC13A1	High_vs_Rest
914.226373286388	-0.381459231750444	0.0759426053376675	-5.02299374711128	5.08722015233703e-07	5.00808561663401e-06	CADPS2	High_vs_Rest
32.8856612278524	-0.22055894849607	0.127698766565213	-1.72718151027274	0.0841350704101806	0.15345884817151	PCDHB4	High_vs_Rest
3.41907846591664	-0.32712800093295	0.200358915196382	-1.63270998254465	0.102530006929065	0.179807344307955	PCDHA6	High_vs_Rest
23.7181690399879	0.00864637652473842	0.121099793761992	0.0713987716753004	0.943080387177623	0.962667328427739	PCDHGA2	High_vs_Rest
432.141026859152	0.210200395731872	0.0553009531327997	3.80102663379231	0.000144097810557271	0.000692774787637082	HSPB11	High_vs_Rest
798.909046426433	-0.471106358436921	0.0557823032034714	-8.44544472677141	3.02890125409965e-17	2.93767576662411e-15	PHLPP1	High_vs_Rest
5700.02963450743	-0.272051925881806	0.0648230918089902	-4.19683662549516	2.70669037335999e-05	0.000162748943175875	ATP8B1	High_vs_Rest
17.2433360184697	-0.545917173188564	0.11461935949171	-4.7628705622635	1.9085827352196e-06	1.5928502857935e-05	IL12RB2	High_vs_Rest
222.494197453146	-0.187853360207302	0.0714689733429843	-2.62846031530048	0.00857723626787561	0.02300596950855	SMARCD3	High_vs_Rest
874.322034760962	0.0663209850366648	0.040440813108236	1.63995181944446	0.101015185150654	0.177740314508547	WDR70	High_vs_Rest
343.227419950417	-0.260700030368964	0.119450034339289	-2.18250276620654	0.0290724473273964	0.0640492586214185	FYB1	High_vs_Rest
2.97051480011427	0.0349913707575562	0.123410524116063	0.283536359708255	0.776765713674454	0.845359023910662	MPP4	High_vs_Rest
562.13437540717	0.248371302512471	0.0575593487857838	4.31504712530408	1.59568859596905e-05	0.00010267633068723	STRADB	High_vs_Rest
3694.55293841699	0.172646433991616	0.0562767551280407	3.06781074350877	0.00215633136553192	0.0071058358287965	BZW1	High_vs_Rest
27.1753716688969	-0.278834949170301	0.138545772087618	-2.0125836030129	0.0441584533866326	0.0902361994869343	PGR	High_vs_Rest
144.317400591128	-0.177530812726045	0.107739626954181	-1.64777638223626	0.0993985672351693	0.175498671357964	C1QTNF3	High_vs_Rest
1886.04323230867	-0.116657468994925	0.0689349649049116	-1.69228299681942	0.0905920281999123	0.162844100918436	ME2	High_vs_Rest
776.29689949228	0.0742088664851856	0.0492354377854569	1.50722467033908	0.131753078714665	0.219523731965648	C5orf22	High_vs_Rest
1048.91530435106	0.266976375299843	0.0442408457468005	6.03461282878279	1.59344264463977e-09	2.97642374795333e-08	CCNT2	High_vs_Rest
1132.20300562733	0.234520249972124	0.064692766276402	3.62513868969722	0.000288806418591219	0.00126810233247487	FAM135A	High_vs_Rest
2.89624770638381	-0.466076198944495	0.230075131239009	-2.02575652759411	0.0427897408092055	0.0879842741772172	COL19A1	High_vs_Rest
510.61589876682	-0.401302541500817	0.129903435961146	-3.089237313329	0.00200671077163792	0.00668332749322711	EPB41L3	High_vs_Rest
895.776714391337	0.32112382324743	0.0675682777705306	4.75258262964764	2.00834650166672e-06	1.66593155409004e-05	COBLL1	High_vs_Rest
3463.92618737913	-0.20002723453375	0.05277934951173	-3.78987684358056	0.000150721993906614	0.000720315060118529	DLG3	High_vs_Rest
7.82493002980571	-0.968204880655815	0.213679146449926	-4.53111544454202	5.86730629195744e-06	4.25253227643044e-05	KCNK2	High_vs_Rest
138.893809356501	-0.844158211531179	0.126586781129273	-6.66861266240039	2.58232780624397e-11	7.51810569665097e-10	SERTAD4	High_vs_Rest
1942.30692720694	0.428056440289584	0.0715594021594474	5.98183365668422	2.20639537952062e-09	3.99392895259221e-08	TRAF5	High_vs_Rest
1009.27359446422	0.0877958504412784	0.0597592421099986	1.46915936918465	0.14178956787651	0.232833434041193	MRPL22	High_vs_Rest
1052.35008582033	0.102527860777565	0.0417593577772714	2.45520683829502	0.0140803546607052	0.0349418763427129	GEMIN5	High_vs_Rest
1.52340156842301	0.263315073199976	0.30587415303781	0.860860816727547	0.389314704565492	0.511544135839752	OPRK1	High_vs_Rest
7580.84216370332	-0.126437988810604	0.0440468492210634	-2.8705342390334	0.00409778815884168	0.0122712790191968	NFE2L1	High_vs_Rest
52.4003625369696	-0.207557549746793	0.0919095217295173	-2.25828125139873	0.0239281304103177	0.054613379594168	SEMA5B	High_vs_Rest
2309.07445250435	0.121136583060459	0.0324779671813956	3.7298080382891	0.000191625706495576	0.000887026991339719	GSK3B	High_vs_Rest
4615.36419406615	-0.188476682814542	0.053531313618895	-3.52086788223361	0.000430136872240919	0.00178309900680347	ITGB5	High_vs_Rest
1363.16582673855	-0.00347934152670288	0.0557424213969997	-0.0624181985551521	0.950229802865479	0.967374721205432	ERC1	High_vs_Rest
5784.90376935199	0.249782825039938	0.0475813071345491	5.24959989715308	1.52429920133131e-07	1.71245978129003e-06	XPO1	High_vs_Rest
1636.63097615264	0.266534287438123	0.0472029049305362	5.64656535080531	1.63684962340494e-08	2.3944312518724e-07	RNF13	High_vs_Rest
9.24368003867974	0.309058527873407	0.209578379449225	1.47466799144843	0.140301825585098	0.230880701085824	TRPM3	High_vs_Rest
632.927622380909	0.204632567244875	0.0389205610513654	5.25769828895353	1.45869576415892e-07	1.64770376805765e-06	PALB2	High_vs_Rest
654.178020435524	0.331701589422262	0.0603467490538596	5.49659417653498	3.87196355161379e-08	5.16188325128115e-07	DOP1A	High_vs_Rest
1042.64854285018	0.174999792485305	0.0414226659988922	4.22473513631366	2.39221962619844e-05	0.000146216548470604	LYRM2	High_vs_Rest
989.504478425618	0.174357868207665	0.0539369721691492	3.2326224701837	0.00122659546150426	0.00437829403517341	BCKDHB	High_vs_Rest
1972.34415965702	-0.0646611525379471	0.0610675510394902	-1.05884633389233	0.289669768267783	0.407237084799489	KAT6A	High_vs_Rest
1180.2404455792	0.170846157675803	0.0543512331500849	3.14337224334966	0.00167013302766588	0.00570196843500759	TUT7	High_vs_Rest
378.912284663048	-0.0962957667074934	0.068225011746542	-1.41144375416504	0.158113809265633	0.253987783216442	ULK2	High_vs_Rest
1946.25162687729	0.038147351793002	0.0434960585445573	0.877030082022811	0.38047029901103	0.50262250018858	GRHL2	High_vs_Rest
3861.09236516224	0.170056576109886	0.048904041494517	3.47735219652453	0.000506392159340526	0.00205096957839154	TNPO1	High_vs_Rest
4539.96502085894	-0.391289820873613	0.0537113244470757	-7.28505254528157	3.21544954003359e-13	1.428304428474e-11	PLOD1	High_vs_Rest
65.9930027439019	0.176988070394721	0.138139809003434	1.28122422979694	0.200114917855539	0.305095676548241	P2RX5	High_vs_Rest
542.13361899455	-0.145772192824165	0.0606515783818726	-2.40343609701892	0.0162418054283853	0.0394810393015747	ITGAE	High_vs_Rest
2073.02325583302	0.607652144289112	0.046399418050573	13.0961156372005	3.46544562451538e-39	2.31845384618088e-36	DIS3	High_vs_Rest
698.007655990636	0.759516055532817	0.0602042322080932	12.6156588611177	1.731038493855e-36	9.15272643637978e-34	PIBF1	High_vs_Rest
730.298388982952	0.511516292347507	0.0475165395323664	10.7650156636318	5.03529914352327e-27	1.35300964363098e-24	TDRD3	High_vs_Rest
5.99120671037828	0.416322411646634	0.164841100883358	2.52559834541038	0.0115501448736428	0.029583315043969	AC000061.1	High_vs_Rest
503.686275527942	0.758270160322058	0.0542266367710135	13.9833521950487	1.96986603831537e-44	2.39170920252054e-41	NUFIP1	High_vs_Rest
1391.47683921247	0.659632334879976	0.0549620524358371	12.0015957491768	3.48511415493593e-33	1.37649412321819e-30	PDS5B	High_vs_Rest
921.218965065364	-0.408614127600125	0.101497804847043	-4.0258420191048	5.67717963669507e-05	0.000308179007865769	OXCT1	High_vs_Rest
339.536786330142	0.207969441349127	0.0592103485850582	3.51238333026144	0.000444106943690792	0.00183151513751057	RRAGB	High_vs_Rest
49.6073718788405	-0.617292696049419	0.255486826626297	-2.41614295422103	0.0156859016202208	0.03832279228753	EPYC	High_vs_Rest
980.563622145739	-0.0380354060005513	0.0554835464761916	-0.685525861561005	0.49301214698232	0.609332084239724	CYLD	High_vs_Rest
376.654786488296	-0.614161090344576	0.114882886334421	-5.34597545326957	8.99313964071263e-08	1.08267757510775e-06	SLC27A5	High_vs_Rest
298.195921770522	-0.127420486696367	0.0449759459576049	-2.83308074979625	0.00461017385058895	0.0135664918464997	ZNF324	High_vs_Rest
49.4201403290765	-0.134912879464323	0.0945167483242125	-1.42739653930479	0.153465627793718	0.248035803891617	ZNF671	High_vs_Rest
152.761117719116	0.0387064366898573	0.0568247183718682	0.681154923400719	0.495773467034272	0.611726911650766	ZNF416	High_vs_Rest
239.112361914149	0.129940468109249	0.0696886608998149	1.8645855212522	0.0622395238894799	0.119674823869138	ZNF586	High_vs_Rest
234.97419493068	-0.0519968071920398	0.0444132201275902	-1.17075066934267	0.241699011815969	0.35421239238907	ZNF446	High_vs_Rest
543.989438508395	-0.0841680267073095	0.0995438854819689	-0.845536883554294	0.397811148475782	0.519729950874482	ZNF264	High_vs_Rest
40679.5595377158	-0.183545912750029	0.0900454519120898	-2.03836961059646	0.0415129830795811	0.0858003033424644	RPS5	High_vs_Rest
15445.6685050745	0.0352199932339805	0.0785793059926963	0.448209522711413	0.654001990803007	0.748298253551505	FAT1	High_vs_Rest
2195.73835845807	0.0284146117096741	0.0290109892255821	0.97944304789917	0.327361115811414	0.448287401250252	YTHDC1	High_vs_Rest
2363.11581037046	0.17017705073805	0.0524480569019254	3.24467789257228	0.00117583547198948	0.00422193192144129	CHMP2B	High_vs_Rest
1396.51983369012	-0.334374491957446	0.047224811364141	-7.08048337936496	1.43652494048673e-12	5.53374390117934e-11	SMAP2	High_vs_Rest
1484.29413577541	-0.0303999959237633	0.0482945014370171	-0.629471161709977	0.52904064274821	0.640615143840145	PPIE	High_vs_Rest
2415.94686360076	0.218865764145834	0.0514437666508736	4.2544661558548	2.09548349812537e-05	0.000130572400751845	ZMPSTE24	High_vs_Rest
6102.83370653006	0.0612686087446811	0.0276527686919316	2.21564102413216	0.0267160969071302	0.0597209061581686	STARD7	High_vs_Rest
1583.25812641276	-0.0961924639615255	0.0427366213701963	-2.25082051124912	0.0243969078824186	0.0554478254438052	NOA1	High_vs_Rest
1199.8477231868	0.149780210132416	0.0525112619439729	2.8523445178717	0.0043398037183621	0.0128830431490851	REST	High_vs_Rest
20.5255486230689	-0.112658011264503	0.122752320089245	-0.917766859172984	0.358740936064688	0.481267202736642	HAL	High_vs_Rest
1464.65106473494	-0.211511263916505	0.0462123005968984	-4.57694728859054	4.71810281513345e-06	3.50882138125464e-05	SSH1	High_vs_Rest
22102.7040351709	-0.24778017402633	0.0795933742146751	-3.11307538436592	0.0018514871932681	0.00623732947998304	GSTP1	High_vs_Rest
16405.8748017917	-0.0861437982662483	0.0417962429532106	-2.06104166737386	0.0392990650888862	0.0820796003960289	APLP2	High_vs_Rest
110.250783801383	0.0543585417597511	0.0954793890248745	0.569322262269498	0.56913746154224	0.675608921864383	FAM234B	High_vs_Rest
11.0778853214981	0.0160902859010873	0.266085294992486	0.0604704063091559	0.951780985047582	0.968532803098862	SLCO1A2	High_vs_Rest
3190.69746139869	-0.0645508182163021	0.0361368214152249	-1.78628932175828	0.0740524249669942	0.138087974702389	WBP11	High_vs_Rest
8719.07337955413	-0.0841551251695552	0.0466309316977853	-1.80470606324068	0.071120690528504	0.133578462066313	EIF3I	High_vs_Rest
9.15171435377958	-1.21159587288213	0.163589497055737	-7.40631822145236	1.2985402705064e-13	6.33463499222334e-12	NKAIN1	High_vs_Rest
1535.15129273163	-0.455913070570953	0.104199093069375	-4.37540344297822	1.21208087409617e-05	8.06310890343008e-05	COL16A1	High_vs_Rest
2810.1225399501	-0.293292260728833	0.0342818509132156	-8.55532163275842	1.17540542825034e-17	1.21170253927366e-15	TXLNA	High_vs_Rest
37.7784047678166	-0.77111752617908	0.294371326784641	-2.6195402065882	0.00880483926886321	0.0235183118155197	APOB	High_vs_Rest
1222.68416666695	-0.100634757169776	0.0488186587873511	-2.061399466301	0.0392649457370901	0.0820384608765638	NCOA1	High_vs_Rest
1117.74779508336	0.143751016050683	0.0472670041906398	3.04125506814222	0.00235594157748746	0.00765663495520908	AGBL5	High_vs_Rest
99.5207607676341	-0.185351865738813	0.112117428635632	-1.65319404836855	0.098291377369511	0.173993624543837	EFR3B	High_vs_Rest
365.403820521313	-0.0345115159479962	0.077066826043611	-0.447812862157663	0.654288259970828	0.748455858366964	KIF3C	High_vs_Rest
6284.3734711336	0.188580818051619	0.0353094785646904	5.34079872366625	9.25379546940915e-08	1.11120118343652e-06	RAB10	High_vs_Rest
6.91542322625678	-0.715329231551315	0.156586388749843	-4.56827210374014	4.91761365123623e-06	3.64150012909027e-05	GCKR	High_vs_Rest
8136.70196246385	-0.0454249372270422	0.0323270921058535	-1.40516620172023	0.159971861908233	0.256355183790283	HADHA	High_vs_Rest
582.909216118958	0.0213663989230318	0.0861220174909347	0.248094500634299	0.804061290491441	0.865895904368792	MAPRE3	High_vs_Rest
3630.45889019499	-0.246314261142756	0.0558808235769591	-4.40784951573829	1.04402039529431e-05	7.05671682444081e-05	CAD	High_vs_Rest
6647.39213759	-0.131569718218841	0.0558641709581568	-2.35517176684478	0.0185141454252539	0.0440667040826743	CD59	High_vs_Rest
2257.36577330853	-0.31840600574362	0.0713370525964003	-4.46340287627312	8.06681723269324e-06	5.63131180839331e-05	CD82	High_vs_Rest
694.147307433054	-0.0172322455874776	0.0672557342561082	-0.25621972279505	0.797781180231316	0.861226418491883	BCORL1	High_vs_Rest
1925.38618782671	0.216379689617354	0.0678983312361372	3.18681896414844	0.00143846781008812	0.00501657997343709	ATRX	High_vs_Rest
532.041154601943	0.212035889003383	0.0528119223582777	4.01492465214436	5.94647887015507e-05	0.000320726341430443	AK6	High_vs_Rest
100.280443797249	-0.721218707721998	0.159635969588403	-4.51789599537967	6.24571473108014e-06	4.49598200075251e-05	FCN1	High_vs_Rest
512.672261015285	0.268231487742144	0.04856072135157	5.52363062731711	3.32065198714101e-08	4.51129769757384e-07	MYNN	High_vs_Rest
2439.84441049559	0.0670614644898501	0.0639638342381927	1.04842783877092	0.294441532967243	0.412406850405134	MECOM	High_vs_Rest
1574.87335941651	0.243069675747098	0.0592307026737451	4.10377835775436	4.06456882108095e-05	0.000231327595647006	SCAMP1	High_vs_Rest
4420.78132151226	-0.00964416596106787	0.0490386199834933	-0.196664709657698	0.844089928322384	0.894689473301358	PREP	High_vs_Rest
223.045974624001	0.00961449102582238	0.0593763707695119	0.161924531614505	0.87136528431215	0.913936866111691	HACE1	High_vs_Rest
1685.70690589796	-0.0909787953154877	0.0511816280174781	-1.77756743658915	0.0754749259407396	0.140242235038774	SEH1L	High_vs_Rest
307.961573792358	-0.0617792128846059	0.0434208959394884	-1.42279912811338	0.154794394200355	0.249775238285375	WDR47	High_vs_Rest
2376.25091137838	0.233690656173299	0.0452631080509431	5.16293878693178	2.43102655709899e-07	2.59251504862782e-06	WDFY1	High_vs_Rest
204.580135425706	0.266901034542965	0.0805319554283718	3.31422518083964	0.000918974667852085	0.00341562670765613	OVGP1	High_vs_Rest
2241.45275673571	0.0979556978264808	0.0654108306865461	1.4975455409807	0.134251364989619	0.222927172884697	SLC25A24	High_vs_Rest
911.515459038278	-0.0453482673048676	0.0355049308928397	-1.27723857403742	0.201518032391781	0.306963623338477	MAP3K4	High_vs_Rest
154.316609306311	-0.499014917440453	0.113480865393385	-4.39734853722345	1.09581302850975e-05	7.3640192553774e-05	PILRA	High_vs_Rest
733.053634275797	-0.0858060882217366	0.0909889900084514	-0.943038143557441	0.345661393003525	0.467585697179233	IGSF9	High_vs_Rest
1339.72458491405	0.267763393081191	0.148179646357034	1.80701870779219	0.0707593623418234	0.132983627603603	ABCB1	High_vs_Rest
852.97259823872	-0.281921255909693	0.0693433614442514	-4.06558392956396	4.79123475239309e-05	0.000266439792456234	ZNF213	High_vs_Rest
843.814328162437	-0.144021791736189	0.10096565863512	-1.42644334403512	0.15374040983582	0.248394190006795	AKR1B1	High_vs_Rest
4223.26795303014	0.212855319523121	0.0558027083275808	3.814426322708	0.000136499651893123	0.000660379514220834	CPNE3	High_vs_Rest
1713.39638757162	0.209047392697724	0.0409778152422739	5.10147726182494	3.37012516258016e-07	3.46656551866027e-06	RRN3	High_vs_Rest
8785.72854857769	-0.0817531085793712	0.0403308608599107	-2.02706083719216	0.0426561913447302	0.087764718801415	CTTN	High_vs_Rest
843.519300236482	0.588071003857465	0.184955052382146	3.17953468306677	0.00147511715382818	0.00512367986191939	WNT11	High_vs_Rest
1663.1307605248	0.155462465906263	0.040449355907814	3.84338544872183	0.00012134865325996	0.00059602361816338	MTIF2	High_vs_Rest
930.046676711277	0.0164807157670786	0.0586121648144331	0.28118251252546	0.778570416787505	0.846509084379555	DDHD2	High_vs_Rest
1808.16004691229	0.0592351960653254	0.0824880057487777	0.718106778405212	0.472691450999021	0.590870991403684	TTC39A	High_vs_Rest
1759.63847013207	0.114620160633986	0.0458685578997241	2.49888302319343	0.0124585427769367	0.0315087138800755	EPS15	High_vs_Rest
553.218138692558	-0.191310662438108	0.0672618958468741	-2.84426509287871	0.00445139956646408	0.0131701968039554	ORC1	High_vs_Rest
2162.66493191835	0.199254360280356	0.0585594758194117	3.40259808497647	0.000667483914825832	0.00259351163871286	MGST2	High_vs_Rest
2056.9005531516	-0.142882850332364	0.0487558292109944	-2.93057984336659	0.00338330036691809	0.0104239993071719	CHERP	High_vs_Rest
1579.27080322865	0.104323117639999	0.0353271922656204	2.9530543173544	0.00314646593040077	0.00980209504232615	ATG16L1	High_vs_Rest
1413.48828220725	0.115915075964101	0.0416212611386204	2.78499672506422	0.00535282636976064	0.0153997306986928	USP40	High_vs_Rest
2210.75573582809	-0.111583512058676	0.0461268080311038	-2.4190599094443	0.0155606771807769	0.0380650786762351	POMGNT1	High_vs_Rest
449.482771111089	-0.116026371761505	0.0630642349895847	-1.83981256223385	0.0657957604820051	0.125183302073309	RAD54L	High_vs_Rest
2855.57971193746	-0.255994882312408	0.0525245681957953	-4.87381221980043	1.09465044904059e-06	9.7407250326951e-06	MAST2	High_vs_Rest
6513.39928844504	0.0510807787798186	0.0422061291076068	1.21026921586638	0.22617560611746	0.336288494182808	DNAJA1	High_vs_Rest
4902.2813723037	-0.0935745653679416	0.0469258476274471	-1.99409430194735	0.0461417498346148	0.0934349770262735	B4GALT1	High_vs_Rest
2591.29525648713	0.149847672566111	0.0526942191575788	2.84372128407483	0.00445900344026638	0.0131903131906526	CHMP5	High_vs_Rest
1689.76155790254	0.00430415076201929	0.0342330390543722	0.125730898597201	0.899944942402963	0.934376230501487	NFX1	High_vs_Rest
18.4612941486378	-0.284225283243101	0.15137089877696	-1.87767454338695	0.0604257012454978	0.116831338143905	AQP6	High_vs_Rest
1174.64534890004	0.392740432562885	0.0463741630720223	8.46894922832206	2.47616570897489e-17	2.45237656409712e-15	DIMT1	High_vs_Rest
892.105900379537	0.240069929129579	0.0482248755162679	4.97813476052615	6.41999525921728e-07	6.1430322413211e-06	IPO11	High_vs_Rest
50.0675626357513	0.0194783070620819	0.0971511436533937	0.200494881785177	0.841093560477905	0.892783612860597	FOLH1	High_vs_Rest
7676.44293173746	0.131022518230517	0.0418857086018673	3.12809601661307	0.00175942694355652	0.00596705297575727	EIF2AK1	High_vs_Rest
3.69258105581123	-0.0804935373820739	0.151888035124213	-0.529953115242072	0.596144438058017	0.699506298533106	NME8	High_vs_Rest
1117.15627871587	0.468581167023651	0.102718740454618	4.56178848134021	5.07197287927599e-06	3.7389119615117e-05	EPDR1	High_vs_Rest
422.255293283114	0.201574526825894	0.092669774647428	2.1751917234374	0.0296157521485527	0.065013621046177	SNX10	High_vs_Rest
2109.38632645561	0.0982822887871818	0.0395049409697326	2.4878480102649	0.0128518644591044	0.0323786260593686	SEPHS1	High_vs_Rest
1880.46594368198	-0.266698030000394	0.0589704301246408	-4.52257223555427	6.10926270615421e-06	4.40646534726397e-05	MRPL28	High_vs_Rest
7.51537243397321	-0.339780218047442	0.258848850672433	-1.3126587858697	0.189297951191351	0.29252217573088	HBQ1	High_vs_Rest
1388.2310272071	0.0468568483790488	0.0490939633923835	0.95443197373464	0.339865027999866	0.461324804268627	ITPKC	High_vs_Rest
44910.164925491	0.549047517425638	0.117223837089523	4.68375316025815	2.81669184210562e-06	2.23846768407046e-05	CEACAM6	High_vs_Rest
14.8416746349082	-0.277408218810344	0.120495098706775	-2.3022365373169	0.0213218365342148	0.0495689983167598	FAT2	High_vs_Rest
1674.80215409717	0.144432713209098	0.0301696457317332	4.78735197931676	1.6899629479668e-06	1.42921587312265e-05	RBM22	High_vs_Rest
11786.2772242206	0.129628278652952	0.057832976679184	2.24142498097647	0.0249985598689153	0.0565018470506607	TMED2	High_vs_Rest
177.995017114993	0.0928104983362839	0.109544919382158	0.847236903908847	0.396863087586398	0.518800723262643	ERO1B	High_vs_Rest
1807.68748367238	0.203355147305472	0.0445560632986334	4.5640286024037	5.01812375832945e-06	3.70504804156657e-05	ZFAND6	High_vs_Rest
562.143403909013	-0.889979445954715	0.153239611727551	-5.80776364493168	6.33128070598106e-09	1.02393707007139e-07	HSD17B2	High_vs_Rest
1319.65352285646	0.311563758180416	0.0581278853886037	5.35997062507111	8.32354850124466e-08	1.01022794138394e-06	TXLNG	High_vs_Rest
15.5897739554733	0.115909404013653	0.12532554868664	0.924866519463392	0.355035344008119	0.477384114610054	PPEF1	High_vs_Rest
280.087467029597	-0.105563079160565	0.0801782269491318	-1.31660530766711	0.187970958770095	0.29100656294693	LAT2	High_vs_Rest
9722.81358397523	-0.00487029887189758	0.0560740702015673	-0.0868547414944288	0.930786974563868	0.955563654019565	HUWE1	High_vs_Rest
819.176773383406	0.157368733625453	0.0376092650087654	4.18430760581937	2.86036577986963e-05	0.000170643332112259	ZW10	High_vs_Rest
256.683578872055	0.155742771121028	0.0393964674019482	3.95321665600218	7.71075597212754e-05	0.000401738719450548	ALG9	High_vs_Rest
9.641589959525	-0.398203783203554	0.157427518984516	-2.52944203003491	0.0114244044643779	0.02932081947477	MYBPC2	High_vs_Rest
85.0305852998402	-0.243616061530844	0.132419791754786	-1.83972545419775	0.0658085545648826	0.125193595389159	NOX4	High_vs_Rest
655.782223395179	-0.122771879072131	0.0447031467183673	-2.74638114058507	0.00602567156218868	0.0170729950190015	ACOX3	High_vs_Rest
1199.31580481579	0.104141700484978	0.0423265469885331	2.46043459470464	0.0138768862972744	0.0345179517867251	MTMR2	High_vs_Rest
2897.74851670957	-0.0646558755127279	0.0642912182762356	-1.00567196028119	0.314573395616319	0.434954871782621	PPP1R15A	High_vs_Rest
84.8946339861707	-0.399975210765837	0.0944133865723851	-4.23642478346206	2.2710694971275e-05	0.000139943985441417	HSD17B14	High_vs_Rest
2618.7155254298	-0.215649367439357	0.102706027760986	-2.09967586265928	0.0357573642833964	0.0759441474530806	TRIP6	High_vs_Rest
400.707379781654	-0.803385036190029	0.141439050313964	-5.68007940103309	1.34632228052747e-08	2.010712391811e-07	ACHE	High_vs_Rest
82723.4310322736	0.124165990906307	0.0624952657609815	1.98680635075928	0.0469438605863552	0.0947796194559337	FTL	High_vs_Rest
4422.79556985689	-0.115695231703806	0.0383147250425821	-3.0196022958595	0.00253106802682964	0.00813944203016768	SRRT	High_vs_Rest
3023.64772108825	-0.195816858458826	0.0600155132913401	-3.26277070243905	0.00110328747343754	0.0039916090888676	BAX	High_vs_Rest
747.830257021651	0.145872922095302	0.0427033532682263	3.41595942545897	0.000635577163467744	0.0024869289296729	NLK	High_vs_Rest
2110.56923226913	-0.282041419072338	0.046835279006993	-6.02198652494898	1.72289242014016e-09	3.20180608373213e-08	PIGS	High_vs_Rest
1666.87407281977	-0.518253301745737	0.123154386271014	-4.20815950968459	2.57459107021782e-05	0.000155996406455736	ADAMTS2	High_vs_Rest
7.04154529875769	0.396002576169763	0.313103804170902	1.26476449948724	0.205955760857907	0.312185774839039	TMPRSS11E	High_vs_Rest
2546.17774855954	-0.0645385321260171	0.0366704299936516	-1.7599611495472	0.0784143940002224	0.144755372614878	ATXN7L3	High_vs_Rest
843.2840721672	0.0701010925647553	0.0477430590431434	1.46829914064383	0.142022984273469	0.233116236253398	PGS1	High_vs_Rest
3870.01316493842	-0.227765742641561	0.0459452555766077	-4.95732888593451	7.14689385215926e-07	6.71124245950973e-06	PSMC5	High_vs_Rest
755.556946258776	0.118976573461167	0.0332008651820117	3.5835383448269	0.000338970975852256	0.00145446944115035	UIMC1	High_vs_Rest
34.8089687187889	-0.455337587757486	0.0931014846884782	-4.8907661277483	1.00444252560597e-06	9.04356903993815e-06	CETP	High_vs_Rest
8779.55324860926	-0.428135257408373	0.119193714950671	-3.59192812796848	0.000328240385978226	0.00141379271227673	MMP2	High_vs_Rest
51.9403812655791	0.349202879244999	0.215879065900253	1.61758565050651	0.105751923580824	0.184343271233999	MT3	High_vs_Rest
1422.9302756278	0.312564282378832	0.0824150053548602	3.79256521349483	0.000149099077892204	0.000713646659579829	LPCAT2	High_vs_Rest
120.636489576769	-0.280272179543641	0.149635098995172	-1.87303768584859	0.0610631811696271	0.117786007949557	GNAO1	High_vs_Rest
1407.64019782414	0.111993102907469	0.0298298466145605	3.75439754533644	0.000173758899191063	0.000815251786643969	OGFOD1	High_vs_Rest
2063.39861358644	-0.225656613185834	0.0466274468021768	-4.83956614959452	1.30122875848478e-06	1.13782024968386e-05	SH3BP2	High_vs_Rest
2533.00811391553	0.0549684485849902	0.0382860919842567	1.43572889621624	0.151079499398182	0.244973492252454	NOP14	High_vs_Rest
5679.30000687968	-0.187863590252964	0.030357873267108	-6.18829878496495	6.08169732371345e-10	1.26503935067243e-08	ADD1	High_vs_Rest
479.865924586838	-0.0900887319756952	0.0572887850437767	-1.57253696176057	0.115826074154266	0.198122116510574	L2HGDH	High_vs_Rest
446.156731679275	-0.0322385145156612	0.0694620368713499	-0.464117033817622	0.642563898403621	0.738795234198495	TXNDC16	High_vs_Rest
3951.57204779761	-0.0655330634111444	0.046956230076727	-1.3956202042639	0.162828894946568	0.259897319876522	RTRAF	High_vs_Rest
636.236752670596	-0.457708025711607	0.0937934925559619	-4.87995502927365	1.06110033407767e-06	9.46272882256095e-06	NID2	High_vs_Rest
1076.01359630013	0.187678440530991	0.0416335542365196	4.50786496547453	6.54832282866746e-06	4.68500914381005e-05	GMCL1	High_vs_Rest
7389.64857416124	-0.0703264361715511	0.029568462088733	-2.37842725673409	0.0173866670622397	0.041798894077027	SF3B2	High_vs_Rest
1011.5397813646	0.222938228658517	0.0469381218536721	4.74961970897598	2.03799529510568e-06	1.68413314252973e-05	KLHL42	High_vs_Rest
31359.043006166	0.0982210268850728	0.0623418043030974	1.57552428876674	0.11513547657422	0.197136278755672	GNAS	High_vs_Rest
2314.62421928808	0.228936157858556	0.0419743684357276	5.45418945871955	4.9196727771924e-08	6.36451116740021e-07	DNM1L	High_vs_Rest
46.7343036683555	-0.386698704755327	0.128073329801792	-3.01935387604733	0.00253314457050797	0.00814452190176464	PTHLH	High_vs_Rest
98.8063749083617	0.682085477068772	0.175401183529558	3.88871650318043	0.000100775749320688	0.000507548104813459	PHACTR3	High_vs_Rest
1258.70826953038	0.273889214263528	0.0493259318770479	5.55264145736236	2.81384845139771e-08	3.87904036727164e-07	ERGIC2	High_vs_Rest
132.680763107087	-0.307312891974772	0.144286695486833	-2.12987684649564	0.0331817821385075	0.0714037798388181	TFAP2C	High_vs_Rest
1784.66640592617	0.356617637619441	0.0608504149721581	5.86056213063806	4.61302896632392e-09	7.74318052094372e-08	AURKA	High_vs_Rest
55.0299537555965	-0.36302126606011	0.113708990518672	-3.1925467318303	0.00141024123249022	0.00493441435409268	CASS4	High_vs_Rest
377.982369090872	0.238370820483574	0.0754455678365202	3.15950727549814	0.00158036154612099	0.00543738583175256	PIR	High_vs_Rest
374.647319923625	-0.0859845397980972	0.056325925674136	-1.52655351454934	0.126872073730796	0.213015125277487	AAMDC	High_vs_Rest
250.479453382409	-0.315522731499559	0.0729561131500841	-4.32482924152594	1.52650059721665e-05	9.87211335134271e-05	RFX2	High_vs_Rest
696.680538294632	0.165950315160547	0.0448809962250883	3.69756309169851	0.000217679127640317	0.000991242834047073	METTL2A	High_vs_Rest
920.333024830653	0.262888960867674	0.113894522680163	2.30817913523301	0.0209891751570434	0.0489205218626518	SULT2B1	High_vs_Rest
515.915554720337	0.192498523724556	0.0549363745761058	3.50402670743915	0.000458279394230233	0.00188050007531049	ALG6	High_vs_Rest
1766.72551050372	-0.246623056937762	0.0510036574827704	-4.83539944211009	1.3287853472033e-06	1.15975083205587e-05	CNOT3	High_vs_Rest
8.41913780251351	-0.367742751999389	0.138769168985727	-2.65003209781572	0.00804841240403861	0.0218016076209877	GP6	High_vs_Rest
540.843062980937	0.249943480751173	0.0527923679076658	4.73446239782852	2.19636484183806e-06	1.80248390623862e-05	PTPN4	High_vs_Rest
3850.29320234509	0.264571112030304	0.043405724427679	6.09530460598861	1.09229257970642e-09	2.12507628177661e-08	DDX18	High_vs_Rest
8323.11670054727	-0.0775638967116813	0.043376256752284	-1.78816482839076	0.0737494189189366	0.137656063941273	KHSRP	High_vs_Rest
4174.24180554673	-0.247986636940659	0.0550377433597253	-4.50575590136072	6.61370809477634e-06	4.72663132249745e-05	GNA11	High_vs_Rest
398.008422760985	-0.614040454266802	0.0776119169284426	-7.91167746614145	2.53943609044721e-15	1.74158564680001e-13	ASAP3	High_vs_Rest
1672.11092073695	0.145411184824322	0.0514287711440097	2.82742872500579	0.00469234597858871	0.0137736824740415	EDEM2	High_vs_Rest
222.075882665807	0.127525482144662	0.0832660360514139	1.53154260959317	0.125635343994525	0.211371713976316	DNMT3B	High_vs_Rest
26.6333185231264	-0.408104319825025	0.102649316142621	-3.97571396635515	7.01684226770489e-05	0.000369816918359971	REM1	High_vs_Rest
4468.23474595556	0.355960130942448	0.0604343401342431	5.89003090216178	3.86123409126833e-09	6.58237004575966e-08	TPX2	High_vs_Rest
666.344642308024	0.0394170153072702	0.145701479717337	0.270532704154685	0.786750460298668	0.852603424446643	FER1L4	High_vs_Rest
1299.71293700421	0.222162528384735	0.0705071723545738	3.15092097676959	0.00162756519075984	0.00557172536377288	PDRG1	High_vs_Rest
2988.49431863357	0.219003744934589	0.0766263289696954	2.85807434440976	0.00426220518554169	0.0126871524918213	EPB41L1	High_vs_Rest
150.726752514315	0.461105918605709	0.213023405438563	2.16457866522416	0.0304199663086854	0.0664818223687549	SLC15A1	High_vs_Rest
2048.13355329033	0.363261998079789	0.0582761756449839	6.23345636633341	4.56254481735577e-10	9.80319992051556e-09	DOCK9	High_vs_Rest
3419.94989909411	0.587760369432366	0.0510123524595382	11.5219224578706	1.02302662295008e-30	3.49342278682808e-28	ANKRD10	High_vs_Rest
767.271754727767	0.725870952230543	0.0584819016717339	12.4118903708868	2.25270479376115e-35	1.07026331230548e-32	TGDS	High_vs_Rest
30.0287342701669	-0.379539099623885	0.127189585332319	-2.98404227541297	0.00284467465123653	0.00898661698148174	DOCK3	High_vs_Rest
90.760403469413	-0.2655921370186	0.0815756411076874	-3.25577750186473	0.00113082330241937	0.00407969411467135	C3orf18	High_vs_Rest
2618.43761736441	-0.130185861367175	0.0485662258638863	-2.68058427541888	0.00734937559533363	0.0201883049075102	COQ9	High_vs_Rest
8.94476103687706	-0.0761728522342668	0.203646972096489	-0.374043627803981	0.708371857850459	0.792378952955525	TMEM40	High_vs_Rest
387.662545618261	0.185263348602007	0.0548443487974118	3.37798428943603	0.000730192522512928	0.0028042609270172	KIF9	High_vs_Rest
56.216830707277	0.0325257772477358	0.110936900359162	0.293191689531909	0.769375635917372	0.839882520700743	ARHGAP28	High_vs_Rest
2709.37550488474	0.220803199395951	0.0658943784736661	3.35086549885576	0.000805594201428451	0.00304988903005283	CRLS1	High_vs_Rest
1220.55095719366	-0.316541593773093	0.0458309111461495	-6.90672705073826	4.95962872209149e-12	1.66926641445178e-10	PPP1R13B	High_vs_Rest
1553.38333667861	-0.0689371213128062	0.0743321694182513	-0.927419741039868	0.353708644898282	0.476172510248264	ATRN	High_vs_Rest
890.31388469608	0.00347933430005817	0.0833903837704153	0.0417234475096941	0.966719161824652	0.97798371657287	SMOX	High_vs_Rest
261.699323912297	-0.851338738365609	0.132780216242664	-6.41163843873951	1.43963943245636e-10	3.47512371936779e-09	SIGLEC1	High_vs_Rest
5728.6799754641	0.164633709531953	0.0506397448523463	3.25107699519392	0.00114968717567046	0.00413619896760635	FKBP1A	High_vs_Rest
2699.72123562296	-0.0945010614715188	0.052487037059869	-1.80046477692629	0.0717872804944449	0.134576006700343	NSFL1C	High_vs_Rest
314.794422358016	-0.63645720492122	0.139399072068851	-4.56572052794488	4.97781579996644e-06	3.67943083550169e-05	SLC4A11	High_vs_Rest
161.741143337906	-0.255396470289021	0.106536102400255	-2.3972762710006	0.0165174645629548	0.0400443379897529	C20orf194	High_vs_Rest
414.488388426728	0.0152668414526173	0.0603772310906818	0.252857595103819	0.800378258985872	0.863290892181583	ZNF343	High_vs_Rest
162.351111070169	-0.584588183880888	0.10517239196729	-5.55838060679178	2.72289116839977e-08	3.76473295160191e-07	EBF4	High_vs_Rest
520.107413451869	-0.425092691059976	0.106673033664326	-3.98500611126929	6.74783889870268e-05	0.000357074503272432	CPXM1	High_vs_Rest
4657.82597800371	0.0686871872337844	0.0618348011484678	1.11081762952328	0.266646856449988	0.382313560538117	MAVS	High_vs_Rest
1418.04884765657	-0.0542930333311338	0.103662802911239	-0.523746530157226	0.600454847763334	0.703255120377907	LZTS3	High_vs_Rest
4.17808092995597	0.466087182835125	0.258806763760651	1.8009080445292	0.0717173748393739	0.134475718239682	F11	High_vs_Rest
4007.15826916118	0.327067462826835	0.0525664695899455	6.22197886558077	4.90923178845401e-10	1.04502880837078e-08	XRN2	High_vs_Rest
619.819537218125	0.159244053295348	0.0833572122553457	1.91038122541263	0.0560841463834173	0.109854064435554	KIZ	High_vs_Rest
6153.83985937286	-0.0305118346819695	0.0371870546188338	-0.820496137559561	0.411933330222024	0.533607240342134	DYNLL1	High_vs_Rest
2081.6449572294	-0.129177443044707	0.140980401413415	-0.916279438486652	0.359520349570191	0.481957802388567	TESC	High_vs_Rest
4461.99143823311	0.177228388268924	0.0558487605352962	3.1733629640163	0.0015068401611859	0.00521232818022539	SNX5	High_vs_Rest
22338.1919864188	0.197089022751936	0.058984871723393	3.34134867116736	0.000833724511907394	0.00314115124116173	RPL6	High_vs_Rest
63.4653190993647	-0.490761665024349	0.120447840341549	-4.07447459109867	4.61183478902758e-05	0.000257819181538032	SIRPG	High_vs_Rest
1863.36982379746	0.198781424998702	0.0371637454994763	5.34879954447818	8.85395399168655e-08	1.06709676380687e-06	MAPKAPK5	High_vs_Rest
93.0471372766857	-0.257257367884431	0.115233677431268	-2.23248423220612	0.0255829762131647	0.0575805785252294	P2RX7	High_vs_Rest
772.920090919424	0.374582979628743	0.0775503029986345	4.83019363103377	1.36400339890254e-06	1.18732765328792e-05	ESF1	High_vs_Rest
863.131286848634	0.119386162658649	0.0640277815370031	1.86459939408728	0.0622375778646412	0.119674823869138	RBBP9	High_vs_Rest
5027.06289525088	-0.0352491654411953	0.0388696268393028	-0.906856286192934	0.364482800258501	0.486858249452945	ANAPC5	High_vs_Rest
644.33485507581	-0.207362911386536	0.0633444092558139	-3.27357873919242	0.00106194799062964	0.00386207888049933	SLC23A2	High_vs_Rest
1326.79171150812	-0.322262245010314	0.0474277321119749	-6.79480613261175	1.08458276917529e-11	3.37973311208216e-10	SLC8B1	High_vs_Rest
3340.09707889687	0.248876705664976	0.0601280057267289	4.13911458823491	3.48648786369649e-05	0.000202792840929202	TMEM230	High_vs_Rest
96.0280097510852	0.277401838347082	0.0763320928859981	3.63414427482529	0.000278904768938336	0.00123034307562776	DZANK1	High_vs_Rest
1158.65373717812	-0.0648326354646123	0.0376482723056219	-1.72206137212122	0.0850584015608568	0.154777274579273	KDM2B	High_vs_Rest
5.30912047702782	-0.354874424576759	0.120785197811867	-2.93806220468758	0.00330270749807613	0.0102073495995033	CFAP61	High_vs_Rest
5.63520491486787	0.368696600811102	0.278298492525434	1.32482428296807	0.18522943880327	0.287767947625647	LHX5	High_vs_Rest
454.418372706449	0.340679253075481	0.0554009217071851	6.14934269281837	7.78047091069589e-10	1.57249936741327e-08	TASP1	High_vs_Rest
3705.61451559661	0.00801850359831492	0.0750086594035338	0.10690103865444	0.914867489187316	0.944842354941044	OAS1	High_vs_Rest
6074.3321770873	-0.214730605413247	0.0449869461311224	-4.77317586277976	1.81343307013057e-06	1.52274495146056e-05	GCN1	High_vs_Rest
85419.0019666954	-0.224988021274233	0.0672434102128464	-3.34587464499608	0.00082023468391162	0.00309816031892969	RPLP0	High_vs_Rest
4958.22012619415	-0.105651945810742	0.0482546424230052	-2.1894669715835	0.0285629166043162	0.0630835769132044	PXN	High_vs_Rest
18.5487483601301	-0.292061699111433	0.0805238367770282	-3.62702164726895	0.000286709265521135	0.00126007549836625	SIRT4	High_vs_Rest
2.84981479375361	-0.0794084022363801	0.170851631148685	-0.464779889442638	0.642089090811592	0.738482425533649	RPH3A	High_vs_Rest
1462.54441359801	0.187788208331695	0.0668411523049258	2.80946994263377	0.00496231525833316	0.0144419793992583	KIF16B	High_vs_Rest
922.796270162246	0.347233294662235	0.0598455187972029	5.80216032279537	6.54659205226026e-09	1.0556339432228e-07	TRMT6	High_vs_Rest
60.7401199431593	-0.384726137338183	0.197832026123698	-1.94471110101065	0.0518097587166186	0.102655032351054	CHGB	High_vs_Rest
9600.33551520593	-0.14246368154216	0.0504264001669812	-2.82518048225548	0.00472539908169083	0.0138471366442208	PEBP1	High_vs_Rest
4.47025126401708	0.123339440963029	0.404222144734915	0.305127867360937	0.760268767520847	0.832797498475236	TBX5	High_vs_Rest
914.779607448746	0.0110509386043475	0.0309081509586492	0.357541239498023	0.720686658977807	0.801735783039584	BRAP	High_vs_Rest
5589.14154776002	-0.200046353915545	0.0451509637904233	-4.43061093544089	9.39664914571698e-06	6.44032933922003e-05	ERP29	High_vs_Rest
16.4920204437199	-0.0454498198575499	0.218252135383143	-0.208244559796688	0.835038017461222	0.888773256117331	NOS1	High_vs_Rest
9720.91833592354	-0.114222426680795	0.048635943991577	-2.34851875601666	0.0188482498939119	0.0447417326591035	FUS	High_vs_Rest
3539.59582787584	0.253738132354876	0.0552169871541368	4.59529114919965	4.32145441098033e-06	3.25220198578414e-05	IGBP1	High_vs_Rest
4149.85679719478	-0.0435480500352552	0.0792205383775407	-0.549706565079357	0.582520653221314	0.687432666903096	FXYD5	High_vs_Rest
480.341010234518	0.312653121569568	0.0628299160025317	4.97618238988207	6.48505452798361e-07	6.19804832467518e-06	ZNF302	High_vs_Rest
2963.89869445476	-0.0690981513269802	0.0642767751253704	-1.07500961571588	0.282370423275707	0.399493643598647	GRAMD1A	High_vs_Rest
16937.3155514629	-0.180444665102614	0.100446089177776	-1.79643295801443	0.0724256861418707	0.135571223839594	FXYD3	High_vs_Rest
8577.77456956025	-0.12870147147239	0.0742165049339543	-1.73413544045119	0.0828940545562537	0.151625538247021	HEPH	High_vs_Rest
455.524427312398	0.0650599728931046	0.111323230936415	0.584424044701551	0.558935053570068	0.666970330741627	CDIP1	High_vs_Rest
38.2647970596213	-0.0756370208616203	0.0684427417117168	-1.10511383632477	0.26911026591095	0.385027555034162	CMTM1	High_vs_Rest
26.8959480575195	-0.348802991007177	0.13806307187488	-2.52640323201906	0.0115237130107799	0.0295271502203678	KCNH4	High_vs_Rest
15375.617601523	-0.160208043437327	0.0345400491925152	-4.63832701987131	3.51240727358181e-06	2.72014493840205e-05	GANAB	High_vs_Rest
1223.54608189403	-0.159019320155101	0.0443411123520675	-3.58627268735369	0.000335438196711018	0.00144138615343827	GMIP	High_vs_Rest
373.093515870798	0.295048146862181	0.0669163956897835	4.40920560381031	1.03750490776548e-05	7.01846592785141e-05	RBM41	High_vs_Rest
2506.4684885697	0.00109678739691347	0.0653810090548402	0.0167753207356208	0.986615858327119	0.991530192717544	BIRC5	High_vs_Rest
148.11197768183	-0.884893537989699	0.126831831805973	-6.976904183986	3.01755351842006e-12	1.06025122658999e-10	LAG3	High_vs_Rest
7593.22946914415	-0.168546139785492	0.0489270461134252	-3.44484601409944	0.000571384799005721	0.00227044078557643	MLF2	High_vs_Rest
257.974535512353	0.0823676736372254	0.0897929705629816	0.917306478678661	0.358982063407099	0.481490927850223	OTUB2	High_vs_Rest
3770.24890126559	-0.143745833149905	0.0349848807637906	-4.10879871566355	3.9772252683689e-05	0.000226947604434585	DDX24	High_vs_Rest
378.626276215764	-0.121721156057919	0.0532543579610835	-2.28565624895655	0.0222743766861056	0.0513971011841989	ZBTB25	High_vs_Rest
1205.27250738542	0.0357514595669247	0.0438773047354733	0.814805279915492	0.415183778194195	0.536651471365117	NECAP1	High_vs_Rest
2059.77904876954	-0.331193157850051	0.129159251259508	-2.5642232718167	0.0103407001498023	0.0269316622158433	ARHGAP4	High_vs_Rest
42.9603996401096	-0.28245977642788	0.116958606378786	-2.41504054445636	0.0157334582354248	0.0384189368993442	ANKRD24	High_vs_Rest
1786.75872787247	0.0883357065134673	0.0439925504643376	2.00796965806919	0.0446465160399404	0.0910653365369167	DHX32	High_vs_Rest
1482.30975829775	-0.266983072893834	0.0485703383278803	-5.49683370726246	3.86671010788602e-08	5.15697684120096e-07	RCOR1	High_vs_Rest
885.619427435693	0.082585122884978	0.0506057307962508	1.63193222557111	0.102693764432828	0.180007859353917	GPATCH2L	High_vs_Rest
4244.47736055836	-0.755488602633913	0.0895341085275089	-8.43799770901603	3.2281995492149e-17	3.10342632323645e-15	LTBP4	High_vs_Rest
2230.2113189092	-0.708954186299881	0.0892273481134865	-7.94548085636453	1.93438928210167e-15	1.35209273871763e-13	BLVRB	High_vs_Rest
2200.75556728581	-0.517855207439595	0.0662815513269755	-7.81296148131699	5.58596715179105e-15	3.57391051326738e-13	SLC9A1	High_vs_Rest
2165.6001407459	0.123333401033303	0.0397139150752734	3.10554627514155	0.00189927900008436	0.00637279060192073	SPTLC1	High_vs_Rest
6094.55589280336	0.102663114762843	0.0420703855989106	2.44027035410631	0.0146762738265541	0.0361660985177852	PAPOLA	High_vs_Rest
392.455644451952	-0.0770642402603132	0.0464474395645075	-1.65917090334515	0.0970813589878717	0.172279603223105	CCNK	High_vs_Rest
973.389537632511	-0.000539748473697392	0.0678047081547787	-0.00796033916207265	0.993648635361719	0.995856694909465	PCBP4	High_vs_Rest
1009.90913501613	0.0476841107731762	0.118213724616941	0.403372035926381	0.686674555425938	0.775290693162497	RGS1	High_vs_Rest
985.306636360185	-0.187915784968922	0.0895093166564324	-2.09939916858272	0.0357817279329137	0.0759860468417941	YPEL3	High_vs_Rest
1673.20209536473	0.23287870051938	0.0571959205191524	4.0715963377388	4.66920436825689e-05	0.000260448966479832	MRPS33	High_vs_Rest
2988.47256038489	0.0505554004145289	0.0505875388608586	0.999364696384656	0.317618055277066	0.43827735354181	NDUFB2	High_vs_Rest
4192.23173902825	-0.161851664568254	0.0480064783746119	-3.37145464629309	0.00074772349076578	0.002861530641406	NUDC	High_vs_Rest
2905.67002408285	-0.280644316298952	0.049580432390678	-5.66038460672478	1.51034117991654e-08	2.23127555475547e-07	MAEA	High_vs_Rest
1393.63451271862	-0.375126416643544	0.0924738145390075	-4.05656907864774	4.97988385774417e-05	0.00027548186403066	ICAM1	High_vs_Rest
3783.1389755849	-0.165943416841979	0.046441379821675	-3.57318015698858	0.00035267194452528	0.00150459287941537	STRN4	High_vs_Rest
226.103214012643	-0.076808248410529	0.11998094313406	-0.640170400433575	0.522061823925271	0.634478164445405	IRAK3	High_vs_Rest
20397.330550506	-1.22929925534445	0.170596830529366	-7.20587393991965	5.76727403470174e-13	2.43637599749475e-11	LYZ	High_vs_Rest
456.175384315504	-1.05998137484989	0.220747323041113	-4.80178586198516	1.57256811375905e-06	1.34075235124185e-05	SI	High_vs_Rest
1105.12316645478	-0.222436474455139	0.0367155051972345	-6.0583797842415	1.37499449894781e-09	2.61002140500909e-08	MUL1	High_vs_Rest
1028.07702061127	0.00564644912385711	0.0510320839038529	0.110645082307344	0.911897796429781	0.942604688948701	TFAP4	High_vs_Rest
744.159962898034	0.0256691594139326	0.0346058939002985	0.741756866269279	0.458234658740969	0.576968785699025	PDCD7	High_vs_Rest
3253.88936831724	0.0614405468297012	0.0366046611705776	1.67848970226465	0.0932515391064494	0.166810649077138	SPG21	High_vs_Rest
1.42716186667951	-0.761180580153087	0.357512053656677	-2.12910466197612	0.0332456021521985	0.0715270282702219	FETUB	High_vs_Rest
2701.46283475194	0.0496044180504255	0.0377918278441895	1.31256996234577	0.189327896777032	0.292554660011533	DNAJB11	High_vs_Rest
399.531787618805	-0.285804510240767	0.126324392616702	-2.26246494695577	0.0236686921879908	0.0540852549356416	P3H2	High_vs_Rest
5.14956025997936	-0.295665495363421	0.137312585185979	-2.15322939964291	0.031300654201391	0.0680526625567052	THPO	High_vs_Rest
126.706651687707	-0.446272400738817	0.101393946544467	-4.40137124500919	1.07568893022665e-05	7.23793811795774e-05	CHRD	High_vs_Rest
31.5153595658015	-0.288546060554566	0.0818020126105908	-3.52737116540344	0.000419707959784997	0.0017480455263209	FLT3LG	High_vs_Rest
1762.82608425031	-0.21652255172216	0.0631390213289853	-3.42929850930015	0.000605143565481789	0.00238652731031002	RAB11FIP3	High_vs_Rest
1616.15022118635	-0.220397013330532	0.0492994584865979	-4.47057675877813	7.80089395560365e-06	5.47013701930692e-05	GNPTG	High_vs_Rest
479.147418614401	0.10091371467612	0.0697846269556214	1.44607371391832	0.148156527565121	0.241227142477391	ZNF268	High_vs_Rest
3571.98982497154	-0.20974777371412	0.047516810821251	-4.41418037298737	1.01393396742112e-05	6.87461909410529e-05	GOLGA3	High_vs_Rest
5588.38501327432	-0.00252628611995459	0.0435115775522201	-0.0580600902581085	0.953700764098419	0.969763902375209	PABPC4	High_vs_Rest
190.687938919362	-0.618965444385001	0.126166401969518	-4.90594512265271	9.2978520547118e-07	8.43626310704573e-06	CD209	High_vs_Rest
192.729853370828	-0.039879915895178	0.141936551480735	-0.28097002131682	0.778733393500919	0.846564608957739	CERS4	High_vs_Rest
612.400111676824	-0.382940788413962	0.0625158111696902	-6.1255029927473	9.03975719916983e-10	1.79166457377984e-08	MCOLN1	High_vs_Rest
1619.22609873574	-0.0494989426393557	0.0404319352595507	-1.22425360848052	0.220856571658063	0.329966280744446	USP48	High_vs_Rest
4926.47745376923	-0.0752062676504388	0.0651421160770176	-1.15449531239547	0.248297159281563	0.361763443358587	EFNB1	High_vs_Rest
1295.22955616598	-0.120868772591852	0.0617958608629031	-1.95593638318276	0.0504726486886274	0.100487116093623	PDPR	High_vs_Rest
5817.45727883296	-0.133745427966294	0.042408546211226	-3.15373762873507	0.00161193935320838	0.0055234238399579	AARS	High_vs_Rest
7592.89807017308	-0.249085134214815	0.0396585941474487	-6.28073535054544	3.3697534010707e-10	7.52501743827654e-09	GLG1	High_vs_Rest
1212.38134465176	0.0533665359841632	0.0583499993975448	0.914593599574377	0.360405020024513	0.482808114357549	KIF4A	High_vs_Rest
1268.05134608609	0.0359062023111862	0.0474931133308392	0.756029659733232	0.449631413116887	0.569041728883193	TNRC6A	High_vs_Rest
654.161015090421	-0.202185688761671	0.0721513168515168	-2.80224530312811	0.00507482701397316	0.0147210847864851	PLEKHG2	High_vs_Rest
18.8210077722868	-0.0353629716636036	0.182407046961617	-0.193868451096875	0.846278887371154	0.896372035082429	DLL3	High_vs_Rest
275.142519497299	-0.147274026318664	0.0865197348769036	-1.7022015442858	0.0887175933896259	0.16027444872141	NAT14	High_vs_Rest
605.706291973706	-0.444265265430078	0.0625899845178051	-7.09802484938619	1.26552434365809e-12	4.93885940878567e-11	PITPNM2	High_vs_Rest
1482.73833604336	0.249771889930624	0.0439508567504578	5.68298113842848	1.32366872261314e-08	1.9786825382902e-07	EXOC1	High_vs_Rest
789.985521071763	0.274246766109309	0.0541171298562414	5.06765171837139	4.02753457937928e-07	4.05873466281007e-06	RBM27	High_vs_Rest
1631.66588306326	0.261415392804574	0.0749566541724599	3.48755418302304	0.000487460141987758	0.0019816367032047	OSBPL8	High_vs_Rest
2120.46873141763	-0.274260854163843	0.0630846484781595	-4.34750546733719	1.37694639428769e-05	9.03279833639426e-05	DTX2	High_vs_Rest
48.3419095007631	-0.160211071516981	0.0897904922619461	-1.7842765696127	0.0743787355738921	0.138577550010269	NLRC4	High_vs_Rest
1140.23311941207	0.321664316459471	0.0531861353785885	6.04789789989077	1.46747901011316e-09	2.76794573702703e-08	PUS7	High_vs_Rest
4.17859053911322	-0.279765915274744	0.11475058040688	-2.43803486032711	0.0147673498308765	0.0363631985394571	LAMB4	High_vs_Rest
180.378710893802	0.176710989776214	0.168565724147195	1.04832100754899	0.294490733989744	0.412458140718268	NRCAM	High_vs_Rest
6599.3066156892	-0.175426884486336	0.0672148693774827	-2.60994161129925	0.00905576778100842	0.0240767379884037	LAMB1	High_vs_Rest
11.7128824351754	0.0559520093723883	0.120113903189316	0.465824587218686	0.641341064286817	0.737880980221473	SLC26A4	High_vs_Rest
5318.79986966737	0.430922426183905	0.219462107770815	1.96353908454173	0.0495835676389745	0.0991489883091901	SLC26A3	High_vs_Rest
3672.33998491104	0.176267343892135	0.0426667519938238	4.1312576105547	3.60783987401478e-05	0.000208887684122135	DLD	High_vs_Rest
410.48592134806	-0.242783018235826	0.0597558513776575	-4.06291622725672	4.84634258765215e-05	0.000269002375056574	WDR7	High_vs_Rest
2005.98730186144	-0.0182325806714165	0.0509242514913319	-0.358033356160767	0.720318351336371	0.80148924694552	TXNL1	High_vs_Rest
6.59633479772381	-0.179115644128003	0.171040756150776	-1.04721031500883	0.295002588907801	0.413033863055247	IL5RA	High_vs_Rest
360.405246572204	0.164811503778035	0.102368915956708	1.60997605804221	0.107403083154573	0.186560863334575	ABCC6	High_vs_Rest
4424.53529875962	0.115974687189436	0.0531086557393305	2.18372477282548	0.0289824782908685	0.0638737597007818	CMTM6	High_vs_Rest
14392.6078236589	-0.00342635426283402	0.0622824440824655	-0.055013163232601	0.956127976931474	0.971177121206012	ITGA6	High_vs_Rest
129.420866221281	0.454219930208319	0.0965951915860467	4.70230373531276	2.57242446706879e-06	2.0714620211115e-05	RAPGEF4	High_vs_Rest
3295.29585490354	0.362349841507785	0.0690004187272607	5.25141511010321	1.50935092179915e-07	1.69943433614506e-06	MAP3K20	High_vs_Rest
24.3830127512676	1.54315317765565	0.24883949183588	6.20139981106142	5.59631421197635e-10	1.1737579814268e-08	SMPX	High_vs_Rest
3110.82079219724	-0.0847283515159962	0.0492131142461917	-1.72166205723412	0.0851307544275258	0.154878538855827	FH	High_vs_Rest
7131.90598652159	0.0479456231371567	0.0435234517896895	1.10160433434452	0.270633723170254	0.386441097350259	SEL1L3	High_vs_Rest
37.9325336884287	-0.83905549060778	0.211091548218737	-3.97484171056596	7.04260799149201e-05	0.000370995942756052	TF	High_vs_Rest
5802.80467283631	0.0663134362943844	0.0395611548568752	1.67622599831309	0.0936939336086582	0.16740105360579	CDV3	High_vs_Rest
19.8570424819931	-0.0771639067469483	0.100538008930284	-0.767509796224989	0.442778471017061	0.56297420148475	MYO15A	High_vs_Rest
2286.45905417956	-0.312489830615349	0.0400077703913869	-7.81072845495592	5.68583965337475e-15	3.62632676102978e-13	ALKBH5	High_vs_Rest
20.8616941671402	-0.918412064741589	0.187404225510256	-4.90070094332705	9.54953271962175e-07	8.62641999489226e-06	APOH	High_vs_Rest
354.012382400178	-0.482569061132715	0.105851437551319	-4.55892779820542	5.14154425599847e-06	3.78169404981247e-05	NLRP1	High_vs_Rest
498.953649284791	-0.537182056836409	0.098251029344213	-5.46744456950618	4.56569917675808e-08	5.96543445247044e-07	PITPNM3	High_vs_Rest
1049.45177039177	-0.337671572015292	0.0520809802348536	-6.48358710785778	8.95671265716846e-11	2.28675198074219e-09	SPAG7	High_vs_Rest
558.451695110673	0.205485508343911	0.0609961971588731	3.36882490901351	0.000754893663875644	0.00288425688684981	ORC6	High_vs_Rest
74.4713324746034	-0.470794456450204	0.170498550320693	-2.76128128693576	0.00575750650253976	0.0164266821728685	ZFHX4	High_vs_Rest
1.16822958662788	0.35271381095093	0.350598384309537	1.00603376038244	0.314399330317062	0.43473253106352	CPA1	High_vs_Rest
486.696967022659	0.0108410274444931	0.0361261345479589	0.300088220900056	0.764109863759967	0.835748350252878	ZC3HC1	High_vs_Rest
24.4405012781777	-0.570531050679878	0.130991409083937	-4.35548449069886	1.32772918073534e-05	8.74008393631848e-05	ESR1	High_vs_Rest
39.8190685534359	0.187807500717161	0.0965932957571791	1.94431196539024	0.0518578426153017	0.102737885817056	RGS17	High_vs_Rest
264.335151149454	-0.0231871782435718	0.0770912402600678	-0.300775784192209	0.763585475259889	0.835365372351555	ANGPT2	High_vs_Rest
1308.44274321291	-0.118306743434715	0.0578424481215162	-2.04532738977739	0.0408225921441734	0.0846677324426393	TMEM101	High_vs_Rest
328.675685590502	-0.658398844614322	0.109801356121157	-5.99627243116953	2.01898206192561e-09	3.68725737905545e-08	CD200	High_vs_Rest
1527.47620871538	-0.62769176233854	0.147019478713505	-4.26944625182433	1.95958861938042e-05	0.000123087246829908	CCDC80	High_vs_Rest
7.00547771511915	-1.00756397579864	0.251664578830778	-4.00359868075093	6.23861607380132e-05	0.000333519752334238	CMA1	High_vs_Rest
7698.22982639925	-0.199917570773612	0.0603494382354054	-3.31266663980851	0.000924110558029145	0.00343276966723076	PSME1	High_vs_Rest
567.208201278588	0.191070821253675	0.05367650863108	3.55967305114626	0.000371316786840019	0.00157348848321995	PPP2R3C	High_vs_Rest
782.281615347039	-0.0122205901017863	0.0548302163152932	-0.222880574308034	0.823628455583128	0.880287820517935	HAUS4	High_vs_Rest
9.89088918369704	-0.625740755370232	0.126939935577409	-4.92942392418853	8.24724424170822e-07	7.59654848922953e-06	JPH4	High_vs_Rest
4.14984213230684	-0.309853056291321	0.170632800864015	-1.81590558627856	0.0693848562493999	0.130784489723128	MYH7	High_vs_Rest
8.59850257014983	-0.144118533336113	0.196600331061185	-0.733053360379443	0.463525884741219	0.581727558423745	CEBPE	High_vs_Rest
2102.56879931794	0.0611872658282624	0.10587117482883	0.577940746640324	0.56330412430479	0.67069465016379	SLC7A8	High_vs_Rest
1110.35453388876	-0.164494975000499	0.048824277424777	-3.36912256927784	0.000754078878512382	0.00288147963578423	OSGEP	High_vs_Rest
159.945114819123	-0.296844231472643	0.102643487065274	-2.89199285760693	0.0038280664938039	0.0115777909216606	SLC22A17	High_vs_Rest
592.693478130719	-0.299996173901758	0.0438830311645851	-6.83626827820099	8.12826633943833e-12	2.5996178257509e-10	RNF31	High_vs_Rest
1378.02220985487	-0.0154441098458096	0.0513779193280426	-0.300598195641217	0.76372090753173	0.835434423074786	SCFD1	High_vs_Rest
617.356913273334	0.199768140019117	0.0668837909425513	2.98679451633812	0.00281919142639767	0.00892158831356003	G2E3	High_vs_Rest
3497.87305524966	-0.0546302800660407	0.0531537113800711	-1.02777922082263	0.304053692809653	0.423193994721949	HECTD1	High_vs_Rest
11684.4067538452	-0.0238779614673147	0.0446372370461644	-0.53493367975755	0.592695718008205	0.696356928813166	HNRNPC	High_vs_Rest
11.6152568100394	-0.166347404984307	0.0793929959755711	-2.09524030350853	0.0361496361718893	0.0766283461355883	RPGRIP1	High_vs_Rest
4653.03451723263	-0.156920693883042	0.0455317352369072	-3.44640266984257	0.000568103165767957	0.00225959208689701	SUPT16H	High_vs_Rest
2072.94113367846	-0.146597417401498	0.0316450471021176	-4.63255488065583	3.6118054735284e-06	2.79118828461122e-05	TOX4	High_vs_Rest
276.883137377037	-0.0685595763238741	0.0572055832674664	-1.19847700884932	0.230731368328454	0.341544103519524	GEMIN2	High_vs_Rest
29.8000951229045	-0.477061187678731	0.0965274506377357	-4.94223337016457	7.7232688801984e-07	7.1784576249125e-06	TGM1	High_vs_Rest
1214.42376753534	-0.254192235462417	0.0430632098454326	-5.90277028523402	3.57447826979103e-09	6.14143326206968e-08	TINF2	High_vs_Rest
2.88351102430647	-0.0106259714901638	0.211067047193474	-0.0503440571678794	0.959848215717663	0.973475319944507	DAZL	High_vs_Rest
3.25350484050222	-0.932933306111191	0.451556304418644	-2.06603982046557	0.0388247197690035	0.0812688821574275	TBL1Y	High_vs_Rest
770.757632828768	-0.0295564360889014	0.120754605821971	-0.24476446167591	0.806638812490512	0.867730969057688	SEMA6A	High_vs_Rest
1274.99702045676	0.184914632473838	0.0570440445230318	3.24161153052846	0.00118855916315928	0.004260617439769	TRPM7	High_vs_Rest
519.252610003886	-0.324104009407326	0.0959809200056963	-3.37675456109496	0.000733464667563983	0.00281550804825322	TYRO3	High_vs_Rest
487.574036300877	-0.183407715322267	0.0669080727761365	-2.74118963097203	0.00612171654574614	0.0173121214460533	WDR76	High_vs_Rest
30.4817039825071	-0.0300448346548558	0.109339368641747	-0.27478514855247	0.783481308786429	0.850100429107891	CAPN3	High_vs_Rest
1609.53380890334	0.0515213107980222	0.0474003515626435	1.08693942343302	0.277063581925422	0.393490706453501	SNAP23	High_vs_Rest
27.8455689647631	0.291417076521441	0.146470946340759	1.98958963399792	0.0466361589799593	0.0942498343925175	TBX15	High_vs_Rest
2169.27632167307	-0.330560214907648	0.131110237313877	-2.52123878104415	0.0116942466299082	0.0298940106847826	PHGDH	High_vs_Rest
949.6380267246	1.05260353741719	0.173902996803002	6.05282000177136	1.42331879109624e-09	2.69239680379209e-08	COL9A3	High_vs_Rest
15628.6308386755	-0.298275097081781	0.0544024198578939	-5.4827542205092	4.18754609885054e-08	5.52641450130912e-07	EZR	High_vs_Rest
26148.7397526593	-0.172576612693877	0.0557381004489356	-3.09620549146598	0.00196014469894661	0.00654486285606722	MYL6	High_vs_Rest
1155.98154094304	-0.238601827461173	0.0436327655454706	-5.46840945051995	4.54091941822166e-08	5.9377909999259e-07	AGO1	High_vs_Rest
3.29963825548846	-0.282036950733341	0.171229356911816	-1.64712965007858	0.0995313999017422	0.175657515562795	TEKT2	High_vs_Rest
303.041106886314	-0.260524486929673	0.0765013401264206	-3.40548919142004	0.00066045627901262	0.00256925094797576	CLSPN	High_vs_Rest
1239.19566666378	0.102568230372056	0.0394434479203776	2.6003870295291	0.00931186731556047	0.0246397315633791	RFFL	High_vs_Rest
1372.58184615688	-0.280994381017694	0.121182401577422	-2.31877217615769	0.0204073926148783	0.0477990243427366	UNC13D	High_vs_Rest
664.779202956971	0.0402347502021178	0.0407471367817696	0.987425212662277	0.323434229345345	0.444115812448651	MFSD11	High_vs_Rest
3077.13028110077	-0.449271833784748	0.0915157790400839	-4.90922809702539	9.14355782981371e-07	8.3169842612917e-06	DPYSL2	High_vs_Rest
100.843607185447	-0.500119208869923	0.123753548716124	-4.04125145548058	5.31667110906312e-05	0.000291164571161556	TGFB2	High_vs_Rest
513.415466465943	0.285398218864256	0.0458535278632071	6.22412782972059	4.84242155372578e-10	1.03281888987793e-08	GPATCH2	High_vs_Rest
1967.44971964227	-0.0224709378300852	0.046781329177848	-0.480339875437436	0.630985739202065	0.729088664570234	NUP50	High_vs_Rest
775.346363803691	-0.238645197156598	0.0703748293895956	-3.39105897984429	0.000696231163545992	0.00269117439020926	CDC45	High_vs_Rest
5103.9218487853	-0.388235610456028	0.080892485168019	-4.79940268431162	1.59139538635793e-06	1.35433861774625e-05	COMT	High_vs_Rest
894.131333979831	-0.34174929529369	0.114598983044611	-2.98213200688399	0.0028624854421508	0.00902881680433232	ADA2	High_vs_Rest
3.3857692938618	0.36213353042136	0.151411722573149	2.39171395891365	0.016769906296946	0.0405421141759943	AC016026.1	High_vs_Rest
14.4320421647328	-0.143439234257346	0.172765106135832	-0.830255816499024	0.406394163186338	0.528457495342108	VNN3	High_vs_Rest
2041.64366791994	0.300432376702032	0.0519358370122202	5.78468344760367	7.26490037264865e-09	1.1538661047295e-07	ECHDC1	High_vs_Rest
1531.97178127848	0.1149039990251	0.0391184138021095	2.93733788916829	0.00331043198288283	0.010226375575558	LRRFIP2	High_vs_Rest
822.774660828996	-0.165407766327563	0.0419275037840163	-3.94508977161239	7.97700880360743e-05	0.000414162658536362	SEC22C	High_vs_Rest
448.972600971238	-0.0407099482455029	0.0600245275205665	-0.67822188573753	0.497631017975675	0.613214300314948	XYLB	High_vs_Rest
1697.94962458297	-0.0151567404238647	0.0526491285889411	-0.287882075735786	0.77343700785799	0.842884611269593	HDAC6	High_vs_Rest
298.396169655337	-2.45970921878834	0.203637685051733	-12.0788508186168	1.36615700746964e-33	5.59816987735874e-31	GABRP	High_vs_Rest
3.0553052781955	0.304266573560991	0.365570291388544	0.832306619898725	0.405235894961477	0.527274437202656	KRT31	High_vs_Rest
1396.1888126989	-0.0341666447044012	0.0734293583878031	-0.465299513090617	0.641716983430185	0.738235757678563	CDC6	High_vs_Rest
390.36198135973	0.0574402017341574	0.0522820238619345	1.09866063880473	0.271916117316478	0.387849895917365	UPRT	High_vs_Rest
1185.60122518161	0.112999741017074	0.0351786525870562	3.21216796855521	0.00131737328448711	0.00465518281902085	CDC23	High_vs_Rest
1644.22266294994	-0.190679984598287	0.0400564974685364	-4.76027602633162	1.9332837131363e-06	1.61018563729761e-05	AAAS	High_vs_Rest
3531.75596407367	0.0318445447508158	0.0586450271235369	0.54300503065221	0.587126338750445	0.691622970172018	CBX5	High_vs_Rest
28.2632778295614	-0.264256992372439	0.195190653551447	-1.35384039944714	0.175787301640875	0.276055536401972	FMO2	High_vs_Rest
1517.04825344603	0.298719605126217	0.060199665708985	4.96214724131984	6.97181105994705e-07	6.57130276501392e-06	SUCO	High_vs_Rest
1360.97182492766	0.18500411908276	0.0532735448632483	3.47272026965092	0.000515212040269884	0.00208000998819302	MSH2	High_vs_Rest
782.255461205884	0.157378177090186	0.0598508294009442	2.62950703716903	0.00855087621114542	0.0229502885175838	MAP3K1	High_vs_Rest
1902.8739890156	-0.108754738706254	0.0507657332823395	-2.14228637457873	0.0321704445942266	0.0695967803283083	DHPS	High_vs_Rest
1774.68948392656	-0.168609091746407	0.0578779533372026	-2.91318338027736	0.00357764437118128	0.0109262472308612	HOOK2	High_vs_Rest
519.98515534135	-0.201248460837823	0.178955391741995	-1.12457333014011	0.260769880425594	0.375552732082987	NXPE1	High_vs_Rest
6161.23274892576	-0.0457814288395246	0.0336489962736049	-1.3605585280247	0.17365324505506	0.273495357263964	ARCN1	High_vs_Rest
3180.8010949392	0.264679026228499	0.0661753028277549	3.99966475283719	6.34322762635003e-05	0.000338394935796593	EPB41L4B	High_vs_Rest
919.574463925144	0.544648160317588	0.0741752415133828	7.34272176544678	2.09293329914296e-13	9.69075415430855e-12	TMEM38B	High_vs_Rest
1419.8959768566	0.046417762938219	0.0449427500510384	1.03281981822442	0.301688227455495	0.420428785075927	PSMD5	High_vs_Rest
515.927818806823	-0.356890151954883	0.0971165927862659	-3.67486277798405	0.000237977283326872	0.00107191141824973	PTGS1	High_vs_Rest
2968.36894481875	-0.39127253582594	0.0463031451609303	-8.45023668405335	2.90712867410123e-17	2.82793745383937e-15	NUP188	High_vs_Rest
2161.6063846929	-0.493275152497011	0.0980441647302358	-5.03115258163743	4.87539934945498e-07	4.82623127881721e-06	CRAT	High_vs_Rest
[truncated: 194,693 more rows]
